# Supplementary material for: Full-length chloroplast genome of Dongxiang wild rice reveals small single-copy region switching
Source: Front Plant Sci. 2022 Sep 29;13:929352. doi: 10.3389/fpls.2022.929352 (PMC9559570; doi:10.3389/fpls.2022.929352)
Supplement: Supplementary Data Sheet S2 — Contains the corrected annotations of the DXWR159 and Nipponbare cpDNAs. [file DataSheet_2.zip]

Archive with 1 entries (1 files):
- s2.xls
