# Supplementary material for: Full-length chloroplast genome of Dongxiang wild rice reveals small single-copy region switching
Source: Front Plant Sci. 2022 Sep 29;13:929352. doi: 10.3389/fpls.2022.929352 (PMC9559570; doi:10.3389/fpls.2022.929352)
Supplement: Supplementary Data Sheet S2 — Contains the corrected annotations of the DXWR159 and Nipponbare cpDNAs. [file DataSheet_2.zip › s2.xls]

## Sheet: 1
Gene	Nipponbare	Strand	Start	End	Length		DXWR159	Strand	Start	End	Length	Codon		NC_001320				LC647182
*****	LSC		1	80592	80592		LSC		1	80553	80553		82	psbA				psbA	224
1	psbA	-	82	1143	1062		psbA	-	82	1143	1062		1668	matK				matK	1821
1	tRNA-Lys	-	1373	1401	29	Two exons	tRNA-Lys	-	1373	1401	29	AAA	4487	rps16
		-	3895	3931	37			-	3895	3931	37		7033	psbK	1		16	rbcL	4666
2	matK	-	1668	3203	1536		matK	-	1668	3203	1536		7608	psbI	2		15	atpB	6867
3	rps16	-	4487	4635	149	Two exons	rps16	-	4487	4635	149		8900	psbD	3		14	atpE	8368
		-	5514	5553	40			-	5515	5554	40		9909	psbC	4		13	ndhC	10129
2	tRNA-Gln	-	6616	6687	72		tRNA-Gln	-	6616	6687	72	CAA	11937	psbZ	5		12	ndhK	10534
4	psbK	+	7033	7218	186		psbK	+	7033	7218	186		16685	psbM	a		11	ndhJ	11305
5	psbI	+	7608	7718	111		psbI	+	7608	7718	111		17556	petN	b		10	rps4	14738
3	tRNA-Ser	-	7829	7916	88		tRNA-Ser	-	7829	7916	88	AGC	19214	rpoB	c		9	ycf3	15888
6	psbD	+	8900	9961	1062		psbD	+	8832	9893	1062		22479	rpoC1	d		8	psaA	18715
7	psbC	+	9909	11330	1422		psbC	+	9841	11262	1422		24727	rpoC2	e		7	psaB	21014
4	tRNA-Ser	-	11503	11590	88		tRNA-Ser	-	11435	11522	88	UCA	29540	rps2	f		6	rps14	23342
8	psbZ	+	11937	12125	189		psbZ	+	11869	12057	189		30501	atpI	g		5	psbZ	24768
5	tRNA-Gly	+	12331	12401	71		tRNA-Gly	+	12263	12333	71	GGC	32039	atpH	h		4	psbC	25601
6	tRNA-fMet	-	12841	12912	72		tRNA-fMet	-	12768	12839	72	AUG	32741	atpF	i		3	psbD	27023
7	tRNA-Gly	-	13003	13051	49	Two exons	tRNA-Gly	-	12931	12979	49	GGA	34210	atpA	j		a	psbM	30880
		-	13730	13752	23			-	13659	13681	23		36309	rps14	6		b	petN	31846
ORF	ORF91	-	14077	14346	270		ORF91	-	14005	14274	270		36768	psaB	7		c	rpoB	33698
ORF	ORF70	-	14571	14783	213		ORF70	-	14499	14711	213		38998	psaA	8		d	rpoC1	36937
8	tRNA-Thr	+	15060	15131	72		tRNA-Thr	+	14987	15058	72	ACC	41851	ycf3	9		e	rpoC2	39939
9	tRNA-Glu	+	15650	15722	73		tRNA-Glu	+	15577	15649	73	UGA	44810	rps4	10		f	rps2	44380
10	tRNA-Tyr	+	15784	15867	84		tRNA-Tyr	+	15711	15794	84	UAC	47992	ndhJ	11		g	atpI	45315
11	tRNA-Asp	+	16231	16304	74		tRNA-Asp	+	16162	16235	74	GAC	48569	ndhK	12		h	atpH	46868
9	psbM	+	16685	16789	105		psbM	+	16616	16720	105		49300	ndhC	13		i	atpF	47472
10	petN	-	17556	17645	90		petN	-	17481	17570	90		51404	atpE	14		j	atpA	48804
12	tRNA-Cys	-	18059	18129	71		tRNA-Cys	-	18016	18086	71	UGC	51814	atpB	15		2	psbI	52345
11	rpoB	+	19214	22441	3228		rpoB	+	19170	22397	3228		54095	rbcL	16		1	psbK	52778
12	rpoC1	+	22479	24527	2049		rpoC1	+	22435	24483	2049							accD	53870
13	rpoC2	+	24727	29268	4542		rpoC2	+	24683	29224	4542		57222	psaI				psaI	56114
14	rps2	+	29540	30250	711		rps2	+	29496	30206	711		57702	ycf4				ycf4	56521
15	atpI	+	30501	31244	744		atpI	+	30457	31200	744		58677	cemA				cemA	57377
16	atpH	+	32039	32284	246		atpH	+	31995	32240	246		59601	petA				petA	58275
17	atpF	+	32741	32885	145	Two exons	atpF	+	32696	32840	145		61565	psbJ				psbJ	59928
		+	33714	34111	398			+	33669	34066	398		61814	psbL				psbL	60191
18	atpA	+	34210	35733	1524		atpA	+	34166	35689	1524		61953	psbF				psbF	60449
13	tRNA-Arg	-	35866	35937	72		tRNA-Arg	-	35822	35893	72	AGA	62083	psbE				psbE	60459
19	rps14	-	36309	36620	312		rps14	-	36265	36576	312		63531	petL				petL	61650
20	psaB	-	36768	38972	2205		psaB	-	36724	38928	2205		63799	petG				petG	61897
21	psaA	-	38998	41250	2253		psaA	-	38954	41206	2253		64622	psaJ				psaJ	62927
22	ycf3	-	41851	42009	156	Three exons	ycf3	-	41807	41962	156		65198	rpl33				rpl33	63567
		-	42739	42968	230			-	42690	42919	230		65641	rps18				rps18	64044
		-	43714	43837	124			-	43662	43785	124		66355	rpl20				rpl20	64630
14	tRNA-Ser	+	44438	44524	87		tRNA-Ser	+	44384	44470	87	UCC	67390	rps12				rps12	65726
23	rps4	-	44810	45415	606		rps4	-	44756	45361	606		67638	clpP				clpP	66007
15	tRNA-Thr	-	45715	45787	73		tRNA-Thr	-	45661	45733	73	ACA	68799	psbB				psbB	67602
16	tRNA-Leu	+	46558	46592	35	Two exons	tRNA-Leu	+	46497	46531	35	UUA	70490	psbT				psbT	69317
		+	47133	47182	50			+	47073	47122	50		70646	psbN				psbN	69490
17	tRNA-Phe	+	47425	47497	73		tRNA-Phe	+	47367	47439	73	UUC	70881	psbH				psbH	69739
24	ndhJ	-	47992	48471	480		ndhJ	-	47934	48413	480		71232	petB				petB	70111
25	ndhK	-	48569	49246	678		ndhK	-	48511	49188	678		72883	petD				petD	71749
26	ndhC	-	49300	49662	363		ndhC	-	49242	49604	363		74330	rpoA				rpoA	73136
18	tRNA-Val	-	50367	50403	37	Two exons	tRNA-Val	-	50310	50346	37	GUA	75407	rps11				rps11	74219
		-	50999	51037	39			-	50943	50981	39		76013	rpl36				rpl36	75023
19	tRNA-Met	+	51219	51291	73		tRNA-Met	+	51163	51235	73	AUG	76238	infA
27	atpE	-	51404	51817	414		atpE	-	51348	51761	414		76698	rps8				rps8	75551
28	atpB	-	51814	53310	1497		atpB	-	51758	53254	1497		77248	rpl14				rpl14	76516
29	rbcL	+	54095	55528	1434		rbcL	+	54052	55485	1434		77729	rpl16				rpl16	77007
ORF	ORF133	+	55958	56359	402		ORF133	+	55915	56316	402		79344	rps3				rps3	78665
ORF	ORF106	+	56553	56873	321		ORF106	+	56511	56831	321		80119	rpl22
30	psaI	+	57222	57332	111		psaI	+	57168	57278	111			IR1				IR1
31	ycf4	+	57702	58259	558		ycf4	+	57653	58210	558		80637	rps19				rps19	79505
32	cemA	+	58677	59369	693		cemA	+	58630	59322	693		81180	rpl2				rpl2	79964
33	petA	+	59601	60563	963		petA	+	59552	60514	963		82683	rpl23				rpl23	81524
34	psbJ	-	61565	61687	123		psbJ	-	61521	61643	123							ycf2	82339
35	psbL	-	61814	61930	117		psbL	-	61770	61886	117		85395	ndhB				ndhB	89458
36	psbF	-	61953	62072	120		psbF	-	61909	62028	120		87944	rps7				rps7	91876
37	psbE	-	62083	62334	252		psbE	-	62039	62290	252							ycf1	103379
38	petL	+	63531	63626	96		petL	+	63487	63582	96		100818	rps15				rps15	109333
39	petG	+	63799	63912	114		petG	+	63755	63868	114			SSC				SSC
20	tRNA-Trp	-	64029	64102	74		tRNA-Trp	-	63985	64058	74	UGG	101433	ndhF	1		10	ndhH	109702
21	tRNA-Pro	-	64229	64302	74		tRNA-Pro	-	64185	64258	74	CCA	104352	rpl32	2		9	ndhA	110885
40	psaJ	+	64622	64756	135		psaJ	+	64578	64712	135		105236	ccsA	3		8	ndhI	113294
41	rpl33	+	65198	65398	201		rpl33	+	65154	65354	201		106398	ndhD	4		7	ndhG	114268
42	rps18	+	65641	66132	492		rps18	+	65599	66090	492		108020	psaC	5		6	ndhE	115012
43	rpl20	-	66355	66714	360		rpl20	-	66313	66672	360		108712	ndhE	6		5	psaC	115608
44	rps12	-	67390	67503	114	Two exons	rps12	-	67347	67460	114		109227	ndhG	7		4	ndhD	115970
		-	89031	89273	243			-	88990	89232	243		110000	ndhI	8		3	ccsA	117724
		+	125845	126087	243			+	125831	126073	243		110631	ndhA	9		2	rpl32	119498
45	clpP	-	67638	68288	651		clpP	-	67595	68245	651		112708	ndhH	10		1	ndhF	120246
46	psbB	+	68799	70325	1527		psbB	+	68757	70283	1527
47	psbT	+	70490	70597	108		psbT	+	70448	70555	108
48	psbN	-	70646	70777	132		psbN	-	70604	70735	132
49	psbH	+	70881	71102	222		psbH	+	70839	71060	222
50	petB	+	71232	71237	6	Two exons	petB	+	71190	71195	6
		+	72049	72690	642			+	72009	72650	642
51	petD	+	72883	72890	8	Two exons	petD	+	72842	72849	8
		+	73636	74110	475			+	73598	74072	475
52	rpoA	-	74330	75343	1014		rpoA	-	74292	75305	1014
53	rps11	-	75407	75838	432		rps11	-	75369	75800	432
54	rpl36	-	76013	76126	114		rpl36	-	75974	76087	114
55	infA	-	76238	76561	324		infA	-	76198	76521	324
56	rps8	-	76698	77108	411		rps8	-	76658	77068	411
57	rpl14	-	77248	77619	372		rpl14	-	77208	77579	372
58	rpl16	-	77729	78130	402	Two exons	rpl16	-	77690	78091	402
		-	79190	79198	9			-	79152	79160	9
59	rps3	-	79344	80063	720		rps3	-	79306	80025	720
60	rpl22	-	80119	80568	450		rpl22	-	80080	80529	450
*****	IR1		80593	101391	20799		IR1		80554	101358	20805
61	rps19	-	80637	80918	282		rps19	-	80601	80882	282
22	tRNA-His	+	81050	81125	76		tRNA-His	+	81014	81089	76	CAC
62	rpl2	-	81180	81610	431	Two exons	rpl2	-	81144	81574	431
		-	82274	82664	391			-	82238	82628	391
63	rpl23	-	82683	82964	282		rpl23	-	82647	82928	282
23	tRNA-Ile	-	83139	83212	74		tRNA-Ile	-	83103	83176	74	AUG
ORF	ORF249	+	83997	84746	750		ORF249	+	83961	84710	750
24	tRNA-Leu	-	84711	84791	81		tRNA-Leu	-	84675	84755	81	UUG
64	ndhB	-	85395	86150	756	Two exons	ndhB	-	85359	86114	756
		-	86863	87639	777			-	86827	87603	777
65	rps7	-	87944	88414	471		rps7	-	87903	88373	471
25	tRNA-Val	+	90996	91067	72		tRNA-Val	+	90956	91027	72	GUC
	16sRNA	+	91299	92789	1491		16sRNA	+	91259	92749	1491
26	tRNA-Ile	+	93100	93136	37	Two exons	tRNA-Ile	+	93060	93096	37	AUC
		+	94084	94118	35			+	94044	94078	35
27	tRNA-Ala	+	94183	94220	38	Two exons	tRNA-Ala	+	94143	94180	38	GCA
		+	95033	95067	35			+	94992	95026	35
	23S rRNA	+	95213	98096	2884		23S rRNA	+	95172	98059	2888
	4.5S rRNA	+	98192	98286	95		4.5S rRNA	+	98155	98249	95
	5S rRNA	+	98514	98634	121		5S rRNA	+	98477	98597	121
28	tRNA-Arg	+	98891	98964	74		tRNA-Arg	+	98856	98929	74	CGU
29	tRNA-Asn	-	99216	99287	72		tRNA-Asn	-	99182	99253	72	AAC
ORF	ORF63	+	100206	100397	192		ORF63	+	100173	100364	192
66	rps15	+	100818	101090	273		rps15	+	100785	101057	273
*****	SSC		101392	113726	12335		SSC		101359	113704	12346
67	ndhF	-	101433	103637	2205		ndhF	-	101400	103604	2205		33
68	rpl32	+	104352	104543	192		rpl32	+	104319	104510	192		33
30	tRNA-Leu	+	105074	105153	80		tRNA-Leu	+	105045	105124	80	CUA	29
69	ccsA	+	105236	106201	966		ccsA	+	105207	106172	966		29
70	ndhD	-	106398	107900	1503		ndhD	-	106369	107871	1503		29
71	psaC	-	108020	108265	246		psaC	-	107991	108236	246		29
72	ndhE	-	108712	109017	306		ndhE	-	108683	108988	306		29
73	ndhG	-	109227	109757	531		ndhG	-	109198	109728	531		29
74	ndhI	-	110000	110536	537		ndhI	-	109971	110513	543		29
75	ndhA	-	110631	111169	539	Two exons	ndhA	-	110608	111146	539		23
		-	112157	112706	550			-	112135	112684	550		22
76	ndhH	-	112708	113889	1182		ndhH	-	112686	113867	1182		22
*****	IR2		113727	134525	20799		IR2		113705	134509	20805		22
	rps15	-	114028	114300	273		rps15	-	114006	114278	273		22
	ORF63	-	114721	114912	192		ORF63	-	114699	114890	192		22
	tRNA-Asn	+	115831	115902	72		tRNA-Asn	+	115810	115881	72	AAC	21
	tRNA-Arg	-	116154	116227	74		tRNA-Arg	-	116134	116207	74	CGU	20
	5S rRNA	-	116484	116604	121		5S rRNA	-	116466	116586	121		18
	4.5S rRNA	-	116832	116926	95		4.5S rRNA	-	116814	116908	95		18
	23S rRNA	-	117022	119905	2884		23S rRNA	-	117004	119891	2888		18
	tRNA-Ala	-	120051	120085	35	Two exons	tRNA-Ala	-	120037	120071	35	GCA	14
		-	120898	120935	38			-	120883	120920	38		15
	tRNA-Ile	-	121000	121034	35	Two exons	tRNA-Ile	-	120985	121019	35	AUC	15
		-	121982	122018	37			-	121967	122003	37		15
	16S rRNA	-	122329	123819	1491		16S rRNA	-	122314	123804	1491		15
	tRNA-Val	-	124051	124122	72		tRNA-Val	-	124036	124107	72	GUC	15
	rps7	+	126704	127174	471		rps7	+	126690	127160	471		14
	ndhB	+	127479	128255	777	Two exons	ndhB	+	127460	128236	777		19
		+	128968	129723	756			+	128949	129704	756		19
	tRNA-Leu	+	130327	130407	81		tRNA-Leu	+	130308	130388	81	UUG	19
	ORF249	-	130372	131121	750		ORF249	-	130353	131102	750		19
	tRNA-Ile	+	131906	131979	74		tRNA-Ile	+	131887	131960	74	AUG	19
	rpl23	+	132154	132435	282		rpl23	+	132135	132416	282		19
	rpl2	+	132454	132844	391	Two exons	rpl2	+	132435	132825	391		19
		+	133508	133938	431			+	133489	133919	431		19
	tRNA-His	-	133993	134068	76		tRNA-His	-	133974	134049	76	CAC
	rps19	+	134200	134481	282		rps19	+	134181	134462	282
Note
The highlights (in green color) indicat the corrected annotations which are different from those in NC_001320
After correction, 4 rRNA, 30 tRNA, 76 protein-coding genes and 6 ORFs (ORF63, 70, 91, 106, 133, and 249) were annotated in the DXWR159 and Nipponbare cpDNAs
Among the 76 protein-coding genes in rice, 10 multi-exon genes are rpl2, rpl16, rps12, ndhA, ndhB, petB, petD, atpF, and rps16 with two exons, and ycf3 with three exons
Among the 30 tRNAs, six are multi-exon genes which contain two exons
The gene rps12 has two exons and the second exon has two copies in IR1 and IR2.
