# Supplementary material for: Full-length chloroplast genome of Dongxiang wild rice reveals small single-copy region switching
Source: Front Plant Sci. 2022 Sep 29;13:929352. doi: 10.3389/fpls.2022.929352 (PMC9559570; doi:10.3389/fpls.2022.929352)
Supplement: Supplementary Data Sheet S3 — Contains all junction reads (in the ssc-f.sam and ssc-r.sam files) aligned to the SSCF and SSC-R cpDNAs (in the ssc-f.fa and ssc-r.fa files) of DXWR159 to validate LSC-IR1-SSC and LSC-IR1-ssc. [file DataSheet_3.zip]

Archive with 4 entries (4 files):
- ssc-f.sam
- ssc-r.fa
- ssc-r.sam
- ssc-f.fa
