# Supplementary material for: Full-length chloroplast genome of Dongxiang wild rice reveals small single-copy region switching
Source: Front Plant Sci. 2022 Sep 29;13:929352. doi: 10.3389/fpls.2022.929352 (PMC9559570; doi:10.3389/fpls.2022.929352)
Supplement: Supplementary Data Sheet S3 — Contains all junction reads (in the ssc-f.sam and ssc-r.sam files) aligned to the SSCF and SSC-R cpDNAs (in the ssc-f.fa and ssc-r.fa files) of DXWR159 to validate LSC-IR1-SSC and LSC-IR1-ssc. [file DataSheet_3.zip › ssc-f.sam]

@SQ	SN:c14f	LN:134509
@PG	ID:minimap2	PN:minimap2	VN:2.23-r1111	CL:minimap2 -a -o miniout_c14_4.sam -t 16 c14_4.fa miniout_c14_4.list.uniq.fa
m54269_180730_070446/65274523/0_25851	0	c14f	76714	60	16M1D17M1D21M1D8M1D11M2I12M1D9M1D26M1I4M1I13M1I13M1I4M1I21M1I10M1D4M2I2M1I39M1D5M1D14M2I40M3I5M1I6M1I11M3D6M1D5M1D3M1D2M1D3M1I41M3I13M1D12M1D16M1D35M2I5M1D18M1D1M1D20M1D2M1D20M1D7M2D7M1D10M2D21M1D14M2D10M1D3M1I10M1I4M1I6M1D7M1I27M1D2M1D11M1D11M2D6M1I34M1D5M1D32M1D3M1D13M2D3M1D1M1D22M1I4M1D4M2I21M2I17M1I8M1D6M1I19M1D4M1I5M1D12M1D12M4I6M2I16M1D60M1D6M1D39M1I14M1I8M1D5M2I7M1I14M2I1M1I4M1I28M2D5M2D6M1I5M2D57M1I9M1I7M3I28M1D17M1D4M2D17M1D50M3I18M1I37M2D7M1D6M1I20M1D2M1D3M2D18M1D7M1D3M1D5M1D29M1D9M3I30M1D19M1I5M1D2M1D4M1D1M1D44M2I14M1I23M1D14M1I23M1I6M1I9M1D11M1D6M1I4M1I17M2D8M2D17M1I16M1D9M1D15M1D8M1D6M1I1M1I10M1I61M1I78M1D5M1I13M1I16M1D2M1D8M2I23M1D7M1D19M1D16M1D16M1D11M1I84M1I18M1I8M1I5M1D27M1I13M1D11M1I45M1D43M4I21M1D8M1D40M2D6M1D2M1D8M1D18M1D4M3I6M3I57M1I2M3I2M1I24M3I1M2I25M1D54M1D9M1I43M1I15M1I4M1I20M1D28M1I31M1D5M1D61M2D16M1D15M1I3M1I9M1I16M1D27M1D15M1I21M1D4M1I6M1D6M1D6M1D3M1D25M1D13M1I5M1I5M1I3M1I41M1D35M1D6M2I8M2I23M1I6M1I26M1D42M1D27M2D12M1I2M1D3M1D21M1I9M2D22M1I37M1D44M1D12M2D6M1D31M1D4M1D13M1D14M1D17M1D3M1D20M1D5M1D7M3D7M1D5M1D19M1I17M1D29M1D2M1I30M1D15M1D16M1I29M1D17M2D27M1D3M4I2M1I8M1D29M8I1M3I8M1D12M1D10M1D18M1D5M1I9M1D5M1I5M1I12M1I23M1D15M1D9M1I38M1I7M1D6M2D8M1I19M4I19M1D9M1I17M1I2M1D8M1I2M1D35M1D5M1I21M1D25M1I3M1I4M1I7M1I28M1I9M1D5M2D44M1D10M1D13M1D8M1I7M1D16M1I3M1D16M1I3M1I2M2I4M3I2M1D29M1D13M1D14M2I5M1D6M1D8M2I8M1D6M1D12M1I25M1I14M1I20M1I7M1D5M2D12M1D19M2I10M1I7M2D2M1D2M1D61M1D1M2I3M2I4M1D60M2I29M2I34M1D1M1D21M1I19M1D10M1I22M1D2M1I14M1D16M1D19M1I16M1I16M1D49M1I3M1D1M1D11M1D17M1D15M5I12M2I20M1D9M1I7M1I6M1D25M1I27M4I6M1D9M2D5M1I3M1I50M1D19M1I32M1I8M1D1M1D42M1I9M2D13M1D4M1D12M1I3M1I6M1D28M1I14M1D4M1D29M1D4M1D11M1I4M1I2M1I21M1D12M1D14M1D34M1D2M1D21M1D6M2D6M2D15M1D47M1D1M1D4M1D11M1D7M1D9M2D30M2D1M1D13M1D38M1I8M2D3M1D22M1D16M1I14M1D9M4D19M1I18M1D6M1D9M2D18M1D5M1D42M3D8M1D11M1I7M1I8M1I14M1D8M1D16M1D56M1D6M1D2M1I3M1I10M1I3M1D4M2I9M1I33M1I35M1I31M2D19M1I9M1I38M1I7M1I18M1D7M1D21M1D5M1D6M1D16M1D15M1I11M1D8M1D5M1D36M1I43M1I9M1I11M1D9M2I8M1D12M1I12M1I10M1I5M1D3M1D19M1I6M1D8M1D1M2D7M2D38M1I2M1I7M1D4M1D6M1D8M1D6M2I12M1D10M1D4M1D10M1D13M1D14M2I11M1D21M1D13M1D5M1I6M1I6M1D2M1D4M1D8M1D26M1I10M1I9M1D5M1D6M1I25M1I6M1D39M1D19M1D3M1D24M1D8M1I22M1D91M2D10M1D3M1D27M2I88M2D9M1D17M1D14M1I8M2D3M2I8M5I12M3I3M1D5M2I3M1D22M1D15M3I58M1I3M1I10M1D10M1D6M1D9M1D33M1I14M1D33M2D18M1D22M1D29M1D98M1I5M1D60M3D29M1D2M1D6M1D3M1I5M1D16M1D19M1D17M1D2M1D5M1I10M1D16M1D11M2I12M1D103M1I37M1I13M1D11M1D18M1D26M1D26M1I37M43I6M2D2M1D8M1D9M1I4M1D40M1I14M1I12M1D51M1D2M1D10M1D11M1I11M1D25M1I8M3D7M1D47M2D47M5I37M1D18M2I5M1D10M2D7M1I22M1I8M1D10M2I19M1D2M1I16M1D16M2D8M1D4M1D10M2I8M1I42M1D12M1D2M1D5M1D22M1D8M1D4M1D3M1D10M1D10M1D8M1I18M1D11M1D23M1D3M1D3M1I9M1D30M1I4M1D6M1D14M1I19M1D8M1D29M1D8M1I8M2D30M2I24M1D5M1D25M1D28M1I33M1I28M1D31M2D5M2I12M1D13M1D9M1D9M1D2M2D3M1D9M1I10M5I3M1I32M1D21M1D23M2D9M1I15M1I17M1I12M1I13M1D20M1D2M1D52M2D4M1D30M1I13M3D13M1D21M2I4M2I6M3I28M1I30M1I6M1D9M2D21M1D7M1D1M1D3M1D34M1D5M1D11M1D12M1D14M1I12M1I5M1I1M1I3M1D2M3D21M1D7M1D31M1I13M1I24M1D60M1I19M1D22M1D14M1D6M1D14M1I4M1D12M1D39M1I16M1D2M1D24M1D20M1I18M1D3M1I2M1D84M1D21M1I1M2I19M1I5M1D15M1D3M1I17M3I13M7I8M1I11M2D12M1D15M1I6M1I24M1D1M1D9M1D7M1I6M1D17M1I5M1D4M1D15M1I9M1D2M1D13M1D12M5I28M1D5M1D41M1D19M1I8M2D12M2I10M1D4M1D5M1D16M1D14M3I39M1D11M1D20M1D36M1I11M1D30M1D7M1D12M1D11M1D23M1D5M1I10M1D53M1D38M3I30M1I7M1I6M1D19M1I20M1D23M2D2M1I19M2I7M1D18M1D1M1D13M1D9M1I19M1I10M1D3M1I6M1D11M1D9M2I18M3I13M1I32M1I17M1D10M1D5M1I13M3D4M1D8M2D12M1D5M2I4M1D10M1D40M1D12M1I5M1D12M1D10M1D5M1D3M1D11M1D13M1I23M1D43M1I4M1D13M4I40M1D5M1D8M1I14M2D3M1D2M2D9M1I14M1D3M1D13M3I1M8I2M1I20M34I16M1I3M5I3M1I22M2I17M1I6M1D5M2D4M1I21M1I8M21I19M1I20M2D19M1D6M1D6M1D7M1I5M2I16M1I15M1I32M2I5M1D13M1D20M2I5M1D7M1D2M1D28M1D13M2D10M1I6M1I28M1D9M1D21M1I9M1D33M2I4M1D15M1D45M1I12M1D11M1I25M1D6M1D8M1I5M1D7M1D20M1D8M1D13M1I7M1D5M1D18M1D21M1D31M1D24M1D11M1D3M1I45M1D8M1D5M2D7M1I13M1D11M1D7M1D8M1D20M1D24M1I6M1D5M1D17M1I39M1I8M1I10M4D7M1D5M1D4M2I10M1I5M1D13M1I4M1D4M1D6M1D18M1D12M1D45M1D17M1D31M1D10M1I10M7I15M1D12M1I9M1I6M1D7M1I9M1D9M1D4M1D13M1D55M1D21M1I22M1D17M1D11M1D11M1I20M1I19M1D2M1D11M1I4M1D5M1I11M1D12M1D9M1I2M2I7M1D2M1D17M1D11M1D25M1D31M1D9M1I2M1I13M1D20M1D26M1D2M1D35M1D2M1D33M1D5M1D23M1I27M1D29M1I9M1D19M1D10M1I11M1I15M2I1M1D3M2D5M1D7M1D13M1I13M1D20M2D14M1D11M1D26M1D4M1I28M1D4M1I16M1D26M1I3M1I8M1D2M1D3M1D27M1I3M1I17M1D11M2I12M1D12M1D22M1D11M1I3M1I4M1D3M2D1M1D4M1D2M3D5M1D7M1I39M1I6M1I3M2D3M1I11M1D2M1D13M1D4M1D24M1D5M1D4M1D9M1D15M1D15M1D6M1I8M1D32M1D3M1D4M2I7M1D2M1D2M1D13M2D76M1D5M1D32M1D7M1D1M1D30M1D22M3D38M1D4M1D2M1D50M1D21M1D5M1D19M2I41M1D17M1D37M1D26M1D4M1D18M1I2M1I14M2I24M1D3M1I5M1I6M1I3M3I1M1D2M2D46M2D3M1D9M1D2M1D28M1I8M2I25M1I8M1D34M1I26M1I19M1D24M1I3M1I18M2D2M1I8M2D17M1D3M1D12M1D3M1D3M1I17M1D14M1D13M1I2M1I12M2D5M1D5M1D2M1I9M1D4M1D45M3I10M1I10M1I32M1I75M1D30M1D15M1D5M1I18M1D47M1D14M1D15M1D10M1I9M1I11M1D5M1D15M1D3M2D2M1D73M1D6M1I5M1I15M1D6M1D9M1D23M1D6M1D9M1D11M1D22M1D35M1I7M1D75M1D26M1D8M1D17M1D36M1D34M1D10M1D5M2I36M1I10M1I8M3I8M1I6M1I38M1I77M1D11M1D54M1I4M1D16M1D5M1D4M1D17M1I7M1D13M1D5M1D21M1D18M1D6M2D1M1I17M1D1M1D12M1D2M1I7M1I7M1I4M1I3M1I12M1D8M1D36M1D26M1D2M1D1M1D5M1D12M1I3M1D5M1D24M2D3M2D9M1D15M1D8M1D5M1D5M1I7M1D11M1D17M1D24M2D1M1D7M1I7M1D12M1D25M1I9M1D12M1D29M1I28M1I6M1I21M1D25M5I11M1D15M1D4M1D6M1I2M1I30M1I14M1I14M1D20M1I6M1D32M1D8M1D12M2D16M1D4M1D8M1D1M1D10M1I11M1D48M1I10M1D15M1I15M1D3M1D18M1D12M1D28M2D9M1I12M1I9M1D32M1I24M1D10M1D26M1D14M2D33M1D5M1D12M1I2M2I10M1D11M1D11M1D33M1D23M2I12M1D5M1I21M1D8M1D3M1D2M1D7M2D27M1D8M1D17M1I12M3I7M7I2M8I3M1I2M2I4M2I3M1I2M3I5M1D9M1D4M1D3M1D34M1D8M2I1M1I2M2I24M1D5M1D21M1D35M1I58M1D19M1D8M1D10M1D2M1D25M1D4M1D11M1D4M1D6M1D14M1I8M2D37M1D11M1D9M1D64M1D7M1D10M1D7M1I25M1I63M1I4M1I14M1D11M1D3M1D3M7I23M2D16M1I13M1D29M1I7M2D27M1I4M1I5M1I23M2D20M1I8M1D25M1D20M1D22M1D8M1D20M1D22M1I5M2D69M1D10M1D19M1D25M1I21M1D21M1D12M1D9M1D7M1I46M4I63M1I8M1D9M1D6M1D22M1D2M1D1M1D8M1I25M1D5M1D11M1D6M1D27M2D4M1D38M1I6M1D3M1D13M1I31M1I18M1D22M1I53M1I5M1D7M1I20M1D11M1D5M1D9M1D36M1I14M1D29M1D13M1I30M1I28M1D5M1I5M1D18M1I6M1D24M1D12M1D15M1I28M2D17M1I38M1D5M1I6M1D2M1D5M2I26M1I12M1D4M1I25M1D13M1D77M1I3M2D38M1D15M1D3M1D2M1D13M1D8M1I31M1D19M1D11M1D5M1I100M1I2M3I16M1D13M1I9M1I59M2D19M1I13M1D12M3D8M1D33M1D18M1D29M1D9M1D10M1D24M1D4M1D21M1I9M1D5M1I8M1I7M1D17M1I34M1D31M1I5M1D28M1D34M1I24M1D11M1I12M1I16M2D6M1I3M1I9M1D31M1D4M1D2M2I9M2D3M1I9M1D48M2D5M2I8M3I2M2D25M1D23M1D6M1D6M2I22M1D2M2D26M1D5M3I7M1D6M1D3M1I3M2D2M1D12M1D19M1I66M1D6M1D17M1D15M3D40M1D32M1I7M1I9M1D28M2D26M1I9M2D2M1D2M1D10M1D6M1D31M1D9M1I12M1D51M1D5M1D18M1I5M1D23M1D7M1I9M1I70M1D31M1D30M1D15M1D9M1D16M2D7M1I8M1I11M1D31M1I9M1D14M1D19M1I13M1I7M1D5M1I4M1D12M1D3M1D18M1D9M1D13M1I5M1D7M1I54M1D9M1D3M1I7M1D2M1D22M1D19M1D5M1D30M1I5M1I11M1I9M1D15M1D6M1I7M1I15M1D15M1I40M1D10M2D33M1D51M1D23M1D9M1I13M1D4M1I7M2I51M3I1M1D6M1I30M1D26M1D4M1I1M1I2M1I44M1D15M1D22M1D7M1D2M1D13M1I3M1I16M1D21M1I21M1D27M1I9M1D7M1I16M1D18M1I20M1D25M1D5M2D23M1D30M1I6M1D3M1D13M8I5M2I22M1D4M1D19M1D13M1D9M1D17M1D76M2D17M1D3M1I19M4I3M2I15M1D2M1I47M1D4M1D4M1I10M2D7M2D3M1D38M3I13M2I21M1D15M1I5M1D40M1D16M1D23M1I53M1I16M2I27M1I14M1D13M1I4M1I10M1D20M1I20M1D9M1I28M1I17M1D13M2D26M1I15M1D9M1D11M2I36M1D11M1I63M1I10M1I15M1D41M1I13M3I10M1D6M1D6M1I5M2I32M1D10M1D3M1D14M1D9M1D8M1D6M1I31M2D18M1D9M1D8M1I19M1I25M1I14M1I19M1I5M1D19M1D2M1I11M2D3M1D13M3D27M3I7M1I17M1D29M1D14M1I8M1D5M1I16M2I9M1I13M1D14M1D4M1D13M1I31M1D5M1D3M1D23M1D19M1I29M1I4M1D23M1D1M1D25M1D7M1I4M1D6M2D27M1D5M1D27M3D3M1D8M1I48M1D7M1I8M1D1M1D9M1D11M1D10M1D10M1D10M2I27M3I24M3I2M1D12M1D11M1I2M1D13M1D8M2D14M1D3M1D8M1D2M1I34M1D40M1D3M1D25M1D39M1D21M1D4M1D7M1D4M1D15M1I7M1D27M1D11M1I20M1D7M1D12M1D39M1D2M1D8M1I30M1D9M1I24M1D5M1D19M1D9M1D13M1D14M1D3M1D39M1D3M1I19M1D9M1I11M1D1M1D5M1D28M1D41M1D15M1I8M1I7M1I10M2S	*	0	0	CTGTCATGATACCTCGGAAGTAGAAAGAATCGCATTCCCCTTCCGCACAAAACCTAGGAATTCTTGATAGTTGTTGCATACATTCGTAGCCAGTTCGCTGATACGCTTTCAAAAGGTTCTAGTTTCTAATATATTCCCTTTCCTAGTCTTTCTCTCTTTGTATGTCGCAAAGTTTAACCCAAGGAAATCTCTGTACTTGTTCCCTGATGTTTCCAACCACTTTCAATAAAACCCTCTCGTAAAGTATTTAACAATTTTTTTCCGGTAATATTTGTAGATACTACCCGAACAGTTCCTTTTTTTTAATTCAGTGTCCGCCGTTTCGTATATTTAGTAATCACTAAGGTCACTTTCCCATAATACTCTAATTCTGGTTTCCTCCTAATTTTTTCCCTATAATCAACATTTCTCTTTTTTCTTGCGTTTTGGATTCTAAGCATAGACGTGAAACACAATCTACTAATTTTTTCAATTTGTCTATATCTTGTCTACTATTGTATAATACTTCAGTAGCTATAAACTAGGTTAGTAAAATTCATTCTCTATTCCTCGCGATCGCGCAAAACGCTAGTTCCTTTTGGATTCCTTTTTGATCAGATAACCGCTCATGTGTCGTCATACGCGTAATTATTCACCGTCGTACGCATTTGAACTCTTTACAATTACGACATTACAGCTCGATTACTTCGGATTTCTATGAGGCAATGTGGGCCCTGCGTCTTTGATTACAGCACAATACATCACCAATACGAGCATATCGCTGATTACTGCACTCCTATGACTCGTACCTCAATTTTCGAGCTCCACTGTTAATCTCTACATATTTAAAAGGGTCCGAGGTTGTAAATCATATTATTTGGATGTTCAATTTTTATTTGCAATGCAAAAGGATGAAAGCATAGGGGTCTTCCAGAAAGAAAACCTGGTTTTTGTAATATTTTCACAATACTACTTTTTTTGGGGGGTTATTTTGCTAACCGAAGAAATTGACTCTGTATGGGCATTTTGCTGGCAGCTATGAAATACTACTCTAGCTACGTTTTCGTATACGCCGCCCATTTCATGAAAGTATTCGACCTGGGGTTAACACGGCTTTACCCAATTATTCGGGGGATCCTACTTTTCACCGAAGCCATACGTGTTTCGGTCGGTCTTTGTACGGTTTGGTCGGAATATACGTACCCAGATTTTTCCACCACGACGTGCATATCGTGTCATTGCTCTTCGTCCCTGCTTCTAATCTGCCTCGTCGCCGTAATCCAAGTGGTTTCAAGTGCTGAAGAGCATATCTACCAAACATACAAGTGCCTCGGTAGATTTTCCCTTCATTCTTCCTCTATGTTGTTTACGAAATCTGGTTCTTTTGGGGGGGTTATAGTCGATGGTGTCTCTCTTAGTTCCCTCTCTACTGCAAAACTGGACATGAGTTTCTCTCATCCCAGCTCCTCGCGAATCAAAGAAAAGTGCAACTTTCTCTAATTCACAATATCTAAATAGACGGGTAGATACACAGTAATAGGAAATGTAGGGTTTTAAATAATATTGAATTTAGTAAAATACTAAAATAATAGTCAAGAAAGAGGATCGTAGAACTTCTAAGTGTATGTTTATTTATCTATATTCTATATTTAATGTAATTCTTTTATTTTTTTTTTTTTTAAATCTCCTTTTTTTATTTAACTCTATTGAATCGCGGTAAAAGTAGTCTAATTCAATAAAAATTTTCGCGGGGCGAATATTACTCTTTCCGTCTTATTTTGTTTAATTCATCACCTTATAATAAGACTTTTTTTGTTGTGTTCCTGCCATCCCACCCAATGATTATTGGGTTCTTTTCAAGAAAACCTAGCCATCAGAGTGCGTCGTTCGTTCCCCCCTGCTTCTCCTTTAATGGTTAGGTTTTAATCGCGCAATGGAGCTTCCAAAAAATTTCTTTTCCGAGTCAATTTCTCAGTTTTACTAACTCGGGACGCTCTTTGTTATTCCTTGAAATTTGTATTTCTTGTTTCAATAAATTAACGATTTCGAATTCCTCTGTTATTTTTATTTATGATGCTTTATATCACATTGCTTTTTATGATGTATTCATAACCATACATATTGGAATCCATAGCTTTCTTATTTCGTTCCTTCTTTCTATCTCCTTCCTTTTAATCGACATCCCCTTTAGTTTTGCTTCACAACTTAGAATCCTATTTTGTTTTTAAGAAAAAATTGCAGTTGCTACAACTATATGAGAAGCTTTCCTCATTTATGAATAGATGTAATTTATCATATAGTGACTGTTTCTTAGTTAGGAATCTCGACAATACAAGCAATAGGTGCGGGTATTAGTTCCTTTTCTATAATTACATATTAAGGTTCATTCTGTTTTTTTTTAATCCCCTTTTTGAACCCTAAAAAAAAACTAACCAAGGAGTCACACACTAAGCATAGCCTTTTATTAAAGATTTCTCAATTTTCATTAAATCTTATAGACAGAGGTAATTTCTCTTTTTTCAGGCTTTTAGGGAAAATAAGCTCTTGTTGTCATTTTTTTTTATTCTATTACTGAACAGAATGGGAAGACAGGGTTGGTTATTCTTCGTCTACTGAACTATCATCCAAATTTTAACTCCTAATACTATACGTCCTAGATAGTTCGAATGGGATAGCACAATAATCATTTTAAGCGCGCATTGTTTGGAGGGTAAGTCTACCTTTTTGGATGATTCGGCACGGCGCAATTTCTTTCCCAGCGAGAGGGCCTTCAATTTTTACTTTAAACTCCCCTTATATCGGGTTCTTTTGAGTTAATGCAATGGCTTTTTCATTGCCTGTCGGAATGAAACTCTTATTTTTTACTTGGAAAGCTATATATTCTGCAGAATTTAGTTTGGCTATACGGTTCTTTTCCTTTTTCGATCCCAATATTAAGTCTCTGGTTTACAGTTAACTTCTTTTTGTAATCTTTCTCTAATTCTTTCTGATTGCTCCTTTTTTTCTTTCATAAATGGGGAATCCAATATGGCTTATGACGTGATTGTATCGATTTCTTTTTTGAATTTCTATATGTGTATTACCTTCGGACTTGACCTGAGCCATTTTTTATTCTGTGGAATTACTTCGCACTTGAGTCTGCTTTCTACTTTTTCCTATTTCGAGCCCTTTTTCCTATTCTTTTGTATATAGTTCTTGATCAATTCCGTATTTTTTTATCTTCCGGTAGACCTTCGAATAATTTTTTTTGGTTTTGTGCGAACCCAAATGACTGGTGGATTTTGGGGTTTAACCAAGTCTGAAACCAAGTGATTTATTTTTTGTCCCATATTTTTCTAGTCTATTTTTTTTACGGGAATCAAATCTTAGATGGATCTAAATTATTTCGATTGTCTTATATAGTTAGTACAATTGTTATAATGACACATTTTTTTTTATGGGAGAACTACGCTCCTCGAGCCCGAGGTCTGAATTTAGTCCTAATCGTATCCTACTGACTTCGGCTTTAGTGATTAATAAATTTGCTTTGTCGAATCCCCTTAATTTATCATTGCTGCTGCCGAATAACCCAACTTTAAGATGGATACATGCTCGATAATCATTAGGTTCAATTCATAACAGTTTCTTCGAGTACGCCAACGAATCTCATCCAAACTCTTGTACTAAAACGGCATGTGATGCTTTTTTGTGCTTTGAAAAACCCGTTCGAACTTATTAGACGATCGGTTGGTACTTTTCTTGCAGTTTTCCTTATCCCACTCTTCTTCTTCTTTATCTAGGGGTATACTTTCCAGTTGGAAACTTGTCCATAAATAAGGTTATTCCCCCGTTACCTATTCTTTTTTTTTTTTTATTGAATCTTTCTATTCTGAATGCAGTTACGAAAAACTGAGATTTATATCCTTTCTTGCACTTTCCTAACTCGTGGAAATGCTAGGGAATGCCGATTGGTACGAATTCCCCAATTTGGACCTACCATAGGATTTGTATGTAAAATAGGTAAGGTTCCCTTTCCCATTATGAATCTGCGATTGTATGGCCAACCCTTGCGGTAGAATTCTAGATCCCGGGACCTACGTTACTATTGTTGCGTTCTCCTCCTTCATATTGACCTTTTTCTATTTTGCATAAATGATTGAGCTACAAAAGGATTCGGTGTTTTTTTTTCGTGTCACAGCGATTACTCCTTTTTTTTCCATTTTAAACGATGGCATTCTGAGTCCAGTATCTCGATCGAAGTATGGAGGTCAGAATAATAGTAATAATGATGAATGGAAAAAAATGAAATCCTTTAGCTGGATACGGGCGGGTGATGTTATCCAATGTGGATCCAGGCATTGGATTGTGAATCCGACCATGCGCGGTTCTTCCCGTCGTGCGCCCATCCCATTATTGCAAATTCCAAAAATGCATTTTCCATATCCTAGTTACGTATTACTTACGGGCGACGAGAATAAAACTATCACATATTTTTTTCCTTTTCCTATGTTCCTGGTCTTGGGCCAGCGCAGGATAACCCCAAGGGGTTGTGGGTTTTTTCTACCAAGGGGGCTTTCCCTTCACACCGCCCCATGGGGTGGTCCCCACAGGGTCCTAATACCCCTCTTACAGACTGGGCGTTTACCTAGCCAACACTTTAGACCCGGCTCTAAACCAAACTTTTTTGGTTCACCCCCAACTTACCCTTGTCCGACTGTGCTAAGCACTTTTGGGATTAACCAAACGGACCCTCCCCATGTATCTTAAAGTGGCCGATTTACCTTCTTTTGCAATCCGTTTCGCTACAGCACCTGCTGCTCTGCTCTAGTATTGCCACCCCTTCCACGTGTGATTTCTATGTTATGTATGGCCGTGCCTAAGGGCATATCGGTTGGGAAGTAGATTCTTCTTTTCTCTCAAAAAACCCCCCTTCCCAAACTGTACAAGCTTCTTCCAAAGCTCGGCTTTCTAGATGTATATGACCGATCTCTAGAAAGATGGACTTATATGAACTCGTATGATGAAGTACCACCTGGTGGGATATATAGGAAAGAATCCAAATCTGCCGATCGCTCATGTTATGATCTATCTACAGCCTAGTCCTCCCGCGTTCCGTCATCTGCTTATTTTCTCCATGTCTCATTCAGATCTAATGACTCTATTAAATTACGGTCAACTTCTACATAGATTGGTAACTTAGGAGCATCCCTATTTTCCCCCAAACCGGGGGTCTTAACATTACCACTGCTTAGCTTTCATTCGCCTCTTGACCATCCAAATTAATTTGAATAACCCGTCCTCCTCTCTTTTGAAACAAGGGGCGCTTCCGGTTCTTGTGGTGCGTCTTCAAACATTTGTCCTTCCTCCATATTACCATATCTCTAGAGTCAATAAGTTTCTATGAGGAACTACTAACTCAATCACTTGCTGCCTGTTACTCAACAGTTTTCTGTTGAGGTCTATCCGCGTAGAGGATCAAATTGGATCAGTGATCGATTTCTAGGTTTCGTCGTAAACACTAATTGGTCTTCCACTTACGTAATCATAGTTCAAACCGGCACCTCAAAGTAGGGCATTTCCCATTGATATAGTAACTTTTTGTACCAGAAAAATATATCTCCAATTATAGCCCCTCTGGGATGTAAATTATCCCTTCTCAACCATTCGCCCATAGTGTATTAGACAAATTACGCATTTCGATAAGGTCGTATTCTTGGTTACGATTCTACCAGATATGTCGTTTTGATTCGCGAAAATCGATTTTACGGTATGGCGCTTGACCTCCCTCTATGCCTGGCGTAATGATTCCTCTGGAATTACGACCTTAACCACAACGGTGCCGTCCTGATCACTTATTTCGTGATTGGATTCACTTGCATCTATTGTTCCCTTGCGTGTGCTCGGGCTGGTTTTGTATCCATTTTCGCCGTATTATTCAGTAGTCTCCTTTATTTTTTTTCCTCTATCTAAGGGAATAGAATAACCCGGTTGAAGGTAATGATCATACGTCCTGTAATGCATTGTTGTCCTAGAGGCCCATTCTTCTCCCCTTATCCGGGTAGTCGATGGCTTTCACACTACTACCTACCCCAAAGAAGAGTTCGCCCAAGCTTTATTTCTGTCTTAGTGAGTCCCGATTCGACATTAAAAGATTGATTCTTCCCAAGAAACCGAATACTTTTTTTCTGGTAAATACTGCTTATTGATTCCTCCATAAATCGACTTTCCTCCTATGCTCTGAGTTCCAGTATCGATAAGAATTCGAGTTCTTATTGTCTTTATTTATGGATGGAATTATACCATACACAATCGTTCTACGTATGGAATGATTGGTTATAGTCCATGGATAGAGATCCAGTTTCCAATAGACTTATGGAACGTTCCGGTTCGCGTGCCATCCAGCAGGAATGGAACCCGCACATTTACATTATGAGTTGGGCGCTTTAAACCATTCATGCCATGAATGCTTAACAGTGATCATCGTACATCGTAAATTAACCAATTTTTCATATAGAAAGACACTCATAGACAATGACATCGAAAATATTCGAGATGCAAATTTCGGAGATTACTATGAAACACCTCTCTGGAGTCCGCGAATTGAAGAGATATGAGATGATCCAGAATCCTAATTCTCGCTATTTGGACTGGAGCCCCATTCTATTGAGTCTGACTCATAGTGATCATTTCTCTTTAGGCAAAGAATCGTCCTTGGTTACAAAGGATTTAGAACAACCGGATCCTTTTACTTTATGATACCTACTTTGACATTGCATAACAGGTCTCATGAAGTATTAGTTTAAATAGACCGCTTTACAAAGACGTATTCCTTGCTCAGCACTTATGCCCAAACCTCGTATGGTGGTCTAATCGTTTCTTTACCTCTCAGGGAAATCCTTTTTTCTTTCCGCTAGCCCTATCGGTATTTAGTGATAGTTGAATAGGAACGGACGATCATATTTGGGGTCAAATACCAATGAAAAAGTCCTATTTTCCTTCATTAAGGTACAGGGCGTTCTTATTTCCACAGAAAGACGAAAGCCCTTTTCATTCTTTCATATACTGGGGTTTTTTTACTTGGGAAAAGACAGGTTCATACTAAAAGGATTCGGGTCCATAACCACGAGGTTCCATGCACTAGATCTTGTAGCACTTAGCAACGAGGCCCGATGATAGACATATAGAATTGTTGTCGGAAATTCGAATGAATCATTGAGTAAAAAGGAGGCAAAGAATGACAAAAGACGAGCTCTACTAGTCTTCACTCTTGTGGTTTCCTCGTTTGCTGTTTTCTTATTCTGGATCTTTCTTTTCATGGTTCTCATCTCTGCACTTCGCGATTCGCGAGAGACCAATCCCATTTGGTGAAGATCATGATTTGGGGGCTGGCATAGTAGTGATTACCTTTGCAATTGCGGTTCGAATCTATCCGGTCTTTATCTTTTTGCTCAAAGAACGAATAAAACCCCTTCGAAGCCCTTATGATAATCTTCCCTGATCTGGGAAGTTTCCTCTTTCAGTAATTTGGGATCGGGTTGTTGGATCGATTTGGTCCTGATCTGGCTCTTATGGGCGTGCGCTCAAAGGTACAAACAGGGATTCGCAGCAAACAAAAAGGGGAATTCGTAGTCACTTTTTCCTGTCGCGTAAAAAAAAGGCTTTACCGCAGAGAGCAATAAGGTTGGGATCATCTACTCTTCTGACAACCTCTTTTGGCATCTTAAGACCACCCTTGCTAGTAGGATACCGTCGCTTTGGGTTCTTGATTATATTATCTCCTTCGAGATTTTTAGGATCGTTCAGCTATATTTAGTCTATTTTGGCTGTACTGTCTCCTTTCCTCAGGGAAGTGGTAAGGACCTCAGAAGATAGAGGAGAGCGCCAGTCTCAGATTTTCCGAATACTTCTACGGGGAATGCTCATTGAATGCGCATTCTCCGTATTATGCCTTGGAAGAGACGCGAACCTCCACGCTCTTTAGCACGAGATTTTGAGTCTCGCGTGTCTACCATTTCACCAAGGCATCTTGAAAGTGAATCATATTCCTGATATGAATCGTATCTATGTTATATCTTGAAATGAATCGTATTCCATGAATTGATATCTATCTAATGTATTAGGGAAATATATGACAAGGTGGAGTCTTGGATATTTCGATCGATATCGGTCATATAGCCTTATTCAGACATCAAATAGCTTCGATTTGCATTATCCGTAGGACACCTTATATGTATCAAAATCAAAAAGATGTACAATCCAATTTCTCGATTCAATAGACAGCCCAAATAGGTGCATATGGGACCCAAATAAGGATATGGATAGCTATGTCAAAGCATGTCTATTACACCTATTCCTAATCTAAATCGAATGTAAGGACGTGGGGATTCTATGTAAACAGAGTATCCTATTTCCCATAGGCTCGAATGACCCCTTCTCATAATAAGAAAGAAAAAAAAATAAAAAACAAATTGTGGCAAAAAGGGCAAAAACAAAAACGCTGTCCGGTAGGAATGACCTTTATATCTGATGATCGAGTCGATTCCATGATTATAAGCTCATTACCCCTAGCGCCCATTCCCCTTTTTGGGCGAACAGATCTACTAATTCGTTTATTCCAGTTATAAAGAGGGATCTTGAACTAGAATAGACCTACAGCTAAAAGAGGGGAATCCTGACACTTGCCAGAATGGGGTTCATTGATTATTCCTGTAGTAGAGCTATCACACATACAGTCATACTCAATTCGATGGAATTGTTTGATCTAAGGGGATCTTCTATAATTGTGCACATAAGGGGTTATTTCTTGGTTTTCCGGCGTCCAGTCATTACTACCTTGACTATTTTTAGATAATCTAGATAGAAAGAACGCTCACGTAAGAGTCCTATTAACCAAGAAAATATAGGCCTGCTTGCCATCGCACACCAGATAGATAGAGTTTTTTCCGAAGAAACCTGCTGTCGGAGGACGGCCTCCTAGGATAAGAGACATAGGTAAAGAGAAGCCAAAAAGGATCTTTTTCGTGTAATAATCCTGCATAATCTCGAATGTTATCAGTTCCGGTACGTAACCAAATAATACATCAGGCAAAGTTCCTAGATTCATGGAGAATAGAAAACATAAAGTATCATGCTTCATATCCATCTTTTAGTCGTCCAACAATTATTCCAATATTACCTATCCATTTGCCCTATGGACGAATATGCAGCCACTGTTTCATGCTGTTTGAGTAATAGCAAGAAGATTCCCCAATTATCTTCTAAAATCGCTAGGATTTCCCAGACGAAGATGCCATTCTTTTATGAAAATAACAAGGAATATCGAGAATTCGCGTGCTGAAGCTTGAAGCAGACTTTCGAAGTAACAGAAAGAAAAGCAACGTCACTGGAGTGGGGGAGTCAGAGTCGAAAGAGATTCCTCGCTTCTTTCTCTCATGCAAACCGTGCATGAGACTTTCATCTCGCATCTGCTCCTAAGTTATAAAAGAAAGAAGAACTTGTTCTTCTTTCTTTTTTGATTACCTTCCTCCTTATGTAAAAGACCGAATCCATTCTTTTTCCATCGGCTTTTCGAAAAAGACTACTAATCCTTACTTTTCGAGAATCCTTCTCTGGTGTGAATGACCTTACTTTTTTTCAACAATTCCTTTCGACCTTGGTTCCGTAGTAGCAAGTCGAAAGTTTGAGAAATATAACCTCGGATTTGATTCGTTCCCAATACATGAGATGAATCATCTTCGGGTGATTCCTTTTGTCAACGGATGGCTCCTATTACACCTCGTATTCTCTGAGGATGAGAACCCACTATGTTCTCTACGTCGATAATTCAAGCATTGTATACGTCATTAGTCCGATTCTTTGTAGACTACCTTAATAACGAGCTTGCAAAATGGATCTGTTTTATCATAAAGATCGTTGTTCCTGACCTGCTTCACCTTACTTGTTAATTTTGTCACCAAAGACAAAAAAACAATAAACTTTTGGTAAAAGTGCCCGTCTTGTTCGGAGTGGGGATAGCATTTCCTCTTCGCATATCTAGAGTTTTGCAAAACCCAAACACTCAGCGTGATTCGAGGTAGGAATTTGTCGAACGAACCACACTCCTCGTACCGTCAGGAGTCATTGATGAAAAGGGCTGGGGAAAGCGTTGAACCCAAGTCCCTACTACGTGTGATAAGCGCAATTGAAATTCCTGGGAGTTTACATTTGTGTATTGATAAGACCGTTCACAATTTTCTTGAAGCTCTGATCTCCCCCCCAGATGAACCATAAGCCAAGAGAAACCATGACCCAGAATCGAAGAGCTTGCCCCACCCATTAGTAAATATTTCAATAGTAGCCTCATTAGACCTAGATCTCTCTGGGTATATCCAACAATAGGTAGGAAACAAACGAAACATTCTGGAGACTACAAGATAGTTATTACTCGTTAGCAACACATAAAAACATTCCCCCTAGAGTAGCCTGTTAATACGAATAAAGAACTCTGTTATAGCCATTTCTGTAATTCAATGTAATCTACGGATAAGAGGAATACAATAAGTTAACGATATAAAATAAGAAATTGCAAGATTTCGTTGAAATTGTTCGTTTGGAAATTTCCCGAAAAGCTAATTATATTTTCTTCTCTCCTTCGAACATCTGGACCGTTATGCTCTACATTACTACACTTGTGGAAGTAGATGAATAGAACCAAGGTCATCTTTTTTGCTCAGAGGTTAAATAATCGATCATCAGAAAATAAAAAAAAAAGATAGGCCAAAATAGGATACATTCGGGGAAATGAAACTTCCCCCGGTAAGAGAAGCAACTGAAACGCTTTCTAAAATTCTCTAGAAGCGGAGAATAATTTTTCATTCTGTACAATGCCGATCTGAATGAGTAACTGCAATCCAATCTCGAAAGTCCCGATTGTTCGATTTTTGGGGGGTAATGGGATATTTACGTAATCCCCATGAAAGGATAAACCTTATTCCATGCTCATTCCATCAGATTCCTCTTTCTTTTCTTAAGCAAGCCCCCGAGGAGGGCTTTTGATCATGATTTGTCTGTTTGCTTTTCTTTCCTTTAGTTTGTTTCGAGAAGATATCGTCCGATTCTTCTCCTTCTATTGATTCTTTTCCGATCGAGATGTATGGTCCATGTGTCTCATACCTATATTCTGTTCATGATTAACGAAAATGTGCAAGAGCTCTATTTGCCTCTGGCCATTCTATGGTCGCTTCCTTTTTGCGTATGGCACCCCCACCCCTTTGCAGCAGCTACTATTCGGAACTTATTTGAAAGCCATATTTCGACCCGACGCTTTTTGGGATGTTCGAATAACCAACGAATGGCACGTGCTCTTCCTTGTTTAGATCCTATTTCAACGGAACTTTCCGCGTCGATCCTTTTTTATTACGTCTTGTTTTTTTTACTCCTATATTGGGATTTACTCTACGGTATTGCTTTGACGAAAACCAATAGTGGGTTTGTTTTCTGTCTTTTGTTGAATCTTTTCACGTCTCGATAGAGAATTATAAAGCCAATGATTTTTTTCCGGGTCTTTCTACTACGGTTAACCACCAGTAACTACTCGATTCGAAAATTTGGGATCGGATTTTGCAGTTCTTTTTTTCTGCGTACCCTCGAGTGACATGAGCTGAAAGATGTTTTCAAGAATCCGTTTTTTTTCTTTTATAAGGGCTAAAAAACGAATCCCTTATTTTTTTGGCTTTTTGAACCCCATATTGTAGGGTGATCTCGAAAATAGGAAAAGATCTCCCTCGCCGACATACAATTCATCGAATACTCTTTTCCCACGATTCCTATAGGATCTATGAGATCGAGTATGGAATTCCGTTTACTCACTTAAATTGAGTATCTCGTTTCCTCCTTTTCCCCTAGGATCGGAATCCGTATTTCCATATCCTACCCTCAAGTCCTTTAGGTTTCCGAAATAGTGGAATGAAAAAAAAGTGCTTCGAATCATTGCTATTTGACTCGGACCTGTTTCTTAAAAGTCGAAGTGCTAATTTCGAATTTTTTGTTGACACGTACAAAGTAATGGAAAACCCTGAAGAATTTCCCATCTTGACCTTGCATTAAGTTCCGAAGTCGAATCTCTTTAGAAGAGATCTTTTGTCTATGCTGAGGGAAATGGGTAGCCTGCTCCAGTCCCCAAAGGGGGGATGACGGGGGTGGGGGGGTGTGGTACGACGAAACTTCCGTTAATTGTCAAGGGATTAGCCATAACCTTCACATGTTTCTCTAGCGATTCACATGGCCATCATAAATGACAAGGTCTTGGATAAGAATCTACAACCGCACTAGTAGCTAAAAGGAGAACTCTTAAACGCCCTTGTTTACTATTCCTTTACTGCGACAGCCTCTAGCTCCTCGAATAATGCGATTCGCACCCGGGTAATCCTTAAACCCTTTTCCTCCTCTTACTAATTACTACAGAATGTTCTTTGTAAATTATGGCCACTACCAGTTATATAAGTTCAGTGTGTCAAATCCAGAGTTAATCGTACTCTTGCAACGTTTTACTAAGGCAAGTGGGTTTTTTGGGGTTGATAGGGGAAAATCGACAGATAAGTCCCTTCCTGTCCCCTCTAACAGAACCGTACATGAGATTTGCACCTCTACGTCTCCCGTTCAATTCTTTCGAAGGGATTCCTTTTCCCGTTCGATAGTCTCCGCCCTTCTTCCCCTCCGTTCCCCGAGACTAACTAAGACCTTTGAGTCACGTTTTCATGTTCTAATTGAACACTTTCCATTTATGAATTAAAGGAGAAATTGTTCTTTTAAACACACATATGCGGATCAAATCACTCTTATATAAGAAGCAAATCTTCTCGGATCAATCCCCTTGCCCCTCATCTTTGAGATCAGAAGGAGCCTTTTTCGATTTCCTTTCTTCATTTGGAATCTGGCTCTTCTATCTTCGACTTATTTTTTTTTGCTGTATTCTTTATTTATTTCATTCGATTTTTCCCTCTTCCTCTATCCTATCCTCTAGTACCAGCGTTTGCATCAATAGAGAACCTTTTCCTCTTTATGAATCTATTTATTCCATCCAATCTTCCCGGAAACTTCCCAAGAAAATCCCGAATGGATCCAAAGTGACGGTTAATGTGAGCTTATCCAGCGGTTAGGCACTCTTCAAATAGGAAATCCATTTCTACTGGCCTTCGTGCTTTAGGTGAGTCGTCCTAGATCCTTTCGATGACCTATGTTGTGTTTGAAGGGAATATCTAAATCGATCGATGCATAGACCTCCGCGGTAGCAAATAGACGGGGAAAGTATAACAGAAAGCAGTTCTTTCAATTTCGATTATCTTATATTAGTTCGTTCTATTTCTAGATATCTATTTCTATATATTAGTATTATTTAGTATACTATTCTATTAGTTACGATCCCGTCTCTGTGAGTTCTTTCTTCCGTATGAACTGTCGGGCACCAGTCCTGTCCTCTCCATTTTTTCTCTTGGACCGAGGAGAAAAGGGGGCATCAGCAGAAGAGGAATTGTACCAGAGAGAAGCCAGAGTCAACCCTCTTCAATATGTAACATGGATTCTGGCAATGAAACGTAGTTGTGTCCTCATATCGATCCGATGAATCAGTCTTTCTACAGAGGGTCAATCTTTGCCTATTAGGCCGAGGATAGCAAGTTCGAATTCTGTCTCGTAGGACATGGAATTTCTATTACTACGAAATTCCATAAATGAAAATGAAGTATTATGGGAGGGCTAACCATATCCTTTTTTCTTGTAGTGTTCCTAAGAAAGGAATTTGGTCCCCATTTCTGTTCGAGGTCTCAAAAAAGTCGTTGGAACGATAGAAACTCTTGAATGTAAATTGAAATACATGTAGCCCCATTTCCTTCGGAAATGTAAGATCTATTGGGCGCAAGAAGAAGGGCGACCCATATCATCTTGCTTGGTTCTGCTTCCCCTCTTTTTTTAGATACCGAGTCGGGTTCTTCTCCTACCAGTATCGAAAGACATGCTGAACCAGATCTTCTTCATGGAAACCTCTCGATTAGATCGGGAAAATCGTACAGATTTTTATGAAACCATGTGCTATGTCTCGATCCATAGTCAATCCTATTTTCGATAGGACCCGGTTGACATTGAAATCAATTTTTCCCTTATTTGACTAATCCATAATAGTTGTGTAAAGAAAGCCTTCGAGAGGGTGCCTTGATTTCTCGCCCCTTGTGCCTTAGGATTCTTAATTCTCTTTCTCGAGGGCGGTGAAGGGATATACTCAGCGGTAAGTGTCACCTTGACGTGGTGGAAGTCTCAGTTTCGCGCCTGAGTATCCCTAAACCCAATTGCGTTTTTTTCTATTTTGACTACTCCCCCCGCCACGATCGAACGGGAAATGGGATAAGAGCTGTGGATTGACGTGATAGGTGAGGGTTGGCTTATAACTGCTGGGGGCGAACTCAGGCTAATAATTTCTGAAGCGCATGATACACGTTATCTTGGAAGGAAAGACAATTCCGATCCGCTTTGTCCTACCGAAAAGACTATAGTGCAATATGAATCCTCATGGAGAGTTCGATCCTGGCTCAGGATGAACGCTGGTCGGCATGGCTACACCATTCAAGTCGACGGAAGTGGTGTTTCAGTGCGAACGGGTGAGTACCGCGTAAGACCTGCCTTGGAGTGCAAAACAACTTGCAACGGTGCTAATACCCCGTAGCTGAGTAAGCAAAAGAGAAATCCGCCCAAGGAGGGGCTCGCGTCTGTTACTAGGTTTTGTGAGCATGCTTACCAAGGCGGATCATTATCTGGTCCGAGAGGATGATCAGCCACACTGGGACTGAGACACGGCCCAGACTCCTACGGAAGGCAGCATGGGGATTTTCCGCAATGGGCGAAAGCCTGACGGAGCATGCCGCTGAGGTGGAAGGCCCACGGGTCGTCAACTTCTTTCTCGGAGAATAAACAATGATATCTGAGGAATAAGCATCGGCTAACTCTGTGCCAGCACCGCGTAGACATAGGATGCAAGCGTTATCCGGACTGATTGGGCGTAAAGCGTCTGTTGTGGCTTTTAATGTCCGCCGCAAATCCAGGGCTCAACCCTGGACCGAGGCGGTGTAAACTACCAAGCTGGAGTACGGTATGGGCAGAGGAATTTCCGGTGGAGCGTGAAATGCATTGAGATCGGAAAGAACACCAACGGCGAAGCACTCTGCTGGCCTGACACTGACCTGAAGACGAAAGCTAGGGGAGCCATAATGGGATTAGAGACCCCCCAGTAGTCCTAGCCGTAAACGTGGAATACTAAGGTGCTTGTTTCGGACGACCCGTGCAGTGCTGTAGCTAACGCGTTCCGTATCCCGCCTGGGGTAGTTCGCAAGATAAACTCAAAGGAATTGACGGGGGCCCGCAACAAGCGGGTTGGAGCATGTGGTTTAATTCGATGCAAAAGCGAATACCTTACCATGGCTTGACATGGCGCGAATCCTCTTTGAAAGAGAGGGGTGCCCTCTGGAACCGCGGACACAGGTGGTGCAGGCTGTCGTCATCTCGTGCCGTAATGATGGTTGGGTTAAGTCTCTCAGAGGCGCAACCCGTTTTTAGTTGCCACTTGATTTGGAACCCTGACAACCGGCCGGTGTTAAGCCGGAGAAGGAGAGGATGAGCCAAGTCATCATCGCACCCTTAGGCCCTGCGACCACGTCTAACAATTGGCTTACAAGGGTCGCGATCTCGCGAGGGTGAGCTAACTCCAAAAACCCGTCCCGCTCAGTTCGGAATTGCAGGCTAGCCACTCGCCTGCATGACGCAGGAATCGCTAGTTAATCGCCGTTCCGCCATACGGCGGTGAATCCGTTCCCGGGCCTTGTACACACCGCCCGTCACACTATAGGAGCTGCCATGTTTGAAGTCATTACCCTGAACCGTAGGAGGGGGATTCCTAGGCTAAGGCTTGCGACTGGAGTGAGTCGTAACAAGGTCGCCGTACTGGAAGGTGCGTCTGGATCACCTCCTTTCAGGGATAGCTATGCTTATCTTTATTGGTATTTTGGTTTTGACACTGGCTTCACGCCCAAAAGCGGCAGCTACGTCTGCCTACTGGATATGGAAGTCTTCTTTCGTTTAGGGTGAAGTAAGACCAAGCTCATGAGCTTATTATCCTAGGTCGTAACAATTAGTTTGATAAGTGCTAGGATCCCCTTTTGAATCCCCATGCCCCCACCTTGTGTTGTGTCGGCTGGGGAGTCAAAAGGAAGGGATGGAGTTTTCCCGCTTTTGGCGTAGCAGCCTCCCTTTGGGAGGCCCGCGCGACTGGCGATTAGGCTCAGTGTAGAGCGCGCCCCTGGTAATTGCGTCGTTGTGCCTGGGCTGTGATGGCTCTCAGCCACATGGATAGTTCAATGTCTCATCAGCGCCTGACCCGAAGATGTGATCATCCAGGCACATTAGCATGTCTACTCCTCCTGTTTGAAGCGGGGCTTGAAACCAAACAACTTCTCCTCAGGAGGAGAGATGGGGCGATTCAGTGAGATCCCTGTAGATATCTAACTTTCTATTCACTCGTGGGATCCTGGCGGTCCCGGGGGGGGCCACTACGGCTCCTCCTCTCGTTCTCGTAGAATCCTAACATCCCTTATCAGTGTATGTAGATCTATCCTCTCGAGCACAGGTTGCGGTTCGTCCTCAATGGGAACATGGAGCACCTAACCACGCATCTTCACAGACCAAGAACTCGAGATCACCCTTCATTCTGGGGTGACGGAGGGATCGTACCATTCGAGCCTTTTTTTCATGCTTTCTCCCGCGGTTCGGATAAAGCTCAATAATAGACTTCCCTACTCCTCCGCTTCCTGAAGGAAGAACGTGAATTCTTTTCCTTTCCGCAGGGACCAGAGGTTGTATCTAGCCATAGAGGAGCCTTGGTATAAATAAGCCCTCTTGGTCTTCGCTCCCCTAAGTTCACTACTAAGCTGCCGCTCGATCCATGCATGGGATGGGCTATTTATCGATCTCTTGACTCGAAATGGGCGCAAGCAGGTTTGCAAAAGGATCTTAGAGGTTGGGTTGGCCAGGAGGGTCCTCTCACGCTTCCTTTTTCTTCCCATCGGAGTTTTCAAGGACTTCCATGGTAAGGGGGAAAGGGGAATATCAACTTGTAAGAGCGAGTACAACGGATGTTGTATGCTGCGTTCGGAAGGATGAATCGCGCCCGAAAAATCTATTGCATTCTCTCCAATTGGTTGGTCGTATGTGCGATGATTGACTTCACGGGGCGAGGTTCTGGTTCAAGTCAGTATGGCCCAGCTGCGCCAGGGAAAAGAAATATAAGAAGCATCTGACTCTTTCATGTCATACTCCCACTTGGCTCGGGGGGATATGCTCAGTTGGTAGCGCTCCGCTCTTTCAACTCAATTGGGTCTTTCGATTACGGGTTGCTGCTAATTGGTCCCAGGCGGTAATGGTAGTATCTTGTACCGGAAACCGGTGGCTCACTTTTTTCTAAGTAATGGGAAGAGGACTGAAACATGCCCACTGAAGACTCTACTGAGACAACAAGATGGGCTGTCAAAAGGTAAGGAGGTAGGATGCAGTTGGTCAGATCTGTATGATCGTACTGACGATAGTTGGGAGTCGGCGGTCTCCTAGGCTTCCCTCATCGGGGATCCCTGGGGAAGAGGATCAAGTTGGGCCCTTGCGATAGCTTGATGCACTAATCTCCCTTCAACCCTTGGCGAAATGTGGCAAAAGGAGGAAAATCCATGACCGACCCCATTATCTCCACCCCGTCGACTACGAGATTCACCCCAAGGACCGCCTTCGGGTCCAGGGTTCACGGACCGACCATCGACCCTGTTTCAATAAGTGGAACACATTATCCTCCGCTCGCCGTTGGGCAGTAAGGGTCGGAGAAGGGAATCACTCGTTCTTAACCAGCATTCTTAATTTGAAGATCAAAGAGTCGGCGGAAAAGGGGAGAGCCTCCCCCCGTTCCTGTTTTCCTGTACTGTATTCCCCGTACCACAAGAATCCTTAGAATGGGATTCCAACCAGCACCTTTTGTTTTGAGATTTGGTGAGAAGAGTTGTCTTTGGGAGAGCACAGTACGATGAAATTGTAAGCGTGTCGGGGGGATCTTGTCTATCGGTTGCCTCTATTGTAAACCCGTCGGGAGGCCTGAGAGGCGTGTGGTTTACCCTGGGGGGGCGGTGAACTAATAAAACAGCGTCAAGAACGTTTCTCGAAGAAATCCGCTATCTCCAGCCGTTACTATCGGATACTATGATAGCACCGAATTTTGCCAATCGGCAGTCCTACGAAATCTATGATTTCGCATTCATGGACTTGATAGATCCTGCCATTTCGTATCACTTAGGATGGCATAGCCTTGACGTTAATGGCTAGGTTTCAAAAGAGGACTGCTTTGCGGTGGAGACCTAGGTACTCATAGACTAGGAAGGGCGTTCAAGCGACGAAATGCTTCGGGAGTTGAAAGAAGCATGACCGGAGATTCCCAAATAGGTCAACCTTTGACTGCCTGCTGATCCTGAGCAGCAAGAGACAACCTGGGCGAACTAACATCGTAGTATCCAGAGGACATAAAAGCAAAAGCGTTCCCGTAGTACGGCGAGCGAATTGGAGCAGCCTAAACCGTGAAAACGGGGTTGTGGTAGAGCAATCCAAGCTTTGTGCTGCTAGCGAAGCGTTTAGTTCCCACACTATAATGGCTACCGTCCAGTAGCCGAAAGGCATCACTAGCTACCGCTCTGACCCGAGTATCATGGGGCACGGGGAATCCCGTGTGAATCAGCGAAGGTACCACCGTGCAAGGTAAATACTCCTGGTACCGGGGGGGGGTAGCGAAGTAGTACCGTGAGGAAGGTGAAAAGACCCCTCCAGGGGGTAGTGAATAGAACGTGAAACCGTGCTGAGCTCCCAAAGCAGTGAGGGGAAAGTGATCTCTGACCGCGTGCCCTGTTTGAATGAATGAGCCGGCGACTCATAGGCTGGCTTGGTTAATGGAACGGAAACCCACCGAGCCGTAGCGAAAGCGAGTCTTCAAGTGCGATTGTCACGGCTTAGGACCCGAACCTGGGTGATCTACCATGACCGGATGAAGCTTGGATGAAACAAGCAGAGGTCCGAACCGACTGCATGTTAGAATCAGCGGATGAGTTGTGGTAGGGGGTGAAATGCCACTCGAACCCAGAGCTAGCTGGTTCTCCCCGAATGCGTTGAGCGCAGCAGTTGACTGGACTCTAGGGGTAAATCACTGTTTCGGTGGCGGGCTGCGCGAGCGGTATCAATCGAGGCAAACTCTTAATATAGATATTACCCCAAATAACATGGTCAATGTTCGGCCAGTGAGACGATGGGGGATAAGCTTCATCGTCGAGAGGGGGAAAAACAGCCCGGATCACCAGCTAAGGCCCCTAAATGACCGCTCAGTGAGAAAGTAGGTTGTGTTGGCAAAGACGCCAGGAGGTTGCCTTAATCAGCCACCCTTTAAAGAGGCTATAGCTCACCTGCTCTAGCGCCCTTGCGCTGAAGTGAACGGGCTAAGCGACTGCCGAGCTGTGGGATGTCAAAATGCATCGTTGGGACGTTCCTCCTTAGAGGTAAGCAACCGCGAAAGCGGGGGTTCGACGAGCGTAGCGAGAATGTCCTTCTTGAGTAACGAAAACATTGTTGAGAATCCCAATGCCCCGAAAACCCAGGTTTCCTCCGCAAGGTTCGTCCCACGGAGGGTGAGTCAGGGCCTAAGATCAGGCCGAAAGGCGTAGTCGATGGAGCAACAGTCAATATTTCCTGTACTACCCCTTGTTGTACGGAGGGAGGAGGGGCTAGGTTGCCGAAAGAGGGTTATAGGTTTAAGGACACAAGTTGAACCCTGCTTTTGCAGGTAAGCAGGGGTAGAGAAAATGCCTCGACCGAGGTCCGAGTAACCAAGCGCTGCAGCGCTGAAGTATGAGCCACCGTGGACTAGCCATTGCTTCTCCACGAGCTCATTACCAGCGCTACGGCGCTGAAGTAATTTAACCATGCCATACTCCCAGGAAAAGCCGAACGACCTTCACAAAGGGGTACCTGTTACCCTAAACCGACACAGGTGGGTAGGTCGCATACCTAGTTGCGCGGAGACAACTCTCTCTAAGGAACTCGGCAAAATAGCCCCTTACTGTCGGGAAAGGGTGGCCCCCCTCGCAAAAGGGGGTCGCATTGAACCAGGCCCGGGGACTCGTTTACCCAAAACACCGGTCTCCGCAAGTCGTCATACCTGTATGGGGGCTGACGCCTGCCCAGTGCCGGAAGTTCAAGTACGTTGGTGAACTGATGACAGGGAAGCCGGCGACCGTAAGCCGGTGAACGGCGGCCGTAACTATAACGGTCCTAAGGTGCGAAATGCCCTTTCGGTAGTCCGACCCGCACGAAGGCGTAGACGATCTGGGCACTGTCGCGGAGAGAGACTCGTGCAATAGACCTTTCTGTAAGATGCGTACACCTGTCACCTGGACAGAAAGACCCTATGAAGCTTTACTGTTCCCTGTGATTGGCTTTGGTCCTTTCCTGCGCAGCTTAGGTGGAAGGCGAAGAAGGCCCCCTTCCTGGCGTGGGGGCCCGAGCCATCGTGAGAGCCCACTCCTGGAAGAGCCTCGGATTCTAACCTTGTGTCAGACCCTCTGGCCAAGGGACAGTCTCAGGTAGACAGTTTATGGGGCGTAGTCCTCCCAAAAAGGTAACGGAGCGTGCAAAGGTCTCGGGCCGACGGACCTTGGTCCTCGAGTGCAAAGGCAGAAGTATCTTGACTGCACGACCACCCGTCAAGCAGAGACGAAAGTCGTCCTATTGATCCACGTTGCCGATGGAAGGGCCGTCGCTCAACGGATAAAGTACTCTAGGGATAACAGGCTGAATCTTCCCCAGAGTGCCACATCGAACGGGAAGTTTGGCACCTCGATGTCCGGCTCTTCGCCACCTGGAGCTGTAGGTGGTTCCAGGTTTGGTCTGTTCGCCCATTAATGCGGTAGCGTGACTGGGTTCAGAACGTCGTGAGACAGTTCGTCCATATCCGGTGTGGGCGTTAGCGCATTGAGAGGGACCTTTCCCTAGTACGAGAGGACGGGAAGGACGCCACCTCTGGTTTAACCATTTATCGTGCCTGTTAAACCGCTTGGTTAGCCAGTGCTGATAGGATAACTGCTGAAAGCATATAGTATAAGAGCCCACCCAGATTGAGTGCTCCTCCTCCGACTTCCCTAGAGCCTCCGGTATCACAGCCGAGACAGCGACGTTCTCCCCCCCCATAAAACGGATGTAGCGACAGAAGCATGGAAAAGGATAAGGTAGCGGCGAGACGACCGTTTAATATGTTTGTCAAGTGGAAGTGCAGTGATTACAGCTGAGGCATCCTACCGAACGAACATTTGTCTCACCTTGTCCTACCGACCCTTCAATCGATCAGGCCTTGCCATCTATCTTCATTGGTTCAACTCTTTGATGCAAAGATTAAAAAACCAAAAAAAATCTCTGCCCTTCCATCTCTTGGATAGTAGAGAGGAGGGCAGAGGCCTTTGTGTCCCTTCCAGTCAATTGGGGCTTCACAATGAATAGCCAATATTTCTCTCATGCTTTCCTCGTTCATGGTTCGATCTTCTTGTTTCCCTAGGCTGTAGAGGAACACACCAATCCATCCCGAATTTGGTGGTAACTCTACTGCGGTGACGATACTGTAGGGGGAGGTCGCGCAAATAGCTCGTTCCAGATGATAAAAAATTTAACACCTCTTATTTGACTTTTCACTATTTTTGAAATACGAAAAGATCCACATCCCAAATGCAAAGGTCGTCTTATTCAAAACCTCAATCACACATCCCACTCTCCCACTTCACAAACTCGAACGCACTGTTCTTATAGAGAGAAGGGGCTTTTCCCATCTTTCTTAACCCGAAATGAAATGGCGGAGGAGAGGGAGGTTCCTTTTGGGGGGTCCCCCCCGGAAGAGATCCGTGGAGACGTGGTGGGCCTGTAGCTCAGAGGTTAGAGCACGTGCGTACGAACCACGGTGTCGGGGTTCGAATCCCTCTCGCCCACGCCTTCCAAAGGGGAAGCCTTTACCTTTCCCCACTGATGGTAGGAAACCATGATCTGGATAGCGGACGTAAAGCTAATTGAACTTGGTATGCTCTTTCCTTTGTCGAAGTTGAATCGTAAGAACAGAATGTGCATACGATAGATATAAATCAATAGAAACAAGATGCGAACGGGTTACCTACTCTAAGGGTCAAGCAAGCCCTTTAAATTCATTCTTTAATTCTTACATTAAAGAATGAATCAAATCTCCCCAAGTAGGATTCTAACCTACGACAGTCAGTTCCAGGCCTACCCTTACCACTGAGCTACTGAGGAACAGGGGGATTCTACCTCCTAAGTTCACTCCGCCTCTCAACCCATGAACAATATGAGGTCCGAAAACTTCTTTCAGTAACTCCCTAATTTCTTCGTAGTGCTCCGTTTCCATGCCCTCATTTCATAGGTAGCCCAGAGTGGCTCTTATTCCATTCTATTTCACTTCCTAGCACTTCCTATCAGTTATATCCATCCTTGGTCTTCTTGACATCATAGATGTCCTTTATATCTATCTCTTTCTATATATGGAAATTCACGAAATTCTCATCGAAACATCGATAAGTGTGCATATAGAAAACTCTAAGAAAGAACAAAAAGGAGACCCTGCCTATGATTTTGTCAAATCTTTTCTACTTAGTAGTCTAAGTTTCTCGATGATGATAATTAATTTTACGTCGTTGGCGGTCGGACTCTATTATGGGGTTCTGACCCATTCTCCATGGGTCCCTCTTAGATCTCTTCTCCTCCCAATCTTGTATTAGGGAAGAAGGAGATATTCGCGACTCCTGGTTTTTCATTATTGGGCGCTCATTATCTTCATATCGATCAGTATCCCCCCGCATCTATTCTGTGCTTTAGCTAAACGGGTGGAGATCCATCCAATTTGGTTATCATCATGGACTCAAAAAACGGACTGAATGTGACTGAAATGCACGATCTTCCACAGGTATACTTTTCAACGATACCTACAAGGTGAATAGCTTTTTTCGAACTCATTCCCTATACGAGAAAGGTTCCATTCCTTTGAACCTTGGATTCATATCACTAGAGCTATTGCATTAAAGAAAAAAGAAACTAATAGAAGTCGAAGACGCGGAAATGGTGTGATAGAGAGAAAGAAAAATTTTTTGTTCGCTGGTTTTTGTGTGCCTGAAAAATTCATCTATCTCCTAGACGACGAGAGAATTGCCAATTTCATGTCTTCAATTCTCGTACTCGAATTGGAAAGTTACGGAAGTAGATCCATCATTTTGCAATGAAAACTACATAAAAAACTCTGGACCATTTCGAAATCGCCAAGCGTCTTAATACTATGGCAAAAAAATTCATTATTGCCTAACCAACACCATTGATTATAAATGTTAACTTGTATGAATCGCTATTGGTTTGATACGAATAATGGCAGTTGGTCATATGTTTAATGAGACATGTATCCAATCATTTAGAGTTACTTAATAGCCTATTTCTTATACCATAAAATCTCTGCTCCGTGGGAAATTCTCGAGCCGAAAGATGATGCATATGCTATGTTTTCATTTGCTAAATGATAGCAATTAAACGGTGTATCAATTCCATAATTGGATATAGCAATAATAAATCAGCAAAATTCTTTTATTTTTAGATAGAAGAAACTTTTTCTCTATCTAAAATAAAAGAATGTACCCTTCTAATCCAAATCCAATTTGCACATCGATAAAATAAATCCAAATTCCAGTTCGTAGATGAATAATGCAAATTTTTGTGGTGTAACGAGATTAGATAACTTCAAAATAACTGACAATAATTTTTTATTTTTTCCGTCAGAAAAATTACAGGAAAAAGAAAGGAGGTAGAAAAATTTTTTGGATTTATGGTTAAGAAGAAAAAGACACCCTTGCGTTCTGTTGAATTTCAAGGTATTCCGTTTCACCATAAGATACGAGACTTTCTTCACACATTTGGAATTACACAACAAAGATTTTTCATCGGAAGAGGTCTCCAGAAGACTTATTGGAAAACGTCAACGTTTGCTGGCTTATTTGGCAAAGAAAAATAGAGTACGTTAATAAGAAATTAAATCAGTCAGTTGGAATTAGGGAGCGTTAATTTCATCGTTCGAATTTTTTTTCTTACTTTTATTAGTAGTCCCCTTATAGTAGCTTCGATTTGCATTTTTGAAATGAGCCTCGTTTTGAGGAATTCATGGAATAACCATTTTCATGAAACTGACTTAATGAATAAGGATATAGTCTACCCTTACACAATAAAGATCTCAGAATAGTCAATATGGGCCCAGCACCCATCAATGCATGTGTTCTTCACTGATCGTTTACTCTCGAGGGTTAAGATTTTTATTTATTTTTACCCCATATTATAGCTATTTACACAGAAGGAATGTAAAAAATCGGCGAAATAGAAAGCTACTTAGGCAGGAATAAGGGGAATTCCACGAAGAAAAAAGAATAACCCAGATACATAACATAAAAAAAAGAATAATAAATAAAAACGAAATTCGACATCCCCTACAGATTTAATTTCTTCTCCGATAAAAACCTAGCAAGACCCTACTCCTTGGTAAATTCCATCAATGACACCCCCTTGTCGAAAAAACTGGAGTATTCGGTTCATCCTCTATACCAAGTTAAAGGTCCCTAGTATAGAAAATATCTATATAACCGCGATATATACCACTATATACTTTTTTTTTTAGTTATGGAAAAAATACTTTTTCGGGACCCCCTTTTACAAAGGAATTTATTAACATCCAAGTCTGAAAAAAAGAGTAAGCAACCATAAAACATATATGCTATGAATAACCAAAATATCGTAGACTCAGAAGAAAGTGCATTAGTGATAAATTATATGATTTATGGAAGAATTAGAACTTTCTTGAAATTGATTGATTGTAGTTCGCCACTTTGATAATATGGTTAATTCCCCTATTTCATTAGCAAATGGATTTCCTATAACCAATAAACAAGTACAAAGCGTAATATAAGAGAGGAAATACATAGTATTTTCCCCCGTTCATGAGAATAGACAAAAGTGGTTTTTTTAGTCCCCAATGAAGTACTACTCAAGTCCCTATCCTATTCCTGGATTACACTGAATTTTGGATAAGTTTGTGAAAAAAGAAACTCCCTCTCGCTGTTATAAAAACGAAATCTCGATTGACTCCTTTAGATATCCTTTTCCCCCTAACGATATGGAATACAACGAATCCTCTTTATACCCTGTCATTTTGAAAATGAACACGCAATCCCCAGCAAAATTAAGTAAAGATATCCGAAACATATAAACGCAGTTAATCCTGCAGTAAAGACCTATTTTCCAAAAAGGGTGAATATAAACCAACATTACTAAGGATTTCATCTTTGGACCAAAGCAAGCAAGAAGGTTGAATACCACAAAGAGAACGGTACCCATAACAAACAGTTCTTGTAATTGGAATGTATTTTCTTAAACCACCCATAGACCATATTCCTGACTTTTATCTGGTGCATATCCAACAAGGGTTTCATTGGAATGAATAACGAATCCGGATCCCAGAATATAAATCTTTCGCATAAGCGGAGTGATCAATGGGATAAAGCTCTTGCTAAGAACCATACTAGAGCTCACATCATATAACCAAATTGAGACCTTGTAGCTAGGGCTAAGCTTCGTTTAATACTCTCTGAGCCAAGAGCTAAATGCTCCAAGAAAAGTGTTAGTGTACCTATTAAAGAATGAAACTCATTATCAAAGGTAGGGATATTAAAAGAGGAAAAGTCGAGCTATACGCAAAAATCCGCCGCAGCAAACCATAGTTTT	*	NM:i:3008	ms:i:34199	AS:i:33704	nn:i:0	tp:A:P	cm:i:870	s1:i:7922	s2:i:6474	de:f:0.0952	rl:i:0
m54269_180730_070446/72941793/0_28324	16	c14f	74971	60	13M1D20M1D4M1D6M1D1M1D6M1D3M1D29M1D9M1D4M1D4M2D1M1D24M2I10M1I17M1D11M1D21M1D12M1I37M1D28M3I13M1D10M1D20M1D4M1D3M1D17M1D7M1I11M1D3M2D7M1I15M1D4M1D42M1D28M1I18M1D24M1D8M1D12M1I75M1D10M1D4M1I7M1D10M1D34M1D16M1I10M2I8M7I5M1D3M1I7M1I3M2I1M1I21M1D39M1D16M5I11M1I5M1D39M1D19M1D9M6I12M2D9M1D7M2D5M1D20M6I8M1I22M1I19M2D3M1D5M2D5M1D26M1D14M1I8M1D8M1D9M1D10M1D15M4I3M4I31M1I14M1D4M1D21M1I19M1I12M1I13M1I6M1D13M1D12M2I3M1D20M1D5M1D21M1D3M1I3M1I16M1D13M1D2M1D21M3I12M1D12M1D38M1D8M1D44M3I9M1D11M1D5M1I25M2D5M1D22M2I14M1D9M1D7M5I4M1I10M1D26M2D29M1I4M1D26M1D6M1I46M1I9M2D20M1D12M4I32M1I19M1D1M1D16M1D5M1D12M1D23M1D2M1D5M1I5M1D8M1D12M1D13M2D4M1D4M1I14M1D25M1D16M1D1M1D32M1I6M1I13M1I7M1I21M1D5M1D5M1I3M1D6M1D12M1D17M2I16M3I16M1D14M9I5M1I7M1D17M1I22M1D13M1D19M1D9M1D5M1D22M1D3M1I4M1D17M1D2M2I23M1I11M1D16M2D20M1D8M1D8M1D12M1I6M1I18M2I4M1D27M1D6M1D5M1D7M1I17M1I24M1I32M1I8M1D8M1D12M2I8M1D11M1D9M1D42M1D4M1I7M1D6M1D21M1I8M1D30M1D3M1I2M1D3M1I25M1D6M1D21M1D9M1I5M1D9M1D24M1I11M1I9M1I4M1D14M1D6M1D6M1D2M1D24M1I5M1D2M1D12M1D24M1D7M2I47M2D6M1I11M1D1M1D11M1D12M1D12M2D2M1D3M1D5M1D7M1D14M1D20M1D9M1I8M1D7M1D12M1D21M1D6M1I27M2I17M1D14M1D1M1D7M1I6M1D9M1D12M4I10M1I80M1I6M1D8M1D3M1D14M1D4M1D11M3D9M2I10M2D11M1I36M1D1M1D13M1D6M1D4M1D14M1D9M1I14M1D19M1I16M2D22M2D30M1D20M2D8M1D3M2D2M2D32M1I34M1I6M1D6M1D15M2D29M1I2M1I9M1D10M3D13M1D4M2D1M1I30M1D12M2D9M2D8M1D18M1I7M1D7M2D1M1D15M1D11M1D28M1D22M1I17M1D1M1D25M1D9M1D15M1D5M2I7M1D9M1I3M2D16M1D8M1D8M1D8M1I11M1D6M4I9M1I13M1D15M1D26M2D23M3D21M1D15M1D9M1D6M3D9M1I7M1D20M1D12M1I13M1D28M1I8M1D40M1D14M1D12M4I5M1D40M1I3M1D12M1D7M1D2M1D3M1D8M2D21M1D10M1D30M1I25M2D65M1I11M1D3M1D9M1D2M1D29M1D4M1I11M1D6M1D53M1D10M1D4M1D22M1I3M1D25M2I37M1D14M1D12M3D6M1D31M1I6M1D9M1I9M1D2M2D5M1D27M1I4M2D6M1D6M1D9M1D22M1D9M1D7M1I4M2I12M1D10M1D20M1I6M1D72M1D4M1I9M1I12M1D6M1D8M1D9M1D7M2I6M2I5M2I17M1D8M1D1M1D23M1D36M1D41M1D13M1I16M1D1M1D10M1D24M1D15M1D2M1D19M1I23M1I5M1D29M1I19M1D6M1D38M1D3M1D9M1D8M1D2M1D6M1D24M1D37M1I18M1I4M1D59M3I11M1I5M1D11M1D17M1I12M1D14M2D4M2D14M1D17M9I20M1D18M2D10M1D8M1I8M1I105M1I4M1I14M1D20M3D1M1D10M1D6M1D1M1D43M1D14M1D6M1D14M1D20M2I4M1D19M1D14M1I21M1D11M1D10M2I28M1I7M1D17M1D30M1D38M1D5M1D4M1D11M2D12M1D19M1D9M1D3M1D3M2D11M1D20M1I6M1D24M1D5M1I9M1D19M1D3M1D22M1D22M1D1M1D9M1D3M1D3M1I13M1D13M1D4M1D8M1D22M1D26M1I10M1D12M1D32M1D17M1D9M2D14M1D29M1D6M1D19M1D16M1D12M1D7M1I14M1D3M1I12M1D12M2D7M2I16M1D12M1I27M2D4M1D7M1D3M1D15M1D6M2I9M2D14M1D30M2I8M1D22M1D15M1D3M1D7M2D3M1D21M1I6M1I5M1D48M1D7M1D13M2I3M1D34M1D15M3D8M1I7M1D30M1D2M1D9M1I14M1I10M1I3M1I13M2D14M1D34M1D4M1D17M1I16M1D17M1D8M3D3M1D8M1D15M1D18M1D57M1D3M1D2M1D4M1D17M1D11M1D14M8I11M2D11M1I23M2I6M1D34M1I18M1I30M2D19M1D3M1I4M1I3M1I35M1I7M1D29M1D15M1I9M1I14M2I27M1D7M1I3M1D6M1D13M1D10M1I6M3I9M1D16M1D25M1D35M1D5M1I14M2I5M1D10M2D6M1D9M1D5M1D25M1D7M1I17M1D21M1D20M2D4M1D28M1D8M1D11M1D6M1D36M1D7M1D3M1D2M1D8M1D12M2D1M1D17M3I49M1I7M1D5M2I7M1D39M1I12M1D8M1I14M1D54M1I16M1D9M1D27M1D5M1I30M1D8M1D4M1I10M1D39M1D5M1D4M2D27M1I7M1D12M1D24M1D13M1D18M1D54M1D22M1I10M1D16M3D29M1D12M1I11M1I8M1D6M1D11M1D10M3I22M1D7M1D6M1D10M1D31M1D6M1D12M1D31M1I23M1I2M1I35M1D4M1D9M1D15M1I6M1I30M2I27M1I32M3I24M2D14M1D14M1D3M1D5M1D5M2D10M1D50M1D6M2I5M7I17M1D11M1I11M1D12M1I18M2D37M2D13M1D10M1D1M1D13M1D9M2D2M1D2M1D43M1D25M1D9M1I6M1I15M1D25M1D43M2I12M1D11M1D13M1D39M1I2M2I2M1D48M1D5M1D6M2I19M1D6M1D2M1I5M1D22M2D20M1D16M3D25M1D64M2D9M1I11M1D20M1D2M1D5M1D6M1I11M1D4M1I33M2D20M1D2M1D58M1D4M1D5M1D13M1D2M1D9M1I15M1I25M1D16M1I1M1I8M1D14M1D80M1D19M1D49M2I9M1D9M2I26M2I48M1I17M1D24M1D8M1I12M1D3M1D6M1I17M1D11M2I7M1D2M1D19M3I7M1D5M1D6M1D18M1D8M1D8M1I6M1D69M1D10M1I8M1D19M4I6M1D11M1I5M1D15M1D13M1I10M1I4M24I9M1I20M2D16M1D12M1D2M1D30M1D16M1D4M2D24M1D6M1D24M1D2M1D17M1D36M1D1M1D5M1I7M1I15M1D1M1D8M1I2M1D6M1I24M1D27M1I3M1I17M2D2M2D12M1D12M2I7M1I33M1D36M2D5M2D11M2I14M1D18M1D11M3D13M1D9M1D8M1D22M2D12M1D4M1D8M1I28M1D10M3I2M1D11M1I33M1D11M1D10M1I17M1D6M1D7M1I15M2I6M1I10M1D12M1D9M2D3M1I25M2I29M1D8M1I8M1I3M1I5M2D4M1D11M1I7M1D52M1D10M1I19M1I9M1I12M1I14M1D3M1I36M1I14M1D16M1D30M2D11M2D9M1D22M1D3M1I19M1D15M3I6M1I10M1D6M2D2M1D29M1D12M1I9M1D2M1D4M1D3M1D10M1I11M1I7M1I23M1D14M2I16M1D9M1D29M1I6M1D11M1D10M1D61M1D4M2D36M2D6M1I20M1D16M1D31M1I4M1I5M1D13M1I8M1I13M2D11M1D4M1D10M1D19M1I8M1I23M1D25M1D2M1D4M1D50M1I11M1D28M2D3M1D3M4D13M2D6M1I16M1I7M1I13M1D5M1D3M1D13M1D2M1I7M1D7M1D30M1D2M1D10M1D14M1I30M1D4M1I9M1D32M2D16M1D8M1D6M1D10M1D7M1I6M1D9M1I10M1D6M1D20M1I3M2D12M1I4M1I21M1D4M1I7M1I12M1I14M1D7M1I8M1I9M1D30M1D3M1I38M1D43M1I32M1I9M2I27M1D26M1D8M1D17M1I34M1D8M1I6M1I11M1D7M1D8M1D17M2I79M1D4M1I4M1I6M1D4M2I5M1I5M2D48M2I26M1D4M1D6M1D9M1D8M1D29M1I8M1D3M1D14M1D17M2D18M1D29M1D33M1I11M1D8M1D14M1I23M1D18M1D16M1D6M1I5M1D4M1D4M2D6M1D12M1I2M1D9M1D16M1D2M1D11M1D27M1D4M2I50M1D10M1D1M1D12M1D5M1D7M1D12M1D16M1D25M1I1M1I18M3D10M1D24M1I11M1D14M1I8M1D9M1I4M1D21M1D4M1D12M1D7M1I3M1D9M1D13M5I5M1I18M3I14M1I3M1I12M2D26M1I13M1I9M1I32M2D4M1I15M1D8M1D45M1D25M1I16M4I15M1D13M1D2M2I17M1D23M1D8M1I10M1I8M1D13M2D13M2I15M1D24M2I8M1D14M1I4M1D25M1D7M1D11M1D2M1D4M1D5M1D26M2I4M1D53M1I30M1I5M1I6M1D3M1D18M3I1M1I6M1D13M1D9M1I9M1D10M1D5M2I2M1D13M1D11M1D12M1I8M1I11M1I6M3I5M1I7M1I9M1D12M2I3M2I8M1I7M1D5M3I5M1D12M1I22M1I16M1I11M2D33M1D12M2D7M1I8M1D3M3I2M3I5M1D3M1D5M1D18M1D19M1D6M1D11M1D1M1D5M1I22M1I24M1D3M1D9M1D25M1D9M1D1M2I13M1D1M1D4M1D18M1I10M1I8M1D5M2I19M1D12M1I4M1I4M1I6M1I10M1I7M1D11M2I5M5I10M1I6M1D29M1D7M1D15M1D4M1D6M2I8M1D22M5I8M1I7M1D11M1D4M1I3M2I11M2D3M1D11M1I13M2I1M3I16M1D6M1D28M1I28M1D4M1D20M1I6M1I1M1I2M4I10M1D5M1D22M1I17M1D12M1D5M2I3M1D19M1D20M1D4M1D1M5I4M2D7M1D7M2D2M3I5M1D15M1I4M3I3M3I15M3I1M2I7M1I6M1I23M1D3M1I2M1D13M1D11M1I9M1I5M1D12M2I3M1I1M2D4M4D15M2I3M1I16M1D7M1D7M4I22M1I5M1D9M1I1M1I4M1I1M1I5M1I20M2D8M1I1M1I6M3I4M4I3M1I6M1D8M1I4M1I9M1I7M1I3M1I8M3I8M1I3M1I4M1I15M2I2M1I12M1I8M1I19M1I6M2I4M1I3M1I30M1D9M1D9M1I5M1I8M1I14M1I14M1D3M1I11M1D15M1D23M1I4M1D18M1D10M1D39M1I5M1I2M1I4M1D7M1D2M1D4M2I2M1I3M1D12M1I25M1D6M1D5M2D6M1I9M1I18M2I3M1I11M1I7M2I1M1I15M1I17M2I14M1D16M1I19M1D9M4I3M1I2M4I10M2I7M1I5M1I28M1D13M1I2M1I9M1D44M1D6M1I8M1I7M1I14M1I8M1D12M1I8M1D14M3I29M1D14M1D3M1D7M1I10M1D36M1I4M4I6M1D4M3I4M1D15M1D26M1D9M1D9M1I26M1I7M1D14M1I7M2D4M2I30M5I12M3I2M2I17M2I2M3I1M1I1M6I7M1D9M1I4M3I6M2I11M2D13M6I17M1D9M1I11M1D6M1D3M1D4M1D13M1D16M1D3M2D5M2I19M1I4M3I24M1D17M1D2M2I16M1D14M1I12M1I9M1I2M3I5M1D7M1I22M1D8M1I11M1I4M1I5M2D16M1D6M1D5M1D23M1D5M1D4M1D3M1D19M2D2M1I15M1I17M1I17M1D2M2D37M1D36M1D18M1D4M1D6M1I15M1D14M5I25M2I10M1D25M1D9M1I7M1D39M1I7M1I2M1I5M2D7M2I18M1I6M1D14M1D22M1D16M1I3M1I4M1D7M1I5M1D10M1I3M1D6M1I19M1D7M1D19M1I7M1I10M1I33M1D1M2D5M1D39M1D5M1D5M1D31M1I15M1I22M1D10M1D13M1D1M1D36M1D14M1D8M1D18M1I7M2D7M1D10M1I8M1I8M1D3M2I3M1I8M1I16M1I33M1I25M1D10M1I26M1D22M2I5M1I6M1I3M1D6M1D14M1I7M2D5M1D13M6I14M1I7M2D7M1D18M1D3M1D3M1D14M1D17M2D12M1I15M1D2M2D19M1D9M1D46M1I23M1I7M2D11M1D21M1I7M1D3M1I17M3I13M1I31M1I14M1I1M1I19M1D2M1D22M1D8M13I7M1D5M1I8M1D3M1D27M2D6M1D22M1I17M1I7M1I7M2D33M1I6M1D23M1I13M1I2M1I20M1D9M1D25M1I13M1D4M1I10M2I12M2I1M4I2M2I3M3I6M1D4M1D44M1D17M1I4M2I9M1I2M1I13M2I40M1I3M1D31M1I5M1I22M1I9M2D31M1D27M2I10M1D35M1I13M1D6M5I1M2I8M2I10M1I42M3I6M2I5M1I13M1D12M1I8M1D4M1I10M1I5M1I10M1D4M1D7M1D53M1D7M1D21M4I4M1I4M1D10M2I9M1I17M1I7M1D2M2I16M1D5M1D15M1D8M1D30M2D31M1D4M1D5M1D3M1D18M2I28M3I31M1D23M1I16M1D11M1I11M1D15M2I24M1D1M1D37M1D23M1I19M1I1M1I6M1D9M2D3M1I11M1D9M1D8M1D3M1D4M1D33M1I5M1I26M1I7M1D2M1I13M1D6M2I2M1I10M1D8M2D5M1I14M1I6M1D6M1D25M1D8M1D14M2I16M1D6M1I3M1I7M1D1M1D8M1D3M1D8M1D10M1I12M1D37M1D34M1D7M1D15M2I16M1D10M1I7M1D3M1D7M1D27M3I10M1D38M3I21M1I84M1I9M2I15M1I21M2I15M1I6M1D6M2D17M1I11M1D16M2D14M1D10M1D4M1I12M1I12M1I12M1I9M1I16M1D9M1D16M1D24M1D15M1D17M1I6M1D15M1I47M1I1M2I3M1D37M1I62M1D3M1D2M1I30M1D6M1I4M1I61M1D25M1D17M1D1M1D9M1D14M1I6M2I33M1I6M1I5M1D7M1D7M1I5M1D5M3I12M2I8M3I3M4I13M1D8M1D16M1D3M1D9M1I3M1I17M1I40M1I36M1D13M1D12M1D12M1I6M1I5M1I9M1D14M1I24M1D5M1I9M1D1M1D6M1I8M1D9M6I19M1I9M1D41M1D12M1I17M1D4M1I4M1D2M1D9M1D43M1I21M1I17M1D12M1D2M1I16M1D22M1D10M1D9M4D21M1I5M1I11M3I16M1D13M1I18M1D1M1D11M2I20M1D6M1D7M1D10M1D15M2D37M2D25M1D3M2I5M1I2M1I4M4D22M2I6M1D31M1D2M1D9M1I14M1I3M1I8M1D15M1D53M1D15M1I6M1I4M1I20M1D22M1D11M1I54M1I6M1D25M1D14M1D3M1D18M1I5M1I12M1D3M1D26M1D30M1D35M1I25M1D14M1D4M1D21M1D1M2D18M1I24M1D9M1I3M1D4M2D3M1D9M1D19M1D2M2D16M1D7M1D3M1D2M2D11M1I3M1I31M1D7M2D8M1D1M1D13M1I7M2I8M1I14M1D3M1I21M1D5M1I3M2I24M1I12M2D14M1I6M1D17M1D5M1D12M2D3M1D4M1D9M1D2M1D36M1D13M1D30M2I6M1I3M1I4M1D18M1I2M1I3M1D14M1I25M2D4M1I7M2I9M1I21M1D11M1D11M1I18M1D22M1D5M1D4M1I12M3I8M1I20M2I11M2D28M1I7M1I13M3I1M1I7M3I34M1I3M2D3M2I15M1I3M1I14M1D6M1D4M1I10M1I2M1I15M2I9M1I23M1I4M1D3M1D15M1I5M1I8M1I6M1I29M1I6M1D24M1D13M1I36M1I34M1I13M1D40M1I2M1I5M1I18M1D5M1I11M1I15M1D3M1I14M1D13M2I7M1I6M1D23M1I11M1I12M1D11M1D11M2I19M1I7M1D2M1D6M1D4M1D3M1D3M2D2M1D14M1D28M1I12M1I8M2I18M1D11M1D6M1D8M1D10M1I27M1I15M2I13M1I3M2D22M1I6M1D17M1I4M1D29M3I7M1D18M1I3M1D12M4I12M1D1M1D11M1I15M1I5M1I4M1D6M1I15M1D11M2I6M1I6M1D3M1I16M1D23M6I4M1D16M1D6M1D2M1D5M1I8M1I11M2D17M1I6M1D8M1D5M2D6M1D16M1D10M1D2M1D28M1D12M1D44M1D5M1D4M1D13M4I20M1D9M3I20M1D5M1D7M1D5M1I15M1D34M1D14M1D7M1D30M2D8M1I4M1I7M1D9M1I19M1I6M2D3M1D8M1I18M1I18M1I3M1I27M2I9M3D34M1I23M1I7M1I24M1D7M1I8M2D9M1D6M2D17M2D5M2D6M2D17M1D36M1I33M1D6M1I12M1D4M1D8M1I7M1D5M1D1M1D2M1D18M2D15M1I4M1D13M1I2M1I9M2I26M1D5M1I5M1I1M1I11M1I2M1I16M1I12M1D4M1I5M1I2M1I7M4I2M14I3M2I8M1D1M1D7M1I23M1I31M1I3M1I6M2I12M3I1M1I19M1I10M1164S	*	0	0	CCTTTGACGCAAATGATGCGGTTCTAACTCCATGAGATACTTCCATACAATTCTTCAAAGTTAGTAAAATTTCTTGGACCGATCTGCAATACTGCATTGGATATTCGTGCGGCAAGCTACCAAAATTTTTGCATGTGGTGATACATGTTCCTTCGTTTCTCCAAGAAAGCTCTGCGCAATGCAATACAACGGTATCCGCCTTGACCTTTTCTACGCGGGGACAGAATGAAACGACCTAATAAAGACGCTTACTATCTACTCTTGAAAATTCAACACACTTCACTGTAGTGTTGAGTGGATCCTGCTACCTCTCTGAACATATAGACTAGTATTATATGTGATTCATTGAATCGTTATCTCTTGAAAAGGGGGTTAAGTCTTTAAGGCGTCTTTTTTTAGGAGGTCGACACCCATTATGCGGCATAGTGTTACATCGCGTATACAAACTAATCGTTACACCACTTTTAGCACTGATCGTAATGCGGCATCTCTTCCATACCAGCACCTTTACCATAATATTCTGGTCGTTGCAAACCCAATGTACGAAGCGCATCTTCAGCTGTTCTTTGACCAGCATAGGGTGATGCTTTTCTGAGCTTTTGATCCAACAAGGACCGCGGCGGACAGAAAACCACCCGACCTTGCGGATCTGTAACAGGGTAATAGTAGTGGTGAAAACTAGCTTTGGAACATGATAAACACATAACCCTATTTGTTACTTCAATAACGTGCACTCTTCCGTAAACTAAACGCGCATTCCTACGCAAACCAATACGTACTTTCCTAGTGAACCAATTTGTGGTTATTTATAGCTTTTGTTCATATTTATTATCTCATAAATATGAGTTAGAAATAACAAAAAGAAAAAAGATACAAAGATATCGGTTCAGGGTTAACGTAAAATATATCGTACTTGAAGTTTTTATGGAATTGGAAATTTTTGCGGGTACCACCCTTTTTTTTTGTACTTTTTAGAAAGTCCAGTTCTTTTTTTCGAAAGATTACCCGTCTTGTTTGCTTGGATTGGAACACATGACTCTAATTAGCCACGCCTACGAATGCAGTCGACTTTTGTACAATTTTACGACAGAAGCTCTATTTTCATATTTCCCCCGGTATTTGTTCCTTTCTTAAACTATGAATTTACTCTTTTGGGAAAAAATAAGTCCTTTTTTGAATTTTAGAACTTTGAATTTTTTTACCCTAGAAAAAACAAAGCAAAACCTAAACCCTTTGACTCTTTTGGTTCCTTCAAATCTTGGTATCCTTCGACGGTCTCGGTAAGCTGCGAATCCTTTGGGGAGTCGATAAATTTAACGCCCCTGCTTTGAAATCAGAACGACTTACTCAATTTTGACCCATCACCATCAGTATTCGTATAGAACCACTAGACCGGATTTTACCGGAATAAGCCCAGGCTGATGGTGTCATTCTCTAGGCGAACGCGGACCTTCCGTGGGTAGGGCTTCCATAACTAAACCCTAGAAAGTAACCTTTGCTCCATCTCTCGGGTTTTTTTTTCTTCCTATTTTTTCTTTTCTGTCATATTTTTTTTCCTATTTTCTTTTTGTATTTGAAAATAAAAAAAAAAGTTGTATTTTGTTTGAAAATAGTAATTCAAGATTCAAGATAGATTTGGGGACTATTACTAGAGGTGGGGATTACCGCTATAGGCGGGGCGATTACCATTATAAACATAAGGATTCTCCACCAAATGTGTTAGTCGGAGCTTCTCGAGCTGTCATTATACCTCGAGAAGTAGAAAGAATAGCAAATTCCCATCGCCCCAAAACGTAGGAATTCTTGATAGTTGGCATTCATAAATTCGTAAGCCAGGGCGGCTGATACGCTTTTAAAAAGGTTCTAGTTCAATAGTTCCTTTCTAGTTTTCTATTTGATGTCGCAAGTTGAAACCAAGAAATATCTGTATTTCCTTGATGTTCCAGACCTTTCAATAAAACCTCTCGTAGAAGTTTTACAATTGTTTTCGGTAATATTGTAGATATGACCCGAACAGTTCCTTTTTATTCATGTCCGGTTCTTCTAGAGGTTAGTAAATCAGCAATAGTGTTCCTTGCCCCATAAGACTATAAATTCTAGGGTTCCTCCTAATGTTCTTATATCAAATGTTCCTCTTTTTCTTTCGTTTGGGATCTAAGGCATATACGTGAAAAACACAATCTACTAAATCTTTTGTATTTGATCTAATCTTGTATACTAGGATTTTTTTTATTTAAAAATACTCAGGAGCTAATGCAACTTATTTGCGTAAAATTCAATTCTTCAATTCCTCGGCATCGCGCCAAAAACGCGAGTCCTTTTGGTTTCCTTTTGATCAATGATAACCGCAGATTCGTCGCATCGAGTATTATTATACGTTTCGTCGCATTTGAACTCTGTACATTGTACGTACAATACAGCTCGAAGTACTGGATCTGTCTAGAGGCATTTGGGCACTGGTCTTTGATACAGCAACATTAAACATCAACCAATCCGAGCATATCGGTATGATACTAGCCGCTCCTATGACTCGAATACCATCAATTTCGGCTCCACTTGTTATCTGCTACATTTAAAAAGGGTATGAGGTTGAATCATATTTATTTGGATTTCAATTTGTTATTTCAATGCATAAAGGATGAAGAAATATGTCTTTGCAGAAGAAGAAGAACTGGTTTTTTATTTCAATACCCTTTTTTTTGGGGGGTTATATTTCTAACCGAAGAAATTGACTGGTGATGGGCATTTGCTGCAGCTATGGAAATAGCGACTCCTAGATACGTTTCGGATACTCCGCCCATTTCATAACGTTTCAGACTGTGTTTAACAACGGCTACCCAATATTCGGGGATCCTTTACAGAACCCATACGTGTTCGGTCGGTTCTTATGTAACCGGTTGTCGGGAAATATACGTACCCAGCATTTTTCCACCAACGAAGTGCAATATGTGTCATTGCTCTTGTCCTGTTCTATTGCTCGCCGTAACCAAAGTGGGTTCAGAGTGCTGAGAGAAGATCTACAAAACAAATACAATGAACTCGGTGGATTTTTACCCTTCATTTTTCCTCTATGTTGTTTACGAAATCTGGTTCTTTTGGGTATCGTCCGATGGTTCTCCTAGTTCCATCTTACTGCAAAACTGACATGAGAGTTTTTCACCAGCCCTCGCGATCAAATGAGAACGGTGCAAATTTCTCTAATTCCCAATATTCTAAAAATATTCGGGTAGTACACATTAATAGAAAGGTTAGGGTTTTTAATATGATTTATATTAAAATACTAAAATCTATAGTCAAGGGAACGAGGATCTAGACTTATCTAGATGTGTAGTTATTTATTCTATATCTATAATTATGTAATTCTTTGTTGTTTTTTTTTTGTTTTAATCTCACTTTTTTATTGTAATCTTATTGAATCGCGGTAAAGTATTCTAATTCAATAAAAATTTCGCGGGAGAATATTTTACTTTTCCTGTTTATTGTAAATTAATAACTTACAAATAAGACATTTTTGGTTTGTGTTCCGCGACCACCCAATGACAGTATTGGGATTCTTTCCAAGAAAATCCGATCCAGTAAGGTTCTGTCGTTACACTGTTCTCTTTAATGGTTAGGTTGAATCTCAGCAAGGGAGATTCCAAAAATTTCTTTCCGAGTCAAATTTCTCAGTTTTATACTCGGGACGCTCTTTGTTATTATGAAATTTGTATTTCTTGTTTCAATCAAATACGATTTCGAAGTATCTGTTTTTTATTTATATTTTATCACATTGCTTTTTATGATGTAATTCATAAGACCATACCTATTGAAATCCTAGATCTTTCTTATTTTCTCTCCTTCTTCTATCATCCTTCCTTATCTACATCCCCTTTAGTTTTGCTTCACCACACTTAGACTCTATTTTTTTAAGAAAAACTTGCGTTGAGCACGTATATGATAGATTTACTCATTTATGACGATGTTATTATATATAGGGAGTGTCTTATTCGGATCTCGACAATACGGAAGCAAAGGGTGGATAGGTCATTTTCTATATTACATAGTAGGTTCATTCTATTGTTTTTTTAATCCCCTTTTGAACCCTAAAAAAAAACTAAACGAGTCACACCATAACTAGCAATTTTATTAAAAGATTTCTCATTTTCAGTAATATGATAGAAAGAGTAGAAGATTTCTTTTTTTTTCACGGGTTTAGGAAAATTAAGGTCTTGTCATTCTTATTTATTAATGAAACAGAATGGGAGACCGGGGTGGTTGGTTATTTTTTCGTATACGATATACAAATTTTAATCCTAATACTCCATCGATAGTTCGAAGGATAGCAGCAATAATCAATTTTGCGGATTGTTTGGAGGGGAAGCTACCTTTTTTGATGAATCGGCACCGCAATTTTTCCCGCGGAGACGGCTGCAATTTTTACTTGTACTCCATTATAGCTGTTTTTTTTAGTGAATCAATGGCGTTTTTCAGTGCATTTCGGAGATGAAACTAATTTTTTAATTGGAAAGCTATATATTCTGCAAGAACGTTGGTTGTCTATAAGGTCTTTCACTTTTCCCCCCGATCCAATATTAAGTCTCTGGTTGACAGACTTAACTTCTTTTTGGTAATCTTTCTCTAATCTTCGATGTCCTTTTTCTTATAAATTGGGGAATCCAATATGATTATGACGGGATTGTATCGATTTCTTTTTGAATTTCTACGATGTGTTAGGACTGCGGAACTGGAATGAGTCCATTTTTTTATTATGTGTAATTACTTAGAAAATTGAGTATGCTGATATTTTTCTATTCGGAGCCCTTTTTCTATCTTTTGTAATGTTCTTGATACAATTCCGTAATTTTTTATTTCCTTGTAGACATTCGAATAATTTTTGGTTGTGCGAACCAAAAGGAATGGTGATTTTGGGTGGTACAAAGTCTGACCCAAGTGGCTTATTTGTGTCCCATATTTGTCTATATATTTTTTTTTAACGGGAATCAAATCTTACAGATGGATCTAAAGATTATTTCGATTTCTGTACTATATTAGTACAATTGTTTATGACACATGGTTTTTAGGGAGAACTACGTCCTCGAGCCCGAGGTCTGAAATTTATAATAATAGTTACTCCTACGATCGGCTTAGGGATGAATAAATTTGCTTTGTCGAAAATCTATAAGAGTAGATTTGCTGCGCCGAATAAAACAACTTGAAGAGGGATAAGAGCTCGATAAAGGCACATGAGGGTCAAATCATAACAGTTCTTAGTAGTAACGCCAACGGAATCTATCCAGAACTCTTTGTACTTTGAAAACGGACATGTGGATGCGTTTTTGTCTTTTGAACACCCGTTCGAACTTAGTAGGACGATCGGTTTGGTACTTTTCTGTGAGTTCCTTAGCCACTCTTCTCTTCTTGGTAGCCTGGATGGGACCATACGTTAACAGTTTGAACTTGTCTAATAAGGTTATTCCCCGCTTACCATTTCTTTTTTGTTTTTTATTTTGAATCTTTATATTTGAATTCAGTTAACGGCGAGATTTCGTATCCTTTCTTGCACTTCAGAACTCGTGAAAATGACGAGTTGGTAGATTCCCCCAATTGCGACATACCATAGGATTTGTTTGTCAATAGTTATATTTCTTTCCATGATGAATCGCGAATTGTATGGCCAAACATTGCGGGTTAGAAGCTAGATGCCCGGGACCATCTTACTATTGTTTTCTTTCTCCTACTGCATTTGACCTTTCTATTTTTGCCAATAAATGATGAGCTACAAAAGGATCGTTTTTTTCGGTCACAGCGATACTCCTTTTTTCCATTTTAAAGAGTGGCATCGATGTCCAAGATCTCGATCGAAGTAGGGAGGTCAGAAATAAATAGAATATGGATGGAATGAAAAAAGAGAAAATACTTGAGCTGGATAAGGGGCGGATGTAGCCAAGTGGATCAAGGCAGTAGTGGATTGTGAAATCCCCATGCGCGGGGCAATTCCCGTCGTTCGTGCCATCCCATTATGCAAATTCCAAAAGCAATTCCAGATTCCTAGTACGTATTTACTTACGGAGGGGGGGACGACGAAGAATAAAACTATCCTATATTTTTTCCCTTTCAGTTCTTCTTCAAGCGCAGGGATAACCACCAGGGTGTTGTGGGTTTTTTTCTAACAATGGGGGCTTTCCCTTCACCGCCCCCATGGGGGGGGTCCACAGGGGTCATAACTACCCCTCTTACTACGGGGCGTTTGACTTCAGCCAACAATTAGACAGGCTCTACCCAAACTTTTGTCACCCCAACCTACCCCTGTCCGACTGTTGCTAAGCAGTTTTGGGATACCAAAAGGACCTCCCAGATGGTAATCTAAAGTGCAGATTTACCTTCTTTGCAATCAGTTTCGCTACAAAGCACTGCTGCTCTAGATAATTGCCACACCTTCCACGTTGTGATTTCTCTGTTATGTATGCCGTGCCTAAGGCATATCGGTTTTGAAGTCGATTCTTCTTTTCTCTCAAACAAACCCCTCCCAAACTGTACAAGCTCTTCCAAAGCATCCGGCTTTCTAGATGTAATGACGATCTCTAGACAGATGGATATTAGATGAATCGTGGATGAGTACACATGAGTGGATATAGGAAAGGATCCAAATCTGCCGAATCGTCATGTTATATCTCTATCATAGGTCTCGCGTTCCGTCATCTGGCTTGATGTTCTCATGTAGCATTCAGATAGAATGATATATGGACCTTACGAGAGACTTCTACATATTATGGTACGTAGGAGACATCCCGATTTTCCCCGGGGGTCTTAATTACCACGTTAGCTTTCATTGCCTTCTGAACATCAAATAAATGTGAATAACCGTCTCCTCTCTTGAAACAAGGGGCGCTTCCGGTCTGTGCGTGATTCAAACAATTTTGTCCGTATACATATACAATATCTCTGAGTCAATAATTTTCTATGAGGAACTACTGAATCAATCACTTGCTGCCGTACTCAACATTTCTGGTGAGGTCATCCAGTAGAGGTAGTCAAATGGGATCAGGATCGATTCTAGGTTTCGTCGTAAACTAATTGGTTACTTCCATTACGTCAATCATAGTTCAAAACAGCACTCCAAGTATGGGCATTTCCCATGATCTAGGAACTTGTACCCAAGAAACAATAGTATCTCAATTATAGCCCACTCTGGGATGTAAAATATATCCCTTCTCCATCCCATAGGTAGAGACAAATGTACGCTGTCGAGTTTAGGGTCGTTCTATGGTTACGATCTACCAGATAGGTCTTTTGCATTCCGTCGAAAAAATCGAGTTACGGTATAGGCGCTTATGACTCCCCATCTATGCCTGCGTAATGAGCTTGGAATTTCGCCCTTTACCACAAACGGTGGCCGTCATGGATCAAATTATTTCGTGGCTTGGATTTCACTTGCCTATCTATGGTCCTTTGGTGTGCTCGGGATTAAGGGTTTTGTATAAATGTTTCGCCGTATTATTAAGTATCTCCTTTAGTTTTTTCTATCTAGGAAGTGGATAGAATAACCCGGTTGAAGGGTAATGGTCTAGTCTGTAATGGCATTGTATGTCCTAAGAATAGGGCACCATTTCTTCTAACCTTCGGGTAGTCGATGGTATTCACAGCTACTACCGTAACCCCAAAGAAGAGTCGACCAATGCTTTATTTCTGTTCTTAGTGAATCTCGATCGACATTAAAAGTATATGATTCTTCAAAAACGAAGCTTTGTTCTGTAAATCAGCGTATTTGATTCAATCATAAATCGACTTTCCCTCCTATGCTCTGAGTTCCAGTATCGATAAGAATTCGAGTTTTATGTCTTCGTTATGGTATGAATCTCCATACCCGTTGTTCTGTATGGAGGGAAAAAAAATGGATGAGATCATGGATAGAGAAGCCAGTTCCAATAGACTTATGGAAAACGTTCGGTTCGCGTGCATACAGCAGGAATTGAACCCGCAAAATTTACCAATTATGAGTTTGGGCGCTTTAACCATTCAGCCATGGAGGTAACAGGGATCATCGTACACGTAAAATAAACACAATTTTCAGATAGAAAGACATATCATAGAAAAATGGAAATCGAAATATTCGGAGATGGCAAATATTCGGAGTGCCTATGAAAACACACTCTCTGGACTCCTCGAATTGAAAAGGAGAGATTGAGAGGGATCCAGAATCCTATTCTCGCCTATTGGAAGGATCCAATTCTATGAGTCTGACATCATAGTAATGATAATTTTCGTTAGCAAAGAACGCCTTGGTTATCAAAGGATTGAACAACGGGAGCAGGGTACTTATGATACCTAGTTGACATTATAACAAAGGATCTAATGAACCTTATGGGTTAATAGACTCTTTGCAGAAAGAGTATATCCTTGCTCATCACTTATTCCCAAACTCGTATGGGGGCTAATCGTTTTCATTACAATCTCGGGAAAAATCCGTTCGTTCCGCTTAGCCCTAGGGTTTTTAGTGATAGGTTCTATAGGAACTGGCGATCCTATTGGTCAAATACTAATGAACATTACTATTTTCCTTTCATTAAGGTACGAGGGCTCTTATTCACAGAAAGAACGAAGCACCTTTTCTGTTCATATACTGGGGTTTAGTTTTACTTGGAAAAGACAATGTTCCATAATAAAGGATTCGGGTCCATAACCCACGAGTCCAGATTGCACTAATCTTGTAGCACTTAGCAAAGAGGCCCTATGAATAGAAATTATAGAATTTTTGTCGGGAACAGTCGAATGAATCATGAGTGAAAAAGGAGCAAAGAATGAAAAAAGACGAGACTCTAATAGGCGTCACTCCGTGGGGTTTCATCGGTTCTGTTTTTTATGCGGGATCGTGATTTTCATGGTTTCATCTTCGGCAACTCGCGATTTTCGCGAGAGAACCAAGCCAAGTGGTGGAAGATAATGTTTGGGCTGGCATAGTAGTGATTACCTTTGCAATTGCGGTCGAACTATGATCTTTATCTTTTTGCGCAAAGAACGAAATAAAACCCTTGTCGAAGCCTTTATGATAAGCTTCCATGGATTGGGAAGTTTCTCTTCACGGTATTGGGATCGTTGATCGATTTCCTTGATCGTGACTTATGGGCGTGCGCTCAAAGGATACAAACAGGATTCGCAACCAAAAAGGGGACTTTCGTAGTCCTTTTTCCTGTCGCGTAAAAAGGCGTTAAGCGAGAGCAATAGAGGTGGGATACATCTAATCTCTTATGAGGCAACCTCTTTGGATCTTAAGACCACCTTGCAGTAGGGGGATACCGTCGGCTTTGGGTTCTTATTATTTATCTCGTCGAGGGATTTTAGGATCGTTCGGGATATATTTCGTCTATGTGGCTTTACTGTCTCCTTTCTAAGGGAAGTGGTTAAGGACATCAGAAGGCTAGAGGAGAGCGCCAGGCGCAGGAGATTCCGGAATACTTCTACGGGGAATGCTCATTGAAGCGCTTCTCCGTATATGCCTTGAAGAGGCCCTCGACACATCCACGCTCTTTAGCACGAGATTTTGAGGGTCTCGCGTGTCTACCATGTCACCATCAAAGGCATATTGAAAGTGAATCATATTCCATGAAATATATGATATCTATTAAATGTGATATTGAAAGTGAATCGGTTCCATGAATATGTATTATCTATGTGCTCTGGAATAATGACAAAGGTGGAGTCTTGGAGTACTTCGATCGATCGGCTATATAGGCCGGGTCAGGGACATAAAAAAACAAATCGCTTAGATTTGATTCTCCGTAGCGAAACTTTATAGTATCAAAATCACACAAGATGTACAATCCCATCTCGCTTCAATAGAAGCCCAAAGAGGTGCATATGGTCCAACTAAGGATAGATAGATATGCAAAGAAGGTCTGATAAACCTATCTATCTAAATAGAAGGTAAGGAAGGGGGGATTTCTATGTAAACAGAGATCCTATTTCCATAGGCTCGAATGACCCTTCTCATTAATAAGGAATGTGCACGGTCTGTCCGGTATGGAATGACCTGATAATTGATGATCGAGTCGATTCCATGATGATAAGTTCATTACCCTAGGCCCCCCATTCCCATTGGGGCGGAAAGATTTACTAATTATTTATTCCCGTTAGTAAGAGGGATCTTGAACTAAGAAATTAGCGACTAGCAGCTCAAAGAGGGGTTCCTGCGCACTTGCAAGTATGGGGTTCATGATATCCTGGTTTCTAGTAGCTGCTATCACAATACAGCATTACTCATTCGAGGGAATTGTTTGATCTAAGGGGATCTTCTATAATTTGCACATAAGGGGTTATTTGGTTTCGTCCAGTCATTAATAACTGACTATTTTTAGATACTAGTAGATAGCAAGAACGATCGTAAGGAGTCCTATTGAAACAAAGAAATAGGCCTGCCTTGAAATCCAAACAGAATAGATAGAGTTTTCGAGAAACTGCTAGGGGGAGGAAGGCTCCTTAGGGATAAGAGACATAGGGCTAAAGTGAGAGCAAAAAGGATCGTTCGTGTATATCGGCATATTCTCGAATGTTATCAGTTCCGGTACGGAGACCAAATAATAACATGCAAGCAAAGTCCTAATTCATGGAGATAAGAAAGCATATAAAGGTATCAGGCGTGCCCTATCCATCATTTGAGTCTCCAACATTATTCCAACAATAATCTATATACGATTGCCCTATGGACGATATGCAAGCATACGTTTCATGCTTTGTTGAGTAATAGCAAGGCGATGCCCCCATATCATGCTAAGACTAGCTAGGATTTCAGAAGAAGATGCCATTCGTTGATGAGAAATAACAAGGAATATCGAGAATGCGCGTGGCTGAAGCTGAAGAGCAGCAACTTCGAAGTAGTACAGAAAGAAAAGCAACGACTGGAGTTGGGGGGAGTCAGAGTCGAAAAGAGGATTCCTCGCTTCTTTCTCTCATGCAAAAACCGTGCAGGAGACTTCATCTCGCACGGCTCCTACGTGTACAAGAACAGAAGAACTTGTTTCTTCTTTCTTTGATTACCTTCCGCGGGATGTATAAGCCACCGAATCATCTTTTTCGAAATCGATTTCCACGAAAAAAACTATAATCCTAACTTTTCGAGGAATCCTCATCAGTGTTGTGAATTGACTGCTTTTTCAATCCTTTCGACCTTGGTTCCGTAGGAGAAAGTCAGAAAGGTTGAGAAATGGAAACATCTGATTGATTCGTTACCAAATAGCAGGAGATGAGCATCTTAGGTTAGGGGATCTTTTGTCAACGGGATGTCCTATTACACTCGTGTCTCTGAAGGATCGAGAACCAACTTATGTTTTTTTTTTGTTTTTCTTTTTTTTAGCATCTACCGTCGATAATGCAAGACTTGTACGTCATTAGTCAGATCTTTGTAGGAAGACCGTAATAACGAGCTTGCACAATGGATCTGTTCTCAGAAAGAGATTGTTGCCTGACCCTGCTTCACCTTAATTGTATTTGACAAAAAGATCACAATAAACTTTTGTGCAGTTCTGTCTCTGTCGAGTGGGGCTAGCATTTCTCTTCTGCATATCTATGGGTTTGCAAAAACCCAAAAAACCTCAGAGATGTATAGAGGATAGAATTTGGGCGAACGAACCACACTCCTTCGTGACGTCAGGAGTCCATTGATGAAAAGGCGGCGGGGGGAAAGCTTGAACCAGCTACAGTGATGGTATAAGCGCAATTGTGAAATTATATGGGGAGTTATACATTTGTGTATTGATAAGACGTTCACAATTTCTTGAAGCTCGATCTCCCCCCCAGGAACCATAGCCAAGAGCAAAACCATGAACCAGATAGAAGAGCTTGCCCCACCATGCGTAAATTCATAGTCGCCTAATAGACCGAGATCTCTTTGGTAGATACAGACAATAGGTGAACATACACTGAACATCTGGAGCTTACAAAGATAGTTATTAAATCGTTAGCAAACATAAAAAACCCATCCCCATAGAGCTAGCTGTTAATACGAATAAAAGAAACTCTGTTAAGCCATGTCTGACATTCAATGTTACTCTACGGCTAGAGGATACATAAGTTGACACCTAATAAAATAAGGCACATTGAAAAGATTTCGTGAAATTGTTCGTTGGAAATTCCGAAAAAGCTAATTATAGGTTATTCTGTAACAATCGGAAAAATAGGGCCGTTATGCTTATACTAAACATTGTTGAAGGAGAATGAAAGAACAAGGTCTATCTTTTTTGACAGAGGTTTAAACGATCATCAGAAGAAGAATTAGGCCAAAAACTAGGATACAGCTGGGAAAATTAAAACTGCCCTGGAAGAGAAAGCAAATGAAAACGCTGTCATAAAAAATTCTAGTAGATCGGAGAATGAAGTTTTCATTCTGTACATGCCAGATCATGGACATAGTAACGGCTACAATCTCCGAAAAGCCCGATTGTTTCGATTTTTGGAATGGGCTATCCGGAATCCCTGAACAGGACAAACCTTAGTACATGCTATGTCATGAAGAGTCCTCTTTCTTATTATAAGCAAGCCCCCGAGCAGAGGGCCTTAGTTGATATGATTTGGTTCGCTTTCTTTTCCTTTTTGTTTGTTTGAGAAAGATATCGGTCCGATTCCCTCTATGATCTTTTCCGATTCGAGATGTATGGGATACACTGTGGTTACATACCTAGATTCTGTCATGGATTAACGAAGAAATGTGCAAGAGCTCATTTGCCTCGGCATTCTATGAGTCGCTTCCTTTTTGCGTTATGGCCCCCCACCCCCTTGGCAGCATTACTAATTCGGAACTTACTTTGAAAAGCATATTTCGACCCGGACGCTTTTGGGATGCTTCTATAAAACGATGGGCAAGTGCCCTTCCTTGTTTAGATTCTATCAATCAGGAACTTTCCGCGTAGATCCTTTTTATTCCGTCTTGTTTGACTCCTATATTGGGAGGTACTCTAAGTGCTTGACTTGAGTAAAACCAATAGTTGGATTTGTTTTCTGTCTTTGGGAATCTTTTTCCGGCCGCTAGAGAATTGATAAGCCAATGATTTTCTTTCCGTCGGTTCATAATACGGTTAACCACCAGTTAACTCATCGGTTACGAAAAATTGACGGATTTGCAGTTCTTTTGTCTGCAGTACCTCGGAGTGACATGAGCGTGAAAGAGGGTTCAAGAATCGTTTTCGGGTTAGAAGGGCTAAAAACGTCATTATTTGGCTTTTTGACCATCTATGTAGGGTGGATCTCGAAAAGATAGGGAAAGATCTCCCCAAAGCGTCATACAACTTTCACGAAATAAGGATTCCACGACTTCTATATGGATCTATGAGATCGAGTAGGCTTCAGTTTATCACTTAAAATTGATGTATCCGTTTCCCTCCTTTTCCCGATAGGACGGACAATCCTGTATTTCCATATCCATACCATCAAGTCCTTAGGTTCGAAATAGTGTAATGGAAAAGAAGGCTTCGATCATTGCTATTGAATCAGGAACTTTCTGAAAACCGTCGAGGTATGCGAATGTTTGTTGACACGGACAAACGTAGGAAAACCCCTGAAAAGAAATTTCCATATTGACCTTGGAATATCAAGAGTTACCGAATCGAATCTTCTTTAGAAAGAAGTCTTTTGTTCTCATGGCTAGCCTGCTCAGTCCACTTACGAAACTTTCGTTATTGGGTAGCCCTTACACTTCACATGTTTCTAGCGATTCACATGGCATATCAAATGATACAAGTCTTGGATAAGAAGCTACAACGCACTAGAAAAGCCCTTGTTGACGATTCTTTACTGCGACAGGCATCTAGGTTGCTCTCCGAATAATGCGATATATCACACGGGTAAAACCTTAACCCTTCCTTCTTTACTAATCTACAGAATGTTCGTGTAAAATTATGCCCAATACCAGGTATATAAGCAGTGATTCAAATCACAGAGGTTTAATCGTACTTGGCAACTTACGTAAGCAGAGTTGGGTTTTTTTGGGGGTTGATAGTGGAAAAGTCGACAGATAAGTCACCCTTCCTGTCCCTCTACAGAACCCTACATGAGATTTTAACCTCAACGGCCTCCTTCGTTCATTCTTTTTCGAAAGGGCCTTTTCCTCGTTCGAGAGTCTCCGCCCTTTTTCCACTCCGTCCCGAACGGACTAAATAAGACCAATTGAGTCACGTTTCTGGGCTATTGAACACTTCCATTTGGATTAAAGGAGAAGATTGTTCTTTTACCAAAACATATCGGTCAAATCACGTATTTAATAAGAAGAAATCGTGCGGTATCAATCTCCTTGACCTCATTCTTTGAGAGTCAGAAGGATCCTTTCGAGGTTCCATTTCGTCATTTGGAATCTGGCGATCTTCTATCTCGACTTATTTTTTTTTGCTTTCATTCTTTATTTATTGCATTTCGATTTTCCCTCTTCATCTATCCTATCCTCTAGGTACGAGTTTGGCATCATAGGAACTTTCCTTGTATTGATCTACTATATTACATTCAATTTCTTCCCGAAATTCCAAGAAAAATCCGAATTGGATCCAAAATTGACGGGTTATGTACGAGCTTATCCATGCGGTTAGGCACTCTTCAAATAGGAATCCATTCTCTAATGGCTTTCGTCTTGGTGAGTCGTCGAGACCTTTCGTGACCTATGTTGGTTGAAGGGGAATCTAATGATCCGATCGATTGCATAAGACCGCGGCGTTAGCAATAGAACGGAAGTATACAGAAAGACGCTTCTTTTCAATTTCGAGATATCTATATATCGTTCGTTTCTATCTTCTAGATTCTATTTCTAATATTTAGTATTAGTTAGTAGTACTTTCTTTAGTTAGCGATACGGCTCGTGTAGTTCTTTCTCCGTGAGAAACTTGTCGGTCGGACACCAGTCCGCCATTTTTTTATCCCTGTGGACCGATGGATGAAAGGGGGCTCCAGGAAGAGGATTGTACCAGGAGAGACAGCACAGAGGTCATACCCTCTGCAAAATATGGAACATGGATTCTGGCAATGCAACGGTTGCGGTCCTCATATCGATCGAATGAACAGTATTTTTACCGAGGTCCATCTGTGCCTATGAGGCAAGAGGATGCAAGTTCGAAATTCTGTCTAGGTAGGGAAATGGATTTCTCTTTTGTAATATGAAATTCATAATGAAAATGAAGAGCCTTAATGGGAGGGCTACCTTATCCTTTTTCTTGTATGTGATCAAAGAGAGAGGAATTTGTCCCATTTCAGTTTCGCGGTCTCAAAAGGGCGTGGAACAACAGATAGAAACTCTGAATGGACATTGAAACGAAATGTCCAGCCCCAGTCCTTCGGAAATGGTTAAGTCTTTGGCGCAAGACGCAGGGGCGACCATATCTCTTGACTTGGTCGCTTCCCTCATTTTTAAGAATACCGAGTCGGGTTCCGTTCTATACCAGGATCGAATAGAAAATGCTGAAAAAGATCGTCCTGCTGGAAACAGGCTTCGATTTAGATCGGAGAAATCGTACAGATTGTTATGAAAACCAGTGTATGGCTCGAGCAAATAGGGCTCCAATTCATTTACGATAGGACGGTTGACACCGTGAATCCATTTTTACCATATTTGGGATCTTCATAATAGTTGGAAAGAAAGCCGGAGGAAGGGCTGGCCTTGCAGTTTCGCGCCACCCTTGACCCCCTATGGATTCGTTTAATTCTCTTCTCGAGCGGACGCGGCCGGAAGGGACTAGAAATAGCGGTTTTAGAGGTCACCTTGACGTTGGTGGACGTCATCAGTTCGAGCCCTGGTTATCCCTAAACCCCAATGGGAGTTTTCTATTTTGACTTACCTCCCCCGCCACGATGCACGGGAATGGAAGAGGCGTAGTGGGATGAGTCCGATCTGTTAGGTGGGTTGCAGAAGTGCTGGTGGCGACTCCAGGATAATAATCTGAGCGCAGGATACAAGTTTCTTGGCAAGGAAAGACAATTCCGGATCCTGCTTTGTCTACGAATAAGGAAGCTTAATAATGCAACATGACTCTCATGGAGAGTTCGATCCGGCTCAGGAGAAAACGCTGGCGGCAGTTAAACATGAAAGGCGAACGGGAAAGTGGTGTTGTCCAGTGGGAAAGGTGGGGAGTAACGCGTAAGAACTGCCCTGGGGACGGGGAAACACACAACTGGGAAACGGTTCGTAAATACCCGTAGGCTGCCAGGAGCAAAACAAAAGGAGACAATCAGACAAGGAGGGGCTCGCGTCTGATTAGCTATTGGTGAGCAAGAGCTTACCAAGCGAGATCAGTTTAGCTGGTCGAGAGGATGATCAGCCACACTGGGGGGGGACTGAGGACACGGCCAGGCTCCTAGGGACGGCCTAGCAGTGGGGATTTCGCAATGGGCGAAAAGACTGACGGAAGGCCCCAAGGCAGCGTGGAGGGGAAGGCCACGGGTCGTCAACTTCTTTTCTCGGACGAAGAAACAATGACGGTATCTGAGGAATAGCACGGCTAACTCTGTGCCAGCAGGCCGCGCGATACGGTAGACAGAGGAGCAAGGTTATCCGGAATGATTGGGCGTCAAAGGGTCTGTAGGTGGATTTCAAGTCCGCGTCAACAATCCAGGGCTCAACCCTGGACGGCGGTGGAAAATACCAAGCGGAGACCCCCCGGTGGGCAGAGGAATTTGGCTTTGGAGGGTGAAATGCATTGACGATCACAGGATTTAAGAACCCCAACGGCTGTGCAAAAGCACTTCTGCTAGGTCCGACATTGACACTGAGAGAGAACAGTAGGGGAGCAAATGGATTCGAGACACACAGTAGTCCCTCGCGTAAACGATGGTCATAGCGGTGGCGACTCGACCCGTGCACAGCTGCTTGAGCTAACGCGTAAGTATCAGCCTGGGCTGGGAGTACGTTAGCAAGAATGATCACTCAACGAACAGCATCGGGTGCGCCCGCCACAAGCGGTGGAGCATGTGTTAATTCGTACTGCAAACTCACGAGCACAGACACACTACAGGGCTTGGACATTGCCGAGAACTCCTCTTGGAATAGAGAGGGCCTGTGCCCTCTGGGCACCGCCGGACACAGGTGGTGCTCATTGGCTGTCGTCATGTTAGTGCACGTACGGTGTTGGGTTAAGCTCTCGCATAACGAAGCTGCAACCCTCGTGTTTAGGTGCCACTATGAGTTGGAACCCGAACAGACCGGCCGGTTGTTAAGCAGGGAGGAAGGGAAGTGATGAGGGCAAGTCTCATTGCACCTGATGCCTGGGCGACACAAGGCTACAATGGGCGGTACAAAGGGTTCGCATCATGCGCGGGTGAGCTACTCCAAAAACCGTACTCAGTTTGGATTGCAGGCGGCAACTCGCCTGCATTGAAGTCATGGAACGATAGTATGCCGCTGTACAGCAAACGGAGGTGAAATCCGTTCAGCGGCCTTGTACACACGCACGCACCCTAGGAGTTTGGCCATGTTTTGAAGTCATTACCCTTTAAACACGTAAGGAGGGCGGATGCCGGTCAAGGTGAGGCTTGCGCACTGGAGTGAAGTTCTATCACAAGGTAGCAGTAGGGAAGGTGCGGATGGCATCACCTCCTTTTCAGGGAAGCTAAAGCGCCGTTAGTGCTCTCTTAGTGGGTTGATTTTGGCTGTGACCACTGCTTCACGCCCAAAAAGAAGGCCGTACGTCTGAGCTACAACCTTGGATCTGAAGTCTTCTTTCGTTTAGGGTGAAGTAAGACCAAGCTAATGAGTTATTATTCCTAGGTGCGGAACATAATTAGTTGATAGTGGATAGGATCCCTTTGTGAAGATCCCCATGCCCCCCCCGTGTGGTCCTGTGGCGGCATGGGGATGTCAAAAGGAAAGGATGGAGTTTTTCCGCTTTGGCGTTAGCAGGCATCCTTTGGAAGGACCGCGCGACGGGCTATGAGCTAAGCTCGTGTACAGAGTGGCCCATGCCGAAATTGCGTCGTTGTGCTGGGATGTGAGGGCTCTCAGCCACAGGGTCGGTCATGTGCTCATTCAGAGCCTGACCCGACGATGTGGATGCATCCAAGCACATTAGCATGGCCGTACTCCCTGTTTTTGAATCGGAGTTTGAAACCAAAACAACTAAATGTCTCCTCAGGAGTTTGAACTAGATGGGGCGATGCAGCCGTCGCGCACCCTTTGATCCCAGTAGATCTACACTTCGAACTATTCACACGCGTGGGACGGGCGGTCCCGGCGCTTTGGGGGCACTACGGCTCCCTCTTATCGCAGAATCCATACTCCATTCCATGTAGGAGAGATATCTCCGAGCACAGGTGGAGGTCGGTCAAGGTTGGAAAATGGAGCACCTACACAAATCCGCTTCTTCACAGACCAAGAACTAGAGATCACCCTTTCATTTGCCGGGTGACGGAGGGATCTACAACTAGAGACTCTTCTTTCATGATCTTTCACGGCAGGTCCTCTGGGAAAGCACGCAGTCAATAGGACTTCCCTAACCTCCCTTCCCTGAAAGGAATGAACGGTGAATATTTTTCCTTTCCGCGGGACCGGAGGTGGAGCTAGCCAGAAGAGGAATGTTGGTTAAAAAGCACTTCTTGGTCTTCGACTCTAAAGTCACTACGAGCGCCCCTCGAGCAGTGCAATGGGGATGTGGATATTTATTATATTGACTCGAAAGGGGAGCAGAGCAGGTTTGAAAAAGATCTTAGAGTGACTAGGGTTGGGCAAGGAGGGTCTTTAACGCCTTCCTTGTTCGACCTCGGAGTTTATTTCCCAAGGACTGCAATGGTAAGGGGGAGCGGAGAAGGGGAAGAGGCACACTTGACCAGCGCGCAGTCAACGGAGAGTTGTATGCTGCGTTCGGAAGGATGAAATCGCTCCGAAAAGGAGTCTATTGATTCTCTCCCAATTGGTGGGACGCGTAGGTGGCCGAGGTTAATTCCTACGGGCGGGGTCTATGGTGCCAAGTCAGGATGGCCCAGCGCGCCAGGGAAAAGAATGTAAGAGCATCTGACTCTTTCTATGCCATATCCACTTGGGCTCGGGGGATATAGGCTAGTTGGTTAGCGCTCCGCTATTGCAATGGGTCGTGCGATTACGGGCTGGCTGTTCTAATTGGTCCAGGCGGTTAATGGTAGTATCTTGTACATGAACCGGTGGCTATTTTCACGTAATGGGGAAGAGGACTTAAACATGCAACTGAAAGATATACGAGACAAAAGATGGGCTGTCAAACAGGTAGAGGAGGTTAGGATGGGCAGTTGCGTCAGATCTAGTATGGATCGTAATGGACGCTATTGGAGTCGGCGGTTCCTAGGCTTCCCGCATCGGGAATCCCTGGGGAAGAGATCAAGTTGGCCCTGCGAATACTTGAGGCACCATCTCCCTTTCAACCTTGAGCGAATGTGGCAACAAGGAAGGAAAAATCCAGGACCCCGAACCCCATTAATCTCAACCCCGTAGGAAACTACGAGATCACCCCAAGGACGCCTTCGGCGTTCCAGGGGTCACGGACCGACCATAGCCCTGGTCAACTAAGTGGAACACATTAGCCGTCCGCTTCCGGTTGGGCAGTAAGCGTCGGAGAGAAGGGGCAAGTCATCGTTCTAAAACCAGCAGTCTTTCAGTTAGATCAAGAGCCGGGCGGAACGGCAAAAAGGCGAGAGCTTCCACGTCTGGTTCCCTGTAGCTGGATTCCCCGAACACAGAATCCTTAGAATGGATTCAAACTCAGCACTTTGTGTTGAGACTTGTGAGAAGAGTTGTCTGGAGCGCACAGTACGATGAAGTTGTAACTGTGTTCGGGGGGGAGTTATTGTCTATCGTTGGCCTCTATGGTAGAAACCCGTCGGGGAGGCCTGAGAGCGCGGTGGTACCCTGTGGCGATGTCAGCGGTTCGAGTCCGCCTTATCTCAGCCCCGTGAACTTAGCGGAATGTACTATGATAGCACCCGAATTTTGCCAATTCGGCAGTTCGATCTACTGCATTCGCAGTCAGTGGGCCGTTGATAAGATCCTTCATTAGTAGCACCTTAGGATGGCAAGCATTAACAAAAAAAAAACCCGTAAATGCGAGTGTTCAAAAAGGAAGGCTGGCGGTGGATACCTAGGTACCGAGACGGGAAGGGCGTAGCAAGCGACGACAATGCTTCGGGGAGTTGAAAAATAAGGCATAGACGGAGTTCCCCAAATAGGTCAACCTTGTGAACTGGCCGGCGAATCCATGAGCAGGCAAGAGACAAACCTGGCGAACTGGACAACAATGTAGGAGCCAGAGGAAAGAAAGCAAAGCGATTTCCGTAGTAGCGGCGATGCGAAATGGGAGCGCCTAAAACCGTGAACCAAGGGCGTGGTGCCGCCCTGACCGAGTCTCAATACAGCGTGTGCTGCTAGGCGAAGCGGTTGAGTGCCGCCCCCTCGATGGCTAAGTACAGTAGCCGAAAGGCATTCCACTAGCTTGACAGCTCTGACCCGAGGATTGAATGGGGCACGTGGAATCCCGTGTGAATCAGCAAGGATCCACTTGCAAGGCGAAATACTCCTGGGGGACCGATTAGCGAAAGTAGTACCGTGAGGGAAAGGTTGAAAAGAACCCAGTGGGTAGTGAAATAGAAAGTGAAACCTGCTGAGCTCCCAAGCAGTGGGAGGGGAAAAAGTGATCTTGACCGCGTGCCTGTTGAAGAAGGAGCCGGCGACTACATAGGCAGTTGCTGGTTATAGGGACTGGGAACGGAAAACACACCGGCAGCCGTAGCGAAAGCGAGTCTTCCTAGGGCGATTGTCACTGCCTATTATGGGAAACAGAAACATGGGTGATCATCCATGACAAGAGATGAAGCTGGATTGAAACTAAGACAGAGAGTCCGAACCGCTGAGTTGAAGATCAGCGGAGGAGTGGTGGTGAGGGGTGAAAGGACACTCGAACCCAGAGCTAGTGGTTCTCCCGAAATGCGGTGAGGCGCAAGCCGCAGTTTGATGGACATCTAGGGGGGTAAAGCCAATGTTTCGGTGCGGGCCTGCGCGGCGGGGTACCAAATCGCGGCAACTCGAAAACTAGATATGACCAAAAATACAGGGGTCAAGGTCGGCCAGGGAGACGATGGGATAAGATTCATAGTCGAGAGGGGAACAGCCGGTAACCGATAGGACCCCAAATGACCGCTGTCAGTGATAAAGGAGGTGGGGGTGCAAACAGGACAGCCCCGGGGTTTGCCTAGAAGCAGCCACCTGTAACGAGTGCGTAATAGCTACACTGATCGAGAGCCCTGCGCTGAAGATTGAACGGGGCTAGCGATCTGCCGAAGACCTGTGGGATGTCAAAATGCATCGGAGGGAGCGTTCCGCCTTAGCGGGAAGCAACCGCGAAAGGGGGGTCGACGAAGCGGAAGCGAGGAATGTCGGCCTGAGTAACAGCAAAACATGGTGAGAACAACTGCCCCGAAAACCAAGGTTTCTCAGCAAGTTGTGCCGGAGGGTGAGTCAGGGCCTAAGATCAGGCCGATAAGGCGGTAGTCGAGGGACAACAGGTCAATATCTCCTGTATACCCCCTTGTTGGTAGGAGGGGAACGGGAGGAGGCTGGTTAGCCAAGATGGGTTATAGGTGTAAGGGACACAGGTGACCAGCTTTTGAAGGGTAAGAAGGGGAGAGAAAAGCCTCGAGCCGAGGGTTCAGAGTACCAAGCGCGCAGCGACTGAAAGTATGGCCCGTGGATAGCATTGCTTTCCACGAGGCTTCATACCAGGCGTACGGCGCTGAAGTATGTAACCCATGCCATACTCCCAGAAAAGCTCGAACGACCTTCAACCAAGGGGTACCGTACCCGAACCGCCACAGGCGGGCGTAGGTCGAGAATACCAGGGGCGCGAGGACAACTTCTTAAGGAATCGGCAAAAGAGCCCAGTAACTCCGGGAGAAGAAGGGGTGCCCCTCGCAAAAGGGGGTCGCAGGGACCAGGCCCGGGCGGGGACTGTTTACCAAAAACACAGTGTCTCCGCAAAGTCGTAAGACCAGGTATGGGGGCTGACGCCTGCCCCCAGGCGGAGCGTCAAGGAAGGTGGTGAACTGATGACAGGGGAAGCCGGCGCGACCGAAGCACCGTGTGAACGGCCGGCGTAACTATACAACGGTACTAAGGTAGGCGAAATCCTTGGGGTAAGTTCCGACCAGACACGAAAGGCGAACGATCTGGGCACTGTCGGAGAGAGAATCGTGAAATAGAATGTCCGGTGAAGATGCGGGACTACCTGCACCCAGGACAGAAAGGACCCTATGAAAGCTTTACTGTTCACGGGATTGGCTTGGGCCTTTCCTGCGAGCTTAGGTGGAAGGCGAAGAAGGCCCCTTCCGGGGGGGCCGAGCCATCAGTGAGATTACCACATGGAAGAGATCGGATTTCTAACCTTGTGTCAGACCAGCGGGCCAAGGGACAGTATTAGGTAGTAGCCAGTTCTATGGGGCGTAGGCCTCCCAAAAGGTAACGGAGGACGTGCAAAGGTTTCCGCGGGCCAGACGGACATTGGTCCTCGAGTGCAAAGGCAGAAGGGAGCTGATGCCAAGACTCACCCGTCGAGCAGAGACGAAAGCGGCCTCTTGTGGATCCGACGGTGCCGAGTGGAAGGGCCGTCGCTAAACGGATAAAAGGTACGCTAGGGATAAAGGCTGATCTCCCCAAAGAGTCCACTCGACGGGAAGGTTTGGACTCGATGTCGCTATTAGCCACCTGGGAGCTGAGTAGGTGGTAGCAAGGGATTGGCTGTTCGCCCACTTAATGACGGTAGTGAGCTGGTTAAGAAACGTGTGGGTGTGCAGTGAGGCGCTAATTTCCGGTTCTGTGGGCGGGCGTTGGAGCATGAGAGGACATTCCATAGTACGAGGGACGGGAAGGACCGCTACCTCTGGTGTACCAATGTATCGTGCCTACGGTAAACGCTGGGTAGACAAGGGCGGAGCCGGATAACTGCTGAAAGCATATAAGTAGTAAGCCCACCCAAGATGAGTGTCTATCATCCGATTCCCTAGAGCCTTCCGGTGAGCACAAGCAGAGACGAGACGGGTTATCCAACACATACGGGGATGGAGCGACAGCGCATGGGAAATAGGTAGGTAGACGGCGAGAGAGCCGTTTTGTTTAAAATAGGTGTCAAGTGGAAGGTGCAGTGAGTCTGCAGCTGAGGCATCCGAACGACGGGACGATTTGAACCTGTTCCTACACGAACATGATCAAATCGATCGGCACCTTGCACTATCTTCATGTTCAACTCTTTGATGAAAAGATGAAAAAACAAAAAAAAAGCTTCTTGCATTCCATCTATTGGATTAGATAGAGAGGGAGGGAAAGGACTTTGGGTCCCCTTACAGTCAAGAATGGGGATTCACAATTACTAGCCATATTTCTCTATGCTTATCTTAATGGTTCGCTATTCTGGTGGTCCTCCGGCGTAGAGGGAAAACCACACCAAGCCATCCGAATTTGGTGGTTTAAAATCTACTGCGGTGCATACTGTAGGGGAGAGGTCCTGCGGCAAAATAGGCGATGCAGAATGTTAAAAGCGTACACCTCTTATTTGAGTTTCACTTATTTGAAATACGAAAAAGAGCCAAATCCAATGCAAAGGTCGTCTTATTCAAAACTCATAATAACTCAAAATTCTCTCCCACTTCACACCTCGGATAACGCATGTTCTTATAGAGAGAAAGGGGGTTTCCCATTTATAAACCGACAATGAAATGGCTGAGGGAGGAGGGAGGTCCGTTTGGGGGGTACCCCGGGAAGAGATCCAGTGGAGACGGGGTGGGCCTGTAGCTCAGAGGCTTAGGCACGTGGCTACGAACCCACGGTTGTCGGGGGGTTCGCATCCCTCCGCCCCACAGCCTTCCAAAGGGGAAGGCCTTTACTTGTCCAATTGAGGGTAGGCAAACCATGATCGGGATAGCGGACGTAAAGCTATTGAACCTTGGGAGCCTCTTTCCTTTTGTCGAAGTGGATCGTAGAACAGAAGTGTACGATGAGCCAAAATGCGAATAGAAAAAAAGGATAGGAAGGGTTACCTACTCATAAGGGTCAAAGAAGCCCTTTAAGTCAATTCTTTATTCTTACTTAAAGAATGAATCAAATCTCACCAAGTAGGATTCGGAACCTCGGACCAGTCAGTTAACAGCGACCGCTCTACCATGAGTACTGAGGAACAAGGGGGATTGCACCTTGAGTTCAACTCCTCGCTCCCACACCAGAAAAAATATGGTCCGAAGCGTTCTTCGACTCCGGCATTTATCGTAGTGGCTCCGTTACTGTCATTTCATAGGTAAGCCATAGTGCTTATCATTCTATTTCCACTTTCCTAGCAAGTCCTATCATTTAATATCCATTCTTTGGTTATTGACTAGAGATGTCATTTCATAGTATTAATATATTTGCTATATATGGAAAGCAAGGAAATTCTCATCGAAAAATCGGAAATGTGTTGGCATATAGAAAACTCTAAAGAAAGAAAAAAAAGGAGACAAGCCATGATTTTAAAAATCTGTCTACTTAGTAGTCTAGTTTTCGATGCGGATATAATCGGCGTTGCGGTGGCTCTATTATGGGTTTCTGACCACATTCTCCAAGGGTCCTCTTAGATCTTTTTCTCCAATCGTGGATTAGGGAAGAAGGACCGATATTCCGCGGACTCAGGTGGTTTCATTATGGTGGCCAGTCATGATCTTCATACTCGATCTATTATCCACCTCTGCATCTTCTCTTCTTAGCTCTAAACGGGTTGGAAGATCCATCCAATTTGGTATATCATGGATAAAAAAACGGAATCTGAATGTGACTGAAAGCACGATCTTCACAGGTATCACTTTCAGATACCCTAAAAGGTGGTCCAATAGCGATTTTTCGAACCATTTAATATATCTGCGAAATGTTCATTACTTTGCGAAATGGATTCTATATCAAAACTATGAGCTATTGCATTACCCACAGAAGAAACGAAGGAAATAATAGAAAGCGAAGACGCGGAATGGTGAGTATACTGAGAGAAAGATTATTACTGTGTTTTCTTGTTCCTAAAATATCTACTCTATCTCCTAAGTACGCCGTAGAGAATTGAGAGAATTTTACATGTCTTTCAATTCTCGTACTCGGTAATGGAAGTTACGGAAGGAGAATCCATTCATTTTGCCAATGATAAACTACATAAAAAACTCTGGACAATTACAGAAATCGGCCAAGCGTCTTAATACATATGCAAAAAATTAATTACTTGGCCCACCATTGAGTAGAAGATTTAACGTGTATGCAATCGATATTGGTTTGATAAGAATAATGGCAGTTGGTGTCAGTATGTTAGGATACAGATGTATCCACAATTCATTTAGAGTTACTTAATTAGGCCTAGTTTCTTATACCATATCTCATCCCAGTGAAATTCTCGGAGCCGAAAGATGGAGCAGGATGCTATGTTTCATTTGCTAAATGATACATCAATTAAAACGGGTATCAATTCCATACATTGGATATTAGCAATAAATAAAATCAGCAAAATCTGTGATTTTGATCGAAGAAAACCTTGTCTTCTATCTAAAATAAAAAGAAGTCCATTCATCCAATCAATGATCGATAAAATAAACCAAATGCCAGTAGTCGATGACTATCTGCCACATTTTTGTGTTGTACGAGCAATTAGAAAACCTTCAATAAAATGACATCATGTTGATTTTCCTGTCAGAAAAATGACATGAAAAAGAAAGGAGGTAGAAAAACTTTTTGGATTTATGGTTTTAAAGAAGAAAAGAGAAAAACTGGGGTTCTGTTGCATTGTCAAGTCTCAGTTGCACCACTAAGGATAGGAGAATTGCTTCAAGTTGGGAATTACACAATAAAAAAGTTTTTCATCGGAAAGAGGTTCTCGAAGACTTTGGGAGAGGAAAACGTCAAGTTGCTGGCGTAGTTTGGCAAAGAAAAATTAGAGTTACGTCTAAGAAAATTAAGCCGTCAGTGGATATTAGGGAGAGCGGTTAATTTATCGGTTCGAATTTTTTTTCTATTTTATTAGTAGTCTTATAGTAGATTGAGTCTAGATTTTGCATTTTGTGAGCCCGTTTGAGGGAATTCACTGGAATAATCCTTTCATGGACTAATGAATTTAAGGAGAAAGGAATGAGTACGGCTACAAGAAAAGATCTCTGATAGTCAAATGGCCATCAGCACCCATCAATGCATGGTGTCTTCGATTGATGTTACTATCGAGGGTGAAGATGTTATTGATTGTGAACCCATATTGGCTATTACCAGCGGAATGGAAAAACAAAATCGGCAAATAGGAAAGTACTTAGGCAGGAGGAGATAGGGGAATTCAATAGAAAAAAAAAGATAAGAAACACAGATACATAAAAAAAAAAAAGAATAAATAAGACGAAATTCGACCGCCCCTACATATTTACTTCTTTCCTATACAAAAAATAGAAAGACCTACTCCTGGTACTTCCCATCCAAGGACCCCTTGTCGAAAAAAAAGCGGTAGTTCGGTTTAATCCTTTACCCAGGTGTAAAGGTACTAGTATAGAAAAATATCTATATACCCGCCGATTTATATGACCAACTATATAGCTTTTTTCGTTGAGTAAAAAAAAATACTTTTTCGGACCCCCATTTACAAAGGAAATTTATCAAATCCAAATTCTGACAAAAAAGAAGTAAGCAGATCCCTACAACATATCGCTAGGAAATAGACCAAATGGTTAACTTACACGAAATTGCATTAGTGAAATTTCTGAATATGGAAGAATTAGAACTTCTTGGAAAAAGTTGATTGAGGGAGTTAGCCACTTCTGATAATATGGTTAATTCCCCTATTTCATTATCAAATGGTATCCCTATAGATCAATAACAAAGTAACAAAGCGTAATTAGAGAGGAAATAGCATAGTATCCCGGGTCATGAGGTATAGCAAAAGTGTTTTTAAGCTCCCCAATGAAAAGTCCTAAAGGCCCCTATCCTAGTTCTGGACGTAACTATTGAATTTTGGATTAGGATTTTGTGAAAAAAATAGAAACTCCACTTTCGCCTGTTGGATTAAAACGCCCCAACCTCTCTCCCCCCCACCCATCTATTGATCTTTAGATTATAATTGTTCCCCATAACGATACTTGAATACAACGCCTCCTCTTTAGTACTACTGGTACATTTTGAAAAAATGAAAACGGCACAAAAGACCCATCAAAAGTAAGGTAAATTTATTATCACAGTGCGCATGACAAATATAAAACGAAGTGTAAAATTCATCTTCTTCAATTATTTGGTTCGAAGCCGATAGCCCGCCACAAAAACTCTTTGCGAAGGGGTCAAGCCAAAAAGAGATGGGCTCGCTGTTTCAGTCTATTTCTGTCTGAGTGTCTTTATCTGACCAGAGTGGATGGGCATTGTCAACAAATTCATTTTTGAGTAAATTTGGATGCTAGGTAGTATAACTTTTAACATGGAGATCAAAGCAAAGGCCATGAGGTGGAGAATTTACGTAGATATGTATTGGAGCACAATAACTGCAGTATGGGTGGGGACCTTTGCTCTCGTTGCCGACGATTAATGCACCATTCGCTGGGGAGTTCCAAGAATCCCTGTCGCTGGAAGCCCGTCCTACTCTCAAAGCACACTGACTGGGGTGCAAGTTAGGCCTCAGTTGATATTCCTTCACGTTCTCAAAATGCAATTTTAAACATTCTCCATATACTTGAAAAATAAAAACTTCTTTACCATATTGCCTTACCATAAACTTGTTTTTTAGGTACCTCTATATATTATATTATTAAAAAGCTTTGAAAGGACGCGACCAGGCGTGTGGCGTGGCAGAGAAACCTTTTATCCCACATTTTAATCGGAGAAAAAAAAAAAAAGTTTTAAGTCGAAATACAATTTAAAAAGAGCAGAAATGCAGATTAAAATAAGCATATTGAATGAAGAGCCAGATACGAACTCAATACGAGATTAATCAAAATCGGAATAAAAACCAAAATAAAAAGCCGAAATTAGAAAAGAAAAGGAGAGTACAAGTAGGAGAATACAATTAACAATAAATGAAATCGAAAAAGTAAAAATAAGGGATATTGAAATAGAGTTCATAAAGAAATCAATCCAGATTAATTAAATTATCCGACTAAAAATAAAATATTAAAAATCCAACAAGTAGCACAAACTGGAAAAGAAGAGACAGTTTCAAGTCGGAATACAATTAAATTAACTGAAATTCAGAATTAATAAATAAGCAATATGAAAATTAAAGGGAGTTAAATAGGAATACATTTTGAAGCACCAGAATCTGAAAAGACAAAATTAAAAATGATTAAAAGAACAAAAACGATTATAAGTAAAAATCAAAATTCGGAATAAAAATAAATATACTAACGA	*	NM:i:3751	ms:i:32349	AS:i:31744	nn:i:0	tp:A:P	cm:i:619	s1:i:5890	s2:i:4402	de:f:0.1128	rl:i:0
m54269_180730_070446/73073623/0_34703	0	c14f	69184	60	15M1D3M1D3M1I18M1I11M1D30M1D20M1D8M1D1M1D9M1D9M1I18M1D12M1D2M1D26M1D22M1D24M1D4M1I2M1D52M1D27M1D3M1D18M1D13M1D29M1D38M1D7M1I7M1D11M2I8M1I13M1I6M1D10M1I15M2D4M1D19M1D12M2I3M1I4M1D3M1I31M1D19M2D2M1D23M1D15M1D9M1D7M2D7M1D3M1D8M2D4M1D3M2I9M2I2M1D15M1D6M2D4M1D13M1I8M5I7M1D18M1I16M1I6M1D11M1D10M1D4M1D32M1D9M1I3M1D8M1I3M1D9M2I22M1D38M1D7M1D10M1D1M1D15M1D6M1D9M1D24M1D14M2D24M1I39M2D9M1D3M1D8M1I9M2I5M1D12M1I4M1D12M1D3M1D11M1D3M1D9M1D6M3D17M1I4M1D24M1D15M1D16M1D3M2I4M1D12M1D39M1D16M1D10M1D7M1D16M2I2M1D17M1D28M1D15M1D1M1D13M1D6M1D19M2I12M1D15M1D20M2D4M1D6M1D10M1I13M1D1M1D15M1D7M1D23M1D3M1D7M1D4M1D29M3D3M1D7M1D8M1D2M1D6M1D34M1I6M1I2M1I36M3I32M1D2M1D4M1D11M1I20M1D3M1D12M1D2M2D8M1I1M2I11M1D8M1D15M1I19M1D3M1D6M1D6M1D6M1D11M1D12M1I9M1D9M1D40M1D15M1D8M1I8M2D9M1D4M1I14M1D6M1D11M1D12M1D80M1I3M1D50M1I49M1I5M1D19M1D2M1D10M1D7M1D4M1D2M1D20M2I9M1I6M2I4M1I10M1I23M1I32M3D45M1D3M1D3M1D6M1D19M1I3M1I15M1I7M7I7M1D24M1D3M1D11M1I17M1D8M1D5M2D15M3I2M1D7M1I3M1I12M1D14M2D7M1D17M1D21M1I11M1I11M1D10M1I11M1D6M1I16M1D3M1I12M1D8M1I11M1I7M1D3M1D4M1I20M1D29M1D8M1D24M1D33M1D7M2D28M1I20M1D6M2I45M1D7M1D7M1I8M1D4M2D8M1I23M1D21M2I4M1D8M1D13M1D7M2D4M1D6M1D2M1D7M1D25M1I3M1I6M1I4M2D2M1I3M1D13M1I8M4I12M1I16M1D13M1D5M1D12M1D10M1D6M1D8M1D14M1D4M1D4M1I14M1I15M5D23M1D13M1I14M1D2M1I35M1D11M1D8M1I34M1D7M1D1M1D19M1D5M1D2M1D16M1I5M2D4M1D3M1D11M1D10M1D34M3I2M1D4M1D7M2I6M1D5M1D8M2I16M1D5M1D6M1I28M1D20M1D3M2D37M1D48M1I29M1I4M1I14M1D8M1D5M1D41M2D4M1D1M1D18M1I2M1D36M1D7M1D30M3D5M1I7M1I25M1I13M1I3M1I12M1D7M1D24M1I3M2D11M2D14M1D5M2D8M1I22M1D23M1D16M2I8M1D7M2D4M1D6M1D18M1I15M1D16M1D4M1D11M1D19M1I10M2I22M1D38M5I21M1I18M1I22M1I1M2I4M1I5M1D7M1I32M1D11M2D15M4I4M1I11M1I3M1D10M1I5M1D5M6I17M2D12M1D32M2I11M1I20M1D13M1I2M1I4M1D4M3I13M1I1M2D28M1D14M1D6M1I32M1D19M1I5M1D4M2I30M2I9M1I12M2D49M1D5M1I18M2I17M10I11M1I16M1D9M1D18M1I11M1I3M1I18M1D6M2D6M1D4M1D9M1D9M1I3M1I9M1D24M2D11M2D37M1D8M1D22M1D12M1D16M1D5M2D27M1D11M1D7M1I28M1I33M1I16M1I37M1I1M1I1M1I16M1D31M1D10M1D19M26I20M1D7M3D3M1D25M1I6M1D5M1D11M1I3M1D6M2I4M1D4M1D12M1I23M1D5M1D8M1D16M1D14M1I18M1D1M1D6M1I21M1I6M2D20M1D15M1D15M1D8M1I8M1I6M1D6M1I22M1D14M1D7M1I8M1I6M1D5M1D32M1I24M1D12M1I25M1D9M1D11M1I54M1D21M1I10M1D5M1D3M1I12M3I9M1D4M2D18M2D11M1I26M2I9M1D2M2D11M1I15M1D8M1D3M1D8M1I6M1D7M1D5M1D9M1I48M1D11M1D18M1D12M1D9M2D12M1D6M1I16M3D23M1D4M1D22M1D24M1I12M1I9M7I10M1D19M2I32M1I8M1I3M1I4M1I44M2I6M1D8M1I3M1D9M1D25M2D3M2I18M1D14M1D5M1D1M1D2M1D5M1D67M2I18M1D1M1D17M2D6M1D20M1D19M1D21M1I12M1D4M1I2M1D10M1D3M1D11M1D5M1I4M1D4M1I2M1I6M1I12M1D16M1D4M1D2M1D12M2D3M1D6M1D2M1D30M1I9M1I2M1D15M3I13M1D8M1D13M1D36M1I26M1D4M1I4M1D4M2D5M1D39M2I39M1D4M2D17M1D6M1D3M1D4M1D12M1D22M1D18M1D7M1I11M1D10M1I18M1D30M1I3M1I15M1I5M1I23M1D25M1D17M1D28M2D6M1D8M1I11M1D9M1I8M1D13M1I12M1D5M1I14M1I17M1D27M1D11M2D18M1D40M2D2M1D5M2D16M1D8M1D50M1D2M1I9M1D6M1D14M3I4M1D6M1D2M1D8M1D9M1D6M2D8M1D19M1I37M1D9M1D23M1I10M1D7M1D10M1D18M1D1M1D29M1I13M1I4M1D7M2D22M1I40M1I4M1D20M1I8M1D4M2D8M1D12M2I9M1D1M1D22M1D5M1I43M1D7M1D18M1I21M1I19M1D18M1D16M1I18M1D5M2I4M1D2M1D11M1I8M1D10M2D1M2D15M1D2M1D43M1D6M1D18M1D4M1D5M1D12M1D23M1D26M1D19M1I3M1D16M1D1M2D12M1D10M2D40M1I18M2I20M4D2M1D7M1D22M1D15M1I5M2I18M2I32M1I6M1D19M1D44M1I12M1I30M1I12M1D4M1D16M2D27M1I9M1D8M1I27M1I20M1D8M1D14M2D10M1I7M2I17M1D37M1D12M11I9M6I13M1D29M1I23M1D36M1I3M1I3M1D19M2D21M6I20M1I2M1I14M1D26M1I7M1D6M1D5M2I4M1D3M2D19M1D13M1D3M1I13M1D3M1I27M1I9M1I25M1D3M1D15M1D12M1D9M1I11M1D19M1D18M1I10M6I41M2I7M1D29M1I45M1I7M1D11M1I7M1D22M1D19M1D11M1D13M2I4M1I21M1D11M2I17M1D29M1D13M1I40M1D24M1D13M2D57M2I6M1D7M1D6M2D4M1D11M1I47M1D10M1I4M1I22M1D23M1I11M1D16M1D45M1I8M2D15M3I22M2I25M2D15M1D11M1D4M2I15M1D2M1D12M1D13M1I56M1D18M1I11M2D35M1D9M1I4M1I3M1I4M2I1M1I14M4D43M1D6M1D6M1D10M1D8M1I16M1D2M1D4M1D18M4I16M1D34M1I13M1D19M1D4M1D9M1I1M1I53M2I4M3I17M1D2M1D19M1D38M1D5M1D8M1I15M1D7M1D7M1I7M1D2M1D13M1I4M1D11M1D32M1D6M1I4M1D9M1D18M1D4M1D2M1I11M1D47M3I57M1D32M1I9M7I2M1I14M1D16M1D10M1I15M1I13M1D10M1D14M1D4M1I11M1I12M1I5M2D5M1D5M1D1M1D15M1D11M1D10M1D3M2D3M1I7M1D5M2I23M1I7M1D16M1D7M2D10M1D61M1D33M1D8M1D6M1D2M1D43M1D1M1D10M1I9M1I9M1D47M3D20M1D27M1I7M1D14M1D3M1D21M1I2M1D6M1I1M1I25M1D5M1I8M1D14M1I14M1I2M2I20M1I2M2D21M2I13M1D10M3I8M1I7M1D39M1D18M2D13M1D2M1D8M1I13M1I18M1D7M2I4M2D23M1D22M1D25M1D5M1I5M1I27M1D7M1D12M1D14M1D14M1D22M1D26M1D12M1I25M1D5M1D3M1D14M1D33M1D5M1D69M1D9M1D5M1I27M1I35M2D10M1D2M2D24M1D20M1D10M1D3M1D55M1D2M1I32M1D41M1I39M1I8M1I7M1I43M1I19M1D2M1I8M1D11M1D7M1I8M2D18M1I16M1I5M1D20M2D3M1D6M1D14M1D6M1D12M1I4M1D23M1D13M1D11M1D9M1D42M1I4M1I6M1D5M1I22M1I55M1D21M1D2M1D13M1D16M1D22M1I49M1D18M1D8M1I4M1I28M1D33M1D8M1D28M1D8M1D10M1D11M1I11M1I2M1I5M1D9M1I34M1I26M1D19M1D7M1I2M1I4M1D10M1D2M1D7M1I19M1I5M1I13M1D6M2D6M1D76M1I4M1D21M1I9M1I57M1I12M1D6M1I16M1D10M1I12M1D16M1D7M1D3M1D3M1D11M2D9M1D17M1D3M1D15M1D55M1D6M1D9M1D8M1D2M1D7M1D3M1D6M1I5M1I4M1D7M1D8M1D13M1I46M1I7M1D9M1I10M2D7M1D19M1D18M1D5M6I12M1D4M1D39M1D6M1D14M1D15M1I2M1D45M1D3M2D2M1D15M1D3M1D11M1I16M1D3M1D10M2D11M1D18M1I4M1I21M1I27M1I3M1D3M1D12M1I7M1I18M1D7M1D10M1D17M1D15M1I19M1D25M2D2M1D9M1D5M2D19M1I6M1I10M1I11M1D32M1D6M1I30M1I9M2I6M1I13M1D12M1D38M1D6M1D5M1D19M1D24M1D30M1I50M2D4M1I5M1D14M1I2M1I35M1D2M1D19M1D25M1D17M1D8M1D3M1D5M1D10M1I3M1D6M2D42M1I46M1I16M1D11M1D5M1D7M2D7M1D4M1D88M2D9M1D8M1D2M1D19M1D9M1I13M1D7M1I37M2D24M1D8M1I23M1I19M1D7M1I3M1I6M2I11M1D2M1D4M1D10M2D6M1I13M1I14M1I14M1D20M1D2M1D13M1I6M1D8M1D22M1D5M1D15M1I7M1D3M1D24M1D9M1D5M1D3M1D13M1D8M1D9M1I13M1I12M1D13M2I20M1I11M1I24M1D10M1I8M1I25M1D25M1D13M1D4M1I16M2I12M1D18M2D9M2I21M1I2M1D3M1D14M1D13M1D8M1D4M1I5M1I3M2I10M1I18M2I3M1I1M1I24M1I40M1D26M1D24M1D8M1D3M1I8M1D21M2D4M1D25M1I53M2D13M1D6M13I4M1D6M1D3M1D3M1I8M1D3M1D31M1D22M1D22M2D1M1D24M1D5M1I3M1D22M1D9M1D4M1D5M1I30M1D7M1I4M1I12M1D10M1D12M1D7M1D12M1I37M1D14M1D11M1D3M2I6M2D17M1I36M1D9M1I23M1D13M1D5M1I4M2I2M1D24M2I24M1D3M1I20M1D8M1I14M1D18M1I47M1D17M1I20M3I14M1D24M1D21M1D30M1I8M1D18M1D33M1D32M1D17M1D3M1I7M1D6M2D18M1D2M1D7M1D1M1D11M1D12M1D6M1D19M1D3M1I26M1I7M1D22M1I3M15I19M1I6M2D13M1D18M1D15M1D12M1D2M1D5M2D10M2D11M1D3M1D53M1D11M1D12M1I11M1I4M1I16M2D45M1I26M2I3M1I22M1D20M1D12M1D4M1D11M1D11M1D34M1I33M1D10M1D3M1D3M1D3M1D43M1D40M2I13M1D2M1D17M1D4M2I89M1D4M1D12M1I3M1I14M1I6M1I8M1D19M1D13M1D10M1D7M1D14M1D89M2D51M1D86M1I3M1I10M1D6M1D3M1D4M1I33M1D4M1D2M1I13M1D7M1D3M1D26M1D9M1D17M1D8M1D1M1D2M1D37M1D9M2I10M1I28M1D9M1I20M1I12M1D8M2I18M1I7M2D16M1D3M1I49M1D21M1I4M1D4M1I37M1I42M1D29M1D3M1D16M1I5M1D22M3I16M1D10M1I81M1D6M1D9M1D15M1D10M1D15M2I4M1I6M1D7M2I11M2I10M1I49M1I5M4I18M1D2M1D48M1I8M2I3M1I25M2I4M1D6M1D13M1D9M1D7M1I4M1D7M1D8M1D2M1D16M1D23M1D9M1D17M1D8M1D8M3I16M1D8M1D7M1D1M1D21M1I5M2D16M1D9M2D8M2I26M2I46M1D5M1I26M1D14M1D7M1D16M2D32M1D16M1I18M1I13M1D4M1D7M1D5M1D11M1D5M1D8M1D9M1D6M1D23M2D22M1D37M1D11M1D56M1I11M1D3M1I17M1D6M1D21M1D27M1D3M1I9M1I7M1D10M1D13M2D3M1D1M1D12M1I17M1D9M1D15M3I7M1D7M1D35M2I6M3I35M1D24M1D3M1D4M1I39M1D5M1D14M3I18M1D14M1I7M3I32M1D3M2D12M1D43M1D12M1D5M1D25M1I11M1I9M2I6M1I26M1D2M1D62M1I2M1I3M1I9M1D5M1D32M1D7M1D14M1I8M1D6M1D13M3D17M1I16M1D17M1I3M1I17M1D13M1D14M1D5M1D12M1I4M1D7M1D4M1D19M1I17M1I5M1D3M1D5M1D7M2I13M1I3M1I8M1I33M1D18M1D20M1D20M1I30M1D6M2D22M1I18M1I27M1I5M1D5M1I4M1D10M1D8M1D8M1I6M2D2M2I8M1D5M1I4M1D14M2I17M2D9M1D9M1D8M1D33M2I6M2I28M1D8M1I4M1I3M1D7M1D2M1D3M2D4M1D13M1D34M1D18M1D13M2D22M2D2M1I9M1D51M1I5M1D3M1D9M1D6M1D9M1D2M1D14M1D20M1D6M1I50M1I3M1I18M2D11M1D9M1D6M1D22M1D11M1D27M1I116M1D14M1I19M1I25M1I18M1I6M1D5M2D4M1D18M1D13M2I10M1D18M1D15M1D17M1D5M1I12M1D6M1D28M1I9M1I6M1D27M1I5M2I15M2I7M1D3M1D10M2D10M1D4M2I13M1D35M1D27M1D3M1D9M1D14M1D9M1D5M1I26M1D11M4I10M1D18M1I5M1D23M1D5M1I6M1D4M1D12M1I3M1I18M1I8M1D2M2D5M1I9M1D15M1D12M1D5M1I28M2D8M1I25M1D16M1D7M1D5M1D25M1I8M1D18M1D29M1I12M1D49M1I3M1I17M2I18M1D8M1D21M2D7M2D1M1D8M1D3M1D20M1D10M1D16M1D7M2I38M1I42M1D2M1D3M1D21M1I42M1D2M1D4M1I3M1D9M1D4M1I31M3I2M1D31M1D9M1D25M3D44M1D10M1I6M1I4M2I7M1I34M1I38M1I16M1I11M1D45M3D20M4I31M1I44M1D5M1I5M1D12M1I3M1I4M1D13M2D3M1D27M1D6M1D16M1D13M1I3M1D13M1D4M1D19M1I15M1I8M1D5M1D4M1D19M1D6M1D9M1I6M1I9M1I4M1I21M1D12M2D12M1D10M6I26M1I5M1D4M1D19M1I11M1I13M1D11M1I5M1I2M2D13M1D11M1D23M1D18M1D11M2I3M1D12M1I45M1I53M1D13M1D2M1D24M2I2M1D20M1I6M1I2M2I3M2I2M1D40M2D15M1I10M1I4M1D9M1I16M1I8M1D16M1D30M1I2M2I23M1D4M1D10M2D5M2I11M1D4M1D7M2D43M1D34M1D4M2D7M1I32M1I29M1D9M1I5M1D13M1I43M2I33M1D2M1D3M1I6M1D8M1I4M1D20M2D53M1D11M1I3M2I8M1D3M2D48M1D4M1D10M2D6M1D28M2I13M1I17M2I9M1D2M1D3M1I30M1D10M1I6M1D6M1D12M1D9M1D8M1I15M1I1M3I23M1D8M1D11M1I30M1D3M1D5M1D36M2D3M1D18M2D16M1I10M1I20M1D18M1I32M1D8M1I13M2D36M1D6M1I1M2D11M1D8M1D17M2I28M1D3M2D11M1I9M2D13M1I8M1I12M2D6M1D24M1I11M2D45M1D2M1D39M4I12M1I6M1D31M1I5M1I19M2D15M1D6M1D81M1D3M1D23M1D20M1D24M1D10M1D7M1D3M1D4M1I4M1I11M1D59M1D32M4I1M1I7M1I4M1I29M1D39M1D37M1I32M1I5M1I10M1D9M1D9M1I19M2I4M1D9M1D14M1D13M1I38M1I36M1D8M1I9M1I15M1D58M1D15M1D20M1D7M1I11M2D12M1I15M1D8M1D9M1D38M1I30M1D26M2D1M1D53M1D30M1D8M1D31M1D4M1D2M1D5M1I6M1D13M1I6M1D8M1D9M3I10M1I5M2D8M1I18M2I23M1I22M1D21M1D10M1D23M2I45M2D12M1D21M1I31M1D20M2D5M1D9M3I4M1I4M2D3M1D8M1I34M1D20M1D10M1D11M1D9M1I21M1D10M1I28M2I28M1D2M1D7M1D5M1D6M1D31M1I37M1I19M1D6M1I13M1I12M2D14M1D30M1D1M1D10M1I21M1D21M2D15M1I3M1D24M2D48M1D5M1I7M1I24M2D16M1D53M1I36M1D5M1D8M1D7M1D5M1D9M1D17M1D8M1I8M1I12M1D6M1D12M1D2M1I14M1I12M1D11M1D4M2D22M1I2M2D12M1D6M2D49M1I17M1I42M1I26M1D7M1D11M1I39M1I2M1I8M1D2M1D14M2D1M1D17M1D28M2D20M1I10M1I5M2D3M1D21M1D17M1D28M1D23M1D25M1D5M1D3M1D42M1D7M1D12M1I16M2I28M1D8M1D10M3I23M1D28M1D13M1I23M1I4M1I1M1I6M1D8M1I31M1D52M1D17M1D16M1D2M1D15M1D4M1D12M1D15M1I19M1I4M1D38M1I34M3I6M2D2M1I20M1D14M2D23M1D14M1D4M1I3M2I8M1D1M1D11M2D16M2D8M1D3M1D10M2D9M1D2M1I8M1I7M1I23M1D24M1D2M1D33M1I5M1I6M1I4M1I17M1D1M1D47M1I5M1I11M1I4M1D8M1D2M1D21M1D6M1D3M1D6M1I8M1I13M1I6M1I21M1D3M1D9M1D6M2D12M1D1M1D3M1D8M1D6M1D34M1D9M1I19M1D4M1D18M1D2M1D16M1D5M1I12M1D8M1D8M1D9M1D30M1D4M1D9M1I21M1D17M1D24M1I24M1D23M1D14M1I18M1D3M1D24M1D5M1D27M1D2M1D3M1D3M1D9M1D13M1D13M1I19M3I6M1D12M1D49M1D22M8I16M1D26M1I8M2I20M1D6M1D36M1D6M1I28M1I75M2D7M1I9M1D7M1D14M1I4M1I7M1D3M1D4M1I5M1D17M1D8M1I3M1D6M1D11M1D6M1I15M1D11M1I3M1I11M1I16M1D12M1I11M2D20M1D6M1D8M2D22M1D13M1D8M1D8M1I23M1D47M1I33M1D34M1D7M1D29M1I18M1D8M1D5M1D51M1I6M1D29M1D4M1D14M1I30M1I3M1D5M2D9M1I10M1D2M1D26M1D17M1D7M1D6M2D9M1D14M1D7M1D60M1D4M1D3M1I11M1I9M1D22M1I10M1D4M1D22M1D42M1D5M1D17M1D22M3I21M1I57M1D25M1D43M1D10M1D27M2I3M1I4M2D17M1D15M1D11M1D6M1I3M1D29M1D8M1D6M1D8M1D12M1D25M3D15M1D20M1I17M2I10M1D5M1I5M1D7M1I10M1D7M3I16M1D26M1I5M2D8M1D6M2D25M1D10M2D7M1I3M1D9M1D13M1D16M13I2M2I30M1I33M1I13M2D13M1D1M1D28M1D1M1D4M2D15M1I40M1D11M1D20M1D7M1D10M1D6M1D29M2I4M1D3M1D60M2D11M1I12M1D9M1I21M1D23M1I29M1I21M2D1M1D2M1D2M1D3M1D7M1I5M1D46M1D53M1D6M1D17M1D4M1I6M1D10M1D11M1D4M1I10M1D42M1I13M1D7M1D17M1D3M1D2M1D2M1D7M1D2M1D14M1D9M1I3M1I19M1I23M1D5M1D15M1I9M1D25M1D33M1D31M1I10M1I8M1D24M1D12M1D4M1D12M3D11M1D8M2D33M1D3M1D11M2D7M1D16M1D9M8I34M1D19M1D8M1D1M1D16M1D8M1I15M1I6M1I9M1D13M1I10M1D3M1D19M1D26M1D3M1I4M1D5M1D17M1D15M1D4M1D7M2I10M1D6M1D26M1I9M1I5M1D5M2D7M1D8M2D16M7I9M2I16M1I14M1D15M1I23M2I2M1D5M1D6M1I23M1D43M1D7M1D19M1D2M1D21M1D10M1D5M1D7M1D16M1D6M1D9M4I1M1I21M1I11M1D11M1D2M1I2M1I5M1I22M4I5M1I8M1I24M1D2M1D28M1D2M1D9M1D25M1D11M1D15M1D16M1D6M1I15M1D5M1D21M1D17M1D7M1D28M2I4M1D26M1D5M1D26M1I1M2I9M1D7M1I5M1D33M1D28M1I6M1D31M1D30M2D4M1D23M1D12M1I13M13S	*	0	0	TATTTCTTGCAGGGGGTCTGCGTTGGGCTTTGGCGCATTTCCCTGTACCGGGTTGTATGTTCCTGGAATATTGGTTTCTGATCTTATGGACTAACTGGAAAATACAAGCTTAATCCGGCGGGGGTGCCGAAAGGTTTTGATCCTTTTGTCCGGGGGGAATGCTCTCATCATATTGCTGCGGGTACATTGGCATATTAGCTTGACTATTCCTCTTAGTGTCCGTCCACCTCAACGCTATCACAAGGATTACGTATGGTCAATATTGCAACTGTACTTTCCAGTATTATCGCTGCGTTTTTTTTGCAGCTTTCGTAGTTGCCGAATATGTGGTATGTCCCATCACTACCCCACTTGATTGTTTTGGCCTACTCGTTATCAGTGGGTCATGGATACTTTCAGCAAGAAATATAGCGAAGAGTTATGATGGGTTTAGCCGAAATCTCAGTTTGTTTCAGAAGGCTTGGTCTAAAATTTCCCGCAAATTAGCCTTTTTATGATTAGATTTAATATCCGGCAAAGGGGGGATTTTCAGAGCAGGCTGTCAGCTGGCAATTGGGGATGGATAAGCTGTTGGATGGTTAGGAATCCTATCTTTAGAGATAAAAGGCGCGAACTTTTTGTACGCCGTTGCCTACTTTTTTTGAACATTTCCGTTGTTTGTTGATGAGAGGAATGGTTAGCGACCGGTTCCTTTTTAAGAGAGCAGAATCCAAAATAGTGGGACAGTATGCGTAACGTGGGGGGTTTTTTCCTATGGTGCGAACGTACTGCGTTAACTTTATTCTGAGCCTGCGTACTGTAAAAAATATGCAGGCGTTCCCATTAGGGAAATTTTTGAATTATATCGGTCTACTTTGAATCAGATGTGTGTTTTCGCAGGCATCCAAGGGGTTTTTGTTCACTTTTGGTCATGCTCCTTTGCTTTGCTCTTCTTTTTCGGACACATTTTGCATGGGCTAGACCTTGTGCCAATGTTTTTGCTGGTATGATCCGACTTGGATCTCAAGTGGAATTTGGAACATTCCAAAAGTCGGAGATCACTACGAGGAGACATCCATCCTGATTGCCGCATTGCTTTTGTCTCTTTCACCTCTCTTTTTTGATGACATGGGAACTCTCCCATCCCCTTCTTTGAGACTCTTTTCCTTTTTTCATACGGACATGATCCCAATACAAATGAATATTGGGAATTTATATTGTACAACCACGATCCAATCTGATGGAGCATTGGGTTATACGTTCCTTTTCTTTCTACTTTAGGGTAATTTTTTTCGCTATTTCTATTCCAGAACCACCTAAGTTCCGACTAAAAAAGTGAAATAATTTAATTGAATTAAGAGTCTCCCCATCTGGGGACTTCTTACTCAATGATCCCCGTGGTCTTCGAACATGATCTCTTAATTGTTGAAGGGTTGCCCAAACGCGGTATATAAGGCTACCCAGTACAGCTTCAGTAAACCAGATAGTAGATGCGACTAAAGTTGCTGTTTTCCCATTTTTATAGATTTCCAGATTACAAGGATCTACTAAAAGATCGTGTTGAAACTACACGGACTAGTAATACAAAGTCAACCAATCATTAATTTGAATTATGGCACACAAACCGTTGAAGATAGTTCAGACTGGACCAGACAACTCGCGTAGGTAATTTATTGAAACCCTATTGGAATATGTAAAGTACTCGGGTTGGGTACTACTCCTTTTCTGGGGTCCGCAATGGCTGTTATTCAGCGGGTATTCCTATCTAGTATTTTAGAAATTTAGAATTCTTGTTCCGTTTTACTGGACGGAATTGTAATGAATTGGTTCTCTAACGAAACCTTACGAAGTCATAGTTTTGCCTCCAAAGATCCTTTCACTAAGCTCTGACCCATTTCTAGACTTCTGGGATTCGACCGTGGAATTGTTTTGGTTTCGGGAGCTCTGAAATGAGTTGTGACTGTTAGATTTGCTCCGATGATAATACATATAAAAGCACCGTTATCTCTTCAATATGATTCTAATTCGTCGGATATTCTTTATTCTAGTTCTGGAACACGAAATGATAGAGTGGGATCAAGAAAAAAATGAACTAATGATTCCTATTAATATTCAACCTCGCAACCTACTGAAAAAAATCAAGGAGTTATTAATAAAAAGAAAACATAAAAGGTTCTTCCTTCCAATTTTGTTTGCCCAAAAAACACTTTTTTTTCTCGTCGTTTTGTCGAGTCATTACACCGATTCAATACATGATCATCAAGCGGTTCTTAATTCGAAGAACCCTTGCCTTTTTTTTAGCTTGAGACTCAATCATCGTGGTCTCGATATTAATCTCAGGTTTTAATGACTGATTCATGGATCGCACAAATAGTTCTACCAGAAAACTACTGCCCAATTTTTGGCTTTATTTTTATTTTATCTAGTAAAAACAAGAGTAAATCTGCCTTACCGCACAAAAAAAAAGAATCCAAAATAGTAATGAAAATCAAGAGGCCGCTAATGATTCACATTTGGGAAAGAAATATAACGGCCACTTGAAGTTTTTGGCATTATCATCGACAGAAGAAGAAATTATGGTATTTTTCTCTTCCATTATTTCTATCTTCAAGGCCAATCGACCCAACCATGGCTGATTAATTTTTTAAACCTTTTTTCAATATCCGTGAAATTGTGTGTTTCTGTTGGGTGGCCGTACGGAGTATGAAAGTCTCAATACGGTTCTCGGAGGGGTTCGGTTAGTTACCTATCTCATAAAGTATATGATTGGTTTGAAGTAACGTCTTGGAGATTCATGCATTGCAGATGAATATAACTAGTAATATGTTTCCTCCTCATGTCAAATAGATTTATTGTTTAGGGGAATTAACACTTACTTGTTTTTCTATACAGTTGGCTCCCCGTTTTGCTATGACTTTTACTATCGCCCCACCGTTACATAGTCTTTTCCTCGTTCAATACATAATGACCGAGGCCACTTTGCTTGGTTAATCCGATCAGTTCATCGATGTCAGCATATGATCGGTCTAATGATGATCCTGCACGGTATTTTCTGTGTTTCTCACTGTGGGTATTTAAAAAACCCCGCGAATTAACTTGGGTCACGGGTGTGGTTTTACTGTATTACTGCATCCGTTTGGTTAACGTTATTCTGTTACCTTGGGATCCCATTGTTTATGGGCAGTCAAATTGGTGACAGTGGTGGCCTGACGGCTTCCTGTCCTAGATCACCTAGTGAGTTATAGGGGAAGGCTAGTTTGGGTCAATCCACTTTGACCTCAGTTTTTAATAGTACCATCATTTGTACTTCCTTCTGCTTACACTCTGCCGTATTTATTGTTAATGCACTTTCTATGATACTTAAGCAGGTATTCTGGCCCTTTTAAGGAAGGCTCTCATGAGAGTTCAATTCTCATATATCTATCGGTAGGGTTTTGGTATTTCAATTGCTACACACATGTTCTAAAATAAGACATGTCATTTTATACTTCTCTTCAAACTCCTAACTATTTGAATCCAAATAATACAAATAGTTGAAGTTAATTTTACAAAGAAAAGAAGCGTATTAGTGGGAGTGTGCGACTTGAATTATTGCTTTGGCCAGCAGATAAAGTGGGATCTGCCACATTAAATTCCGCCAAAGGTGTCTCCATAATCCACAACCGTATTCCCCTGTCAGTAAGGATAGCTGTTTCACTTGAAGCGACTCTTTTCTATGAACCCTATCCGCACCCTGTCCCATCCAGAAGAGCCCCGTAAGAGATCCCATAGAGTAGACTGGATAAGTCCCTGTGACATGATCCAATTCTCTATTTATACACTTACTTTTTATTATATATAAATGCCTTCATTTTCTTTGCATCAATTGCGATCTACATACTATCGTAGTACAAGAATGTATCTAAGGAAGAACGTAGGCTAAACTTTTTTGATTTTTTATTAGTAACAAGTAAATTACTGTTGTTTGGACGTAAAAACTTGCATATTGTGGGGATACATACCAACTAATCAAGAGACTCGAGACAATCCAAACATTGATCAGGATCAAATTATGAAGCCCACGTGGAGATTGAGCATTTACCCATAAGAGAGGATTCTTTCAAGGAATAGTTGTAGGTGCAACGTCGAATAGAAATCGGAGTCAAGCTTTTCTTACTTAGAGCCATGTGAGCCATTATATAACCGTTATTCTATTATGATCTTCACGGTTTTATTTCTTTCATTCTTGCCTCGCCGAATGATGAAATTCTCATGTCCGTTCCTGTGGGCTGGGATCTTAAAGAATTCACCTATCCAATAACCAACAAACCTGACTTAACGATCCTGTATTAAATGAGCAAAATAGCTAAGGATGTACATATTATTACGGGGACCCCGCCGTGGCCCAACGAGCTTTATAATTTTTTCCATAGTATTCGAGGTACATTTCATGTAATGTAGGTTAGAGCGGTTCTCCCGAGCCGTCAATGATTGGTGAACGTCGGATCCGTTTGCAACTCCTCTGGAAATCTTACCCGGTGGGAGTGGATCTTCTTTCCCGTGTTTTCAAATACTCCGAACAGGTAACTAAAAGGTTATTGGGCGATAATCTCGTTAATTTTTCTGTTGCCGACGGCTTTATTTACAGTACCTTTTCTAAGAATGTCAATATTCCAAAATCCATTTTCGTCGTGCGCCCTGTAGCGTACACCGTTTTTTGTAATCGTACTGTGGGGGCATCGGCTCTTTGGTTGTATTGGAGCCAATTACCCATTGAAAAATCCTTCCCGTTATTTCTTTTTTTTAGGGATTTTTTCAGTTTGATTCATTCATCGTGAAGTACCAGTGGCATGGTATCTTCTAGGAAATAGTCTTTCCAAGTGAATCTTCCCTAGATACCTAAATCGATTTTATTAGATCCATTTTCGCGAAAATATAGATTGTCTCAAAGATGCAAATTGTTTTCTTTTTTTTCTTTTATCTAACACTCGAAAAAGAAGAAGAGGAAAAAATTGCCAAATGGATTTAAAAACTAGAACTTTCGTAGTTAAATCCATTGGGAGATGCTTCTCTAGAGTGTCCCATATCTTTTTCGCCTCTTGCATACGAAAACTGTGTCAATTCTCATCAGATCTTCTCTTCTCTTCTTCCGTCCTTACCCAAAAGGTCCATAGTGTATGATATTTGCCCTTTTGAGTACAATTATACGTTTCTTATCAGGCAGTTCTAATTATCAATCAATACATTCATGGAAGTCTTTTTTGTTGTTTCCGTTAGATTGTTAATCTTTTTTGAAAGCTTAAAGTGGGAAGTCACTGTTTTTATTTTCTTGGAACCGAGTACCCTCTTCCTCGTGTGAAAATCGGAAGAAATAAATCAATCAATTACGAGAAGCTCATCAAGCGCTGCCTAGGGTGAACTTCCATTGGTCCATATTTCTAGAAGAGTATCTCTATTTTGTCATTTCCATTCCCACACGCAAAAATACTCATACTTCACATTTCGAACAGGCATGGATACAGCAATCTATAGGATACCTTCCCATCTTGAGTGTGCTTTCTGACTTCCGTGTGATATCGCAGCCGATCTCTCTTGATCCTAACTCAATACGGAAATCCGTGGGTTCTGTCAGTTAGCTATTGTTGTGCCGTATCAACGATTTTTTTTTTTTTTTTTTTTTTTTTTTTTCTACGGAAGTCGGTAAGGAATATCGGCCTTTTGTATCTATGACCTTTGACGCAAAATTGTGCGGTCTAACTCCATGAGAATTACTACTCTCATACATTTCTTTCAAATTTTAGTAAAATTCCTTGTACCGATCTTCATACCTGCATTGTCGAATATTCGTCGGCACGCTCCCAACTTTTTGCATGTGTGATACTTTCCTTGCTGTTTCGCCAAGTAAAGCTCTTTCGCAGCAATACCAACGGTATCCGCTGACCTTTTCTAAGCTGGACAGAATGAAACACCATAATGAAAGACGCTTTACTACTACTCATTGATTCAACACACGTCCACTGATTGTTTGAGTGGACCTGCTACCCTCCTCTGCGAACCTATAGCTAGTATTATTATTTTAGCATTGAATCGTTTATTTTCTCTTGAAAGGGGTTTAATTCTTTACAGACGTCTTTTTTTTAGGATGTCGACACCCATTTGCGTCATAGTGTTACATCGTCGTATACAACTTAAACGCACAACCCTTTTAGCAATGGCTCTTAATGCGGCATCTTTCCACTACCAGCACCCGTTACCCATAACTTCGCTCGTGCAAAACCCACTGTAATGCGAATCGCACTACCTGTTCTTTTACCCGCATGGTGATGCTTTCCCTTGAGCTTTTGAATCCACAAGTACCACCGCGGAGGCCAAAACCACCCGAACCTTGCGGATCTGTACAGTTATATATAGTGGTGAAAACTACTTGAACTGCATACTCCTTTTGGTTATTCTACGTGCACTCTTCCGTACACTAAAACGCGCATTCCTACGCAACCAATACGTCTTTCCTACGTTAACCCATTTTGGTATAGCTTTGTCAGATTATTATCTCATAATATGAAGTTAGAAATAACACAAAAAAAAGATACAAAGATATCCGTTCAGGTAAAATATATCCTTTACTTGACTTTTTTATTTGGAATTTGGACATTTTTCGCGGGTAGCTTTTTTTTTTGTTTGTACTTTTTAGAAGTCAAGTTCTTTTTTCGAAAAAGATTACCCCTGTCTTTGTTTATGCTTCGGAATTGGAACGAAATTGACGTCTAATTCGTCCACGCCTACGAATCATTCGACATTGTGTACAAATTTTTTACAACAGAAGCCTCTATTTTCATTTTCCGTATTCCTTTCTTAAACGATATTACTACGCTTTTGGAAAAAATATTCTCGTTGTTTGATTTTGACTTGAATTTTTACCCTAGAAAACAAAAGAAAAACCTAACCCTTTGAATCTTTGGTATCCTTCAAATCTTCGGTAAATCCTTCGAGTCTTCGGTCCTTCGAATCCTTATGGGCGTCTAAAATTATACGCCCCTTGCTTAATCATAACGACTTACTTCATTTTGACCCTATCGCCCATCAAGTAATCGTATAAACTGAGCCCGATCGTTCTGAATATAGCCCAGATGAGTGGTTCATATCGTCTAGGTCGAACGCGGAACTTCCGGGGGGTAGGGCTCCAAAGAAACCCTCGAATAATTTTGCTCCTCGGTTTTTTTTTTTCTCTCCTATTTTTCTTTTTCTTTCTATTTTTTTTTCTCCTATTTATTTTCTTTTTTTATTGAAAATAAAAAACGTCGTATTTTGTTTGAAAAAGAGGAAGTTCAAGATAGAATTTGGGGTACTATAACTATAGGGGGGCCGATACCGGCTAAGGCTGCGATACCATATATAACATAATACTTCTCCCCCAATTCTGTTTAGAGTCGAGCTTCTCGATCTGTCATTAGACCTCTAGAAGTAAAAGTAGCAATTCCCATTCCGCCAAAACTTCGAATCCTTGATAGTTGCATAAATTCGTAAGCCAGGTCGCTGATACGCTTTAAAAAGTTCTAGTTTCTATATATTCCTTTCGAGTCCTTTCGCTTTTGATGTCGAAAGTTGAAACCAAGCAATATCTGTTACTTGTCCATGATGTTTCCGACCACCTTTCAAATAAACCCCTCTCGTAGAAGTATTTAACAATGTTTTCGTAAATATTTTATATACTCCCCGAACATTCCTTTTTTATTCATGTCCGCGTTCCTTAGAAGTAGTAAATGCATCAATAGTGCCTTGCCCATTAAGACTCAATTCTATGTTCCTTCCTAATTTTTCGTAATACAACATGTGCTCTTGGTTTCTTTTCGTTTTGGTTCTAAAGCATATCCGTGAAACCCAATTCCTAATTTTTTTTGATCTATATCTTGTCACTAGTATTTATAATACTTCAGGAGCTAATGAAACTATTTGTAAATTATTCTCTCAATTCCTCGCGATCGCCCAAAAACGCGAGTTCCTTTTGGATTTCCTTTTTGATCAATGATAACCGCGCAATTGTCGTCTAGCGTTTATTATACCGTCTTCCTCGCTTTGAATCTTACATGTCGTACAATTCATCTCATTACTTCGATTTTTCTATAGGCATTTGGGGGCACTGCGTCTTTGATTACAGCACCAATAACCTCCCCATACGACATATCTCTGATTACTAGCAGCTCCCTATGACTCAATACACTCCATTTTCGGCTCCACTGTTATCTGCTCTTTAAAAGGGTCTGAGGTTGAATCATATTCTTTTGGATTTCAACTTTGTATTTCAGCAAAAGGATGAAAGAAATATTGGTCTTTCCAGAAAGAAGAACCTGGTTTTTTATTTTCAAGACCTACTTTTTTGGGGGGGTTATATTGTCTACCCGAGAATGACTTCGATGGGCATTTTGCTCTGGCAGCTTGAAATACTTACTCTAGCTACAGTGCGGAATACCTCGCCCATTTCATAAAGTATTCGACCTGGTTTAACAACGCTACCCATATTCGGGGGATCCCTTCTCCCGAACCCCTACGTTTTTCGGGTCGGTCTTATTGTAACCGTTTGGCGGGAAATATACTACCCAGATTTTTCCACCCACGACTTGCATATCGTTCATTGGGCTCTCTCCTTCTTCTACTTTGCCTCCCGTAATCCATGTTCAAGTGCTTGAAAGATATCTACCAAAACAAATCAAATTTCCTCGGTAGGATTTTCCCTCATTCTCCTCTATGTTGTTTACGAATCGGTTCTGTGGGGGTATATCGATGGGTCTCTCTTAGTTCCACTCTACTGCAAAACTGGACATGAGAGTTCTTCTCATCCAGCTCCTCCGCAATCAAATGAGAAAGTTAAATTTCTCTAATCCACAATATTAAAATATTACGGGTATATTAACATTAATAGGAAAGGTTAGGGGTTTTTAATATTGAATTGTTATTAAAATACTAAATTATTCGGAAAGAGATCTAGAAGATATCTAGATGTTATGTTTATTTATCTAATATTTCCTATATTTACTGTAATTCTTTTTTTTTTTTTTTTTTTTATCTCCTTTTTTTATTTTTACCTTATTGAATCGCGGTAAATATTCTAATTCAATAAAAATTTCGCGGGCGAATATTTACTCTTTCCCTGTCTTATTTGGTTACGTCATAACCTTATCAAATAAGACAATTTTTTTTGGTTTTTCCCCATCCCACCCAATGATATTGGGATTCTTTTCAAGAAAATCCTAATCCAGTCAAGGTTCTGATCGTTCCCACTGCGTCTCCTGTAATGGTTTAGTTGTGAATCTCGCAATGAGCTTCCAAAAATATCTTTCCGTCAATTTCTCCAGTTTTACATTAACTCGGGACGCTCTTGTTATTCCCTGGAAGTTGTCTTTACTGTTTCAATCCATTACGATTTCTAAAAAAAAAAAAATTCTTTTTTTTCGTTATTTTTATTAATTTATGCTTTATCACATTGCTTTTTATGCATGTAATTCGTAGACCAGACATATGGAATCCTATAGCTGTCTTAGTTCTCTTCCTTCTTATCTAATCCCCTTCCTTTTATCTACATCCTTTAGTTTTGCTTCACAACCCTTTTTTAGAATCCTATTTTTTTTTGAAGAGAAAAAATTGCAGTGCTACACGTATATGATAGATTTACTCCTTTTATATAGATTATTTTGATTCTATTGACTGTTTCTTAGGTAGGTCTCGACAATACGCGCAAATAGGTTGGTTATAGTTTCATTTTCGATAATTACATAGTAGGGTTTCATTCTATTTTTTTTTTTACTCCCCTTTTTGAACCTAAAAAAACCTAACGATCACACACTAAGATAGCCATTGTTATTAAAATATTCTCAATTTTCATTAAATTTAGAGAAAGAGGTAGAATTTTCTTCTTTTTTGTATTTTCAGGATTTTTAGGGAAAATAAGGCGCTTGTCTTTTTTTATATTCTATACTGAACGGAATGGGAAGACGGGGTTGGTTTATTCTTCGTCTCCGAATATCCAAATTTTACCTCCTAATACTCCAATAGATATTCGACTTGGAGTAGCAGCAGAATCAATTTTAGCGCGAATTTGTGGAGGGGAAGTCTACCTTTTTGATGCATCGGCACGCGCAAATTTTCTTTTTCCCGCGAGACGGCCTGCATTTTTACTTTACTACTCCCTTTATATCTGTTTTTTAGTTAATTCAATGGCTTTTTTCATGCCTTTCGGAATGGAAACTCTATTTTTTAATTGGAAAGCTATTCTTTCTGCAAAATGTTAGGTTGTCTATAAGGTTCTTCACTTTTTCGACCAATATGAAGTCTCTGGTTTACAGAATTAACTTCTTTTTGTAGATCTTTCTCTAATTCTCTTCGTTGCTCCTTTTTCTAATAATTTGGTACTCCCAATATGGATTATGACGTGGAGTGTCGCGATTTCTTGTTGAATTTCATAGGTGTAATTTACTTTTGGAACTTACGCCTGATTCCTTTTTTTATTAGGTGTAATTACTCTCGAAACTTGATCTGCTTCTATTTGTCATTCGAGCCCTTTTTCCTATTCGTTTGTATATATTTCTTGATACACATTCCGTATTTTTATCTTCCTGTAGCAGACCTTCAGAATATTTTTTTGTTGGTGTGCTAACCAACAGGAATGGTGTTTGGGTTGTACCAATCTGAAACCAATGGAATTTTATTTTGTTTCCCTATTTTCTATTCTATTTTTTTACCGGGAAATCAAATCTTAGATGGATCGAAAGATTATTTCGAGTTCTTTATAATATTTAGTACAGTGTTATATGACACATGCTTTTTTTTTATGAGAACTACTTCCTCGAGCCCGAGGTCTGAATTTATCATAATAGTTACTCCCTAAATGCAACCTTCGGCTTTAGTGATAAATGTGCTTTGGCGCAATCCCTATAATGAGTAGCCTTTTCGCTGCCAATAAACAACTTTAAGTGGGATAAGGATGCTCGATAAGGCAGAGTTCATAGCATAACATTTTCTTCTTCCGTAGTAACGCCAACGATCTCATCCAGAACTCTTTGTACTTTGAAAACGGCACATGTGGCTGCGTTTTGTGCTTTGAAAACCCTTCGACTTAAGTACGAACGATCGGTTGGTACTTTCCTTGCGAGTTTCCTTAGCCCACTCTTCTTCTTCTTCTTCTTCACCTAGGGGTATACTTTACATTTGAAACTTGTCAGAAATAGGTTATGCCCCGCTTACCTATTTCTTTTTTTTTTTTTTTTTGATCTTTCTAATTCTGAATTCAGTTACGACGAATGTAGTCATCCTTTTTCACTTTCATAACTCCGTGAATGCCGAGTTGTACGAATTCCCCCAATTTGCGACCTACCATAGTTTTGTTTATTAAATAGGTTATGTTCCTTTCCATTATAATCCGAATTGTACGGCCCCCCTTGCGGGTAGAATGCTAGATGCCCGGGACCACGTTACTATTGTTTCTTCTTTCTCCTCCTTCATATTGACCTTTTCTATTTTTGCCACTAAATGATGAGCTACAAAGGATTCGTTTTTTTTCGTGTCACCGCTTATTTACTCCTTGTTTTTGTTGTTTCCATTTTAAAGGTGGCATTCGATGTCCATATCTCGATGCGAAGTCTGGAGGTCAAGAATAAATAGAAAATGATGAATGAAAAAAGAGAAAACCTTCTAGCTGGATAAGGGGGCGGATTTACGCCAAGGATCAGGCATGATTGTGAATCCACCTGCTCTGTGTCATTCCAGTCGTCGCATGCCCATTATGCAATTCTTCCAAAAATGCACTTTGCCCTAATTCCTATTACGTATTTACTTACGCGACGATCTAAACCTACACTATATTTTTTCCTTTTCCTATTTCTTCTTCCAAGCGCAGGATAACCCCAAGGGTTTGTTGTTTTTTTCTACCAATGGTGGCTTTCCCTTCACGCCCCCAGGGGGTGTCACCGGGTTCATAACTACCCCTCTTACTACGGGGCGTTTACCTGCAACACTTAGAACCCGGCTCGAACCCAAACTTTTTGGTTCACCCCAACATTACCCACTTGTCCTACTGTTGCTAAGCTTTGGGATACCAAACGGACCCCCCAGATGGTAATCTTAAAGTGGCCGAATTTACCTCTTTGGCAATCAGTTCCTACAGCACCTGCTGCTCTAGTCTATTCCCACAACCCCTTCCACGTGTGCTTTCTATGTATGTAATGGCCGTCCTAAGGGCATATCGGGTTGAAGTAGATTCCTCGTCTTTTCTCTCAAAAACCCCGCTCCAAACGGTACAGCCTTCTTCTTCCAACCATACGGCTTCTAGATGTATAATATGACGCATCTCTAACAGATGGATCTTATATGAATCGTATTATGAAGTACCACGGAGTGGATATATAGGAAGAATCCACATCTGCGATCCTTCATTGTTATGATCTTCTTACATCCTAGGTCTCCGCTTCCGTCAAATCTCTTATGTTCTTCATGTAGCATTCGATCGAATGACTCTATGAAATTCGTCGAGACTTCTACATATTCTGGGAACGTAAGGAGAACCTCCCTATTTTCCCCCCGGGGTCTTATTACCATGCTTAGCTTTCATTCGCCTCTGACCTCCAATTAAATGTGATAACCGTTCCTCCTCTCTGTGAACACGGGGCCTTTCCGGTTCTGGGCTGCTTTCAACAATTTTTGTCTTCTCCATATTCCCATATTCTAGGTCATAATTTTCTATGAGAACTACTGAACTCACTCACTTGCTGCCGTTACCAACATTTTCTGTTGAGGTCTATCCCGTAGAGGTATTCAAATTGGATCATTGATCGAGTTCGAGGTTTCGTCGTAACCTAATTGTTACTTTCCAATTACGTAAATCAATAGTTCAACACCGCACTCAAAGGTAGGGCATTTCCCATTGTTATGAACTTTTGTCCAAACAATATAATCTCCACTTATAGCCCTCTGGTATGTAAAATATTACCTTCTCACATCCCATAGTGTATGATACAATTGTACGCATTTCGATAAGTGTCGTATTCTATGGTTCGAATTCTACCATATATGTCTTTTTGATTCCGTCGAAATCGATTTTACGGTATAGGCGCTTATGAACTCCCCCTCTCATGCCTTGCGGTAATGATTCCTCTGGAATTCCGACCTTTAACCACAACGGGTGCCGATCCATGTATCAAATTATTTCGTGGATTGGATTTCACTTGCCTACTCTCTGGTTTCCTTGCGTGGCTTCGGGATAGTGTTTTGTATAATGTTTGCGCCGTATTTAAGTTTTCTCCTTTAGTTTTTTTTCTCTATCTAGGAAGTGAAGAGAATAACCCGTTTCAGGTATGATCTACGTCTGTAATGCTTGTATTCCTAGAATAGGTGCCCCTCTTCTACCCTTTTCCGGTAGTGATGGCTATTCACGCTACTACCTTACACCAAAGAGAGTTCGACCCAATGCTTTAGTTCTGTCTTAGTGAATCCCGCATTCGGACATTAAAGTAATATTGATTCTTTCCCAATAAACCGAAGACTTTTTTCTGTAAATACTTCGTATTTGATTCCATCCATAAATCGACTTTCCTCCTATGCTCTGAGTTCCATACGATAGAAATTCGGTTCTTATTGTTCTGAGTTAGGGTATGAATATACCAGACCCAATTCGTTCTGTATTGATGATGGATGAGATTCCATGTATATAGAGCCCTTCCAATAGACTTATGGACCTTCCGTTTTCGGCGTGCATCCATCAGGAATTGAACCCGCAATTTACCAATTATGAGTTGGGCGCTGTAACCATCAGCCATGATGCGTAACAGGGATCATCGTACATCGAAATAACCATTTTCATATGAAGGACATATCCCTCGAAACATGGAGAATCGAAATATTCGTGAGATGGCAAATATTCGGAGCTGACTATGAAAACAACCTCTCTGGATCCTCGAATTGAAAGTAGATTGCGAGGGATCCAGATCCTAAGTTCCTCGTATTTGGAATGACCAATTCTTATTGAGTCTGACTCATAGTTAATCAATTTCTCTTTAGCAAGAATCCTTGGTCCCACAGGATTGAACAACCGGGATCCGTTTACTTATGATACATAGTTGACATTGATAACCAGGATCTAAGGAATTAATGATTTAATAGATCCTCTTTAGCATCAAAGCCGTAAGATTCCTTGCTCATCACTTATTCCCACACCTCGTATGGGGCTACGAGTTTTCATTTGACCATCTCAGGGAAATCCTTTTTCGTTCCGCTTAGCCTATCGGGTGATTTTAGTGATAGTTCTATAGGAACTGGCGCTCCTTTTGTCAATACCTAATGCAATTCCTAGTTCCTTTCATTAAGGTCGAGGCTTTCTATTCCACAGAAAAGAACGCAAGCACCTTTTCATTCTTTCATATACTGGGGGTTTTTACGTGGAAAGACATGTTCCATCGAAAGGATCGGTCCATACCCGATTTGCCAGTGGCACAGATCTTTATCACTTGCAACGAGGCCCTCATGAATAGACATATAAAGTTTTTGGTCGGGAAATTCGAATAAATCATTTGAGTGAAAAGGAGCAAAAGAATGACAAGACGACCTCTACTAGTCTTCACTCTGTGGTTTCCTCTGTTTCGTTTTCTTTCCCTTATTCGGGATATGCTTTCATGGTTCTCATCTCTGCAACTCGCGATTTTCGCGAAGAACCAATCCAAGTTGGTGAGATCATGATTTGGGTCTGCATAGTAGTTATTACCTTTGCAATTGCGGGTCGAATCTATCCGACGTTCTTTTGCGCAAAGAACAATAAACCCCTTGTCCGAAGCCCTTTATGATAGCTGCCTGGATCGGAAGTTTCTCTTCACGGTATTGGGATCGTTTTGAATCGTTTTCCTTGATCGCTACTTTATGTTCGTGCGCTCAAAGGATACAAGACAGGATCGCAAACAAAAGAGGGGAAGTTCGTATTCACTTTTTCCGTCGCGTAAAAAAAGGCTTACGCTAGAGCAATAGGGTTGGGAGACATCTCATCTCTTCGGAGCAACCTCTTTGGATTCTTAAGCCCACCCTTTCTAGATACCGTCGCTTTGTTCTTTATTATATTATCTCCCTTCGAAGGGATTTTTGAGGATCGTTCAGCTATATTTAGTCTATTTTGGCTTTTACTGTCCCTTTTCCTCAGGGAAGTGGTTAATGACCTCAGAAGATTAGAGGAGAAGGCGCCATGTCGCAGATTTCCGAATACTTCTACGGGAATGCTCATTGAATGCGCATTCTCCGTATAATGCCTGAAGAGACTCTACCTCCACACTCTTTAGCCGAGATTTTGAGTCTCGCGTGTCTCCATTTCACCATCAAGGCATCTTGAAAGTGAAATCATAATCCATGAATATGATATCTATCTAATGTGATATCTTGAAAGTGTCGTAATTCCTGAATATGATATCTAATCCTAATGTGATATATTGCAAATATGACAAAGGTGGATCTGTAGTATTTCTATCGATCGTCATATAGCCCTGAGTCAGACATCAATACTTTCGTTTTGCATATCCGTAGACCCTTAATGTATCAAAGATCAAAAGATACAATCCATTTCCTCGCTTCAATAGAAGCCCAAAGAGGTGCAATATGGTACCCAAATAAGGATAGGATAGATATGTCAAAAGCAGGTCTTGATTACACCGATTCCGATCCGAAATAAATGTACGACGTGGATTTCATGTAACAGAGTATCCTATTTCCATATGCTCGAATTACCCCTTCTCATAATAAGAATGTGCACGGTCTGGTCCGGTTGGGAATGAACTTATACTGCTGATCAGTCGATTCAGATTAGCAGTTCATAACCCAGCGCCCATGTCCCATTTTGGGCGAACAGATTCGACTACTTCTTTTATTCCCTTTAGTAAGAGGGAGCGTACTAAGAAATAGACCTACCAGCAAAAGAGGCGTATCCTGCGCAATTGCCATAATGGGGGTTCATGGATATTCCTGTCTAGTAAGATTCCTATCCCACACATACAGCAACTCATTCGATGGATGTTTGAATCTTAAAGGGGATTCGTCTATAATTTCGGCACATAAGGGGTTTTTCTTGGTTTCGTCCATTCTTATAAACTGACTATGTTTTAGTAATAGTAATAGAAAGAACGCTCGTAAGGATCCTATGAAACCAAGAAGTAGTAGGCCTCTTCCATCCACACCATAATAGATCGAGTTTCCGAAGAACCTCTATGGAGGAAGGCCTCTAGGGATAGAGACATAGGGGCTAAAGAGAGTAGCCAAAAAAGGTCTTTCTTGTACACTTTCCTGCATAATCTCGAAGGTTTATCAGTTCCTGGTACTTAGACCAAATAATACAATCAAGCCAAAGTTTCCTAGATTTCATGGAGATATAGAAAAGCATATAGTTATCATGCTTTCATATCCATCATTGAGTCTCCAACATTAGGTCCAATAATTACATAATTCCGAGTTGCCCATGGACGAAGATTCCAGCACGTTTCATGGGCTTGTTTGAGTAATAGCAAGTGAATTCCCACTATCATTCTAGAATAGCTAGGAGTCCAGAAAAGAGGGCCAGTTCGTGTTTGATGAGAAAATAAAAAGGAATATCGATAGACATTTCGCGTGGCTGAATCTGAAGCAGTCTACTTTCGAAGTAACAGCAAAAACAGCAACGACTGGAGTGGGGAGTCAGAGTCGAAAAGAGGATTCTCGCTTCTTTCTCTCATGCAAAACGTGCATGTACTTTTCATCTGCACGGCTCCTAAGTGAGAAAAAAGAGAACTTGTCTTCTTTCTTTTTTGATTTACCTTCCTCGCGTATGTATAAGAACGACTCCATTCTTTTTCGAAATCGATTGGAAAAGAACTACATTCCTTTTTTTTTTTTTGTAACTTTCGAGAACCTGTCATCAGTGTTTGAATGACTGACTTTTTCAATCCTTTCGACCTGGGTCCGTAGGAGCAAGTCAGAAGGTTGAGAACTAGAACCATCATTGATTCGTTCCCACTAGCCAGGAATTATCCATTTATGTTGATCCTTTTGTCAACGATGCTCCTTTACCTCGTAAGTCTCTGAAGGATGAGAACCCACTATGTACATCTACGGTCGAATAATTCAAGCATGTATACGTCTTAGTCCGATTCTGGTAGGACTACCCGTAATAAACGAGCTTGCAAAATTGATATGTTTATCATAAAGAGTTCGTTGTTCCTGACCTGCTTCACCTAATTTTGTTATGAAACAAACGATCACAGAAAAACTTTTGGTAAAAGTGCTGTCTTGGTCGGAGTGGGATAGCATTTTCTCTTCTGCATATCTATGGATTTTGCAAAACCCAACACGCTCAATGAATAGATATAGAGGTAGGAATTTGTCCCGAACGAACCACACTCCTTCGTAGCGTCCAGGAGTCCATTGATGAAAAGGGCTGGGTGAAGCCTTGAACCCAGTCCTACATTGATGTATGATAAGCGCAATTGAAATTCCTGGTGAGTTATACATTTGTGTATTGATATACCGTTCACAATTTCTTTGAAGCTCGATCTCCCCCCCCACAGATGAACCCGATGCCATGAGAAACCATGAACCAGAAAGAATAACTTGCCCCACCCATAGTAAATATTTCATAGTAGCCTCATTAGACTCGTAGATCCTCTTGGTATATCCAGACATCGGTAGGAACATAGACTGAAAAAGTCTGGAGTACAAAGATATTTATGAAATCGTTAGCACCACTAAAAACTTTCCCCCTAAGTAAGCTGTTATACGAAACAGAAACTCTGTTATACCTTTCTGTCTTCAATGTACTTACGGATAGAGGATACATAAGTTGAACATAATAAAATAGACATTTGACATATTTCGTCGAAATTGTTCCGTTTGGAATTTCCCGAAAAGCTCATTATAAGGTGTTTGTGTTTGTGTTTCTTCTCTCCATCGGAACGAATAGGCGTTATGCTTATTCTAAACTTGTTGAAGAGAGAAATAGAACCAAGGCTATCTTTTTGACAAGGTTATCTATCATCAAGAAGCATTAGCCAAAATTAGGATACATGCTGGGAAAATGACACTTCCCTGGCAGATCAGCAAATGACCGCGTTCATAAAATTCTCGTACAAATCGAGAATGGAAGTTTTTCATTCTGTACATCAGATCATGATTAATTAACTGCATCCCATCTCCGAAAAGTCCCGATTTGTTTCGAGTTTTGGAATGGGCTCTTATTAGCGGCATCCCCATGACTAGGATCAACCTTATTCCATGCTAATTCATAAGCTTCCTTTTCTATTCTTAAGCAGCCCCCGAGAGGCTTAGTTGATCATTATTTCGGTTTTCTCGTTCTTTTTCCTGTTTGTTTGTTTCTAGAAAGATATCGCCGATTCTCCTCTTTGTTCGTTCCGCTCGCGATGTATGGATCCATGTGTCTACATACCTAGAGCTGTTCATGGATTAACGAACATGTGCACGAGCTCTATTTTGGCCTCTGCCATTCATAGTCGCTTCTGTTTTGCTATGCCACACCCCCCCCCCCTTTGGCAGCATCTACTAATTCGGAACTTTAATTGAAAGCCAAATTTCGACCCTTACGCGTTTGGGATGCTTCTAAAACCACGAATGGCAAGTTTCTTCTTCCTTGTTTCGAATCCTATTTTCCATCGAACTTTCCGCGTCGATCCTTTTTATTACGTCTGTTTTTACTCTATATTGGAGTTACTCTACGATTGCTTGACGTCAAACCAATAGGGGATTTGTTTCTGTCTTTTGTTGAATCTTTTTCACGGCTCGATAGAGAATTTGATAAGCCAATGATTTTTCCGTCTTTCATAATACGTTAAACCACCATGTTAACTAATCGATTACAAAAATTGTATCGGATTTTGCAGTTCGTTTTCCTGCAGTACCTCTACGTGACATGAGCGTGAAAGAGGTTCAAGAATCCGTTTTCTGTTTATATAAGGGCTAAAACGATCCTTATTTTTTTTGGCTTTTTGACCCCATATTGTAGGGTGCTCCGAAAAGATAGGAAAGTCTCCCTCAACCGTACATACAACTTTCATCGAATACGCTTTCCACGAATTCTATCGGGATCTTGAGATCGGATGAATTCATTTTACGCACTTAAAAGTGAGTATCCGTTTCCTCCTTTTCCCCCGCTAGGATTCGGAAATCCTGTATTTTCCATATCCCTGCATCAAGTCCCTTAGGTTTCCGAAAGAGTGGTAAAGGAAAAAAATTGCTTTCCGAATCATTGCTATTTGATCTCGGACGTTCTGACAAGGCCGAGTATTTTCGATGTGTTTGTTTACACGGACAAAGTAAGGGAAAATCCCTGAAAGATTTCCATAATGACCTTGGACAATATAGAGTTTCCGAATCGAATCTCTTTAGAAAGAATATCTTTTGTACTCATGGTAGCCTGCGCCAGGCCCCTTACAAAACTTTCGTTATGGGTTAGCCAGACACTTCACATGTTTCTGCGCTCACATGGCATCATCAAAATGTACAAGTCTTTGATAAGAATCTCTGACAACGCCCTATAACGCCTTGTTGACGGATTCTTTACTGCGACAGCATCTAGGGCTCCTCGAATAATGCGATATCTCACACCGGGTAAATCCTTCAACCTTCCTCCTCTACTAAACTACAGAAGTTCTTGTAAATTATGCCAATACCAGTATATCAGCAGTGATTTTTCAAAATCCTAGGTTAATATCGTACTCGGGTGCAACTTTACGGTAATGCAGAGTTGGTTTTTTTGGTGTTGATAGTGTAAACGTCGACAGAGTAAATTTTCCACCCTTCTTGTCCCTCTCAAACCGTACATGATATTTTCACCTCATACGGCTCCTCGTTCAATTCTTTCCGAAGGGAATTCCTTTTTCCTCGTTCGAGAGTCTCCGCCCTCTTCTCCACTCGTCCCGAATACTACTAAGACCATTGAGTCCACGTTTCATGGCTAATTGACCTTTCCATTTATGATTAAGGAGAAAATTGTTCTTTTACCAACATATTCGATCAAATCACGTCTGAAATAAGAAAAATCTTTTCCCTCGGTATCAATCCCCTGCCCCTCCTCTTTGGACCAGAAGGATCCTTTTCGAGTTTTCCTTCTTCATTTGGAATCGGGCTCGTCTCTTCGACCTTTTTTTTTTTTTTGCTTTATTCTTTATTTTTATTTCATTTCGATTTTTCCCTCTTCCTCTCTCCCTATCCTCTAGTACAGGCGTTTGCATCACTAGAGAACCTTTTCTCTGTATGAATCTTATTATTCTTTCCAATTTCTTCCAAACTTCCCAAGAAAAATCCCTAATTGGATCCAAATTGACGGGTTAATGGTTAGCTTATCCCTGCGGTTTAGTCACTCTTCAATAGACGCCATTTCTACTGGCTTTCGGCTTTGTGAGTCGCCGAGATCCTTCGATACCTATGTTGTGTTGAAGGGATATATATGATCCGATCGATTGCATAGACCCGCGGTAGCACTAGAACGGGAACAGTCTACAGAAAGACAGTTCTTTCAATTTCGATTATCTATATAGTAGTTCGGTTCTATTTCTAGATATCTATTTCTAATATATTAATATAGTTTAGTATTACTATTCTATCGTTACGATCCCGGCTCTGTGAGTTCTTCTTCCGTGATGAACTGTCGGCACCATCCTTCCATTTTTCTCTCTGTGACCGATGAGAAGGGGGCTCAGCGAAAGATTGTACCCTGAAGAGAATCACAGAGGGCACCCTCTTCAATATGGAACATGGATTCTTCTGGCAGGCAACTAGTTTGGGCCTCATATCGATCCGAATGAATCAGTCCCTTTCTACAACAGATGTCAATCTTTGCCTATTAGGCAAGAGGATGCCAGTTCGAAATTCTTTCTCTGTTGAATGGCTTTTCTATTACTATGAAATTCATAACTGAAAATGAAGTATTAATGGAGGGCTACCATTAAGAGCCTTTTTCTTGTATGTTGCCTAAGAGAAGGAAATTTGTGTCCCATTTCATGTTTCTAGGTCTCAAAAAAGGGCTGGACAGATAGACACCTTGAATGGAAATTGAAAACGAATGTACCCCCAGTTCCTTCGGAATGGTAAGATCTTGGCCAAGAAGAAGGGGCGACCCATATCAGCCGTGACTTGGTTTCTGCTTCCTCCCTCTCTTTTTTAAGAATACCGAGTCGGGTTCTCCCTACCATTATCGAATAGAACATGCTGAACAAGATCTTCTTCATGGAAACCTTCTCGATTTATGATTCGTGAAAAATCGACAGATTTATGCAACCATTTGCTATGGCTCGAATCCAAGTCAATCTATTTTCGATAGGAACCGGTTGCAATTGATCCATTTTTTCCTATTTGACTATCCATAATTAGTGTGGCAAGAAAGCCGGAGGAAGGGTGGCCATTGCGGTTTCTCGCCCCTTTGCTTAGGATTCGTTATTCTCTTTCTCGAGTGACGGGAAGGGATATAAACTAGCGGTAAGTGCACCTTGACGTGGTGGAAGTTCATCAGTTCGAGCCTGAATTATCCTAACCCATGTGAGTTTTTTTTCTATTTTGGACGTTACTCCCTCCCTCCACGATCGAACGGGACTGGATAAGATGCTGTGGGATTGACTTGATAGGTTGGTTTGGCTATACTGCGGTGGCGAACTCCAGGCTAACTAATCTTAAGCGCATGGATACAAGTTATCCTGGAAGAAGACAATGCCGAATCCGCTTTGGTCTACGAATAAGGAAGCTTATCAGTACTGCAACTAAAGATCTCATGGGAGATTCGAGTCCTGCTCATGATGACGCTGGCGCATGCTTGAACACACATCAGTCGAACGGAAGTTTGTTTTCCAGTGGCGAATGCGGGTGAGTAACGCGTAAACCTGCCCTGGGAGTGGACAACAACGGAAACGGTTGCTAATACCCCGTAGGCCTAGGAGTGCACAATGGGAGAAATCCGCCCAAGGAGGTGCTCGCTTTGATTAGGCTATGTTGTGAGGCATGCTCCAAGCGATGATCAGTACTGGTCCGAGAGGATGATCACCCACACTGGGACTAGACACGGCCCAGACTCCACGGGAGGCAGCAGGGGAATTTTCCGCATTGGGCGAGCCCTGAGTGACAATGCCGCGTGGATGTGGAAGGCCCACGGGTCGTCAACTTCTTTTCTCGGAAGAAGAACATGACGGTACTGAGGATAAGCATCGCAACTCTGTGCCAGCGCCGCGGTAAGACAGAGAATCCAGCGTTTCTCCGGAATGATTGGGCGTAAAGCGTCTGTAGGTGGCTTTTCCAGTCCTGCCGGCCAAATCCCAGTGCTCACCTGGACATTCGTGGAAACTCCAAGCGGAGTACGGTATGGGCAGAGGGATGTCCGGTGGGCGGTGAAATTCATTTAGATCGGAAAGAAACAACAACGGCGAAAGCACTCTGCTGGGCCGACACTGCCACTGGAAGACGACAGCTATGGGATCAAATTTGATTAGAGACCCCAGTAGTCCTAGCCGTAAACGATGGATACTATGGCTGTGCGACTCGACCCCGTGCATTGCTGTAGCTAAACGCGTTAAGTATCCCGCCTGGGGAAGTACGTTCGCAAGAATGTAAACTCAAGGATGACGGGGCCCGCACAAGCGGTGAGCATGTGTTTTACAATTCGATGCAAGCGACGAACCTTACCAGGCTTGACCTGCCGCAATCCTCTTGAAAGAGAGGGTGCCCCTCGGGAACGGGCCACGGTGGTGCATGGCTGTCGTCAGCTCGTGCCCGTAAGGTGGTTGGGGAATTCTCGCAACGAGCGCAACCCGCGTTGTTTAGAGTTTCCACTATGAGTTTTTGGAACCTAACAGACCGCGTGTTAAGCCGAGGCCAAGGAGAGGAGGAGCCAAGTCATCATGCCCCTTATGCCCCGGGCGACAACGTGCTACAATGGGCGGGACAAAGGGCTCAGCTCGCTATGTGATCTACCTCCACAACCCGTCTCAGTTTCGGATTGCAGGCTGCAACTCGCCTCATGAATCCGGAAAAAATCGCTAGTATCGCCGGTCAGCCATACGGGCCGGAATCCGTGCCCGGGCCTGGTACCACCGCCCCGTCCACTTAGGAGCTGGCCAATGTTTTGAAGTCATTACCCTTAAACCGTAAGAGGGATGGCCTAAGGCATGCTTGCTACTGGATGAAGTCGTAACACGTAGGCCGTACTGGAAGGTGCGGCTGGAGCACCCTTTTCAGGGGATAGCTAATGCTTATGCTTATTGGTATTTTGGTTTGACCTGCTTCCGCCCAAAAGAAGGCAGCTACGTCTGAGCTAAAACTTGGTATGTAAGTCTTCTTTCGTTAGGGTGAAGTAAGACCAAGCTCATGAGCCTTATTATCCTAGTCGGAACCAATTAGTTGATAGTGATAGGATCCCCTTTTTGACGTCCCCGATGCCCCCCCCCCGTGTGGTGGTTTGCGGCATGGGATTGTCCCAGTAAAGGATGGAGTTTTTCTCGCTTTGCGTAGCGCTCCCTTTGGAGCCCGCGCGACGGTCTATTACTCAGTGGTAAGCGCGCCCCTTATAATGCGTCGTTTTGTGCCTTGGCTGTGAGGGCTCTCAGCCACATGGATATTTTCAATGTGCTCATCATCGCCTGACCCGAAGATGTGGATCACCAGGACATTAGCATGGCGTACTCCTCCCTGTTTGAATCGGAGTTTGAAACCAAACAAACTTCTCCTCATAGATATGATTGGCGAGTCGGTGAAGATCCCAGGTCGATCTAAACTTCTATTCACACATCTGGGATCCGGTCGGTCCTTGGGGGGCACTACGCTCCTCTCTCTCGAGACTCCATACATCCCTACTTGTATGCAGAGCTATCTCTCGCGCACAGTTTGAGGTTCGTCCTCATGGGAAAATGGGAGCACCCTAACACAACGCAATCTTCCCAGACCAAGAACTACTAGATCACCCTTCTCATTCTGTGGTGACGGAGGGATCGTACCATTCGAGCCTTTTTTTTCATGCTTTTCCCCGGCGGTCTGAGAAAGCCGCAATCAATAGGACTTCCCTAATCCTCCCTTCCGGAGAAGAACGTGAAATTCTTTTTCCGTCCTTTCCGCAGGGACCAGTAGGTTGGATCTAAGCCATAAGAGGAATGCTTGTTATAAATAAGCCACTTCTTGGTCTCGACTTCCCTATTCACTACTAGCCGCACCTCATCAGTGCAATGGTGTGCTATTTATCTATCTCTTGCCTCGAAAGGGAGCGAGCAGGTTTGAAAAAGATCTTAGAGTGTCCTAGTTTGGTCCCTGAGGTCCTTAACGCCTTCCTTTTTCTTGCCCATCGGAGTTATTTTCCCAAGACTTCCATGTAAGGGGGAGAAGGGGAAAATCACCTTGAAGAGTCGCAGTAACAACGTAGAAGTTGGTATGCTGCGTTTGGGAAGGAGAATCGCTCCCGACCGAGTCTATTATTCTCTCCCGACCATAATTGGTTGGAGCGTAGGGGCGATGATTTTACTCACGGCGAGGTCTCGGTTTCAATGTCCAGGATGGCCCCAGCTGCGCCAGTTAAAGAATATCAAGACAGTCTGACTCTTTCAGCATACTCCACTGTCTCGGGGGGATATAGCTCAGTGGTAGAGCTCCTCTCTTCAATTGTGTCGTTTTGGATTACGGGTTGTGCTGTCTAATTGTCCAGGCGGTAATGGTAGTATCTTGTACCTGAAGCCGGTGGCTCACTTTTTCTAAGTAATGGGGAATATTACTGAAACCTCCCACTGAAGACTCTACTGATCAAAAGATGGGCTGTCAAAAAGTTAAGGAGAGGTAGGATGGGCAGGTGGTTCAGATCCTAAAGTTCATGATCGTACATGGACGCTAGTTGGAGTCGGCGGCTCTCCTACTTCACTCATCTGGGAATCCCTGGGGAAAGAGATCAAGTTGGGCCCGTGCGAATATCTTTGCTGCATATCTCCCTTCAACCCTTGAGCGAAATGTGGCAAAAGGAAGGAAAATTCGGCCTGGACCGACCCCATTATCTCCCCCCTAGGAACTACGATCACTCCCCCAGGACGCTTCGCGTCCAGGTCACGGACCGACCATAGACCCTTTTCAATAAGTGGAACACATAGCCGTCCGCTCTCCGGTTTGGCAGTAAGGGTCGAGAGGCAATCGACTCGTTCTTACAACCAGCATTCTTAAGTTTACAGATCAAAGAGTCGGGCGGAAACAGGGGAAGCTCCCCGTTTCCTGTTCTCCTGTAGCGTGGATTCCCCGGAACCACAATAATCCTTAGAATGTGAGTCCAACTCTCAGCACCTTGTGTTTTGAGATTTTGAGAAGATTCTCTTTTGGAAGCATCGTAACGAGAACGTTGTAAGCTGTGTTCGGGGGAGTTTTTGTCTATCGTTGGCCTCTATGGTATAACCCGTCGGGGCGGCCGAGAGGCGGTGTGTTTATACCCTGTGCGTTTCAGCGGTTCGAGTCCGCTTATCTCCAGCCCGTGACCTTAGCGGATCTATATAGCACCGATTTGCCATTCGGCAGTTCGATCTATGATTTCGCATTTTCATGTACGTTGAATAAGATCCTTCCATTTAGAGTAGCACCTAGATGGGCATAGCCTTAACGTTAATGGCGATGTTCAAAGAGGAAAGGGCTTGGGTGGAACCTAGGTACCCCAGACTAGGATGGCGTAGGCAAGCGACGAAATGTCGGGTTCGGGGAGTTGAAAATAAGCATGATCCTGAATTCCCAAATAGGGTCAACCTTTTGAACTGCCTGCTGAATCCTGACAGGCAGAGACAACCTGGCGAACTGAAACCTCTTAGTACCCAGGAAAGAAAGCAAAAGCGATCCGTAGTAGCGGCGAGCCGAAATGGGAGGCAGCCTAAACCGTGAAAACGGGTTGTGGGAGAGCAATAACAAGCGTTGTGCTGCTAGGCTAAGCGTTTGATGCCGCACGCCTAGATGGCTAATCCAGTAGCCTAAATCATCACTAGCTTACGCTCTGACCGAGTCAATGGGGCACGTGAATCCCGGTGAATCATCAAGAACCCAACCTTGCAAGGCTAAATACTCCTGGGTGCCGAGCGAAGTAGTAACCGTGAGGAAGGTGAAAAGAACCCCCCAGTGGGGTATTGAAATAACGTGAACCGTGCTGAGCTCCCAAGCAGTGGGGAGGGGAAAGATCTCTGACCGCGTGCCTGTTGAAGAATGAGCCGGCGACTCATAGCTTGGCTTGGTTACGGTACCGGAACCCACCGGAGCCGTAGATCACGAAAGCGAGTCTTTCATAGGCGATTGTCACTGCTTATGGACCCGAACCTGGGGTGTATCTATCCATGACCCGGATAGCTTGGCTGAAACTAGCATAGTCCGAACCGACTGATGTTGAAGACTCATCGGATTATTTGGGTTTAGGGGTGAAATGCCACTCGAACCCATAGCTATCTGGTCTCCCGAAATGCGTTGATGCGCAGCGTTGACTGGCCATCTAGGGGAAAGCACTGTTTCGGTGCGGGCTGGCGAGCGGTACAAATCGGGCAACTGCTGACCTACTAGATATACCCAAAAATAACAGTGTTCAAGGTCGGCCATTGATACGATGGGGGATATTCTTCATCGCGAGATGGAAACAGCCCGGATCACCAGCTAAGAAATGCCCCCTAACATGAGCCGCTCAGTGATACATGAGGTGGTGGTGCAAGACATCCAGTAGTTTTGCCTAGAAGATTCCACCCTTTCAGCGTGCGTAATAGCTCACTGATCGAGCTCCCTTGCGGCTGAAGATTCAGCGGGCTAAGCGATCTGCCGAAAGCTGGTGGTATGTCAAATGCATCGTATGGGAGTCGTTCCGCCTTAGAGGGAAAGGCAACGCGACAGCGTGGTCGACGAAGCGAAGCGAGAATGTCCGGCTTGATTAACGAACACATTGGTTAGAATCCCATGCACCCGAAAACCCAAGTTTCCCTCCGCAAGGTTCGGCCCCGAGGGTGGAGTCAGGGCCCTACGATCATGCCGAAGGCGTAGTCGATGGACAACAGGTCAATATTCCTGTACTACCCCTTGTTGGTACGGAGGACGGAGGAGGCTAGTTAGCCGAAAGATGGTTATGGTTTAAGGGACACAAGTTCCCTTCTTTTTCAAGGGTAAGAAGGGGTGAGAAAATCCTCGAGCCAGGTCCGAGTACCAAGCGCTGCATCGCTGAAGTATGAGCCCCCGTGGACTAGCCCTTGCTTCTCCACGAGCTCATACCAGTCGCTACGGCGCTGATTGTACCCCATGCCATACTCCCAGGAAAAGCTCGAACGACCTTCAACAAAGGGGACCTGTACCCGAAACCGACACAGGTGGGTAGTAGAGAAACCTAGGGGCGCGAGACAACTCTCTCTCAGGACTCGCAAATAGGCCCCGAACTTCGGTAGAAGGGGGTGCCCCTCGCAAAGTTGTTCCCCGCAGTGCCCAAGGCCGGCGACTGTTTTACCAAAACAACAGGTTCCTCCGCAAAGTCTTTAAACCATGCTATGGGGGCTGACGCCTCCCCATGCCGGAAGGTCAAGGACGTTGTGAACTGATACATGGAAGCCGGCTACCGAAGCCACCCGGTGAACGGCGGCCGTAACTAAAACGGTCCTAATGTAGCGAATCCTTGGCGGGTAGTTCCGACCCGCACGAAAGGCCGTAACGATCTGGGCACTGTCGCGGAGAGAGCTCGGTGAAAATGACATGTCTGCAGTGCGGACTATCGCTTGCCACCGACGAAAGACCTATATGAAGCTTTACTGTTCCCTGGGATTGGCTTTGGCCTTTCCTGCGCAGCTTAGTGGAATGCGAGAAGGCCCCCTCCGGGGGGTGCCCTAGCCATCAGTGATATACACTCTGGAAGGAGCTCTGATTCTAACCTTGTTTCAGACCGCCGCGGGCCAAGGGACAGTCTCAGGTAGCATTTCTATGGGCGAGTCCTCCAAAAGGTAACGGAGGCGTGCAAAGTTTTCACTCGTGCCAGACGGACATTGGTCCTCGAGTGCAAAGGTCAGAAGGTAGCTTGACTGCAGACTCAACCCGTCGAGCAGCAGACGAAAGTCGCTTAGTGATCCGACGTGCCGAGTGGAAGGGCCGTCGCTCACCGGTAAAGTTACTCGTAGTTATAAATGTCTGATCTTCCCAAGAGTCCACATCTACGGAGGTTTGGCACCTCGCATGCGGCTCTTCGCCACCTGGAGCTGTGTGGGTCCAAGGGTTGGTCTGTTCGCCCATTAATGCGGTACTTGAGCTGGTTCGATAACGTCCGTGATACAGTTCGGTCCATATCCTGTGGGCGTTAGAGCATGAGAGGACCTTTCCCTAGTACGAGAGGACCGGGAAGGACGCACCTCTGGTGTAACCATTTATCGTGCCTACGGTAAACGCTGGTTAGCCAGTTCGAGATGCTACTGCTGAAGCAATAAGTAGTAGCCCACCCCAAAAATATGCTCTCTGCCTCCGACTTTCCCTAGAGCCCCGGTACACAGCCTCGACGCGGACGGTTTCTCCACGCCATACGGGGATGAGCGACAGAACATGAATAGGATGAGGTAGCGGCGAGAACGCCGTTAAAGTAGTGTCATGTAAGTGCCATGATGTATGCAGCTGAGGCATCCTAACGAACGAACGATATTGACCCTTGTTCCTACAACGACCTGATCACATCGATCAGGCAATTGCCATCTATCTTCATTTGTTCAACTCTTTGATGAAAAGATGAAAAACCAAAAAAAGCTCTTGCCCTTCCAGCTCTTGATTAGATAGAGAGGGAGGGCAGAAGCGCCTTTGGGTCCTTCCATTCAAGATGGGCGTCACCATTACTACCCATATGTCTGTCATGCCTTTCCTCGTATGGTTCGATATTCTGGTGTCCCTAGTCGTATGAGGACACCCAATCCATCCCGAATTTGGTGTTTCCCTCAACTGCGGGACTATACTGTAGGGGAGGTCCTGCGGCAAATAGCTCGATGCCAGAATGATAAAAGCTTAACACCTCTTATTTGACTTTTCCTATTTGCAATACTAAAAAGATCCAATTCCAAAATGCAAAGGTCGCTTATTCAAACCTCAATCATTCACATCCCCTCTCTCCTCCCCTTCACACCTCGGAACGCACTGTTCTATAGAGATACGGGGCTTTCGTCCCATCTTCTTAACCCGAAATGAATGTCTGAGGAGAGGGAGGTTCCTTTTGGGGGTACCCCCGTGGAAGAGATCCAATGGCGACGGGAGTGGTGCCCTGTACTCATAGGAATTAGATCACGTGTCTACTAACCACGGTGTCGGGGTTCGAATCCCTCCTCTCCCACAGCCTTCCAAAGGGGAAGGGCCTTTACTTCCCCCTGGGGGTAGGAAACCATGATCGGGATGCGACGTAAAGCTATTGACTTGGTAGGCTCTGTCTTTTGTCGAATTGGAAATCGTAGAACAGAATGTGAATACATGAGATAAAATTTCATAGAAACAAGGATCGCGAACGGTTTTACCTACTCCTAAGGTTCCAAGCAAGCCCTTTTAAAATTCATCTTTTATTCTTACCTTAAATAAGAATCACATCTCCCATTAGGATTCGAACCTACGACCATCAGTTAACCGCCGCCGCTTCTAAACCACTGACACTGAGGAACAGGGGATTCGACCTCCTATTTCCACCCCCTCTCAACCCGAACAATATAGTTCCGAAGCTTTCTTTCGGTAACTCCCCGAATTTCCTCGTATGTCTCCGTTCCATGCCTCATTTCTAGTAAGCACAGAGTGGCTCTATTTCATTCTATTTCCACTTGCCTAGCAACTTCCCTATCATTTAATATCCTCCTTTGGTCTTATTGACATAAGAGATGTCATTTATCTTCTATCTCTTCTATATAATATGGAAAGTCCAAGAATTCTCACGAACATCGAGAAATTGTGCATAAGAAAATCTAAGAAAGGAAAAAAATGGAGACCCATGCCAATGATTGTTCAAATCTTGTCTACTTAGTGTCAAGTTTCTCATGATGAGTTAAGTCGGTGTGCGTAGGACTTATTATGGTTTCTGACCACATTCTCCATTGTCCCCTCTTAATCTTCTTTCCTCCAATCGTGGATTAGGGAGAATACGTATTCGCGACTCCTGTGTTTCATTATTGGTCACTCATGGATCTTCATATCATCTATTACCCCCTCTCATCTATTCTTCTTAGCTAAACGGGTGGAAGATCCATCCCTTTGTTATATCATTGAACTCAAAAAACGGCTCTGATGTGACTGAAATGCACATCTTCCCAGGTATCAATTTTCACTGATACCTAAAAGGTGGACTAGCGATTTCGAACCATTTCCTATAAGAGAATGTGTCCATTACGTTTTAGACATGGATTCTAATCAACTATAGCTATTGCATTAAAGAATAAAGAACTAATAGAAGTCGAAGACGCGGAATGTGTGATAAGAGAAAGATCTTCTGGTTTTCTGTTCCTGAAAATCTTTCTATCTATCTCCTAGACCGCGCCGTGAGAATTGAGAATTTCATGTCTTTCAATTCTCGTACTCGTAATTGTAAGTTTACGGTAGGACTCCCTCATTTTGCAATGAAAAAAAAAAACCTACATAAAAAACTCTTACATTTGCGAAATCAGGCCAAGCGTCCGTAATACAAATAGGCAAAAAAATTCATTATGGACCCCATTGATTAGAAGATTTAACTTGTTTAAATCGCTATGGTTTGGATACGAATACTTGCAGTGTTTTCAGTAGGGTTAAGGATACAGATGTATCCACAATTCATTTAGATTTACTTAATATCCTATTTCTTCTACCATATCTCTATCCTGAAATTCCTCGAGCCGAAGATGGTGCCTATGCTATGTGTTCAGTTTTGCTAATATATCCAATTAACGGTGTCTCAATGCCTAAATTGGCATAAGCAATAATAAATCATCAAATTCTTTTTATTTTATATAGAGAAACTTTTCTTTCTTATCTAAAATACGAAGAATGTACCCTTCATCCAAATCCAATTTTGCATCGATAATAAATCCAAATTCCAGTATAGATGATAATTGCATTTTTGTGTGTACGAGATTAGATAACTTCAAAATACTGACATATTTTTTATTTTTTCCTGATCAGAAAAATACAAAAAAAGAAAGTAGGTAGAAAAATTTTTGGATTTATGGTTCAAGAAGAAAAAAGAAGAAAACTGGGTTTCTGTTGAATTTCAGTCTTCCGTTTCACCAATAAGATACGTAGACTTCTTCACAGTGGAATTACACAAAAAAGATTTTTCATCTGGAAAGAGGTCTCCGAAGCTTTTGGGAAACGCAACGTTTGCTGGCTTATTTGGCAAAGAAAAATAGAGTACGTTATAAGAAACTTAATCTTCAGTTGGATATTATGGAGCGGTAATTTATCGTCGAATTTTTTTTCATTATTTTATTCGTAGTCTGATAGTAGTCTTGAGATTTGCTTTGATGAGCCCTCGTTTTGGGATTCATGGAATAATCCTTTTTCATGGATAATGACTTAAGGAAGAAGGATAGAGTCTCGCTTTCAAAAAAGATCGCATGAAGTCAATGGGGCCCTCAGCCCCCATCAATGCATGGTTTTCTTCGACTGATCGTTACTCTCGATGGTGAGATTTACTTGATTGTGAACCCCCTATTAGCTATTTACACAGAGGAATGGAGAAAAATCGGCAATAGAAATCTACGTAGGCATGAGATGGGGAATTCCTTAAGAAAGAAAAAAGAATAATAACACAGATAATAACTAAAAAAAGAAATCAATAGACGAAATTCTACCTCCCCCTACGACATATTTAATTTCTCTTCCTCATACAAAAACTAGCAAGACCGACTCCATTGGTAAGTCCATCAATGACACCCTGGTCGAAACCTGCGTTCGTTCGGTTAATCCGTTATACCCAAGGTCAAGGTCCTATTATAGAAAATATCTATATACCGCGATTACTGACCCACTATATATCTTTTTTTTTACCGTTGGATGCAAAATACTTTTTCGGACCCCTTTTACAAAGGATTTATTAAATCAAATTCCTGAAAAAAGAGTAAGCAGATCCATAAAACCTTATGCTATAATAGACAAAAATACTAGACTTACAGAGAAATTGCATTAGTGGTAAATTCAGATTTTATGGAAGAATAGAACTTTCTTGGAAAAAGTTTTATTGAGGGAGTTAGCACCAATTTGATATATGTGTTAATCCCCTATTTTCATTATCAAATGGATTTTTCCTATATATCCAATAACAAAGTACAAAGCAGTAATATAAGAAAGAGAATAGCATGTATTTCGGTTCATGAGGATCGACAAAAGTGTTTTAGTCCCATGAAGTGACTAAGGACCCTTCCTATTTCCTGTTTAACATGAATTTTGGAAAAAAAAAAAAAATAAAGAATTTGTGAAAAAAAAAGAACTCCACTCATTCGCTGTTGATAAAACGACATCTCTATTGACTCCCTTTAGATATCCTTTGCCCATAACGTTTGACTACAACGAATCCTCTTTAGTACTCGTAATTGTAAATGAACACGACAAATACCCATCAAAAGTAAGTAAATATATCCGAAACATAAAAACGCAGTTATCCTGCAGTAAAAGCAGCTTTATTCCAAAAAGGGTGATATAACACCTATTACTAAGAATTTCATCTTTGGAACCCAGAGCAGCCCGAGTTGGAATACCCAAAAGAGAAAGGGTACCCCATAAAAAACAAGTTCTTGTAATGAATGTATTTTCCTTAAACCACCCTAAGACCCAGGATTCTGCCGTGTATCTGGTGATATCCAACAAGAGGTTCCATTGAAATGAATAACAGATCCTGATCCCAAGAATAAATAACGCTTTCGAATAAGCAATGGCAATGAATAAATTCAGCTGCTAATAACCTATACCTAGAGCTAACATCATATACCCCAATTGAGCATTGTAGAATAGGCTAAGCTCTTTTTAATATCTCTCTGAGCAAGAGCTAAAGGGCTCCGAGAAAAGGGTTAGTGTCCTATTTAAAGAATGACCCTCTTATAAAAGGTGTGATTATGAAAAGAGAAGAAGTCGAGCTATAATAAAAATCCCCGCAGCCACCATAGTTTGCCGCGTGTATAGAGCTGAGTGTGGGTTGGTCCTTCATGCTCGGTAACCTAGTGAAGAGTTAATTTGCCGATTTCCGCAAACTGCACCAAGGAATAGTAAAAAAATCACAACAAATAGTAAGAGGGATTAATCTCCTTATTACGGAATCCAGTATTAGCTATTTAAAACAAATCCCGAACTCTAAACTACCTGTTATCAAAAAAAAACCTGAATTCCTAATAACAGACCAAAAATCCCTACAACGATTAGTTAAAAAAAGCTTTTGACAAGCAATCGCTGCAATTGCCGTGTAAACCAAAGCTATCAATAATTAACACATTCCCCAAGCTCCAAAAAAATAAATTTGTATCAAATTGGAACTAGTACCATCCCAACATGAGTATTGAAAAACTGAGATAAACCAAAATCTCAAGAAAAAAAATATCCCTCATCGTGAGACATATAATCATCACATAAATAAGAACCAGGATTCTACAGTATATTAGTATTAACATAAAGAAGTAAGGCGGGTCGATTAAGTAAGCCAAGAGTCTAAGGAAAATCATTATTGAACGGTCCAAGCCAAGATATTTATAGATAGAACTCCATTTATTTGTTGAATAGACAGGTAACTTGAGACACCTAGCTATACTTAAAAGTAAACACGAGGAAAAGCCATTACGACGGCAAGATTTTTTTTGCTGTGGAACAAGAACAAGTCCAAACCCCAGTTGACATAATTAACTGAAGTGAGAAGAGGATTACCTGCATAGTTATATGTAGAATTTCTGTGCCATAGGATAAAAGAAATTGCAATTTTTTACTTGAAAATTTACTTCAATTTTTCCTATAACATTGAAAAAAGTTTCCGTGATCACCAACTAACTTCTTAGCTATTTCTGAATGAATACAAAATACTAGAATTCTTAATTTTTCAAAAATTTTCTCATTGAACAATCAAAAATAAGAATAGGTTTTTTGTTAAAGTCAAAAAGTTAATGAATACCTTCGTACCTCTTATTACTAAATAAGGACTTTTTTAAAAGCAAAAAAAACGGGCATTGAATCATTTGACTTTAATGTTTTTTTTGTAGAAAATGAAGCGCGTCACCTTGTTTTCGTAACTCAAATGGATTGGAATCAATTCTAATTCGGGAAATACTTTAATTAACTATTTGATTAATTTCCCTTCCTTTTATCCTCCCGTCTTAATGGGGATAGGCCCCATACCTTATATCTGTATATGGGAGTATACTTGAATATAAATTGATTTCATAGAAAACCTTTGTTATATTCCTATATTATTAAAACAAGTCGAACAAACTATATCATATGTTAAAAACTCTGGTCTTATCGCATTAATACAATGAAGTAAAAAAGAATTCAGAAATTTTCATATCTTTTAGTATCTACGTATACATCTAAGAACAGAAGACAAATGGATTGAGTTGCAGTCGCACTAGATTCTTTCACCTTACACTAGAAAAAATTACTTTCCTTTTTGAATGGCATTCCAAAAAAACGTACTTCGATGTCAAACAAAGCGATTCGTAAAAATCTTTGGAAGAAAAAGACTTTTTTTCCATAGTACACTCTTATTCTTTAGCAATCAGATCATTTTCTGGCGTCAGCGACATCCAAAACCACAAAGGTTTTTCTCCTCGCAACCACAA	*	NM:i:4402	ms:i:43430	AS:i:42868	nn:i:0	tp:A:P	cm:i:908	s1:i:8506	s2:i:5101	de:f:0.1069	rl:i:0
m54269_180730_070446/74515232/0_29825	16	c14f	74104	60	4S9M1D7M1D4M2D11M1D8M2D12M2D13M1D6M1D16M1D16M2D3M1D12M2D16M1D14M1D18M1D10M1D8M1D19M1D14M1I9M1D5M1D24M1D10M1D6M1D15M1D16M1D52M2D18M1D16M1I16M1I35M1D14M1I38M1I11M1I15M1I24M2I5M1D7M1I14M1D12M1I8M1I19M2D28M1I5M2D24M1I9M1D2M1D43M1D58M1D22M1I1M1I1M1I6M1I12M1D36M1D4M1I10M1D49M1D29M2I41M1D4M1D12M1D6M1D3M2I5M2D15M3D3M1D3M2I23M1D8M1I4M1D4M1D19M1D10M1D7M1D4M1D3M2D10M1D17M1D9M1I4M1I6M1D5M1D5M1D8M2D20M1D27M1D10M1D14M1D41M1D19M1D12M1D33M1I3M1D7M1D24M1D9M1I8M1I20M1D8M1D9M3D9M1D15M1D12M1I12M1D21M1I13M1D4M1D15M1I8M1I6M1D8M1D1M2D3M1D3M1D19M1D42M1I9M1I3M1I64M1D23M17I6M1I4M5I2M1I2M1I2M3I2M1I4M1I1M1I3M5I2M7I3M1I3M1D8M1D9M1D43M1D7M1I31M2D8M1D10M1D30M1D11M1I21M1D5M1D6M1D5M3D15M1I31M1D4M2I12M1D35M1D14M1I6M1I21M1D29M1I9M1D22M1D13M1D49M1I8M1D37M1I7M1D31M1D12M1D9M1D23M1D36M1I22M1D43M2D6M1D40M1I22M1D20M1D7M2D11M1I13M1I7M1I12M1I17M1D19M1D23M1D5M1I17M1I9M1I27M1D40M1D12M2D23M1D37M1I4M1D5M1D4M1D6M1D4M1I30M1I17M1D8M1D14M1D2M1D1M1D18M1D18M1D11M1I40M1D8M1I3M1I6M1D28M2I4M1I9M2I8M1I9M1D3M1I5M1D6M1I15M5I5M4I13M1D8M1D1M1D11M2D11M1D55M1D18M1D26M1D7M1D10M1D11M2I7M1D9M1D6M1I31M1I13M1D4M1D9M2I16M1D6M1D11M1D26M1D8M1D3M3I12M2D8M1I15M1D28M1D6M1D8M1D5M2D4M2D9M1D23M1D21M1I5M1D9M1D16M1I3M1I4M1D5M1D18M2D4M2I2M1I6M2I1M1I21M1I5M1D40M1D14M1D17M1D4M1D1M1D32M1D50M1D15M1D7M1D32M1I12M1D9M1I17M1I7M1D62M1I36M1D10M1D22M1D23M1D15M1D21M2D7M3I62M1I34M1D3M1D13M2D17M1D2M1D2M1D16M1I6M1I6M1D5M1D19M1D12M1D9M1D3M1D40M1D3M1D4M1D16M1D14M1D14M1D7M1D16M1D7M1I28M1D43M1D6M1D5M1I14M1D4M1D4M2I9M1I9M1I44M1I6M1D6M1D6M1D28M1D9M1D7M1D3M1I23M1D19M3D2M1D10M1I15M1D14M1D26M1D6M1D19M1D12M3D11M1D11M1D39M1D5M1D62M1I29M1D2M1D45M1I2M1D12M1D11M1D10M1I23M1D6M1I13M1D64M2D16M3D22M1D29M1D14M1D12M1I29M1D11M1D10M1I3M2D12M1I10M1I12M1D8M1D14M3D36M1D17M1D11M1D3M1I40M1I14M1D23M1D12M1D11M1D18M2D45M1I18M1D12M1D10M1D6M2I31M1D14M2D6M1D15M1D44M1D26M1D5M1D11M1D9M11I3M1I7M1D7M1D6M1D6M1D7M1D23M1D13M1D15M1D12M1D11M1I18M1I8M1D3M1I7M2D2M1I5M1D7M1D22M1I4M1D9M1D13M1D9M1D10M1I25M1D29M1D20M2D7M2D50M1D26M2D2M1D5M1D8M1I9M1D17M1I4M1D7M1D9M1I17M1D6M1I2M1I13M1I7M2I4M1I10M1I18M2D3M37D6M1D6M2I18M2D9M2D10M1D15M3D37M1D36M1I1M1I26M1I11M1D9M1D22M1D17M1D3M1D17M1I7M1I2M1I3M2I39M1I4M1D9M1D10M1I5M1I16M1D7M1D31M1D16M1I15M1D13M1D17M1D13M1D15M1D9M1D5M1D2M4D7M1D7M1D5M1D3M1D17M1D23M1D15M1I7M1D17M1D9M1D6M1D25M1D27M1D29M1D28M1D8M1D14M1D24M1D3M1D12M1I3M1D7M1D14M1D1M1D30M1I14M1I7M2D15M1D24M1I50M1D4M1D31M1D11M1D2M1D2M1D22M1D30M1I8M1I9M1D12M1D15M1I7M2D1M1D13M1I11M1D3M1D14M1I68M1I21M1D2M1D8M1D30M3D7M1D22M1I1M1I12M1I8M1D9M2D12M1D7M1D19M1I7M1D15M1D16M2D18M1I15M1D1M1D5M1D8M1I25M1I28M1D3M2D23M1D17M1I3M1I4M1D4M1D19M5I14M1D5M1D3M1D6M1I4M1D9M1I11M1D19M1I43M1D15M1I6M1I39M1D13M1I33M1I18M1D3M1D10M1I15M1D6M1D4M2D4M1D12M1D7M1D5M1D27M2D4M1D18M1D18M2D4M1I9M2I23M1D13M1D8M1D6M1I15M1D19M1D16M1D10M1D6M1D3M1I9M1D16M7I8M1D28M1D12M2D7M1D35M1D27M1I7M1D4M1D3M1D17M1D5M1D3M1D25M1D9M3I3M1I13M1D57M6I2M5I1M3I18M1D5M1I27M1D5M1D3M1D11M2I5M2I3M1D14M2I19M2I3M1D5M2D7M2D26M1D3M1D6M1D11M1D1M2I5M1I9M1D13M2D1M1D3M1D30M1D11M1D33M1D19M1I1M1I2M1I12M3I29M1D6M1D21M1D22M1I9M1D13M1I44M1D8M1D1M1D40M1D14M1D4M1D10M1I6M1I26M1D10M1I8M1D30M1I23M2I22M1I12M1D9M1D23M1D6M1D8M2I7M1D10M2I3M2I11M1D6M1D4M1I18M1D12M1D12M1D24M1I2M1I11M1I10M2D29M1I22M1D7M1D3M1D8M1D3M1D3M1I19M2D23M1D21M1D29M1D34M1I42M1D1M1D3M1D3M1D8M1D10M1D14M1I12M1D10M1D6M4D11M1D10M1D9M1D25M2I1M1I8M1D6M1I30M1D3M1D26M1I7M1I6M1I32M1D9M2D2M1D17M1D42M1D1M1D7M1I15M1D10M1I8M1D1M1D13M1D33M2D11M1I6M1D3M1D7M1I29M1D2M2D27M1D4M1D57M1D11M1D34M1D2M2I4M1I7M1D4M1D21M1I6M1D45M1I31M1D17M1D4M1D6M1D2M1D4M1D7M1I7M1D22M1D9M2D41M1I10M2D26M1I22M1D42M1I20M1I11M1D3M2D14M1D8M1D10M1D14M1D7M8I35M1I31M2D25M1D10M2I14M1I8M1D29M2I27M1D3M1D22M1D5M1D4M1I19M1I13M1D4M1D20M1D4M1D4M1I15M1D35M1D22M1D3M1D9M2I4M1D7M1D69M1D2M1D32M3I4M1D4M1I11M2D7M1D9M1I8M2I11M1D5M2I7M1I17M1I75M1I7M1I38M1I33M1D9M1I6M1D13M1D7M1D4M1D9M1D4M1I2M1D5M1D2M1I2M1D10M1D11M1D15M1D37M1D6M1I14M1I17M1D14M1D3M2D18M1D45M1D9M1D26M1D11M1D26M1D13M1D32M1D38M1I6M3I6M3I34M1D14M1I5M1D8M1D11M1D16M1I24M1D24M1I11M1D16M1D20M3D2M1D11M1D6M2D23M1D13M1D11M1I44M1I6M1D8M1I9M1D19M1D6M1D5M2D7M7I6M1I18M1D26M1D8M1D2M1D2M1D10M1I14M1D5M1D15M1D16M1D11M1D12M1D41M1D10M1D7M1D21M1I7M1D8M1D31M1D5M1D7M1D3M1D8M1I6M2D20M1I16M1I13M3I8M1I13M1D1M1D16M3I3M2D12M1I19M1D24M1I25M1I3M1D17M2D13M1D29M1D13M1I10M1D6M1D6M1D5M2D9M1D9M1D19M1I8M1D3M1D26M1I26M1D6M1D22M1D15M1D2M1I11M1D12M1D5M1I11M2I12M1D29M1I5M1D10M1D1M2I18M1D5M1I24M2D2M1D8M1D14M1D21M1D4M2I13M1D17M1D11M1D8M1D6M1D6M1D9M1D8M2D1M1D3M1D19M1D7M1I11M1D12M1I3M1D41M1D7M1D22M1I9M1D4M1D3M2D26M1D7M1D2M1D18M1D15M1D17M2D18M1D6M2I33M1D4M1I35M1D12M1D2M1D4M1I21M1I1M1I6M1D3M1D1M1D35M1I50M1I15M1D24M1I13M1I15M1I3M1I9M1D7M1I21M1D4M1I7M1D5M1D12M1I13M1D15M3D13M1D24M1D3M2I7M1D10M1D16M1I12M1I21M1I8M1I11M1D5M1D4M1I5M1I6M1I37M1D19M1D25M1D16M1D4M1I6M1D5M2D2M1D6M3I11M1D7M1D8M1D9M1D7M1D9M1D3M1D30M3D30M1I48M1I6M1D5M1I6M2D29M1D7M2D32M1D23M1I23M2D11M1D2M1D58M1D5M1D5M1D1M2D21M1D2M1D5M1D2M1D30M1D5M1D7M1D13M1D8M1D19M1D2M3D9M1I7M2D2M1D14M1D9M1I6M1D2M1D25M1D5M1D34M1D6M1D15M1D31M1D21M1D24M1D5M1D11M1D12M1D4M1D24M1I53M1I11M3I24M1I35M1I16M1D4M1D4M1D7M1D9M1D7M1D3M1D12M1I11M1I36M1D8M1D12M1D4M1D13M1I2M1I13M1D47M2I11M1D20M2D41M2D11M1I14M1I23M1I3M1D6M1D47M1D14M1I14M1D5M1I27M1I78M1D4M2I6M2D26M2I13M2D10M1D1M1D15M1D11M1I16M1D5M1D18M1I22M1D2M1D8M1D28M1D4M1I9M1I2M1I13M2I6M1D64M1D16M2I27M3D12M1D10M2D12M1I10M1I5M1D7M2I34M1D5M1D4M1D21M1D20M1D13M1D3M1D13M1D3M1D16M1D18M1D5M1I19M1D45M1D39M1D6M1D1M1D13M1D13M1D5M1D4M1D9M1D24M1I22M2I5M1I3M4I8M1I42M1D41M1I13M1I25M1I8M2D4M2I12M1D23M1I13M1D23M1D8M1D2M1D6M1D27M1I29M2D3M1D13M1D3M1I5M1I13M1D8M1D14M1I10M1I5M2I21M2D1M1D16M1D4M2I1M1I32M1I20M1I32M1D12M2I13M2I38M1I5M2I6M1D4M1D20M1D22M1D12M4I2M1I18M1D12M1D14M1D1M1D35M1D6M1D10M2D9M2D4M1D20M1I3M1I31M1I25M1D17M1D9M1D9M1D7M1D23M1D46M2D8M1I23M1I16M1D7M1D4M1D6M1I22M1D3M1D20M3I4M1D12M1I8M1D16M1D23M1D17M1D4M1D23M1D61M1D9M1D5M1I21M1D13M1D17M1D3M1D2M1D6M1D4M1I13M1D37M1I6M1D22M1D18M1D6M1D12M1I6M1D7M1D13M1D31M1D8M1D5M1D20M1I21M16I4M1D18M1D19M1D29M1D4M2I10M1I18M1D11M2D21M1D27M1I9M2D24M1I19M1D2M2I3M1D5M1D10M1D14M1I33M1D36M5I15M1D10M2D53M1I44M1I17M1D2M1D101M1D8M1D9M1I1M2I16M1D13M2I27M1D5M1D8M1D24M1D11M2D20M1D31M2D4M1I6M1D24M1D7M1D27M1I24M1D2M2D3M1I77M1I12M1I24M1I9M1D1M1D20M1D8M1I27M1D8M2D3M2D8M1D5M2D18M1D4M1D12M1D18M1D5M1D18M1D6M1D5M1D5M1D30M1I8M1I9M1D10M1D19M1D8M1D39M1D5M1D10M1D8M1I26M1I5M1D17M1D28M2I30M2I9M1D4M1D14M1D9M2I3M1D36M2I40M1D4M1D4M1D14M1I12M1I19M1D13M1D11M1D8M1I15M2I7M1D12M1I29M1I51M1I41M1D7M1D10M1I10M1D11M1I24M1I21M1D9M1D24M1I9M1I27M1I5M2D7M1I40M1D21M1I6M6I21M2I7M1D30M1D12M1D6M1D25M1I17M1D26M1D8M1D32M1I15M3I12M1D5M1D14M1D15M1I5M1I19M1D32M1D5M1I9M1I5M1D17M1D12M1D11M1D17M1D11M1I11M1D20M2D19M1I15M1I2M1D13M1D19M2D6M1I29M1D9M1D27M1D21M1D18M4I3M5I3M1I11M1D8M1D12M1D17M1I8M1I23M1I17M1D8M1D4M1I4M2I14M1D13M1D11M1I13M1I6M1D32M3I29M1D5M1D7M1I80M1D8M1I31M1D6M1D11M2D26M1D4M1D14M1D13M1D14M1D6M1D20M1I14M1D10M1D4M1I27M1I14M1I36M1I13M1D7M1I10M1I3M2I24M1D33M1I8M1I2M1D18M1D5M1I12M1D6M1D12M1D11M1D7M1I21M1D17M3I2M1D17M2I2M1D30M1D10M1D2M1D5M1I30M1D3M1I3M1D7M1D4M1I25M1D4M1I17M2D3M1I35M1D6M1D19M1D19M1I21M3I21M1D13M1D5M1I13M1I8M1D9M1D1M1D3M1D8M1I14M1I10M1I12M1I3M9I2M7I9M1D16M1I12M1D17M1I34M1D7M1I5M1I22M2I3M1D6M1D18M1D18M6I37M1I9M1D4M1D8M1D22M1I54M1D12M1D7M1D10M1I7M1I11M1D5M1D3M1D25M1D11M1D10M1D30M1I14M1D6M1D2M1D26M1I13M1D7M1D4M1I51M1D26M1D17M9I28M1D3M1D3M1D4M1I3M1D38M1I3M1I12M2D4M1D8M1D19M1I4M2I10M1D19M1I6M1D8M1I3M1I9M1D10M1I2M2D17M1D4M1D38M1I4M1I8M1I4M1D5M1D2M1I6M1D15M1D63M1D20M1D14M1D21M3I18M1D18M1I14M1D10M1D9M6I10M1D4M1D3M2D2M1D9M1I21M1I3M1D16M2D14M1D5M1I9M1D6M1D26M1I6M2D4M1D19M3I33M1D1M1D2M1D13M1D5M1I6M1I30M1D14M2D14M1D29M1D13M2I5M1D48M1D14M1D4M1I13M1I10M1D4M1D32M1D8M1D2M1I6M1D9M1I20M1D11M1D13M1D46M1I2M1I17M1D14M3D6M1D5M1D20M1D1M1D25M1D18M1D16M1I6M1D19M1D10M1I17M1I35M1I7M2I16M1D63M1I27M1D23M1D12M1D45M1I10M1D9M1I4M1I40M1D56M2D4M1D8M1D10M1D19M1D12M3I4M1I55M1D3M1D11M1I6M2D12M1I12M1D3M1I16M1D10M1D31M1D4M1D13M1D2M1D93M1D10M5I3M1D28M1D6M1D2M1D12M1I11M1I10M1D18M1I2M1D32M1D17M1D4M1I4M1D45M1D34M1D10M1D8M1D9M1D5M1I17M1D2M1D1M1D7M1D28M1I1M1I28M1D31M1D17M2I16M1I11M2D19M1I14M1I5M1I7M1D4M1I16M1I6M1D4M1D9M1D13M1D7M1D3M1D7M2I24M14I2M7I5M1I1M1I5M1I23M1D14M1I3M1D35M1I9M1I2M1I32M2D1M1D14M1I9M2D8M1I3M1D5M1D9M2I50M1D6M1D30M1I12M2D9M1D5M2D20M2I29M1D5M1D15M1D11M1D3M2D29M1I7M2I14M1D10M2I9M1I26M1D4M1D4M1I9M1I17M1I32M2D36M1D30M1D6M1I10M1D28M1D4M1D1M1D13M2I5M1I47M1D4M1D15M1D8M1I10M5I7M1I5M1D13M1D8M2I13M1I6M1I5M1D6M1I7M1D6M1I14M1D20M1D5M1I9M2I34M2I23M2D13M1D4M1I6M1I6M1I19M1I9M1D4M1D11M1I13M1D10M1D10M1D19M1D23M1D4M2I12M1D10M1I5M1D37M1I48M2D7M1D16M1D7M1D15M2I1M1I18M1I11M1D7M2D37M1D5M1D29M1I11M1D38M1D9M1I26M1D32M1D6M1D6M1D12M1I4M1I17M1D9M1D3M1D17M1I12M1I2M2I8M1D41M1D11M1D5M1I14M1D12M1I8M2I16M1I13M1I10M1I20M4I8M1I9M2D1M1D24M1D5M1I9M1D5M1I6M1D50M8I13M1D6M1D4M1D3M1I30M1D12M1I42M1I15M1I25M1D17M1I6M1D3M1D7M1D5M2I2M1D28M2D9M2D6M1D12M4I18M1I26M1D17M1I7M1D29M2I22M1D6M1D12M1D18M1D4M2D17M1D15M1D16M1D11M1D7M1D2M1D13M1D6M2I4M1I8M1I14M1D12M1D17M1D2M1D38M1I3M2D11M2I6M1D13M1D2M1I23M1D5M1D4M1D3M1D17M1I17M2D1M1D17M1D20M1D5M1D25M1D8M1D11M1D5M1I5M1I6M1I3M1I18M1D13M1I6M1D1M1D9M1I4M1I72M1I2M1D4M1D8M1I11M2D6M1D3M1D6M1I27M3I1M1I7M1I14M1I22M2D5M1D11M1D5M1D17M1D4M1D7M1I26M1D22M2I12M1D12M1D73M1D2M2D3M1I10M1D3M1I2M1I7M1I10M1I8M1I34M1I4M2D6M1D6M1D16M1D17M1D4M1D8M1D9M1D35M1D21M1D1M1D15M1I30M1D3M3I1M1I6M1I10M1D27M1D23M1D7M1D6M1D13M1D33M1D13M1I7M1D15M1D19M1D27M1D15M1I4M9I4M1D11M1D12M3D13M1D22M3I6M1I20M1D6M2I26M2I16M1D24M1D4M1D7M1D5M1D8M1I13M2D44M1D39M1D30M2I14M1D7M1D18M2I21M4I5M1I9M1D24M1D13M1D21M2D22M1I11M1D52M1I12M1I2M1I16M1D7M1I1M1I15M1D12M1I32M2D1M2D27M3S	*	0	0	AAGTAGTACCGTGATAGGGACTAGAATAGTTACTTCAAGTGAATTCCCTAGATACAGAATCTATTTTATATGATCATTTCGCGAAAATATGAATGTCCCAAAGATGAAATGTTTTCTTTTTTTGTTATTCTAACTCGAAAAGAAGAAGAGGAAAAATTGCAAGGGATTTAAACTAGAACTATTATTAGTAACTCCAGTGGGAGATGTTCTCTAGAGTGGCACCATATCTGTTTCCTCTTGCATACGAAAAACGTCAATTTCATCAGATCTCTTCCTCTTACGCAAAAGGTCAATAGTGTATGGATATGGCCCCTTTGAGACAATTATACGTTCTAGAAGGCAGTTCTAATTGATCAATAAATACAATTCAATGGAATCTTTTTGTGTTTGTCTTTTAGATTAGTTAATCTTTTTTTGAAAGCTAAAACGGGGGGAAGTAAACATGTTTTATTTTCTTGGAAAACGAGTACCCTCTTCCTCCGTGTGAAGAAAAGGAAGAAAATAAATCAAGTCAAATTACGAGAAGCCCTCATAAAGCGATTCCTTAGGGGTTTTAAATTCCATTGGGGCCATATTTATAAAAAGGTATATCAATATTTTGACATTTCCATTCCCACAAGCAAATACTATAATTCACATGTCGAACAGGCCATGGACAGCCTCTATAGGATAACTTCAATTCTTGAGTGTCTTATGACTTCCGTGTGATATCCGCGATCTCTATTGATCCGTAATCAATCGGGAAATCCGTGGGTTCTGTCAAGTTAGCTATAGGGTGTGCCGTATCAACGATTCTACGGAAGGCGGACAGATATACTGATCTTGAGGCAGTTATGTACTAGGACCCTTGACGCAAATTGATGCGGTGCTAACTCATAGGAGATTACTTTCAATACAATTTCTTTCAAATTTAGTTAAAATTCTGCTACCGAGTCTTCAGACCTGCTATTGTAGAATATTCGTGCGGAACACGCTCCCAAATTGGGCATGTGTGATACATTGTCCTTCTGTTCTCAAGTAAAGCTCTCGCAAGCAACATACCCCGTATCCGCTTGACTTCAAGCTCGGGGAGAGAATGAAACGACCATATAAAGACAGCTTCTATTACTCTTGATTCAACACACTCCACTGTAGGTTTGAGGGATATGAACTCCTCTCAACCATATAGACTAGTATATTATTTGAATCAGTTGAATGTTTATTCGCTGAAAGGGTTAATTCGTTTACAGACGTCTTTTTTAGGAGGTCGACACCCATTATGGGGATAGGTGTACATAGCGTATACACTTAATCGTACACCACTTTTAGCAATGGCTAGTAATGCGGATCTATTCCACTACCAGCACCGTTACAATAATTCTGCTCGTTTCAAACCCACTGTCCGAATAGCAATCACAGCTGTCTTTGACCAGCATAGGGTGATGCTTTCTTGAGCCTTTTGAATTCCACAAGTACCCGCGGAGGCCAGCAAACAACCGACCCGGCTCTGTACAGTTATAATAGTATGTTGAAAATAGACGTGAACATGAAAACTCCTTTTGTTATTCTACGTTGCACTCTTCCGTAACTAAACGCGAATTCCTATCGCAAACCGAATACGACTGTCCTCGAACAATTTTGGTATAGCTTTTGTCTAGTTTATTATCTCATAAATATGAGTTAGAAATAACAAAAAGAAAAAAAAGATTACAAAAGATATCCGTTTCAGGATAAAATATATCCTTTACTTGAATGTTTTTATTTGGAATTTGGACATTTCGCGGGTACTTTTTGTGTACGTGGTTGGTGTATTTTTTTTTTATTATATTTGTGTGCATAGGGTTTACTTTGTGTTCGGGTGGATTTTTTTAAGTATTCCCCTGTCTTGGTTATGTTCGGATTGGAACAAATGAATCTAATTCGTCCACGACTACGAACAGTCGACCAGTTTGTACAAATTTTCCGAACAGAAGCTCATTTTCATGTTCCGTATTCTTTATTAAACTATGAATTTACTCTTTTGGACAAAGAAGTCTTATTTGTTTGAATTTTAGAACTTGAATTTTTACCTAGAAAAAAGAAAAACCTAAACCCTTTGAATCTTTGGTATCTTTCAAATCTCGGTATATCCTTCGAGTTTCGGTACGCTTCGCATCCTTATGGGGAAGTCTATAATGATACGCACCTGCGCTTGAAATCATAACGACTTACTTCAATTTGACCATATACCCCATCAGTCTTCGTATTAGAACTAGCCGGATCTTTCCTGAAATATAGACAGGATGATGGTTCATTCTCTAGGCGAACGCGGAACATTCCGTTGGGTAGGGCTTCCATAACCTAAAACCCGAAAGGAATTTTTGCTTCTCTCGGGTTTTTTTTTTCTTCTCCTATTTTCTTTTCTGGCATATTTTTTTTCTCATATTTTCTTTTTGTTTTGAAAATCAAAAACGTTGTATTTTTGTTTGAAAATAGGAAGTTCAAGATAGAATTTGGTAAATATACACTATAGGTGGGGCGATTTACGTATAGGCGGGGCGAGTCCAATATATAACATCAGACTTCTCCCCATTCTGTTAGTCGAGCTTCTCGATCTGTCATTATACCTCGAGAAGTGAGAAAGAATAGCAATTCCCATTCGCCCAAAACCTTAGGAATTCTTGATATGGCATAAATTGCGTAAGCCAGGTCGGGCTGATAACGCTTTAAAAATGGTTCGGGTTCTATCTATCCCTTTCTAGTCTTTATCTTTGATGTCGCAACGTTGAAACCAGAAAGTATCTGTTACTTTCCTGAATGTTTCCGAAAAACTTTCAATAAAACCCTCTAGTAGCGTATTTTAACAATGTTTTCGGTAATATGTGTAGATACTACCGAACAGTTCCTTTTATTCCTGTCCGCGTTTCTTTAGAGGTTAGTAAATCAGCAATAGTGTCCTTGCCCATGAAGATCTAATCTAGTTCCTCTAATTTTTTCTATAATCAACAGGTTCGCTTTTTTCCTGTTCGTGTTGGATTCAAAGCATAACGGGAAACACAATTATATTTTTTATTTGATCTATTCTTGTCTACTAGTATTTTAATACTTCAGAGAGCTAATGAAACTATTTTAGTAAATTTCAATTCTCTCAATCCTCGGCGGATCCGCGCCCAAACGCGAGTTCCTTTTGGATTTCCTTTATTTGAATCAATGATAAAACAGATGCCATTGTCGTATAGGCGTATATGATCACCGTATTCGCATTTGTTTCGAACTTTTCCTTTACATGTAAGACAATTACGTCGAATTACTTGCTCTTTCTTGGGCATTTGGGGCACTGCGTCTTTGATTAACGCAACAAGAACATCACCAATACGAGATATCGATGATTACTAGCGCTCCTATGACTCGAATACACATCAATGTCGAGTCCACTGTTACTGATACATTTAAAAAAGGGCTGAGGTTGATCATATTTATTTGGATTTCAATTTGTTATGTCAATGCAAAAAGGATGAAAGAATATGTCTTTCCAGAGAAAGAAGAACATGGTTTTTATTTCAATACTATTTTGTTGGGGGGGTTATATTGATAACGAAGAAATGACTTCTTCGTATGGGCTTTGCTGGCCAGCTCTGGAAATAGAACTCTAGCTACAGTTTCGGTGACTCCGCCATTTATAAAGTATCGACGGTTACAACGGCTCCCAATATTAGGGGGATCCCTTTCCGAACCAATACGTGTTTCGGTTCGGTTTATTGTAACGGTTTGTCGGGAAATCTTACCGTACCAGATTTTCCACCACGACGTGCATCGTTTGTTCATTGACCTTCTTCGTCCTGCTTCTATCTGCCCTCGCGTATTCCAAGTGGGTTCAAGTGCTGGAAGAGCATATCTACAAAAAAAATACAATGCCTCGGTAGGATTTTACTTATCTTCCTCTATGTTGTTTACGAAATCTGGTTCTTTGGGGGTATAGTCGATGGTTCGCTCTTAGTTCCATCTCTACTGCAAAATGGACATGAGAGGTTTTCTCATCAGCTCCTAGCGAATCAAATGAGAAAGTGTGCAAAATTTCTCTAATCCAAAATATTTCTAAAATATTACGGGTTAGATACCATTAATAGGAAAGGTTAGGGTTTTTAATATTGAAGTTATTAAAATACTAAAATATATAGTCAAAGAAAGAGGATCTAGAATATATATAGATGTGTATGTTATTTAGCTTATTCTATATTTAATGTAATTCTTTTTTTTTTTTTTTTAATCTCCTTTTTTATTTTACTCTATTGAATCGCGGTAAAGTATTAATTTAAATATAAAAATTTCGCGGGCGAATATTTACTCTTTCCTGTCGTATTTGTTAAGTCATAACCTTATCCAAATAAGACCAATTTTTTGGTTTGTTCCGCCATCCACCAATGAAGTATTGATTCTTTTCAAGAAAACCATCAGTAGTAGGTTCTGTCCGTCCCACACTGCTCTCCTTAAGGGTTAGGTTTGAATTCGCAATGGAGCTGCAAAAAATTCTTCCGAGTCAATTTCTCAGTTTAATTAACTCGGGACGCTCTTGTATTCTGGAAATTTGTATTTTTGTTTCAATCAAATACGATTTCGAATTTCTGTTATTTTATTATAGTGATGATTATCACCATTGCTTTTGATGATGTAATTCATCGACATACATATTGGAATCCGATATCTTTCTTATTTCTCTTCCTGCTTCTATATCCTGCCCTTTTATCTACACACCTTAGTTTTTTGCTTCAACAACTTAGAAATCCTATTTTTTTTTAAAGAAAAAATTGCAGTTGCTACACGTATTATGATGATTTATCATTTTGATCGATGTATTTATTCATATAGTGACGTTTCTTAGTAGGATCCGACCAATACGAAGCAATAGGTTGGTTTTAGTTCATTTTCTATAATATGTAGGGTTCATTTCTATTTTTTTTTTATCACCTTTTTGAACCTAAAAAAAAACTAACGAGTAACACCTAAGCTAGCAATTTTATTAAAAGATTCTCAATTTTCAAACATTATAGAAGAGGTAGAATTCTTCTTTTTTTCAGGGATTTTAGGGAAAATAAGGCTCTGTCATTTGTATTATATTACTGAACAGAATGGGAAGACAGGGTTGGTGATTCTTCGTCTACGAATATGCCAAATTTTAACTCCTAATACTCCATAGAAGTCGAATTGGATAGCAGCCATAATCAATTTTAGCGCGAATTGTTTGCGAGGGAAGTCTACCTTTTTGATGCATCGGCACGCGCCAATTTCTTTTCCCGCGAGACGGCTGCAATTTTTTCCTTTTACCCCTTTATATCTGTTTTTTTAGTTAATTCAATGGCTTTTTTCATTGCCTTTCGGAATGAAACTCTTTGTTAATTGGAAAGTATATTCGGCAAGAATGTTAGGGGTCTATAAGTTCCTTTCACTTTTGCGATCCACTATTAAGTCTTGGTTTACAGAAGGTAAATTCTTGTTGTAGATATTTCTATAATCTCCGATTGCCCTTTTTTCTGTTAAAATTGGGGAATCCCAATATGGATTTATGACGTGGATGTATCGAGTCTTTTGGAATTTTAAGGGTAATTACTTCGGAACTTGAGCCTGAGTCCATTTTTTATTATGTGTAATACTTCGAAACTGATGTCTGCTTCTATTTGTCTAGTCGAGCCCTTTTTCCGATTCATTGTGTATATAGTTTTGATACAATTCCGTATTTTTTTTATTCCTGTAGAATTCAGAATAATTTGTGGTTGTGCGAACCAAGGAATGGTGATTTGGGGTTGTACCAAGTCTGAAACCAAGTGGAGTGTATTTTTTGTCCCATATTTTCTATTCTATTTTTTTACCGGAATCAAAAATCTTAGATGGATCTAAAGATGATGACGATTATTGACTATATTGTACAATGTTATATGACACATGTTTATGGTAGGAGAAAACTACGTCCTCGAGCCCGAGGTCTGAATTATTCATAATAGTACTCCTACTGACTAGGCTTAGTGATGAAAAATTTGCTGTGCGAGGTGGTTGTTTGAAATCCTATAAGAGTAGATTTGCGCTGCCGATAAACCAACTTTAAGATGGGATAGATGCTCGATAAGCATGAGGTTCACTACATAAACGTTTCTCGTAGTAACGCCCAACGAATCTCATCCAGAAACTCTTTTACATTTGAAAGGCACATGGGAGGCGTTTTGGGCTTTGAAAACCCGTTCCGAATTAAGTAGAGATAGGTTGGTACTTTCTGGAGGTGTCCTTAGCCCCACTCGTCTTCTTCTGTATCCTAGGGTATACTTTACCAGTTTGAAACTTGTCTAAATAAGGTTATTCCCCGCACCTATTTTTTTTTTTTTTTATGGTGAATCTGTCTATTCTGAATTCAGTTAACGACGGATGTAGTATCCTTTCTTGCACTTTCAATAGTGAATGCCGAGGTTGGTACGATTCCCCCAATTTGCGACCCTACATAGGATTGTTATGTAAAATAGGTATATGTTCCTTCCATCTATTGAATCGCGATTGTTATGGCCAAAACCAATTGCGGGTAGGAATGCTAGATGCCCGGGCACTTTCTATTTTGCCACAATAAATGATGAGCTACAAGGATTCGTTTTTTCGTGCACAGCGGCTTACTCTTTTGCCAGTTTAAAGAGTGGCAGTCGATGTCCAATACTCGAGCGAAGTATGGAGGTCAGAATAAATAGAATATACTGATGAAGGAAAAAAAGAGAAAATCCTTTTAGATGGATAGGGGCGGAGTAGCCAAGTGGATCAAGGCAGGGATTGGGAATCCACCAGCGGGGTTCATTCCCCGTCGTTTCGCCCAATACCCTAATTATTGCAAATTCCAAAAATGCAAGTTTCCATATTCCTGAGTTCGTATTTACTACGGCGACGAAAGAACTAAAACTATCACTATATTTTTCCTTTCCTAGTTCTTCTTCCAAGCGCAGGATAACCCAAGGGGTTGTGGGTTTTTTTTCTACCCATGGGGCTTTTCCTTACCGCCCACATGGGGGTGTCCACAGGGTTCGAACTACCCCTCTTAAACGGGGCGTTACCAGCACCTAGCCCGGCTTACCCAACTTTTTGGTTCACCCCAAATTACCCACTTGTCCGACTGTTGTACGCCGTTTTGGGATTACCAAAAGACCTCCCCAGATGGTATCTTAAAGGGCCGATTACCTGCTTTTGCAATCAGTTTCGTAAAGCACCTGCTGCTCTAGCTAATTGCCACCCCTTCCACGTGTGATTTCTATGTTTGTATGGACGTGACTAAGGGCATATCGGTGAAGGAGTTCTTCTTTTCTCTAAAAAACCCCTTCCCAAACTGTACAGCTCTTCCAAAGCATTACGCTTTCTGATGTATATGACGACCTAGACAGATGGATCTTATATGAATCGTATGGAGGAAGTACCACATTGAGTGGATATAGGAAAGGAATCAAATTCGCGAAATCGCGCATGTTAATGATCTTCTACATCCTAGGTCTCCGCGTTCCGTCATATGGCTTATGTTCTCATTAGCATTCAGATCGAATGACATTATGAACTTCGTCGATACTTTAATTTATGGGTAACGTAGGAGACATCCAATTTTCCACCGGGGGTCGTAATTACCATCTGCTTAGCCTTTCAACTGACTCTGACCATAAATTAAATGTGAATAAACACGTTCTCTCTCTGAAACAAAGGTGCGCTTCGGTCTGTGCGTGCGTCAAAACAATTTTGTCTTCTCCATATTACCATATCTATAGAGTCAATAATTTTCTATGAGGAAATACTGAACCTCAATCACTTGCTGCCGTTATCACAGTTTTAGTTGAGGTATATCCCGTAGAGGTAGTCAAGGATCAGGATCGATTTCTAGGTTTCGTCGCTAAAACCTAATTGGTTTACTTCCATTACGTAACAATAGTTCAAACGCACGCAAGGTAGGGAATTTCCCATGTGATATAGAACTTTTGTACCAGAACAATAGTATCTCCATCTAGCCCCTCTGGGATGTTAACATATATCCCTTTACCATCCCATAGTGGTATGAGACAAATGTACGCATTTCGAATTAGGGTCGTATTCTATGGTTACGATTTACGATATGTCTTTTTGATTCCGTCGAAAGCGATTTTACGGTATTAGAGAGCTATGCCTCCCCCTCTATGCATTGCCCCCCGGTAATGATTCCTTGGAATACACCTTTAACCAAACGGTGCCGGTCCATGGATCAATTATGTAGTGGATTGGATTTTCACTTGCCTATCTATGGTTACCGTGCGTGGGCTCGGGATAGTGTTTGGTATAAATGGTGTCGCCCGTATTATTAAGTATTCGACTTACGTTTTTTTATCTATTAGAAGTGGAATAGGAATAACACGGTTGAAGGGTAATGATCATACGTACTGGAATGCAGTGTATGTCTAAATAGGGCCCAATGCTTCTACACTTTCGGGTATCGAGCTATCACAGCTAATACTGACCACAAAGAGAGTTCGACCCAATGCTTTATTTCTGTTAGGAATCCCGATTCGACATTAAAGTATATTGATTCTTTCAATAAAACGAAGACTCTTTTTTCTGTAAATACTGCGTATTGATTCAATCCAAAATCGACTTCCCTCCCTATGCTCTGAGTTCAGTATCGATAAGAATTCGGTTCTTAGTGTTCTTAGGTCTGGTATAATATACATAACCAATTCGTATGTATGGATGATGGGGGGGGAATGAGATTCAGGGATAGAGAGCCAGTTCCAATAGACTATGGAACGTTCGTTCGCGGCATCCAGCAGGGATTGAACCAGCAAATTTACCAATATGAGTTGGGCGCTTACACCATCAAGCCCATGGAGCTTACAGGATCATCGTACATCGTAATAACAATTTCATATAGAAAGACATATCATAGAAAATGAAAATCTCGAAAAATATTCGGAGTGGCAAATATTCGGAGATGACCATGAAAACACCTCTCTGGATCCTAGAATTGAAAGATGGGGGGAAGGGGGAAAAATGAGAGGGATCCAGAACCTAATTTCTCGCTATTTGGAATGGATCCAATTTATTGGTCGAATCATAGTGTAATCATCATTCCTTTAGCACAGAATGGGACCTTGGTTATCAAAGGATTTTGACAACGGATCCGTACTTAGGATACATAATTGACATTGAAACAGGATCAAGAAATTATGGTTTTTAATTAGATCCTCTTAGCAGAAAGACAATTCTTGCTCATCACTTATTCCCAAACCTCGTAGGGGCTAATCGTTTCATTTACCTTCTCAGGGAAAATCCTTTTCGTCCGCGTAGACCTATCGGGCTAATATTTAGTGATAGGCTTTTCTATAGGAACGGGACGATCCTATTTGGCAAATACTAATGAAAAATTCCTATTTTCTTTCATTAAGGTACGAGGGCTGTCTTATTCCCAAGAAAAGAACGAAAAGCACCTTTTCATTCTTTCATATAATGGGGGTTTTTACTTGGAAAGACAAGTCCATACTAAAGGATTAGGGTCCATAACCACGAGTTCCAGGCACTAGATATTGTGCACTAGCAACGAGCGCCCTATTGAATAGACATATAGCATTTTTGGTCGGAAATCGGAGATGAATCATGAGTGAAAAAGGAGCAAAGAATGACAAAAGGACGAGAATCTACTAGTCTTCACTGTCTTGTGGTTCCCTCGGTTTCTGGTTTTCTTATTCGGATCTGGCTTTCATGGTTCTCATCTCTGCAATCGCGATTTCGCGAGGGAGAACCAATCCAAGGTGGGGTGGGAAGATCATGATTGGGCGGCAGTAGTAGTGATTACCTTTGAATTGCGGTTCGATCTATCCGATCTTATCTTTTTGCTCAAAGAACGAATTACAAACCCCTTGTCCGAAGCCCTTTGATAAGATTCAATGGATATGGGAAGTTTCCTCTTTCACGGTATTGGGATCGTTGATCGTTTCTTGATCGTACTATGGGGCGTGCGCTCAACGGATAAACCGGGATTCGCAAACAAAAAGGGAATTCGTAGTCACTTTTTATGTCGCGTAAACAAAAGGCTTTACGCGAAGCAATAGAGGTTGGGATACATCTATCTCTTCTGAAGCAACCTCTTTTGGATTCTTAAGACCACCCTTGCAAGAGGAACGTTGCTTGGGTTCGTATTATATTTCTCCTTCGAGGGATTTTTTTTGATCGTCAGGATCTATGAGTCTTGGCTTTTACGTCTCCGTTTTCAGGGAAGGGTTAAGGACCTCAGAAGAGAGAAGTAAGGAGCGCCAGCGCAGAATTTCCGGAATACTTCTACGGGGAATGCTCTTGATGCGCATTCTCCGTAATATGCCTTGAAAGAGGACCTCGAACCCTCCACGCTCTTTAGCACGAGATTTTGAGTCGGCGTGTCTCAGTCAACATCAAGGCATCTGAAAGTGAATCATATTCCATGAATATGATATCTATCTAATGGTATCTTGAAAAGTGAATCGTATTCATGCATATGAATATCTATTATGGGATATATGGATATAGGACAAAGGTGGAGTCGTGGAGTTTATCCCGATGCGTCATTATAGGCTGGTCAGACAATCAACTAGCTTCGATTTGCATTATCCGTGGACCTTATATGTATCAAAATCAAAAAGAGTACATCCAATTTCTCGATTCAATAGAAGCCCAAAGAGGTGCATATGGTACCCAAATAAGGTAGGATAGATAGTCAAAAGCAGGTCTGATTACACCTATTCCTAATCTAAAAATAAGAATGTAGGAGTGGGGATTGCTATGTAAACAGGAGTATCTTTTTCAATAGGCTCGAATGACACCTTCGCATAATAAGAATGTGACACGGTCTGGTCCGGTATGGAATGAACTTATATCTGATGATCGAGTCGTTCCTGATTAAATTCATACCCTACGCGCCCATCCCATTTTGGGCGGAACAGATTACTAATTCTTATTCCAGTTAGTAAGAGGGATCTTGAAATAAGAAATAGACCCGAGCAGCTAAGAGGGTATCCTGAGCAATTGCAAGAAATGAGGTTCATTGATATTCCTGTATAGTAGATGCTATCACCCATACAGTCATACTCAATTCGAGAGGAATTGTTGGATAGTAAAGGGGGATCTTCTTAATCGCACATCAGGGGTATTTCTTGTTTCGTCCATCATTAATAACTTGCTATTTTTTTTAAAATAGATAAAAGTAGATAGAAAGAACGCTCGTAAGGAGGTCCTATTGAAACCAAGAAAGATAGGCCTGCGGCATACACACCAGAATAGATAGAGTTTCCGAAGAAGAAACTGCTAGTGGAGGGAAGGCCCCTAGGGATAAGAGACATAGGGCTAAAGAGCGAGAGCCAAAAAAGGATCTTTAGTGTAAATCTGCATAATCTCGACTGTTATCGTTACGTACAGTAGACCAAATAATACAATGGCAAGCAAAAGTTCTAGTTCCTGGAGATCTAGAAAAGATATAGTTCTTCATGCTTGCATATCATCCTTTGAGTCTCCAACAATGATTCCAATAATTCATATCCGATTTGCCCTATGGAGAAATGCAAGCATTTCCGTTAATGCTGTTTGAGTAATAGCAAGGAGATTCCCCAATATCATGCTAAGAATAGCTAGGATTTCCAGAAGAAGATGCATCGTGGGCTGAGAAATAAAAAGGACTATCGAGGCAAACTGCGTGGGCTGAAGCTGGCAGCAATTTCGAAGTAAACAGAAAAGGAAAAGCAACGCTGGAGTGTGGGGGCTGTCCGAGTAGAAAAGAGGGATTCCTCGCTCTTTTCTCTCATGCAAAACCGGGCATGAGACTTTCATCTCGCACGGTATCTAAGTGATAAAAGTAAAGAAGAAACTTGTCTTCTTTCTTTTTTGATTACCTTCCTCGCGTAATGTATAAGAACGAATCCCTGCTTTTTCGAAATGATTTCGAATAAAGAATACTAATACTTAAATTTCGAGAATCTTCCTCCGGGTTCGTAATGATGCACTTTTCAATCCTTCGACCTTGGTCCGTAGGAGCAAGTAGAAAGGTTGAGAAATAGAACCATCTGATTTGATTTGTCCCAATTAGCCATGAGATGATTCATCTTAGGGGGATCCTTTGTAAACGGATGTCCTTACACTCGTAGTCTCTGAGGATGAGAACCCACTATGTAGCAGCTACGTCGATAATTCAAGCATGGATACGTATTAGTCCGATTCTTTGTAGGAACTACCGTAATAACGGCTTGCAAAATGGATCTGTTTATAATAAGAGATTCGTTGTCCTGACCCTGCTTAACCTTAATTGTTATTTGACAAAAAGATCACAATAAACTTTTGGTAAAAGTTCTGTGCGTGGTCGGCGGGGTGGGGGGGATAGCATTTATCTTCTGAATATCTATGGAGTTTGCAAAACCCAACTCACCCAGAGATAATATAGAGGTAGAATTTGTCGAACGAACCCACAATCCTTAGTAGACGTCAGGGTCCATTGATGAAAAGGGGCTGGGCGAAAGCTTGAACCAAGTCCTACAGTGAGGATATAAGCGCACTTGAAACTGGGAGTTATACTTTGTGTTGATAAGAACGTTCACAAGTTCTGAAGCGCGATCTCCCCCCAGATGAAACCATATAGCCAAGAGAAACCATGAACCAGAATAGAAGAGCTTGGCCCCACCATGCGTAAAATATTGCTAGTAGCCTCATTAGACAGAGATCTTCTTGATATCCAGGGGGGGGAAAATGAGGTAGGAAAAGAAACTGAACAGTCTGGAGCTACAAAGATAGATTTAAATCGTACACACATAAAAACCATTCCCCCTAGAGAGCTGTAATACGAATAACAGAACTCTGTTATAGCCATTCTGTACATTAATGTACTCTACGATAGAGGAATACATAAAGTTGAACATACTAAACTAAGAAATGAACGATTTGTTGAAATGTTCGTTTGGAAATTTCCCGAAAAAGCTATTATAGGTCTTCTCTCCATCGGAACAATAGGGCCGTTAGCTTATACTAAATTGTGAAGAGATTGAAATAACCAAGGTCTATCTTTTGGAATCAGAGGTTAAATCGAATCAGAAGAAGAATAGGAATTAGGCCCAAAAATTAGGAAATTCGGGGAAAATGAACACACTCCTGGAAGAGAACGCAAATGAAACGCTTTCATAAAATTATAGTAGAATCGGGAATGAAAGTTTGCATTCTGTACATGACAGATTCAGAATTAGTAACTGCATCATCTCCGAAAAGTCCGATTGTTTCGATTTTTGGAATGGGATATTACGGAATCCCCTATGAATAGGACAAACCTATTCCTGCTATCCATAAGATCCTCTTTCTATTCGTAAGCAAGCCCCCAGAGAGGGCTAGTGATCATGATTTCTGTTTTCTCTTTCTTTTTTCTTTTTGTTTGTTTCGAGAAAATATCGCCGATTCTCCTTCTATGAATTCTTTCCGATCGAGATGATGGGATCCATGTGAGACATACCTAGTTCTGTTTCATGGATAAACACGAAAATGTGCAGAGCTCTATTTGCCTCTGCCATTATATGAAGTCGATCCTTTTTGGTATATGGAACCCCCACCCCCTTGGCAAGAATCTACTAATTCGGAACTTAATGAAGCCATATTCGAACCGGACGCTTTGGGATGCTTCTAATAACCACGAATATGGCATGTGCTCTACTTGTGTAGATCCTATTCAATCGGAAATTCCGCGCGATCCGTTTTATACGTCTTGTTTTACTCAATTGGAGTTACTCTACGTATTGTTGACGTAAAAACCAAAAGGGATTTGTTTCTGGTCTTTGTTGAATCTTTTTCACGGCGCGATAGAGGAATTGATAAACAATGATTTTTTACGTCTGTCATAAGACGGGGTAACCACATGTAAAATCGATTACGAAAAATTGGATCGGATTTGCAGTCTTTTTCTGCAGTACCTCGCGTGACATGAGAGTGAAGAGGTTCAAGAATACTGTCGTTTTATAAGGGCTAAAACGGCCCTCAATTATTTTTTTGGCCTTTGAAACCCATATGTAGGGGTGGATCTCGAAAGATAGGAAAGATCTCCCTCCAGCAGTACATACACTTCATTCGAATACGGGTTTCCACAGAGACTTCTATGGGTTATGAGATCGAGTAGGGAATTAAGTTTACTCACTTAAAAATTGAGTATCCGTTTCCCTCCTTTTCCCGCTAGGATCGGAAATCCTGTTATTTTCCATATCCAACCATCAAGTCCTTAGGTTTCCGACACTAGTGTAATGGAAAAAAGAAGTGATTCGGAATTCATTGCTATTGACTCGGGACCTGTTCTGAAAAAGTCGGGTAGGTTCGAATGTTTTTGACACGGACACAAGTAAGGGAAAACCCTGAAAGAATTTCAATGACCTTGGACTATACGAGTGCCGAATCGCATCTCTTAGGGAAAGAAATCTTTTGTCCATGGTAGCCTGATCCTAGTCCACTTACGAAAACTTTCGTTAGTGGGTTAGCCCATACACTTTCACATGTTTTCGCGCTCACCATGGTCATCCTAAAAATGATACAAGTCTTGGATAAGAATCTACAAAGCATAGAACGCCCTTGTTGACGTTCTTTACTGCGACAGCATCTAGGGTCCTCGAATAATGCGAAGCTACACAACGGTAACCTAACCCCATTTCCTCCTCTTCTAATACACAGAATGTCTTGTAAATATGGCCATACCAGGTTATAGCAGTGATTTCAAATCCAGAGGGTAATCGTCTTGCAACTTTACGTAAGGCAGAGTTGGGATTTTTTGGGGTTGATAGTGGAAAAGTCGACAGATAAGTCACCCTTCCTGGGCCCTGACAGAAACAGTATGCGATTTTCACCTCATACGGCTCCTCGTCAATTCTCGAAGGGATCATTTTCCTCGTTCGAGGGTCTCGCCCTTCTTCCACTCCGTCCCGAAAGACTAACTCAGACCAATTGAGACGTTTTCATGTCAAATGAAACCTTTCCATTTATGATGAAAGGAGACGATTGTTATTTTACCAAACATAAGGGAGCAATCAGTTATAATAAGAAGAAATCTTTTCGAATCATCCCTTGCCCCTCATTCTTTGAGACTCAGAAGATCCTTTCGAGTTCCATTTCTTCATTGGAAGCGGGATATTCTATCTTCGACTATTTTTTTGCATTTATTCTATTATTTCAGTTCGATTTTCCCTCTTTCCTCATCCTATACTTTAGGTACAGCGTTTGCTCAATGAGAACCTTTTCCTCTGTATGAATCTATATTATTCATTCCATTTCTTCACGAAACTCCCAAGAAAAATCCCGAATGGGCTCCAAAATGACGGGTTAATGTGAGCTGACCATGAGGTTAGGCACTCTTCAAAAGGAACCCTTTTCTAATGGCTTTCGTGCTTGGGAGTCGTCCGAGATCCGTTCGATGAACCTATGGTGTGTTGAAGGGATATCTATATGATACGATCGATTGCATAAGACCGCGGGGTAGCAATTTTCGAACGTGGAAAGTATACAGAAAGGGACAGTTCTTTTCAATTTCGATTATCTATATATTCAGTTCGTTTCTATTTCAGATTCTATTATATAATTAGTAGTGTTAGTATACATTCTATTAGTTGAGCGATCCCGGCCTGTGTGAGTTTCTTCTTCCGGGATGAACTGTCGGCCCAGTCCTCATTTTTTCTCTTGGACGAGGAGAAAGGGCGGACTCAGCCGGAAGAGATTGTACCATGAGAGAAGCACAGAGGTCAACACTCTTCAAATATGGAAAACATGGATTCGGCAATGCAACGTAGTTGGGCTCATATCGATCCGAATGAATCAGTCTGTCTACAGAGGTCACTCTGCCTATTCGGGCAAGAGGATAGTCAAGTTCGAAATTCTGTCTCGGTGAAGCATGGATTCTATTACTATGAAATTCATAAATTAAAATGAAGGAGTTAATGGGAGGCTACCATTATCCTTTTTTCTTGTATGTTTCCTCAAGCGCAGGAATTTGTCCATTTCATGTGTGCGAGGTCTCAAAAAAGGGCGTGGAAACAGATAGAAACTCTTGAATGGAAATTGAAAGAAAATGTCGCACCAGTTCCTCGGAAAAAAGGAGATCTTTGGCGCAAGAAGAATGGGCCGGACCCATATCATCGACTTGGTTCGTTACCCTCTTTTTTTAGACTACCGAGTTCGGGTTCTTCTACTACAGTACGAATAGAACATGCTGAACCAAGATCTTCTTCATGGAAACCGCCGATTAAGTCGGGAAAATCGTACAGATTTTATGAAACATGTTGCTATGGCTTCGGAATCCATAGTCATGATAATATTTCGATAGGACCGGTTGACAATTGAATCCAATTTTTCCCATTAGTTGACTATCCATAATAGTGGGAAAGAAAGCACGGAGGGGAAGGGTGGCCTTGAGTTTCTCGCCCTGCCTTAGGATTGTTAATTCTCTCTCGAGGGGACGGGGGACGGTACTATAATCAGCGGTCTAGAGTGTCACCTTGACGTGGGGAAAGTCATCAGTCGAGCGGATATCCCTAAACCCAATGTGAGTTTTTCTATTTTGACTTACTCCCCCGCCAAGATGAAGGGAAGGGATAAGGGCTGTGGAGGTGACGTGAAGGGTAGGGTGGCCTATATGCTGTGTGGCGAACTCCAGGCTAAAATCTGAAGCGCATGGATACCAGTTATCCTTGGAGGAAAAGACAATCCGAATCCGCTTGGTCTACGAATAAGGAAGATATAAGTATGCAATTGAATCTCATGGAAGTTCGATCCTGGTCAGGGGAAGCTGGCGGCTGCTTAACCCATGCAAGTCGAACGTGGAAGTGGTGTTTCCAGTGGCGAAAACGGTGTGAGGTAGTAACGCGGTAAGAAACTGCCCTTGGGAGGGGAACAACAACGGGAAACGGTGCTAATACACCGTAGGATGAGGAGCAAAAGGAGAAATCCGCCCCAAGGAGGGGCTTCGCGTCTGCTTAGCTAGTTGGTGAGGGCAATAGTACCCAAAGGCGATGATCGTAGCTGGTCCGAGAGGAGGATCTAGCCACACGGGGATGAGTCACGGCCCAGACTCCCTCGGAGGCAGAGGGGGAATTTCCGCAATGGGCGAAAGCCTGACGGCAGCAATGACGCGTGGAGGGGGAAGGCCCAGGTGGCAACTTCTTTTTCGAGAGAAGGAAACAAGGACGGAGCTGAGGATAAGCATCGGCTATACTCTGTGCCAAGCAGGCCCGGGTTAAGACAGAGGATGCGGTTATCCGGAATGATTGGCGATTAAAAGCGTATGTAGGTGGCTTTTCAAGGTCGCCTTTCAAATCCCAGGGCTCAACTCCTGGACAGGCGGTGGAAACTACCAAGCTGGATCCGGTGAGGGCAAAGAGGGAATTTCCGGGGTGGAGCGGTGAAATGCATTGACGTCGGAAAAGACACACAACGGCGCGAAACACTTGCTGGGCCGACACTGACACGAGAGACGAAAGCTAGGGGAGCAATGGGATTAGAATTTGAGACCCAGTAGTCCTAGCCGGAACGATGGATATAGGTGCTGTGCGATGACCAGTGCAGTGCTGTAGCTAACGCGTTAAGTATCCGGCTGGGAGTACGTGCAAGAATGACTCAAGGAATTGAGGGAGGCCCGCCACAAAGCGGGGGAGTGTGTGGTTTAATTAGTTGCAAAAGCGAAGAACCTTACCAGGGCTTAAATGCCGCGAATCCTCTGAAAGAGAGGGTGCCCTGGGAACGGGGCACAGGTGGTGCATCGCTGTGTCAGCTCGTGCCGTAAGGTGTTGGGTTAAGTCTCGCAAAGAGCGCCACTCGTGTTTTAGTTGCCACTATGAGTTTGGAAACCCTGAACAGAACGCGGTGTTAGCCGAGGAAGGGAGAGGCTGAGGCCAAGTCATATGCCCTTGTGCCCTGGGAGACACACCACGGCTACAATGGGCGGGGACAAAGGTCGCGATCTCGCGAGGTGAGATAACTCCAAAAACCCGCCTCAGTTCGGATTGCAGCTGAAATCGCCTGCATGAAGCAGGAACGCTAGTAATCGCCGGTCAGCCATACGGCTGTGAATCCGTTCCCGGGCCTTGTACACACCGCCGTCACACATAGGAAGATGGCCATGTTTGAAGTCATACCCTTAACCGTAGGAGGGGGATGCCTAAGCTGGTTGCGATGGATGTGAAGTCGGAACAGGTCGCCGTAATGGAAGGTGCGGCTGGATCACCTCCTTTTTCAGGAGAGCTAATGCTTATGCTTATGGGGATTTTGGTTTGACCTGCTTACGCCCAAAAAGTAAGGCACTACGTCGAGCTAAACTTGGTCTGGAAGTCTTTATTTGTTTAGGGTGAAGTAGACCACGTCATGGCTTATTATCCTAGGTAGGACACAACTTAGTTGATAGTGATATTTTTTTTTTTTTTTTTGATCCCTTTTTGACGTCCCCAGCCCACCCCCGTGTGGTGTGCGGCATGGGGATGTCAAAAGGAAAGGGAGGAGTTTTTTTCTCGCGTTTGGGCGTAGCAGGCCTACTTGGGGAGGCGCGCGACGGGATATTAGCTCGTGGTAGAGCGCGCCCCTGATAATTGCGGTCGTGGTGTGGCCTGTGAGGGCTCTCAGCCACAATGGATAGGTAAAGGTGATATTCCAGGCCTGCACGAAGATGGGATCATCCAAGGCAACATTAGCATGGAGTACTACTCCTGTTTGCATCGAGTTTGAAACCAAACAAAATTCTCCGCAGGAGGATTAGGAAGATGGGGCGATTCAGTGAGATCCCGTAGATCTAACTTTCTATTCACTCGGGGGATCCGGGCGGTCCGGGGGGGCCACGTACGGCTACTCTCTTCTCGAGAATCCATACATCCCTTATCAGTGTTATGGAGCGCTATCTCTGACACAGGTTGAGGTTAGTCCTCAATGGGAAAATGGAGCACCTAACAACGCATCTTCACAGACCAAGAACTACGAGATCACCCTTTCATTATGGGGTGACGGAGGATCGGACATTCGAGCTCTTTTTTTTTCATGCTTTTCCGGCGGTATGGAGGGAAAGCAGCAATCAATAGGACGTCAATATACTCCTTCCTGCAGGAAGAACGTGAAATTCTTTTTCTTTCCGCAGGCCAGGAGGTTGGATCTAGCCTAAGAGGAATGCTGGGTAGAACTAAGCCACTTAGGTTCTTCGCTCCCTAAGTCACTACGAGCGACCCGATCAGGCAATGGGAGGTGGCTATGTAGCTATCTTATTGACTCGAAATGGAAGCAGAGAGTTGAAAAAAGGATCTTAGAGTGTCTAGGGTTGGGCCAGGAGGGTCTCTTAACGCCTTCCTTTTTGTGACCCTCGGAGTGATGTTCCCAAGGACTGGGCCCTGGTAAGGGGGAGAAGGGGAAAGAAGCACCTGAAGAGCGCAGTACAACGGGAGTTGTATTGCTGCGTTCGGGAAGGATGAATCGCTCCGAAAAGGTCTTGATTCTTCCCATGGTTGGATCGTAGGGGCATGAGTACTTCACGGGGAGGTCTCGGGTTCAAGTCAGGAGGCCCAGCTGCGCCAGGGAAAGAAAGAAGAGCATTGACGCTTTCATGCAGACTCCACTTGGCTCGGGGGGGATAATAGCTCAGTGGTAGAGCTCGCTCTTGCAATTGGGTCGTGCGATTAAGGTTGGCTGTATAATTGTGCCGGCGGTACTGGGAGTATTTGTACTGAAACGGTGCTCACTTGTTGCTAATAAATGGGGAAGAGGACGGAAAACAGCCACTGAAAGACTCTATGAGACAAAAAGATGGGCTGTCAATAAGTTTTAGAGGAGGTAGGATGGGCCGGTGGTCAGAAATCTAGTATGATCTAAATGGAAGATAGTGGAGTCGGCTCGGTCTCCTAGGCTTCCCTCATCTGGGATCCCTGGGGAAACGAGGATCAAGTTGGCCCTTGCGAATAGCTTGATGCACGATTCCCTCAACCTTTGAGCGAAATCGTGGCAAAAGGATAGGAAAATCCATGGCCCGAAACATTATCTCCACCCGTAGGAACACGAGATCAACCCCAAGGACGCCTTCTCGGCGTCAGGGGTCACGGAAAAGACCATAGACACTGTTCAATAAGTGGAAACACATTAGCCGTCCGCTCTCCGGTTGGGCAGTAAGGGTCGGAGAAGGGCAAATCAATCGTTCTTAAAACCAGCATTCGTAAGTTTACGATCAAGAGTCGGCGGAAAAAGGGGGAGAGATCACATTCCTGGTTTCTCCTGTAGCTGGATTCCCCGGAAACCACAAGAATCCTTAGAATGGATTCCAATCAGCAACCTTTGTTTTGAGATTTGTGAGAAGAGAGTGCTATTTGGAGAGCACCGTACGATGAAAAGTTAAGATGTTGTTCGGGGGGGCGTTATTGTCTAGCGTTGGCCTCTATGGAGAACCCGTAGGGGAGGCCTGAAGAGGCCCGGGGGGTGGTTTACCCAGTGGAGGAACTGTCAGCGTTCGAGTCCGCTTCTCTCCAGCCCGTGAATTAGCGGATACTTGATAGACCGAATTTTGCCAATTCGGCAGTTCCGATCTATGATTTCGCATCATGGACGTTGATAAGATCCTTCCATTAGTAGCCATTAGGGAGGGATAGCCTTCACGTTCAGGGCGGAGGTTCAACCGAGGGGAAAAGGCTTGCGGGGATACTAGGTCCCCAGAGCGAGGAAGGGCGTAGAAAAGCGGACGAAATGCTCCGGGGAGTGGAAATAAGCATAGATCGGGAGATTCCCAAAAGGTCAAACCTTTTGAAACTGCTGCTGGAACCATGAGCGGCAAGAGGCCACTGGCGAACTGAACATCTTAGTAGCCAGGGAAAAGAAAGAAAAAAGCAATTCCGTAGTAGCGGCGAGCGAAGGGAGCCGCCTAAACCGTGAAAAACGGGGTTGTGGAGAAGCAATACAAGCGTGTGCTGCTAGGCGAAGCGTGAGTGCCCGCACCCTAGATGGATAAAGTCCATTAGCGAAAGCATACTAGCTTACGCTATGAACCGAGTAGCTGGGGCACTGGGAATCCCGTGGAATCAGCAAGGACCACCTTTTTTGCCCCCCAAGGGCTAAATACTCTGGGTGACGATAGCGAAGTGTACCGTGAGGGAAAGGTTGAAAAGAGAACCCCAGTGGGTAGTGAAATAGAAACGTGAAACCGTGCTGCCTCCCAACAGTGGGGAGGGGGGAAAGTGATCTTGACCGCGTGCCTTTGAAGAATGAGGCCCGCGACTCATGAGGCAGGGCTTGGTTAAGGGAACGGAACCCACCGGAGCCGTCGTAGCGAAAGCGAGTCTTCATAGGGCGATGTCATGCTTATGGGACCCGAACCTGGGTGATCTATCCATGACCAGGATGAAGCTTGGATGAAACTAAGCAGAGGTCCGAAACGACTGATGTTAAGAATAACGCGGATGAGTTGTGGTTCGGGGTGAAATGCCCTCGAACCAGAGCTAGCGTTATCCCCGAAATGAGTTGAGGCGCGCAGTGACTGGACATCTAGGGTAAAGAACTGTTCGGTGCGGTCTGGCGAGCGTACCAAATCGCGGCAAACTACTGAATACTAGATAGACCCAAAAAAACAGGGGGTCAAGGTCGGCCAGTGAGACGATGGGGGGATACGCTTCAATCGTCGAGAGGGAAACAGACCGGATCACCAGCTAAGGGCCCCTAAATGACGCTCAGTTGATAAAGGATGGTGGGGGGGTGCAAAGACAGCCAGGAGGTTGCCTAGAAGCAGCCACCCTTTAAAGAGTGCGATATTAGCTACATGATAGAGCGCCCTTGCGTGAAGAATGAAACGGGCTAGCGATTGCCGAAGCTGTGGATGTCAAAAGAATCGGTTAGGGGAGCGTTCCGCCTTAGGGGAAGCAACCGCGAAAGATGCGGGGTCGACGAAGCGGAACAGGAGAATGTATGCTTGAGTAACGAAAACATTGTGACAATCCATCCCCGAAAAAACCAAGGTTTCCTCCGCAAGGGTCGTCACTCGAGGTGAGTAGGGAGCTAAGATCAGGCCGGAAAGCGTAGCGATGGGACAACAGGTCAATATCTGTTACTACCCCTGGTTGGTACGGAGGGACGGAGGAGGTAGGTTGACGAAAGATGGTGATAGGTTAAGGACAAAAGGTGACCAGTGCTTTTTCAGGGTAAGAAGGGCGGGTCGAGAAAATGCCGCGAGCGCGGTCCGAGTACAAGCAGCTGCAGCGCTGAGAGTATGAGCCCGTGGACACCATGCTTCTCACACGAGGCTCATACAAAGGCGCTACGGGCGCTGAAGTAGTATACAAAAAAAAACCCCCCCCCCATGCCAACTCCCAGGAAAAGCTGCGACCGACCTTCACAAAGGGGTACTTGTAGCCCGAAAACGACACAGGTGGGTAGGTAGAGAATACTAGGGGCCGAGATGACAACTCTCTCTAAGGAACTCGTGGCAAATAGCCCGTAACTTCGGGCGAAGGGTGAACCCTCGCAAAACAAAGGGGGGGTCGCAGTGACCAGGCCCGGGCGACTGTTTACCAAAAAACACAGTCTCGCCAAGTGTAAGACCATGTATGGGGGCTGAACGCCTGCCCAGTGCCGGACGGTCAAGGAAGTTGGTGAACTGATGACAGGGAAGCGGCGACCGAAGCCCGGTGACGGCGGCCGTTCACTATAAACGGCCCTCAGTAGCAAATCCGTGTCGGGTAAGTCCGGACCCGACGAAAGGCGTACGATCTGTGACTGTCTCGGAGAGAGACTCGGTGAAATAGCATATGTCTGTGAAGTGCGGATACTGCACCTGGACAGAAAGACCCTATGAAAGCTTTACAGTTCCTGGGATGGCATTTGGGCCTTTCCTGCGCAGCTTAGGTGGAAGGCGAAGAAGGCACCCTGCCGGGGGGACAGAGACATCAGTGAGATACACTCTGGAAGAGCTCGGATTCTGGAGATTCTAACCTTGTGTCAGACCCGCGGGCAAGGAAGTCTTCAGTAGACCGTTTCTATGGGGCGTAGGAAGTCCAAAAGGTAAACAGGAGGCGTGCAAGTTTCTCGGGCCGCCGGCCATGGGTCCTCGAGGTGCAAAAAGGCAGAAGGAGCTTGACTGCAAGACTCCACCCGCGAGCAGAGGACAGCAAGTCGGCTTAGTGCTCGCGGGTGCCGAGTGGAAGGGCGTCCTCAAAGGAGAAAAGGTACTCTAGGGATAACAGGCTGACACTTACCCCAAGAGGTCCCATCGCGAGGAAGGTTGGCACCTCGATGTGGCTCTTCGCCACCTGGAGCTGTAGGTGGTTCCAAGGGTTGGGCTGTTCGCCCATTAATGAGGACGGGAGCTGGGTTCAGAACTAGTGAGACAGTTCGTCCATATCCGGTGTGGGCGTCCCCATAGCATTGAGAGGACCTTCCCTAGTACGAGAGGACCCGGGACGGACGCACTCTGGTGTACTGTTATCGACCCCATGCCTACGGTAACGTGGAGCAAGTGCGGCAGAGGATAACTGCTGAAAGCACTATAGTAGTAAGCCCACCCAGATGAGTGCTCTCCCTCCGGACTTCCCTCAGCCTCGGTAGCACAGACGAGCCAGCGACGGTGTTCTCCCCAACGGGGATGGAGCGACAGACAGAGCATGGACATAGGATAAGGTAGCGGCGAGACGGCGTTAAATAGGTGTCAGTGGAAAGTGCGCGTGATGTATGCAGATGAGGCATCTAAACGACGAACGATTTGAATTGTTCATACACGACTGAGCAAATCGATCAGGCACTTTGAATCATCTTCATTGTTCAAAACTCTTGATGAAAAGATGAAAAAACCAAAAAAAAGCTCGGCCCTTCCATCTCTGGATAGATAGAGAGGAGCGGCAGAGGCCTTTGGGTGTTCCATCAGTAAGAATTTGGTATTCACAATTACGAGCCAATATTCTCTCAGCACTGGCCCGTTCATGGTTTCGATATTCTGGTTGCCTAGCGTAGAGGAACACACCAATCCATCCGAATTTGGTGGTTAAACTCTACTGCGGTGACGATACTGTAGGGGAAGTGTCCTGCGGCAAAATAGGCGATGCCAGAATGAAAAGCTAACACTCTTATTTGACTTTTTCACATTTGAAATACAAAAAAGATCCAAATCAAAATGCAAAGGTAGTCTATTCAAAACCTCAATACATCACTCCCCTCTCTCCCAATTCAACCTCGGAACTGCACTGTTCTTATAGAGAAGAAAGGGGCTTTCCCATCTTCTTAACCCGAAATGAAAATGGCGATGAGGAGAGGGAGGTTCTTTTGGGGTGTACCACCGGGAAGAGATCCAGTGGAGACGGGGTGGGCCTGTAGCTCAGAGGATTTAGAGCACGTGGCTACGAACCACGGTTCGGGGGTTCGAAGCCCTCCTCGCCACAGCCTTCCAAGGGGAAGGGCCTTTACTTTACCCTGGAGGGTGGAAAAAACATGAATCGGGATAGAGACGTAAACGATATTTGAACTGGGGTATGCTCTTTCCGTTTGTCGAAGTGGAATGTAGAACAGAATGTGATACGTGGAGATAAAATGCAATAGAAACAAGGATAGCGAACGTTACTACTACTAGGGTCAAAGAAGCACTTTAATTCAATTCTTATTCTTACATTAATAAAGGAATGAATCAAATCTACCCAAGTAGGATTCGAACCTACGACCAGTCAGTTAACAGAGACGCTCTACCACTTGAGCTTGAGGAACAAGGAGGGATTCGACCTCTAGGAGTTCAACTCACGCTTCAACCCATGACCATATGAGTCCGACGCTTCTTTAGTAACTCCGGACTTCTTCGTAGTGCCCGTTCCATGCCTCATTTCATAGGTAAGCCCAGAGTGGCTCTATTTCATTATAGTTCAATTCCTAGCACGTCATATCATTTAATATCCATCCCTTGGTCTTATAAAACTGAATAAGAGATGTCATTTATAGTCTATCTCGTCTATTAGGAAAGTCAAGAGAATTCTCATCGCAAACATCGAGAATTGTGCATATAGAAAATCTTAAAGAAAGAAAAAAAGGAGACCAAGGCCATGTTTTCAAATCTTTTCTATTAGTTAGTTAAGTTTCTCGATGAGGATAATTAATTCGGTCGTTGCGGTCGGACCTATTATGGGTTTCTGACCACATTCTCCATGGGTCCTCTTAGATTTTTTTCTCAATCTTGGTTAGGAGAAGAAGGAGATATTCGGATCTGGTGGTTGATTATGGGGCAGCTCATGATCTTCAGTCATCGATCTATTATACACCTCTGCATCTATCTTTCTTAGCTCAACGGGTGGAAGATCCATCAATTTTGTTATATCATGCGGACTCAAAAAACGGATTCTGAATGTGAAAAATACACGATCTTCACAGGGTATCACTTTTCACCGATACCCTAAAAGTGGAAATAGCGATTTTCGAACCCAGTTCTATAGAGAAAGGTTGAATTACGTTGGAAATGGTTCATATCAAACACTATAGCTAGTGCATAAAAGAAGGAAGAGAAGGGGATAAGGCACACAAGAACACCTAATCAGAAGTCGAAGACGCGGAATGGTGTGACTAGAGAGAATAGATCTTCTGGGTTTCTTGTTCCTGAAAATATGCTATCGAATATCCTAGGATCGCCGTAGAGAATTGAGAAGTTTCATGTCTTTATCTCGTACTCGTAATTTGGAAAGTCGGAAGGAGGATCATCATTGGCAATGAAAAAACTACATAAAAAACTCGGGACAATTTGAAAATCAGGCCAAGCGTCTTATACATCGCAATAAAATTCATTATGGGCCCACCATTGGATTAGAAGATTACTGGTATGATCGCTTGGTTTGATACGAATAATGGAGGAGTTGTTTCAGTAGGTTAAGGAGACAGTGTATCACAATTCATTTAGATGACTTAATAGCTATCTTTTAACATATCTCTATCCCGTGAAATGTCTCGAGGCCCGAAAGATGGATGATATGCGATGTTTTTCATTTTAGCTAAATGATAGCAATTAAAAGGGGTTCAATCAATTAAATTGGACTATAGCAATAAATAAATAAAGCAAACTTCTGTTATTTTAGATAGAAGAAATTTCTTCTAGCTAAAATAAAAGAATGTACCCTTCTACCAAATACAATTTGCATCGATAAAATAAATCAAATTCCCAGTAGTAGTGAATAATTGCAAATTTTTGTGTGGACGGATTGATAACTTCAAAATAAAACTGTACATAATTTTTTATTTTTCCTGATCAGAACAATACATGAAAAAGAAAGAGGAGAAAAAATTTTTGATTATGGTTGAAAGAAGAAAAAGAGAAGAAGAGAAACTGGGTTCTGTTGAAATCAAGTATTTTCCGTTTCACCACCTAAGAGTACGGGACTTGCCGTCACATTGGAATTTACACACAAAAGATTTTCATCGGAAAGAGGTATCGAAGCATTATTGGGGAAAAACGTCAACGTTTGCTGGCTTAGTTGGCAAAGAAAAAAATAGAGTACGTTATAAGAATAATAGGTCAGTTGATATTTAGGGAAGCGGTGAATTTCATCGTTCGAATTTGGTTTTCTTATTTATAGTCGTCTTATTAGTAGTCTTAGATTGGCATTTTATGAGCCTCGTTTGAGGAATTAATGGAATATCCAGTTTCATGGAATAATGAATAAGGAGAAGAAAGGATAGAGTCTACCGCCTTACAGAAAAGATCTCATGATAGTCAATATGGGCCCTCAGCAACCCATCAATGCATGGTGTTCTTCGACTGATCGTTACTATCGATGGTGGAAGTTATGATTGGGAACCAATATAGGCTATTACATCGAGGAATGTCGAAAAAAATCGGCAAATAGGAAAAGCTACTTAGCAGGAGAGGGGAATTGCTTAAGAAAGAAAAAAGAATAAGAACAAGATAAGAAAATAAAAAAAAGAATAAATAAGACGAAAATTCGACCTCCCCTACATCTTGAATTTCTTCTCCTATACACAAACTACAAGACCTACCTACAGTGGTAAGTCCATCAATGACACCTTGTCGAAAAACGGCGTGAGTTCGGTTACTCTCTTAACCCAAGTAAAGGTCCTAGGTATAAGAAAATATCTATATAACGCGCTTATTGACAACTATATATCTTTTTGTCTTAGTTGCTGAGAACAAAAATACTTTTCGGACCACCTTTTACAAAGGAATTTATTAAATCCAAATCAGAAAAAAAAATAAGGCAGATCCATAAAAATTTATGCTCTGCATTAGACCAAAAAAATAGCTAGACTTAACAGAAGAAATTGAAAATAGTGATGAAATTCATAGGAATTTATGGAAGAAAGAATTAGGAACTTTCTGAAAAGTTGATTGAGGGAGTGAGCCCTTTGAATAATATGGTAATTGCCCCTATTCATTATCAAAATGGATTCCTATCGATCCATAAAACAAAGTACAAAGCAGTGAATATGTAATATAAGAAGGGAAATGCATGTATTTTCCAGGTTCATGAGGATAGACAAAAGTGTTTTAGTCCCCACATGAAGTACTTAAGGACCCTATCATATTTCCTGTATTAACATGGAATTTGGGATAGATGTTGGTGAAAAAAAAGAAAATCCACTTTCGTTGTTGATTAAACGGAAATCCTATGACTCCTTAGACTTACCTTTTTCCCCATAACGATAATGAATACCGAATACTCTAGTACACTGTAATTTTGAAAAAAAATGAACACGCAAATACCCCATCAAAGTTACGGAAATCTATCCAAACAGTTAAAACGCAGTTTAAAACGCAGTAAAAGAAGCTATTATTCCAAAAAAAGGGGTGAATATAACCAACTATTATAAGGATTCATCTTTGGACAGAAGCAAGCAAGAGGTGCATCACCAAGAGAAAGGGTACCCATAAAAAACAAGTCTTGTAATTGGAATGATTTTCTTAAACACCCATAGACCATATTCTGACTTTAGCGGTAGTGGAATATCCAAACAAGAGGTACCATGAATGAATAACGATCCGGATCCCAAGAAAAAAAGCTTTCGAAGAAGCATGAGTGATCAAATGGAATAAGAGCCTTGATAAGAAAGCCTATACTAGAGCTAACATATAATAACCCAATTGAGACATGGCAGATAGGTAAGTTCTTTAATATCTCTCTGAGCCAAGAGCTAAAAGGGCTTAGAAAAGTGTTATTGGAAGATTAAAGAAATGAAACTCTTATCAAGGTCGGGATAGGAAAAGAGGAAGAGTCGCGCATAAGAAAAATCCCGCAAGCAACCCATAGTTTGACTGCGTGGATAAGAGCTGAATGGGGGTGGGTCCCTTCCTGCATCGGTTAAACCAATACGTGAAGAGGGAATTGTTGCGATTTCGCAACTGCACCAAGGAATAATAAAAAGCCACAAATAATAGTAACGCAGGATTAATCTCTATTATTAGGCACAGTTATAGTATTTTAAAACAAATCCCGAAACTCTAAAATACCGGTTGGTTATCCAAAAAAAAACCTCGACATTCTAAATAACAGACCAAAATCCTACCGATTAGTTACAAAGCTTTTGAAAAGCCCTCGCGCAATGGAAGTAGTAAACCAAAAGCCTAGCAAATAATAGAACACATTCACACAAGCTGCCAAAAAAAAAATAAATTGTATCAAATTGCCCTAGTAACCCATCCCAACATGGACGTATTGAAAAAAAAATTACTAACAAAAACTCTCAAATATCCCTCATGTGACTATATAATCATACTAATCAAATAAGAAACCAGGATTCCCTACAGTCAGTAATTAGTATTAACATAATAGAAGTAAGCGGGTTCGAAAGTATAAAATTTAAGGAAAAATCATTATGACGGTCCAAGACCATGATATGATAGATGAACTTCCATAATTGGTTGAATAGACAGGTGAACTGAGCAAACCTAGCTATACTTAAAAGTAAAAATAGGAAAAGCCCATATTGCGACGAAGATTTTCTGTTGCTGTTGGAAAAGGGAAGAAAAGTCCCAATACCCATGACATAATAACTGGAAGTGGGAGAAGGGGATAGCCCAGGCATATGAATAGTATGTTCATAAGAAAGAAATTGCAATTGTACTTGAAAATTTTACTTCAAGGTGTCTATAAATTGAAAAAAGTTTTACGATCACCAAACTAATTCTATCTATTTCTGAAGGAATAAAACCTACTAGAATTCTTAATTTTTCAAAACTTTCTCATTGAAAACAAAAAAAAAAATCAAAAATAAGAACGTTTTTGTTGGCAGTCAAAAAGTTATGAAATAACTTCGTTACCTAGGCAGTAGTACCCTAACGAAGGACTTTGAGTAAATACAAAAAAAAAGATTGACTCATTTTACTTTACAATATGTTTTTGTATTAAATGAAGCAGCTCCCTTGTTTCGAAATAAAGTGAGGGCATCAATTCTGGGAATAATTTAATACTATTTGATTGAATTTTCACTTCCTTGTATCCGCCAGTATTATTGGTGGATAGGCCCCCATACCTTATATCTGTATATGGAGGTCTACTTGAAATATAAATTGATTTACATAGGGAAAACCTTTGTCTTATTCTAAGTATTAAAAAAAAGTCTAAAAAAAAAATATATAATATGTTTAAAAAAAACACTCGTGTCTATCCGCAGTAGACAAAATGAAGTAAAACGAATTCAGATTTCAATATCTTTTAGTATCAGTATAAATACTAAGAAAAAGAGAAAAAAAAGGATGATTTGCGGCAATAGATGTCTTTCACATTAAACTAGAAAAAAGGAATTTCCTTTTTTGAATGGCTTGTTTCCACAAAAAAATACGCGATGTGCAAAAAAAGCGCATTCGAACAATCTTTGGAAAGAACAAGACTTATTTTTCCATAGTACAAGCACTTTAGCAAAATCAAGATCATTTTCTGCGC	*	NM:i:3764	ms:i:37742	AS:i:37173	nn:i:0	tp:A:P	cm:i:853	s1:i:7930	s2:i:5409	de:f:0.1045	rl:i:0
m54269_180730_070446/44761202/0_27884	16	c14f	76434	60	19M1I10M1D37M1D13M2I6M1D45M1D12M1D23M1I7M1D17M1D19M1I7M1D14M1I49M1I8M1D3M1I20M1D8M1D12M2D8M1D21M1D8M1I12M2I26M2D11M1D24M1D4M1I13M1I13M1D5M1I3M1I10M1D38M1D7M1D3M1D40M1D15M1I9M2D36M5I31M1D5M1D5M1D6M1I5M1D19M1I10M1D5M1D13M1D5M1D9M1D62M1D11M3D26M1D18M2D6M1D9M1D10M1I7M1D19M1D19M1D5M1D22M1D4M1D31M1I19M1D2M2I4M1D1M2D4M1D5M1I18M1D13M2D25M1D8M2D2M1D32M2D18M3I43M5I18M1D6M1D36M2I5M1D55M1D17M1D23M1D17M1I8M1D18M3I29M1D27M1I14M6I19M1D2M1D14M1D5M1I13M1D4M1D15M1D3M1D4M1D19M2D70M1I15M1D14M1I5M9I12M3I7M1I27M2I3M1D55M1D19M1D28M1D35M1I22M3I22M1D40M1D19M2D3M1D27M1I24M1I25M1I16M1D18M1I7M1D7M1D37M6I5M1D21M1D7M1D6M1D17M1D4M1D4M2I38M1D5M1D10M1D33M1I6M1D4M1I9M1D11M1I2M1D15M1D12M1I19M2I38M1D22M1I34M1I14M2D51M8I23M1I5M1D19M1D15M2D11M1I11M1I25M3D9M1I28M1I51M1D4M1D11M1I5M1I12M1D21M1D6M1I5M1D14M1I26M1D4M1I12M1D3M1I8M1D50M2D3M1D10M1I29M1D39M3I2M1D12M1D39M1I4M1D14M1D49M1I17M1D24M1I35M1D11M1D4M1D22M1D34M1D25M1I8M1I6M1D4M2D4M1D22M1D18M1D11M1D8M1I1M2D13M1D3M1D35M1D6M1D4M1I9M1I16M1D7M1D4M1D13M2I14M1I39M1D11M1D6M1D14M1I20M1D17M1D3M1D9M1D15M2D9M1D11M1D15M1D3M1D11M2D20M1I15M1D3M1D9M3I5M1D2M1D16M1D8M1D41M1D7M1D31M2D5M1D5M2D3M1I6M1I10M1D17M1D10M1D30M1D9M3D3M1D6M1D8M1D11M1I19M1D4M1D3M1D12M1D4M1D3M1D7M1I25M1D14M4I11M1D11M1D4M1I35M1I6M1I9M1D20M1I10M2I4M1D10M1D15M1D3M1I15M2D1M1D12M1D30M2I4M1D13M1I33M1I43M1I20M1D15M1I5M2I11M1D18M1I6M1D3M1D5M1I34M1D5M1I35M1I5M1D6M1D13M1D5M1D8M1D35M2I5M1D15M1I4M1D15M1D3M1D9M1I24M1D26M2D3M2D19M1D12M1D24M2D11M1I26M1I32M1I11M1I5M1D17M2D6M1D7M2D9M1I3M1I10M1I8M1I20M1D5M1D6M2I9M1D16M2D4M1D38M1D24M1D17M1I8M1D4M1I11M2D9M2I7M1D10M1I10M1D4M1I13M1D16M1D5M1D14M1D26M1D13M1I8M1D17M1D8M1I5M1D1M1D4M1D2M2D26M1D25M1D4M1I17M1D4M1D6M1I46M1I15M1D21M1D38M1D7M1D8M1D13M2I6M2D8M1D5M1D38M5I1M1I9M2I4M1I27M2D27M1I25M1I3M1I7M2I1M1I8M2I15M1D17M1D13M1D22M1I3M1D10M1D14M1D54M1I8M4I30M2D5M1D10M1D67M1D9M1I18M1D6M1I29M1D7M1D12M2D18M1D4M1D26M1I38M1D17M1D11M1D15M1D18M1I8M1D7M1I8M1D12M1D7M1D14M1D25M1D7M1I14M1D25M1D34M1D5M1D13M1D2M1D48M1D2M1D42M1D34M1D48M1D5M1D44M1D27M1D14M1D5M1I21M1D22M1I4M1D5M1D25M1D26M1D6M1I2M1I14M1D10M1I1M1I3M1D9M1I38M1D14M1D9M1D27M1D30M1D1M1D11M1I38M1I10M1D15M1D10M1D6M1D6M1D8M1I10M1I10M1D1M1D28M1D3M1D4M1D34M1D23M1I9M1D5M1D15M1D44M1I4M6I12M1D18M1D4M1I22M1D10M1D3M1I5M1D7M4I54M2D7M1D21M1I22M1D18M1I40M1D12M1D2M1D34M1I9M1I2M1D9M1I18M2I46M1D2M1D21M1D12M1D14M1I13M1D13M1D9M1D3M1D23M1D10M1D6M1I21M1D6M1D2M1D18M1D10M1D39M1D18M1D8M1D17M1D4M1D3M1D7M1I11M2D4M1D24M1D9M1I4M1D15M1D3M1D29M1D12M1D22M1D13M1D11M2I13M1D24M1D14M4D2M1D14M1D8M1D21M1I18M1I10M1D20M1D4M1D5M1D5M1D21M2D20M1D9M1D15M1D4M1D22M1I8M1I41M1D20M1D13M1D12M1I26M2D5M1D8M1I5M1D7M1I15M1D9M2I12M1D9M1D14M1D2M1D3M1I11M1D37M1D27M5I17M1D26M2I12M1I17M1D30M1D7M1D2M2D11M1D17M1I20M1I17M1D9M1D14M2I2M1I7M1D2M1D5M1D60M1D1M1D2M1D19M1I51M1I68M1D11M1I10M1I16M1D36M2D13M1I21M1I34M1D23M1I17M2I13M2I9M1D1M2D6M1D2M1D13M2D10M1D8M1D18M1D3M1D5M1D18M1I9M1I18M2I11M1D10M1D6M2I25M1I9M3I21M1I23M2I34M2D20M3I15M1D10M1I10M3I8M1D12M1D2M1D29M1D11M1D19M1D12M1I7M1D22M1D4M1I3M1I21M1D11M1D8M1D28M1D12M1I5M1I8M1D2M1D6M1D26M1I5M1D1M1D3M1D23M1D10M2D17M1D37M1D7M1I18M1D5M1D49M1I33M1D5M1D2M1D11M1D3M1D9M1D7M1D8M1D9M1I13M1I13M1D39M1I10M1D11M1D29M2D4M1I11M1D2M1I12M1D6M1I2M1I15M1D17M1D3M1D3M1I16M1D7M1D11M1I8M2D21M1D20M1D15M1I23M1I18M1D4M1I26M1I9M1D9M1D19M1D1M1D16M1D12M1D13M1D13M1I7M1D7M1D18M1D18M1I14M1D20M1D20M1I29M1I26M1D15M1D8M1I5M1D26M1D6M1D14M1D5M1D8M1D4M1I17M1I9M4I18M1D8M1D8M1D2M1D32M1D63M1D21M2D12M1I37M1D22M1D12M1I4M1D3M1D21M1D3M1D6M1D18M1D5M3D6M1D24M3I29M1D9M1D18M1D21M1I33M1I55M1D6M1D7M2D41M1D9M1D13M1D9M1D11M1D4M1I30M1D4M1D28M1D15M2D23M1D13M1I15M1D32M1I17M1D29M1D9M1D16M1I8M1D10M2I6M1D6M1D16M1I8M1I4M1I11M1I8M1D7M1D10M1I5M1I10M2I3M1D10M1D10M1I13M1D10M1D20M1D13M1D11M2D7M1I6M1I4M1I5M1I12M1D19M2I6M2I2M1I39M1D9M1I18M1D6M1I4M1D25M1D6M1I16M1D4M1D37M1D15M1D4M1D20M1D18M1I9M1I4M1D2M1D5M1I54M1D10M1D4M1D60M1I19M1D24M1D13M1D3M1I3M1D9M1D11M1I4M2D13M1D16M1D3M1D8M1D46M1D20M1D11M1D5M1D30M1D35M1D6M1I13M1D7M1D51M1D55M1D31M1D7M1D25M1D10M1D11M1I14M1D29M1D28M1I7M1D19M1D19M1D27M1D7M1D24M1I23M1D11M2I3M1D13M1I20M2D6M1D9M1D32M2D13M1D14M1I3M1D4M1I27M1I9M2I6M2I9M1I36M1D9M1D21M1D1M1D15M1D84M2D3M2D1M1D43M1D14M1D13M1D11M1D43M1D2M1D9M7I50M1D4M1D7M2I17M1D4M1I2M2I20M1D8M1D5M1D5M1D2M2D44M1D25M1I5M1I9M2I16M1D18M1D3M1D4M1I12M2I20M5I3M2I41M3I19M2I4M1I6M1D19M1I1M1I2M1I10M2D10M1D26M1I9M2D3M1I143M1D48M1D16M2I20M1I10M1D32M1D5M1I7M1D6M1D4M1D7M1I5M1I14M1D2M2D23M1D3M1D4M2D25M1D6M1D10M1I2M1I5M1I25M1D9M1D10M1D5M1I15M1D9M1D5M1I7M1I18M1D37M1D8M1D7M1D14M1D3M1D3M1I7M2I6M1D12M1I6M1D20M2D15M1I16M1D4M1D18M1I3M1D1M2D7M1D4M1D17M1D12M1D7M1I6M1D4M1I1M1I6M1D3M1I1M1I24M1I3M1I4M1I12M1D12M1I3M1I19M3I7M1D5M1I7M2I16M2D9M6I15M1D14M1I40M1I10M1D12M1I3M3I1M1I6M1I2M1D9M1D12M1D7M1I38M1I14M1D3M1I11M1D21M1D9M1I32M2I9M1D5M1D16M1I11M1I4M1I4M1D6M2I9M1D1M1D15M1D6M1I7M2I15M1D20M1D1M1D42M1D19M1D17M1D8M1D6M1I10M1D14M1D17M4I15M1D7M1I10M1I31M1D8M1I11M1D5M1D2M1I28M1D5M1I19M1D28M1D4M1D3M1D30M1D4M1I2M2D61M1I8M1D4M1D41M1I10M2I17M1I31M1D12M1D4M2I3M1D13M8I15M1D30M1I3M2I8M1I28M1D4M1D16M1D11M1D17M1D5M1D14M3I5M3I3M1D7M1D3M1D7M1D7M1I20M2I15M1D13M1D12M1D43M1D20M1I42M1D14M1D9M1I10M1I5M1D3M1D5M1I8M1I39M1D13M1D33M1D2M1D44M1D20M1D16M1I32M1I10M2D3M1D24M1I21M1I5M1I33M2D4M1D41M1I5M1I31M1D7M1I6M1D4M1I9M1D31M1D3M1D18M1D7M1D17M1D5M1I15M1D24M1D5M1D9M1D13M1D11M1D3M1D10M1D9M1D2M2D1M1D12M1D8M1D7M1I3M1I5M1I15M1D2M1D5M1I1M3I11M1I17M1D19M1I17M2D1M1D7M1D17M1D12M1I7M1D5M1D4M1D15M1D11M3I40M1D5M1I14M1I13M1D7M1D60M1I13M1D10M1I15M1D12M1I24M1D12M1I17M1D14M1I7M1I3M1D9M1I2M3I2M1I10M1D4M1I20M2D5M1D10M1D11M1D13M1D8M1I2M1I20M1D5M1D52M1I32M1I4M2D2M1I2M1D9M1D66M1I11M1D34M1D19M1D9M1I9M4I7M1I3M1I9M1D16M2D6M1D4M2D11M1D4M1D8M1I10M1D6M1D16M1D21M1D3M1I9M1I16M2D24M3I13M2I17M1D7M1D15M1I12M1D6M1D17M1D7M1I15M2D19M5I31M1D40M1I34M1D4M1D17M1D15M2I3M1I5M1D1M1D1M1D8M1D9M1D3M1D10M1D8M1I3M2I9M1I10M1D11M1D7M2I21M1I2M1I7M1D8M1I7M1D8M1D6M1I7M1D4M1D4M2I31M1D11M1I57M1I3M1D30M1I6M1I4M1D15M1D6M1I2M3I9M1I4M2I9M1I11M1D23M1D16M2I18M1D10M1I24M1D15M1D21M1I4M1D11M1I31M1D10M2I12M1I11M1D3M1D16M2D10M1I21M1D11M1D9M1D15M1D7M2I15M1I11M1I36M1D15M23I24M1D3M1I15M1I11M1D17M2D4M1I10M1D13M1D11M1D17M1D38M1I25M1D11M1D9M1I2M1D13M5I21M1D7M1I7M2I10M1D47M2I13M2D6M1I3M1D29M1I6M1D16M1D8M2D29M1I7M1I3M1I5M1I56M1D7M1I5M1I25M1D35M1D20M1I9M1I14M2I20M1I22M1I3M1I3M1D5M2D41M1I11M1I14M1I5M1I10M1D2M1D12M1I8M2D13M1I10M1D15M1I12M1I11M1I4M1I30M1I15M1I23M2I5M1D17M1D8M1D22M1D2M1D5M1I19M1D47M1I21M1I3M1I3M1D9M1D2M1D12M1I12M1I20M1I9M1D5M1I17M6I19M1I14M1I9M1D15M1D13M1D5M1I25M1D18M1D11M1I9M4I10M1D8M2I15M1D3M2I8M1D20M1I12M1D5M1D18M1I2M1I9M2I5M2D9M2D9M1I9M4I9M1D17M1D2M1D7M1D22M1I30M1D12M1D2M1D15M2I1M1I9M2D7M1I9M1I92M1I10M1I8M1I9M1I1M1I15M1D17M2D10M1D4M1D26M1D16M1D6M1I16M2I4M1D9M1D11M1I5M2I15M1I5M1I3M1D3M1D17M1I2M1D13M1D33M1D1M1D2M1D20M1D2M1D16M1I3M1I3M1I19M1I8M1D27M1I21M1I8M2I5M1I14M1D10M1D16M1D23M1D16M1I19M2I9M3I3M1D11M1D2M1D2M1D3M1D10M1D43M1I6M1D4M1I6M1I9M1I12M1D5M1I9M1I9M2D15M2I4M1D16M1D28M1I18M1D7M1I3M2I8M1I3M1D4M1D21M1D7M1D7M4I19M1D32M1D8M2I38M1D14M1D8M1D17M1D7M3I5M1D25M1I9M1I2M2D12M2I4M2I5M1I2M1I18M1I5M1I1M1I10M1I7M1D3M1I3M1D6M2I1M1I4M1I2M1I17M1D16M2I8M1D49M1D25M2I16M2I25M1D5M1I13M1I3M1I13M1D15M2D29M1D34M1D15M1I19M1D6M1D9M1I55M1D2M1I24M1I10M1I21M1D21M1I17M1I8M1D7M1D5M1I6M1I5M1D12M2D21M1D28M1D8M2I3M1D3M1D12M1D1M1D17M1I71M1D33M2D4M1D7M1I10M1D1M1D3M1D4M1I4M1D38M1D2M2D64M1D24M1D14M1D3M1D40M1I11M1I11M5I2M3I2M1I1M1I4M1D13M1D7M1D4M1D3M1I31M1D4M1I12M2D4M1D23M1D37M1D8M1D10M3I9M1D18M1D12M1D5M1D26M1D8M1D8M1D4M1I33M1D6M2I10M2I2M1D14M1D8M5I11M2D4M1D12M1I5M1I11M1D4M1I110M1I5M2I13M1D13M1D5M1I26M1I7M1I5M1I33M1D3M1I22M1D37M1D7M1D12M1D12M1I2M1D9M1I5M1I17M7I4M1D3M1D3M1D1M1D24M1I4M1D5M1I6M2I7M1I17M1I53M2I20M1D1M1D11M1I23M1I14M1D3M2I7M1D2M1D3M1D5M2I9M1D8M1I15M1I4M1I4M1D2M1I12M1D3M1D27M1I12M1I15M2I9M1D14M1D1M1D47M1D8M1I33M1D12M1I17M1D2M1D16M3I17M1I31M3D19M1I17M1D7M3I46M2I17M1I7M1D7M1D12M1D6M2I9M1D16M2D37M1I35M1D2M1D5M1I49M2I13M1I19M1D15M1I19M1D31M1D6M1I10M1D19M1I3M3I8M1I28M1I8M1D20M2I27M1I21M1I34M1D29M1D9M1I16M1I31M1D12M1D4M1I2M1I7M1I2M1I6M1D28M1D19M2I3M1D4M2I7M1D8M2D14M2I10M1I1M2D15M1I2M2I1M1I6M2I6M1D6M1I1M2I7M1D1M1D3M1I8M2I7M2I6M1I3M1I3M2I2M2I6M12I1M4I8M1I2M1I9M1I4M1I13M6I13M2I10M1D3M2I4M3I54M1D14M1I14M1I39M1D15M1I3M2I22M4I23M1D5M1D3M1D8M2D5M1I27M1D3M2I9M1D11M1D2M1D7M1D10M1I30M4I3M1I4M1I8M1D3M1I4M2D8M1I3M1I10M1D24M2I9M1I15M1D18M1D6M1I20M1I15M1I9M2D14M1I4M1D3M2D7M1D18M1I14M1I4M1D60M1I2M1D13M1D11M1I46M1D4M1D1M1D5M1I8M1D6M1I8M1I28M1I6M1I15M2D41M1I3M1I9M2I2M1D6M2D4M1D9M1I8M1D2M1D6M1I6M1D12M2I21M11I8M1I11M2D10M1D9M1I10M2I2M2I5M4I1M3I17M1D1M1D28M1D6M1D5M1I6M1I10M1I10M1I10M1D23M2D1M1I4M1D10M1I5M1I3M4I11M2I4M1I35M1I3M3I5M1I1M3I8M1D10M3I16M4I15M1I4M1I20M1D13M1I5M1I21M1D19M1I12M1D5M1D5M1I6M1D26M1I31M1I13M2D9M1I7M1I8M1D5M2D11M1I40M1I16M2I5M3I16M2I14M1I2M1D6M1I6M1D3M1D9M1I3M1D7M1D13M1D7M2D6M1D14M1I9M1I10M6I2M1I4M1I9M2D5M2I6M1I7M2D6M3I17M1I3M1D2M1D10M1I7M1D7M1D11M1D18M1D8M3I25M1I27M1D26M1D8M1I7M1I9M1D37M1D30M1D7M1I10M1I6M1D19M1D18M1D25M3D29M1D13M1D20M3I10M1D8M1I2M1D16M1D8M2D19M1I18M1I1M1I7M2D13M1D5M1D9M1I16M1I4M1I1M1I14M1I2M1I20M1D3M6D3M26D3M1I21M1I10M19I9M12I14M1I24M1I10M1I20M2I6M85S	*	0	0	TGGGTAGGGCTTCCATAACTTCAACCCTCGAAGTAATTTTTGCTTCTCTCGGGTTTTTTTTTTCTCTCTATTTTTCTTTTTCCTGTCAAGTTTTTTTCTCATATTTTTCTTTTTTTATTTGAAAATAAAAAAAGTTGTATTTTTGTTGAAAAATAGGAAGTTCAAGATAAGAATTTGGTACTATAACTATAGGGGGGCGATTACCGCTATAGCGCGGGGCATTAACATATATAACCATAAGACTTCTTCCCCAATTCTGTTTAGTCGAGCTTATCGATCTGTCATTTATACCTGAGAAAGTAGAAAGAATAGCAATTCCATTCCGCCAAAACCTTAGACTCCTTGTAGTGGGCATAAATTCGTAAGCAGGGCGGCCTGATACGCTTTACAAAAAGGTTCTAGTTCTATATATTCCTTCTAGTCTTTTCTTTGGATGTCGCAAAGTTGAAACAAGAAAATATCTGTGACTTTTCCTGATGTTTCGAACAACTATTCAATAAAACCTCTCGTAGAAGTATTTTAACAATGTTTGCGGTAATATTGTAGAAATCCCGAACAGTTCCTTTTTTATTCATGTACGCGTTTCGTATGCGGTTAGTAAATCAGGCAATAGTGCTTGCCCATAAGAGTCTAATTCTAGGTTCCTCCTAATTTTTTTTTTCTATAATCAACATGTTCTCTTTTTTCTTTCGTTTGGTTCTAACAGCATTACTTGAAACACAATCTACATAATTTTTTATTGATTATATCTTGTCTATAGTATTATAATACTCAGGAGCTAATGAAACTATTTTAGTAAAATTCAATTCTCTCAATTCCGCGGCGATCGCGCCAAAACGCGAGTTTTTGGATTTCCTTTATGATCAATGAAACAGATGCAGTGTCGTCAGCGTAGATTATACCTCTTCGCATTGGGAACTCTTACATGTACGTACAATGAAGCTCGAATTACTTCGGATTTTCTGAGGCATTTGGGGCACTGCGTCTTGATACAGCAACAATAACATCACCAATACGAGCAGTATCGCGGATTACTAGCAGTCGACTATACGCAACACATTCAATTTTCGAGCTCCACGTTATCTGCTACATAAAAGGGTCTGAGGTGGAATCATAGATTTGGATCATTTGTTATTTCAATGCAAAAGGATGAAAGAAATTGTCTTTACAGAAAGAAAGAGAACCTGGTGTTTTATTTTCAATACTAACTTGTTTGGGGGGGTTTTTTTATATTTCGAACCGAAGAATTGATTCGTATGGGCATTTTTATGGCAGCTAGGGAAATAGAATTACTTAGCTACAGTTTCGGAGAATCCGCCCATTTCATAAAGTATTCGAACTGGTTTAACACGGCTACCCAATATTCGGGGATCCCTTTCCCGAACCCATCGGGTTTCGGTCGGTCTGTATTGTAACGGTTTGTCGGGAAATATTAAACGTACCCAGATTTTTCCACCACGACGTGATATCGGGTCATGGCTCTTCGTCCTGCTTTCTATCTGCCTCGCCGTAACCGTAATCAAAGTGGGTTCAGGCTTGAAGAGAATACTACCAAAAACAAATACAATGCCCGGTAGGATTTTCCCTCATCTTCTCTATGTTGTTTACGAAATGGTTCTTTTGGGGTTATAGTCGATGGTTATCTCTTAGTTCCATCTCTACTGCCAAACGGGACCTGAGAGTTTTCTTCTCATCCAGTCCTCGCGAATCAACCTGAGGGGGCGACCAAGGTGTGCAAACACTTTCTCTGAAATCCACAATATTCTAAAATATTACGGTGGTGATACACATTAATAGGAACGGTTAGGGTTTTTAATATTGAATTTATTAAAATACTAAATATCTAGTCAAGAAAGGGATCTAGAATATATCTAGATGTGTATGTTATTTATATATATTCTATATTTAATGTAATGCTTGTTTTTGTTTTTTTTTAATCTCCTTTTTTTTTTATTTTACTCTTATTGATCGCGGTAAATTATTCTAATTCAATAAAAATTTCGCGGGAAATATTTAATCTTTCCTGTTATTGTTAATTCATAACCTTATCAAATAAGGAAAATTTTTTTGGTTTGTTCCGCTCATCCCACCCAATGAAGTATCGGGATTTCTTTTCAAGAAAATCTATCCAGTCATAGGTTCATGGCGTTCCACTGCTCTCCTTTAATGGTTAGGTTTGAATCTCGCAATGGGGATTGGCCTTCCAAAAATTTCTTTCCGAGTCAATTCTCAGTTTATTACTCGGGACGCTCGTTGTATTCTAGGAAAATTTGTATTTCTGGTTTCAATCAAATTACGATTTCGATTCTTGTTATGTTTTTATAGTGATGCTTTATCACATTGCTTTTTATGAATGTAATCATAAGACCATACTATGGGAATCCATAATCTTTCTGATTTCTTTCTTCCTTTCTAATCATCCTTCATTTTATCTAAACATCCCCTTTAGTTTTGCGTAACAACTTAGAATCCTATTTTTTTTAAAGAAAAAATGGCAAGTTGCTACAAGTATATGATAGAGTTACTAATTTAATGATAGATGTATTTTCATATAGTGACTGTTTCTTAGTGAGGATCTCGAAAATACGAAGCAATAGTTTAAAACGTTGGTTATTAGTGCATTTTCTAGTAAGTCAGAGTAGGGTTCATTCTATTTTTTTTGAATCCCTTTTGAAACCTAAAAAAAAAACTAAACGAGTCAAACACTAAGCATAGCATTATTAAAATGATTTCTCAATTTTCATTAATTCTTATATGAAAGAGGTAGAATTTCTTCTTTTTTTCAGGGATTTTAGGAAAAATAAGGCCTTGCATTTTTTATTCCTATTAACTGAACAGAATGGAAGACAGGGTTTGGTATTCTCGTCTAACGAAATCCAAATTTTAACTTCCTAATACTCCATAGATAGTTCGAATGGATTAGCAGCAATAACAATTTTTAGCGGAATTGTTGGGAGGGGAAGTCTCCATTTTTTGATGCATTCGGCACGCGCAGTCTTTCCCGCGAGGACGGACTGCAAATTTTACTTTTACTCCCTTATATCTGTTTTTTTAGTTAATTCAATGGCTTTTTTCAGCCTTTCTTTCGGAATGAACTCTATTTTTTAATTGGAAAGCTATATAGTCTGCAAGAAATGTAGGTTGTCGATAAGTTCTTTCACTTTTTCGATCCCAATATTAAGTCTCTGGTTTACAGAATTAAACTTCTTTTTGTAGATATTCTATAATTCTTCGATTGCTCCTTTTTTTATTTAATAAATTGGGGAATTCCATATGGATATGACGTGGATGTACGATTTCTTTTTGAATTTCTATTGTGTAATTACTTCGGAACGTGAGCCTGGGTCCATTTTTTATTATGTGTAATTACTTCGAAAACTTGATGTCTGCTCTATTTCATTCGAGCCCTTTTTCCTATTCGTTATATATAGTTCTTGAACAATTCCGTATTTTGTATGCCCTGTAGACCTTCGAAAATTTTTTGGTTGTGCGAACCAAAAGGAATGGTGATTTGGGTGTACCCAAGTCTGAAAACCAAGTGGATTTATTTTTGTCCATTTTTTCTATTCTATGTTTTTTTTACCGGGAAATCAAATCTTAGAGGGAGCTAAAGATTATTTCGATTTCTTACTATAGTTGTACAATGTTATATGACACATTGGTTTTTGTTATGGGGGAATACGTCCTCGAGCCCGAGTCGAATTTATTAAAATAGTACTCCTAGACTTCGGCTTAGTGATGAAAAATTTGCTTTGTCGAATCCTAAAATGAGGCATTTGCTGCTGCCGAAAATAACCAACTTTAAGATGGAAAGATGCTCGGGGATAAGCTGAGGTTCAATATCATACGGTTTCTCGTAGTAACGCAAACGAATCTAATCCAGAACTCTTTGTACTTGAAAAGGACCTGTGGATGCGTTTTTGTGCTTGGAAACCGTTGCACTAGTAAGACGATTCGGTTGGTAATTTCTTGCGAGTTTCCTAGCCAGCTCTCTTCTTCTTTATCCTAGGGTTATACTTTACAGTTTGAATGTATAAATAGGTTATTCCCGCTTACCTAATTTCTTTTTTTTTTTTTATTTGATCTTCTATTCTGAAGCAGTAAGACGAGATTTTAGTATCCTTTCGTGCACTTTCAAACTCGTGAAATGCCCGACGAGTTGGTACAATTCACCCAATTGCGGACCTACAATAGGATTTGTTATGGAAATAGGTATATTGTTCCTTTTCCATGAGAATCGCGATTGTATGGCCACACCATTGCGGGTGTAGATGCTAGATGCCGGGACCACGTTACATTGGTTTCTTTATCCTCCCTATTGACCTTTTTATTTTGGCCAATAACTGAGAAGATACAAAACAGGATCGTTTTTTTTCGTTGTCACAGCTGATTAATCCTTTTGTTTCATTTTAAAAGAGTGGCATTCGATGTCCAATCTCTCGAGCGAAGTATGGAGGGTAGGAATAAATAGAATAAGATGAATGGAAAAAACGCGAATGTATACTTTAGCGGATAAGGGGCGGATGTATGCCAAGGGACAAGGCCAGGGGATTGTGAATCCACCATGCGCGGGTGCAATCCCGTTCGTTCGCACATCCCATTATTGCAAATTCCAAAAATTGCAATTTCCAATTCCTAGTTACGATTTATTACGGCGCGAAGAATAAAACTATCACTTTTATTTTTCCTTTTTCCCTAGTCTTCTTCCAAGCGCAAGGAAAAACCAATGGGTTGGGGTTTGTTCTACCCAATGGGGGCTTTACCTTCACCGCACCATGGGGATGGTCCACAGGGTCCAACGCCCTCTTACTACGGGGCGTTACCTAGCCAAACTTGGACCCGGCTCTACACAAACTTTTGGTTCACACCCAACAGTACCCACTTGTACGACTGTTTGTCAAGCATTTTTGGGATACCAAACGGACCTTCCCAAGATGGATAATCTAAAGTGGCCGATTTACTCTTTTCAATCAGTCGCTACAGCCACTCTGCTGCTCTAAGCTAATTGGCCCACCCCTTCCACGTGTGCTTCTTGTGATGCGTATGGCCGGCCTAAGGGCATATCGTGAATAGGATATTCTTTTCTCTCAAAAACACCCTTCCCAAACGTACAAGCTTCTTCCAAAGCATACGCGTTCTAGATGTATATGGACGATCTTAGATCAGATGGATATTATGAATCGTTTATGATGAGTAACACATGGAGTGGATATTAGGAAAAGGAATCCAAACTGCCGAATCGCTCATTTATGTCTTCTACATCCTAGTCTCCGCGTTCCGTTATCTGGCTTAGGTCTTCATGTAGCCATTCAGACGAATGCCTCTATGAAATACGTCGATTACTTTCATATAGGTACCGTAGGAGACAGTCCTATTTTCCACGGGGGTCTTAATTACCACTGCTAGCTTTTCAATTCGCCTCTGACATCAATTAAGATGTGAATAACCCGTCCTCCTCTCTTTGAAACAAGGGGCGCTTCCGAGTTCTGGCCGTGCTTAAACAATTTTGTATTCTCCATTTACCATATCTATAGCGTCAGAAATTTGATATGAGGAATACTGAATCACTCACTGCTGCCATTACTCACAACAGTTCTGTTGGGTCTTCCCGTAGAGGTAGTCAAATTGGATCAGTGATCGATTTTCACCCAAACGCAACGCATCGTAAAACTTAATTGGTGACTTCCAATAAGGAATCAATAGTTCAAACCGCACTCAAAGCGTAGGGCATTTCCCATTGATATAGGAAACTTTTTGTATCCGCAGAAACAATATAGTATCTCCAATTTAGCCCCTCTGGGATGTAAATAGATCCCTTTACCCATCCCAATAGTGTATGAGGACAATGTACGCATTCGATTAGGGTTGATTCTATGGTTACGATTCGACAAGATATGTCTTTTTGATTCCGTCGAAAATCGATTTTTACGGTTTATATAGGCGCTTATGACCTCCCCCTCTATGCTGCGGAATGATTCCTTGGAATTACGACCTTTACCACAACGGTGCCGTCCATGGATCAAATTATTTCGTGGATGGGATTTCACTGACTATCTAATGGTTCCCTTGCGTGTGTCGGTAGTAGGTGTTTTGTATAAATGTTTCGACGTATATTAAGATTCTCCTTTAGTTTTTCTCTATCTAGAAGGGAAAGAATAACCCGGTTGAAGGGTCATGATTCAGACGTCTGTAATGCATTGTATGTCCTAGAATAGGGCCATTCTGCTACCCTTTCGGGTCGTCGAGGCTATTCAAAGCTATACCTTACCACCAAAGAATGAGTTCGACCAATGCTTTTCTTTCGTCTTAGTGAATCCGATTCACAATAAAAGGATATGATTCTTTCCCAAGAAACGAAGACTTTTTCTGGTAAATACTGCGTATTGATTCCATCCAGAAATCGACTTTCCTCCTATGCTCTGAGTTCCAGTATCGCTAAGAATCGAGTCTTACTGTTATTTGTATGGTATGAATATACCATACCAATTCGTTATGGAGGAATGATGGATGGATCCATGGATAGAGAGCCAGTTCCAATAGACTTATGGAACGTTCGGTTCGCGTGCATCCAGCAGGAATTGAACCCGCAATTTACCAATTATGAGTTGGGCGCTGTAACCATTCAGCCATGGATGCTAACAGGATCAGCGTACATCGTAAATAACCAATTTTCATATAGAAAGACTATCATAGAAAAATGAAATCGAAAATATCGGAGATGGCAAAAGTCGCGAGATGACTATGAAAACACCTTCTGGATCCTCGAATTGAAAGAGGAGATGAGAGGATCCAGAATCCTAATTCTCGCTATTGGAATGGATCCAATTCTATTGAGTAGACTCAATCAGTGATCATTTCTCTTAGCGAAGATAGTGACTTGGTTATCCAAAGGATTGAACAACCGGGATCCGTTTACTTATGATACTAGTTGACATTGAGACAAGGATTAAGGAATTATGAGTTTAAGAGATCCTTTTAGCGAAAAGACGTATATTCCGTGCTCACCTTATGCCCAACACCTCGTATGGGGCTAATCGTTTTAATTTACCATCTCAGGGGAAAATCCTTTCGTTCCGCTTAGCCTATCGCGTTTTTAGGATAGGTCTATAGGAAACTGGACGATTCATATTTGGCAATAACCAATGAAAAATTCCTATTTTCCTTCTTAAGTACGAGGGCTTCTTATTCCACAAGAAAAGAACGAAGCAACTTTTCATTCTTTCAGATTACTGGGGGTTTTATTGAAAAGGACAATGTCCATACCTAAGGATTCGGGTCCATAACCACGAGTTCCAGTGCACCTAGGGAAAAATCTTGTAGCACTAGCAACGAGGCCCTATGATAGAATATATAGAATTTTGGGTCGGGAATTCGAATGATCAATTGATGAAAAATTTGGGAGCAAAGAATGACAAAAGACGAGACTCTACTAGTCTTCACTCTTTTGGTTTCCGGTTTCGTTTTCTTATTCGGGATCTTGCCTTTTCATGGTTCTCATCTCTGAACTCGCGATTTTCGCGAGGAGAACCAAATCAAAGTTGGGGAAGATCATGATTTGGGCTGCATAGTAGTGATACTTTGCAATTGCGGTGCGAATCTATCCGATCTTTAATCTTTTTGACTAAAGAAAGAGAAAAAACCCCTTGGCGAAAGGCCCTTTATGATAAGCTTCCCGGGATCTGGGAAGTTTCTCTTTCACGTTTGGGATCGTTTGATCGATTTCTTGATCGCTACTATGGGCGTGCGCTCCAAAGGATACAAAAGGGATTCGCAAAAAAAAGGGGATTGTAGTCACTTTTTCCTGTCGCGTAAAAAAAGGCTTACGCTGAGAGCAATAGCGGTTGGGATCCTCTAATTTCTGAGCAACCTCTTTTGATTCTTAAGCCACCCTTGCAGTAGGATACCGTCTGCTTTGGGTTCTTTTTATATTATCTCCTTCGAGGATTTTTGGATCGTTAAGGCTATATTAGCTATTTGGCTATTTACTGTCTCTTTCCAGGGAAGTGGTTAAGGAGCTCAGAGATAGAGGCGGAGGCCAGGCGCAGATTTCGGAGACTTCTACGGGGAATGCTCATTGAATGGCAGTCTCCGTATATGCCTTGAAGAGAGCTCGAACTCCACGCTCTTTGCACGAGATTTGGTGAGTCTCGAGTGCTAACATTTCACCATCAAGGCATCTGAAAGTGAATGATCAGAATATGATATCTACTAATGTGTATCTGGAAAGTGAATAGTATATCGATGAATATGATCTCTAATCTAATGTGTATATGGAATATATGACAAAGTGGGTATTGAGTATTCGATCGATCGGTCATATAGCTGAGTCAGACATCAAATAGATCGATTTGAGTATCCGTAGGACACTTAAGGTATCAAAATCAAAAAGATGTTACAATCCAAATTTCTCGATTCCATAGAAGCCCAAAGAGGTGCATATGGTCCCAAATAAGGATAGGATAGTATGTCAAAAGCAGTATGATGTCACAATATGCCTAATCCTAAATAGCATGTAGACGTGGGATGTCTTATGTAACAGAGTTATCCTATTTCCATAGCTCGAATGGAACCCCTTCTCATATATGAATGGCACGGTCTGGTCCGTTGGAAATGAACGTATATCTGATGATCGAGTCGATTCCATGATTATAAGTTCATAACATAGCGCCCATTCCCCATTTGGGCGTGCCGGAAACGATCTACTAATCTTGTATTCCAGTTAGTAAGAGGTACGTCGAAAACTCAGAAAATAGACCTAGCAGCTAAAGAGGGTATCATGAGCAATTGCAAGAATGGGTTCATGATTCCGGGTATGGAGATGCTATCAAACATTACAGTCATACTCAATTCGATTGGAATTGTTGGATCTTAAGGGGATCTCTATAAATTCGCACCCACTAAGGGGTATTCGTGTTTCGTCCAGTCATTAATAACTGTACTATTTTTAGATAATAGTAGATAGAAAGAACGCTGAAGAGTCCTATTGAAACCAAGAAAATATAGGCCTGCTTGCCATCCACACCAGAATAGATAGAGTTTTCAGAAGAAAACCTGCTAGTGGAGGAAGGCATCCTAGGGATAAGAGACATAGGGCTAAAGAGAGAGCCAAAAAAGGTCTTTCGTGTATTAATCCTGCATTAATCGCGAATGTTATAGTTCCGGTACGTAGACCAAATAATACAATGCAAGCAAGTTCCTAGATTCCAGGGAGATATAGAAAAGCATAATAAGTTATCATGCTTGCATATCCATCATTTGAGCTCCAAAAATTATGCCAATAATTCACATATCCGATTTGCCCGGTATGGACGAATATTGGCAAGCATAGTCATGCTGTTGAGTAATAGCAGAGATTCACCATATCATGTAAGAATAGCTAGGATTTCAGAGAAGTGCCATTCGGTTGATGAGAAAATAAAAAGGGACTATCGAGAATTCGCGTGTGGCTGAAGCGAAGCAGCAAATTCGAAGAGTAACAGAAAGAAAAGCAACGACTGGGAGTGGGGGGAGAGTCAGAGTCGAAAAGAGGATTTCCTCGCTTCTTTCTCTCATGCAAAAAACCGTGCATGAGACTTTCATCTCGCACGGCTTAAGTGATAAAAGAAAGAAGAAAAACTTGTCTTCTTTCTTGTTGATTAGCCTTCCTCGCGGAGTATGTATAGACCGAATCCATCTTTGCGAAATCGATTTCGAAAAAGAACTATAATCCTTAACGTTCGAGGAAGCCTTCATCGTGGTTGTGAATCGACTGACTGTTCAATCCTTTCGACCTTGGTCCGTTAGAGAGCAAGTCAGAAAGGTTGAGAATAGAACCATTGATTTGATAGTTCCCAATAGCAATGAGATGATCATTTAGGGTGCTCCTTTTTGTTCAACGGAGCACTATTCACTCGTAGTCTCTGAAGGATGAGAACCCCACAGTATATCTAAGTCGATAATTCCAGCATGTATCCGTCTAGTCCGATTCTTTGTAGAACTAACCGTCAGAACGAGCTTGCAAAATGGATCTGTTATCATAAAAGAGATTCGTTGTTCCGACCCGCTGAACATTAATTGTTATTTGAACAAAAAGATCACAATAAACTTTTGGTTAAAAGGTCTTTTCTGGGCGGAGTGGGGCTAGCTTTCTTTTGCATATCTATGAGTTTGCAAAACCAAACACTAAGAGAAGATATAGAGGGTAGGAATGTGTCCGAACGAACCACATACTTCGTAGACGTCAGGAGTCCATTGATGAAAAGGGGCATGGGGAAAGCTGAAACCAAGTCTACAGTGAGGGATATAAGCGCAATTGAATCCTGGGGGAGTTATAATGTTGTGTATTGATAGACCGCTTCCACAATTTATTGAAGTCGATCGCCCCCCCAGAGAACATAATAGCCAAGAGAAACCTGAACGAAATAGAAGAGCTTTGCCCCACAAGAGTAAATATTTCATAGTGCCTCATTAGACCGTAGATCCTCTTGGTATATCCAGGACAATAGGTAGGAACATAAACTGGAAACATTCTGGAGCTACAAGATTAGTTATTAAATGCTTAGCAACACATAAAAAACATTCCCCTAGAGAGATGTTAATAGGAATAACGAACTCTGTTATAGCCATTCGGTACATTCATGTACTCTAAGGTAGAGGAACTCATAAAAGGTGACATAATAAATAATAAATTGAAAGATTCGTGGAAATTGTTCGTGTCGGAAATTTCCCGAAAGCGAATTATAGTTTATTGCTCCATCGGAACAATAGGGCCCGTTATGCGTATTACTAAACTTGGTGAAGGAGATGAAATAGAACCAAGGTCTATCTTTTGATAAGAGGTTAATCGATCAATCAGAGAAGAAATAGGCCAAAAATTAGGATCAGTCTGGAAAAGAAAACTTCCTGGAGAGAAGCAATGAAAACGCTTTCATAAAAATTTCTCGTAGAAGCAATCGAGAATGAAGTTTTATTCTGTAATGCCCGACAGACTTAGTAACTGCATCCAATCTCCGAAAAGTCCGCTTGTTTCGATTTTTGGAAGGGGATATTTACGGAATCCCCCGGAATAGGATCAAAGCTTATCCATGCTATTTCCATAAGATCTCTTTCTTATTGCTTAAGCAAGCCCCCGAGAGGGCTTAGTTGATCATGATTCTGCTTTCTATTTCTTTTCCTTTTGTTTGTTTGCGAGAAGTATCGTCCGATTCTCCTTCTATGATCTTTTCGATCGAGATGTATGGATCATGTTACATACTAGATTCTGTTCATGGATTAACGGAAAAAATGGGCAAGAGCTCTATTTGCCGCTGCATTCTCTGGTCGCTTCCTTTTTGCGTTGGCACCCCCACCACCTTTGGCCGGCAGCTACTAATTCGGAACTTAATTGAAAAGCCCATATTTCGACCCGGACGCTTTGGGAATGCTTCTAATAACCACCGAATGGCAAGGCTCTTCTTGTTTATCCTATTTCAATCGGAACTTTCCGCGTCGAGCCTTTTTTATACGTCTTGTTTTACTCCTATATGGGAGTTAGCTACGTATTGTTGACCGTAAAACCAATAGTGGATTTGTTTCTGTCTTTGTGAATCTTTTGCACGGATCGATAGAGAATTGATAAGCCCAAGATTTTTCCGTCTTTCATAATACGGTAACCACCATGTTAAACTAATCGATTACGAAAATTGGATCGGATTTTGCAGTTCTTTTTTCGCGCCGTACATCGACGTGCATGAGCGTGAAAGAGGTTCAAGAATCCGTTTCTTTTTTAAGGGCTAAAAACGACATCACTTATTTTTTGGCTTGTTTTGACACATATGTAGGGTGGATCTCGAAAAGAGAGCGAAAGGATCTCCCTCCAAAGCCGTAATACAACTTAATCGAATAACGGCTTTTCCACAGACGATTTATAGGGATCATGAGATCGATGTATGGAATGCAGTTAATCACTTAAATTGAGTATCCGTTGCCCCCTTTTCCCGCTAGATCGGAAATCGTATTTTCCCATATCCCATAACCATGCAAGTCCTTAGGTTCCGAAATAGTGTAATGGACAAAAAGACAACGTGCTTCGAATCATTGCTATTTGACTCGGACCTGTTCTGAAAAGTCGAGGGTATTTCGAATTGTTTGTGACACGGGACAAGTAGGGGAAAACCCCTGAAAGAATTCCATCCTTGACCTGGGACATAAAGATTCCGAATCGAATCTCTTTAGAAAGAAGATCTTTTGTTCATGGTACCATGCTCAGTCCCTTACGAACCTTTCGTTATGGGTTAGCCATACAATTCCACATGTTTACTAGGATCACATTGGCATCATAAAATGATTAAAGTCTTTGGTAAGAATCTACAACGAACTAGAACGCCTTGTTGACATTCTTACTGCGACAGCATCTAGGGATCCTCGAATAATGCGATATCTCACACCGGTAAAATCCTCTTACCCTTCCTCCTCTTACGATACTACAGAATGGTCTTGTAAATATGGCCAAGACCGGTAATAAAGCAGTGATTCAAATCCAGAAGGTATCGTACTCTGGCACTGTACGTAAGGCAGGTTGGTTTTTTGGGTTGATAGTGGAAAAGTCGACAGATAAGTCAACCTTCCTGTCCCGTACAGAACAGTACATGAGATTTCACATCATCGGCTCTCGTTCAATTCTTACGAAGGGATACTTTTCTCGTTCGAGAGTCTCCGCCCTTCTTCCACTCAGTCCGAAGAACTAACTAAGACCATTGAGTACGTTTCTATGTTCTAATTGAACACTTTCCATTTATGATCAAAGGAGAAGATGTTCTTTTACCAAAAATATGCGGATCAAATCACGTCTTATAATAAGAAGAAATCTTCTCGGTATCAATTCCCTTGCCCCTAATTCTTGAGAACGAAAGGATCCTTTTCGAGTTTCCATTCTTCATTTGAATCTGGGCTACTTCTATCTTCGACTATTTTTTTTTGGCTTTATTCTTTATTTATTCATTTCGATTGTTCCCTCTTCCTCTATTCCCGATATCTAGGTACAGCGTTTGCCCAATAGATAACCTTTTCCCTGTATGAATCTATATTATTCCATTCCACTTATTCCGAAACTTCCCAAGAAAAATCCCTGAATTGGATCAAAAATTGACGGGTAATGTGAGCTCGGATCATGCGGTTAGGCAACTCTTCAAATAGGAATCCATTCTAAGGGCTTTCGGCTTTGGTGAGGTGTCAGAGATCCTTTCGATGCTATTGTGTGTTGAGGGATATCTATATGGATCGATACGAGTGCATAAGACCCGCGGTAGCAATCGGAACGGGGGAAAAGAAAGTATAGAAAAGGACAGTTATTTTCAATTTCGATTATCTATATATTAGTCGTTTCTATTCTCGATATCTATTTCTATAATAGTAGTAGTTAGTATACTATTCTATTAGTTAGCGATCCCGGATATGTGAGTTCTTTCTGCCGTGATGAACTGTCGGAAACAGTCCTCAATTTTTTCTCTGGCAGGAGAAAGGGGGCTCAGCAGGAAGAGGATTGTACCATGAGAGAGAACAGAGGTCAACCTCTTCAAATATGAACATGGATTTGGCAATTGAACGTAGTTGGGTCCTCATAGCGATCCGAATGAACATCTTTCTACAGAGGTGAGAGGTCAATCTTTGCTAATTAGGCAAGAGGATAGCAAGTTCGAAATTCTTCTCGTAGGACCGATGGATTTCTATTACTAGAAAGTTGACATAAATGAAAATGAAGTAGTAATGGGAGGATACATTACCTTTCTTGTATGTGTTCCTCAGAGAAGGAATTTGTCAATTTCATGTGCGAGGTATCAAAAAAGGGCGTGGAAAACACGATAGAAACGTTCTTGAATGGAAATTGAAAGAAATGTAGCCCCAGTCCTCGGAAAATCGTAAGATTCCTTTGGCGCCAGAAGAAGGGGCCCCGCGCCCCCCATATCATCTTGACTTGGTTCTGCTTCCCCTCATTTTTGTCTGAAAATACCGAGTCGGGTTGTCTTGATCCGACAGTATCGAATAGAACATGTCTTGAAACAAGATCTTTCATGGAAAATGCTCGATTAGGATCGGGAAAATAGTTACAGAATTTGAGAACCATGTGCTATGGCTCGAAACCATAGGCACTCATATTTTCGATAGGAACGGTTGACAATTGAATCCAATTTTTCCCATGATTGGACTATCCATAATAGTGTGGAACGAAAGCCCCGGGGAAGGGTGGCCTTAAGTTTCGCGCCCTTTGCCTTAGGATTCGTTAATTCTCTTTCTCGAGGGGACGGGGAAGGATATAACTCAGCGGGATAGAGTGTCACCTTGACGCGTGTGGAAGTCAGAGTTCGAGCCTGATTATCCCTAAACCCAATGGAGTTGTTTTCTATTTGACTACTCCCCCGCACACGATTCGAACGGGAATGGTAAGGCTTGTGGGATTGACGTGATAGGTGGGTGCTATACTGATGGTGGCGAACTCCAGCTAATATCTGAAGCGACATTGGATAACAAGTTATCCTTGGAAGGAAAGACATGCCGAATCGCTTTGTCTCGCATAAAGGACGCTATAAGTATGCAACGAGAATCTTCATGGAGGAGTTCGATCCTGGCTCAGATGAACGCTGGCGGCATGCTTAACACATGCAAGTCGACGGGAAGGGTGTTTCAGTGGCGAACGGGGAGAACGGCGTAAGAAAACCTGCCTTGGGAGGGGAAACAACACTGGAAACGGTTGCTAATACCGTAGGCTGAGGAGCCAAAAGGAGAACTCCGCCAAGAGGGGCTCGCGTCTGATGTAGTTTGGTGAGCAAAGCGTACAAAGGCGATGGCAGTAGCTGGTCGAGAGGAATGATCGCCAGCAACTGGGCTGTACGACACGGCCAAAACTCCTACGGGAGGGCGAGCACGTGGGGAAGTTTCGCAATGGGCGATAAGCCCTGACGGAGCAATGGCGCGCAGTGGAGGGGAAGAGACCACGGAGGTCGCAAACTTCTTTGCGGAGAAGAAAGAAAAACAATGACGGTATTGAGGCATAAGCATACGGCTAACTCTGTGCCAGCAGCCGCGGTAAGACAGAGGATGGCAAGCGTTACCGGAATGATTGCGGCTTAGTTAAAGCAGTTGTAGGTGGATTTCAAGTCCGCGTCAAACTCCCAGGGCTCAACCATGGACAGGCGGTGGAAAATACCAAAGCTGGAGTACGGAGGCGGCAGAGGGAATTCCGGTGGAGCGGTGAAATGATTGAGATCGGGAAAGAAACCCAACGGCGAAAGCACTCTGCTGGGGGCCGACATGACATGAGAGACGAAAGCTAGGGGGAGCAAATGGGGATTTAGGACCCCCAAGTCGTCCTGCGTAAACGATGGCTATAGGTGCCTGTGCGGAACTCGACCCGGGCAGGCTGTAGCTAACGCGTTAAGACCCGCCTGGGGAGTACGGTCGCAAGAATGAAACTCAAAGGAATGACGGGGGCCCGCACAAGAGTGGAGCATGTGGTTTCTTCGATGAAAGCGAAAGAACCTTACAGGGCTTTGCATGCGCGAATCTTCTTGAAAAGGGGAGAGGGGTGCACTCGGAAAGCTGGACACAGGTGGGGGCATGGCTGTCGTCAGCTCGTGCCGTAAGTGTTGGGTTTAAGTCTCGCACGAGGCAAAACCTCTTGTTTAGTGGCCACTATGAGTTGGAGACCATGAACAGACCGCCGGGTTAAGCCGGCTGAAGGATAGGATGAGGCAAGCATAAGCCCCTTATGCCCTGGGCGACACACGTGTACACATGCGGGAAAAAGGGTCGCGATCTCGCGAGGGTGAGCTAACTCCAAAAACCCGTCCTCAGTGCAGGATTGCAGCTGAACTCGCCTGCATGAAGCAGGAATCGCGAGTAATCGCAGGTCCAGCAATACGAAGGTGTGAATCCGTTCCCGGGGCCTTGTACACACCGCCCGTCACACTATAGAGCTGGCCATGTTGACTAGTATCAACCTTAACCGTTGTGTTGTAAGGAGGGGGATGCTAAGGCTAGGCTTGCGACTGGAGTGAAGTCCGTCGAACAAGGTAAGCCGTACTGGAAGGTGCGGCTGGATCACTCCTTTCAGGGAGAGCTAAGCTTATGCTTATGGGTATTTTGGGTTGAACTGCTCACGCCCAAAAAGACCAAGGCAGTAGCACGTCTGGCTAACTTGGTATGGAAGGTCTCCTTTCGTTTAGGGTGCAAAGTAAGACCAAGCTATGAGCTTATTATCTAGGTCGGAACAATTAGTGGATAGTGATAGGATCCCCTTTTTGACGTCCCAATGCCCCCCCCGTGTGGTGTGGCGGGCATGGGGAGGTCAAAAAGAAAGGGATGGAGGTTTTCTCGCTTTGGCGTAGCAGGCTCCCTTTGAGGAGGCCCGCGGCGACGGCATTAGCCTCAGTGGTTAGAGCGCGACCCTGATAATTGCGTCGTTGTGCATGGGCGTGAGGGCTCTCACCACATGGATAGGTCAATGTGCTCATCAGCGCCGACCGAAGATGTGGATCATCCAAGGCACATTAGCATGGCGTACTCCCCTGTTTGAAGCGGAGTTTGAACCAAACAAACTTATCCCTCAGGAGGATAGATTGGGCGAGTCAGGTGAGGATCACATGTATCAAATTTCTATTCACTCGTGGGATCTCGGGCGGGCCGGGGGGGGCACGAACGGTCCCCTCTCTTCTCGCGAATCCATACATCCGTAAGGTGATGGAGCGCGATCTCTCGAGCACAGGTTGAGGTTCGTCCTCAAATGGAGGAAATGGAGCACCTACCAACGCATCTTCACGACCAAGAAACTACAGATCCACCCTGTCTTCTGGGGTGACGGAGGGATCGTACCATTCGGCCTTTTTTAAGGCTTTTCCCGCGGTCTGAGAAAGAAGCAATCAAAGGACATTCCCTAATCCTCCCTCATGAAAGGAAGAACGTGAAATTTTTTTCTGTCCGCAGGACCAGGAGGTTGATCTAGCCCTAGAGAATGCTTGGATAAATAAGCATATGGTCTTCGACCCCTAAGTACTACGAGGCGCCCCTCAGATCAGTGCAATGGGTGGGCTACTACGTTATATATCTCTTTGACTCGAAATGGGAGAGAGCAGGTTTGAAAAAGGAATATTAGAGTGTATAGGTGGCCAGGGGGTCTCTTAACGCCTTCTTTTTCTGCCCAATCGGAGTATTTCCAAGACTTGCAATGGTAAGGGGAGAAGGGGAAGAAGAAGCACACTTGAAGAGCGCAGTACAACGGAGAGGTGATGCTGGCGTGCGGGAAGGAGGGAATCGCTCCCGAAAGGAGGTAGAGATTCTCTCCCAATTGGGTGGATCGTAGCGGCGATGATTTAGTTCACGGGCGAGGTTCTATCGTTCAAGCCAGGATGGCACAAGCTGCGCCAGGGAAAGAATAGAAGAAAGCATCTGACTATTTCATGCATATCCACTTGGCTCGGGGGGGATATAGCTCCGTGGTAGAGCTCCGCTTCGTGCACAATGGTCGTTGCGGATGTTTAACGGGTTGGCGTCTAAATTGTCCAGGAGGTCAAGGGTATCTGTACCTGAACGGTGGCTCACTTTTCTAAGTAATGGGAAGAGCGACCTGAAACATGCCACTGAAAGCTCTATGAGACAAAAAGATGGGCGGTCAAAAAGGTAGAGGAGGTCGGCTGGGCAGTTGGGTCAGATCTAGTAGGGATCGTCCATGGACGATTAGTGACGTGGCGGCTCTCTAGGCTTCCCTCATCTGGGATCCCTGGGGAAGAGGATCAAGTTGGCCCTTGCGAATAGCTTGATGCCACTATCTCCCTCAACCCTTTGAGCGAAATGTGGCAAAAGGAAGGAAATCCAGGGACCGACCCCTTATCTCCACCCCCGTAGGAAAAAACTACGAAGATTCACCCCAAGACGCCTTCGGCGTCCGGGTCAGGACAGCATAGACCCGTTCCTAAGTGGAAACACATTAGCGTCCGTCTTAGGTTGGGCAGTAGGGTCGGAGAAGGGCAAGCATCGTTTCTTAAAACCCAGGCTTCTTAAGTTAGATCAAAGAGTCGGGCGGAAAAAAACAGGGAGAGCTCCCAACGTTCCTGGTTCTACTGAGCTGGATCCACGGAACCACAAGGAATCCTTAGAAGGGATTCAACTCAGCACCTTTTGTTTGAGAGTTTTGAGAAGAGTTGCTTTGGAGAGCACAGTACGATGAAATGAAAGTGGTAAGCTGTGTTCGGGGGGGAGTATTGTCTATCGTTGGCCTCTATGGTAGAACCCGTCGGGGAAGGCTTGAGAGGCGGTGGTTTACCCTGTGGCGGAGTCACGGTTCGAGTCCGCTTACTCCAGCCCGTGAACCTTTAGGCGGAATTGATCGCACGAATTTTGCAATCGGCAGTTCATCTATGAGTTTCCCGCATTCATGGGACGTTGATAGATCCTTCCATTAGTAGTTCAACTTAGGAGGGAATAGCCTATACACGTTAAGGCGAGGTGTCAAAAGGGAAAGGCTGCGGTGGGATAACAGGTCCCAGGGAGACGAGGAAGGGCGTAGCAAGCGACGAAAGCTTAGGGGAGTTTGAAAATAAGCATAGATCCGGAGATTCCCAAATAGGTCAACCTTTGGAACTGCCTGACTGATCCATGAGCATGCAAGAGACAACCTGGCGAAACTGACAACACTTAGTAGCCAGAGGAAAGAACAGCAACAAAAGCGATTTCCATCGTAGTAGCTGGCGAGCGAAAGGGAGCAGCCTAAACCGTGAAAAGGGGTTGTGGGAGAGCCAAATCCAAGCGTTGGGCTGTAGGCGAAGCGGGATGCGTGCCGCACCCTAGATGGTAAAGTCCAGGAGCCAAAGCATCACTAGCTTACGCTACTGACCGAGTAGCATGGGGGCACGTGGAATCCCGTGTGAATCAGCAAGACCACCTTGCCCAAGGCTACATACCTCCTGTGTGACGAAGCGAAGTAGTACCGTGGGAAAGGTGAAAAAGAACCCCCAGTGGGTAGGAAATAGAACGGAAACCGTGTGAGCTCCCAAGCAGGGGAGGGGCGAAAGTGATCTCTGACCCGCGTGCATGTTTGAAGAATGAGCCGGCGACTCATAGGCAGTGGCTTGTTAAGGAAACGGAACCACCCCCCCACCCCCACCTCCCCCCACCGGAGCCGTAGCGAAAGCGGTCTTTCATAGGGCGATTGTTCACTGCTTATGACCCGAACCTGGGTGATATCATATGACCAGGTGAAGCTTGGATGAACTAAGCAGAGTCCGAACCGACTGATGTGAAGAATCAGCGGATGAGTTGTGGTTAGGGGTGAAATGGCCACTCGAACACAGAGATAGCTGGTCTCCCCGAAAGCGTTGAGGACGAGCAGTTGACTGGAAAAAAAATCTAGGGGTAAAGCACTGTTCGGTGAGGGGCTGCACGAGAGCGGTCCAAATCGAGGCAAACGCTGAATACTAGATATGACCACAAAATAAAAAGGGGGTCAAGGTCGCAGTGACGACATGGGGGATAAGCTTCATCGTCGAGAGGGAAAACAGCCGGATCACCAGCTAAGCCCCTAAGACCGCTCAGTGATAACGGAGGTGGGGGTGGCAAAGACCAGCCCAGGAAGGTTGGCCTAGAAGCAGCCACCCTGTAAAGAGGGCGTAATAGCTCACTGATCGAGGCCCTTGTCGCTGAAAGATGACTGGGGCTAAGCGATATGCGAAGCTGTGGGATGTCAAAATGCATCGGTAGGGGGCGTTCAGCCTTAGAGGGAAGGCAACCGCGAAAAGCGGGGGTCGACGCGACGCGGAAGCGAGAAGGTGCGGCTTGAGTACCGAAAACATTGGGTGGAGATCCAGCCCCGAAAACCCAAGGTTTCATCCGCAAGGTTCGTCCACGCGAGGGTGAGTCTAGGGGCTAAGATCAGGGCCGAAAAGGCGTAGCGTGGACAACAGGTCCAATATACGTACTACCCCTGGTTTGGTACGGAGGACGGAGGAGGCTATGGGTAGCCGAAAGGAGGGTTATAGTGTTTAAAGGACACAAGGGGACCCTGCTTTTTCAGGCGTACGAAGGGGTAGAGGAAAAGGCCTCGAGCCGAGGTCCGAGAGTACAAGCGCGGCCGCGCTGAGTAGGAGCCCGTGGACTAGCCATTGCTTCCCCGAGGACTCATACCAGGCGCTACGGGCTGAAGTATGTAACCCATGCCATACTCCCAGGAAAAACTCGAACGATACTTCAACAAAGGGGTACCTGTTACACCGAACCGACACGGGGGCCGGTAGAGAAATACCTAGGGGAGGAGAGACAACTCTCTCTAAGGGAACTCGGAAAATAAGCCCCGTAACTTCGGGAGGAAAAGAAGGGGTGCCCCCTCGCAAAAAGGGGGTCGCAGGTGACCAGGCCGGGCGACTGTTGACAAAAACACAGGTTCCGCAAAAGGCGTAAGGACATGTATGGGGGTGACGCATGCCCAGTGCCGAAGGTCAAGGAAAGTTGGTGAACTAACTGATGACGGGACGACGGGGCGACCGAAGCCCCGTGAAAACGGCTGCGTAACTATAACGGTCCTAACGGTAGCGAAATTCATGTGGGTAAGTTCAGACCCGCAACAGAAAGGCGTAAAACGATGGGCACTGTCGGAGAGAGGACTCGGTGATGCAAATAGACAGTCTGTGAAGATGCGGATACTGCACCGGAACGAAAGACCCTATGAAGCATTTACTGTTACGCGGGCTTGGCTTTGGGCCTTCCTGCGCAGCTAGTGGACGGCGAAGAAAGGTGCCCCCGTCGGGGGGCACCGAGCCATCCAGGGAGATACCACTCTGGAAGAGCTCGGATTCTAACCTTGGGTCAGACCCGCGGGCCCAAGGACAGTCTCAGGTAGACAGTTTCTATGGGGAAGTAGGCCTCGCCAAAAGGTTAACGGAGGTCAGTGCAAATGTTTCCTGGGCCAGACGGACATTGCCTCGAGTGCAAGGAGAAGGGAGGCTGACTGCAAGACTCACCGGCGAGCAGAGACGAAGTCGCGCCTTAGTGATCCGACTGGGTGCGGGTGGAAGGCCGTCGCTCAAACGGCTTTAAAAGTTACTCTAGGGGATGAACGGCGATCTTCCCCAAGAGTCACAATAGAGGAGAAGGTTGGCACCTCGATGTAGGCTCTTCGCCACCTGGGTGAGGTGGTTCCAAGGGGTGGGTGGCGCCAATTAATGCGGTTACGGTGAAGCGGGGGTCAGAACGGCGTTGAGACAGTCGGTCCATAGCCGGTGTGGGCGTTAGAAGCCTTGAGAGGAACTTTCCCTTAGTCCGACGGAGGACCCGGGAAGGACGCACTCTGGTGTACAGTTATCGTGCCTACGTAAACGCTGGGTAGCCAAGTGCGAGAGGATAACTGCTGTGAAGCATATAAGTAGTAAGCACCCACCCCAAACAGAGAGTGCTCTCTCTCGCTTCCTAGAGCCTCGGTAGCACAGCCGAGACAGCCGCCGGTTCTCCACCCATACGGAGGATGGGCGACCAGAAGCCATGGAAATAAGGATAAGGTAGGGCGAGGACGAGCCGCTTTAAATAGGTCAAGTGGAAGTGCATAGTGTGTATGCAGCTGAGGCTTCTAACGAACGAACGATTTGAACCTGGTTTCCGACACGACCTGCTCAAGCGATACAGGTGCACTTGCACATTATCTCATTGTTCAACTCTTTGATGAAAGATGAAAAACCAAAAAAAAAAAAGCTTTGCCCTTCATCTCTTGGATAGATCGAGAGGGAGGGCAGAGCATTTGGGCTGTCCCTTACCGTCAAGAATTGGGGCTTCAAAATTACTGCCAATATTTCTATATGCCTTTCTAGTTCAGGGGTCGATCTCTGGTCTAGTCATGGCGTAGAGGAACCACACCAATCCATTCCCGAATTGTGGGTTAAACTCTACGCGGCGGGGTGACCGAATACTGTAGGGGAGGTCCTTGCGGACTAAAATAGCTCAGATGCCAAATGGATAAAAGCGATATAACAACTCTCTTATTTGACTTGTTAAAAATTTGAAATAAGGAAAAAAGATCAAATCCAAAATGCAAAGGTCGTCTGATTCAAAACCTCAATCATCACATCCCTCTCTCCCACTTCACACCTCGGAAAACGCCATGTTCTTATAGAGAGAGAAAGGGGTTTCCCCATCTTTTAACAACGAAATGAAATGCGCTCGAGGAGAGGGAGGTCCTTTTGGGGGGAACACGGGAAGAGATCCAGTGGAGACGGGGTGGCCTGTAGCTCAGAGGATTAGAACACGTGGCTAAAACCACGGTGTCGGAGGGTTCGAATCCCTCCTCGCCACAGCTTCCAAAGAGGGAAGGGCCTTTACTTTCCCACTGAGGGTAGGAAAACCATGATCGGGATCGCGGCGTTAAAGCTATTGAACTTGGGTATGCTTCTTTCCTTTGTGTCGAAGGGGAATCGTAGAAAGAAGGTGCTACGATGAGATATAAATGACATAAAAACAAGGGATAGCGACGGGTTCCTACTTCCTAAGGGGTCAAGCAAGCCCTTATTCAATTCTTTATTCTTACATAAAGAATGAATCAAATCGCCCCAAGTAGATTCGAAATCCTCGACAGTCAGTTAACGCGACCGCTCTACCACTGAAGCTACTGAGGAACAAGGGGGATTCGACCTCCTAGAGTTCAACTCCCGCTCTAACCCCATGAACAATATGATCCGCAGGTTCTTTCGTAACTCCCGGAATTTCTGTAGGGCTCCGATTCCAGGCCTATTCTAGGTTAAGCCAGAGTGGCTCTATTTCATTCTATTTCACTTCCTAGCCTCTATCATTTAATATCCATCCCTTTGGTCTTATTGACATAAGAGATGTCATTTCTAGTCTATCTCTTATATATATGGAAAGTCAAGAAATCTCAGCGAAACATGAGAATTGTGCATATAGAAAACTCGAAAGAAAGAAAAAAAGGAGGACCCATGCCATTGATTTTCAAAAAAATTCCCATTGTCTCTATTAGTAGTCTAAGTTCTCGAGAGGTAATTTAATTCGGTCGGGGCGGTCGGACTCTATTAGGGTGTTCGGACCACATTCCAGGGTCCCTCTTAGATCTTCTTTCGCAATCTTGGATTAGGGAAGAAGGAGATATTCGCGACGCTGGTGGTTCATTATGGGGCGGCAGCTCAGAAGCTCATATCGAGCTATATCCACCTCTGATCTATCTTTCTTAGCTAAACGGGTGGAAGACCATCCAATTGGTTATTCATGGGACTCAAAAAACGGATATGAATGTGACTGAAAGCACGATGTCTGCACAGGGCTACAACTTTAAAGATACTAAAAGGGGGGATGGAATAGCGATTCGACCATTTACTATCAAGAGCAAAGGTTTCCATACTATTGAGAAATGGATTCTCTATCAAAATATAGCTATTGCATTAAAGAAGAAAAGAAACTAAGAGACGTCGAAGACGCGGAATGGTAGTGAATAGAGAGAAAGGTTCTTCTGGTTTTTCTTTTGTTCCTGAACAATTCTATCTGTCTCTAGACCGCCGTAGAGAATTGAGAATTTTAATGGTCTTTCAAATTCACCGTAATCGTAATGAGAAAGTTACGGAAGGAGACAATTCATTTTGCAATGAAAACTACAAAAAAACTAGGGACAATTTCGAAATCAGGCCAAGCGTTTAATACTATGCAAAAAAATCATTATTGGCCACACATTGATTAGGAAGATTTTAACTTGTATGACTCAGGGGGGGGTATGGTTGTCGAATAATGGCCGTTGTTTCAGGAGTGTTAGGATGACAGATTCATATCCACCAATTCATTTAGACTTACCTTAATAGCCTAGTTCTATTACAATATCTCTATCCCGTGAAATTCTCGAGCCGAAAAAGATGGATGCAGATGCTAGTTCATTTTGCTAAAATGATATCATTAAAACGGTGTAATCAATTCAATAAATGGATATATAGCATAATAATCATGGCACAAATCTTTATTTTGAGATAGAAGAACCTTCTTCTCTCTACTAAAAATAAAAGAAGTACCTTCTATCCAAAAACAATTTGCATCGAATAAAATAAATCGCAAATTCCAGTAGTACGGATGAATAATGCAAATTTTTGTGGACGAGATTAGCATAAATTCAAAATAACTGACATAATTTTTTATTTTTCTGATCAGAAAAAATACATGAAAAAGAAAGGAGGTAGAAAAATTTTGGATTTATAGGTTAAAGAAGAAAAAGAGAAACTGGGGGTATGTTGTGGAATTTCAAGTATTCAGTTTTAACCAATAAGATACGGAGACTTGCTCCATTGGAATTACACAAAAAAGTTTTTTTCATCGGAAAGAGTCTCCGAAAAAGACTTTTGGGAAAACGTCAACGTTTGCTGGCTTATTTGGCAAAGAAAAAAATAGAGTACGTTATTAAGAAATAATCAGCAGTTGGATATTGGGAGCCGGGTTAGTTCTCGTTCGAATTTTTTTTTACTTTATTAGTAGTATTATAATAGTCTTAGATTTTGGCATTTTGATGAGCCTCGTTTTGAGGAATTCATGGATATCCATTTTTCACGGAATAATGAATTAAGGACGAAAGGATATGAGTCTACCGCTTACACAAGAAAAGATCTTCATGATAGTCCATATGGGCCTCAGCAACCATAATATGCATGGTGTTCTTCGACGATCGTTACTATCGATGGTGAAGATGTTATTATTGTGAAACCCATATTGGCTATTTACACAGAGGAAGTGGAAAAAAAAATCAGGCAAATAGGAAAAGTACTTAGGCAGGACGATCGGGGATGCCTTAAGAAAGAAAAAAACGAATAAGAACACAGATACATAACATAACAAAAACGAAGAAATAAGACGATAATTCGACCTCCCCATACATATCAATTTTATTCTCTATACACAAACTAGCAAGACCTACTCCATGGTAATTCACATAAATGACACCCTTGGTCGAAAAACTGCGTTAGTTCGGTTCATCCTTTATACCCAAGGAAAGTGTCCCTAGTAGTAGGAAAATTATATATAACCGCGATTATATGACCAACATATATCTTTTGTTTTAGTGCTGAGAAACCAAAATACTTTTCGGACCCTGTTACAAAGGGAAATTTATTAACAAAAATTCTGAAAAAACAGGAAGGTAAGCAAAGATCCTAAAACTATTTTTATGCAGAAGGAGACCAATGAAATAGCCGTAGACTATACAAGAACAGACAAATAGAGCCCGGACCACCAGTAATTAGTGATTACATTTCATATGGAATGTAATGGAAGAATTGATTAGAGAACTTTCTTGGAAAAAAAGGTGATGACGGGGAGGGGTAAGCCACTGTGATAATATGGTTAATTCCCCTATCTCATTATCAAAATGGATTCTATAGATCCAATATAACAAAGTACAAAGCCAGTAATATAAGAAGAGGAAATAGCATAGTATTTCCCGGTCATGAGGATAGACAGAAACGGTTGTTTTAGTCCCCAAGGAAGAGACTACTAAAGGACCCTATCCTATTTCTGTATAAATGAATTTGATCGAATTTTGTGAAAAAAAAGAAACTCCACTTTCGGGCTGGTGATAAACGAAATCTTATGACTCCTGAGATCTCCTTTTTTCCCCCTAACGATATGGAATACAACGGGCAAATACCTCATTTAGTACACTGGTAATTGAAAATGGAACCACGCAAATACCATCAAAAGTAAGTAAATATATCCGCGAAACATATTAAAACGCAGTTAATCTGCAGTAAAAGAAGTTATATTCCAAAAAAAGGGTGACTATAACCAAACTATTACTAAGGATTTTCATCTTGACCAGAAGCAAGCAAAGAGTGATACCACAAGAGAAAGAGGACCCCATTAAAAAACAAGTTCGTCGTATTGGAATGTATTTTCTTAAACAACAAATAAGAACATTATGCTGACTTTTATCTGGTGAAGTACCAACAAGAGGTTCATTGACTGAAGTAACAGATCCGGATCCAAAGAATAATAAAGCTTTCGAAATAGCATGGTGACAATGGAAATAAAGCGCTTGAGTAAGAACCGTATACCTAGAGCTAACATCATATAACCCAAATTGAGGACATTGTAGAATAGTAAGCTTCTTTTAATATCTCTCTGAGCAAGAGCTAAAGTGGACTCTCTAAGAAAAAGGTTTAGTGCCTATAAAGAAATGGAACCTCATACAAAGGTTAGGGAATGAAAAGAGGAAGAGAAGTCGAGCTATAAGAAAAGAAAAAAAAAGATCCCCGCAAGCAACCATAGGCTGGCTGGAGAGATCTGACAATGGGGGTGTTGGACTGTTTGAGACGAGCATAGCATCGGGTAACCTCGTGAAGAGGGAATTGTGCCGATTTCGCACTGCACAAGGAAATAATAAAAAAAGCACAACAAAATCGTAAAGCAAGGAGTAATCTCATTATTAGGAATCCAGAGGCAGTAATTTAAACAAAATCACCGGAGAAAACTCACAACGATACCATGTTATCAAAAAAAACCCTAGAATTCGTAATAACAGGACGAGCAAAAGTCCGCCCCCACAGACCAGTTACCAGAAAGGCTTTTTGGAAACTCCGCACTCGCTGCACTTGGGCCTGTGTAAACCAAAAGGCTATCATAAATAGAAAAACCAACCTCCACAAGCTCCCAAAAAAAATAATTTGTATCAAATTGAAATCTAGAAACCAATCCAACTGGAACGTATTGAAAAACTGATCTAAACAAACAATCTCAAAATATCCCTCATCGTGAGACATAGAATCATCCACTATAAATAAGCCAGGCTTCGATCGAGTGAGTAATTATATTAATAAGAGAAGTAAAGCGGGGCGATTAAGTATCCACATTCTAAGGACAAATCAGTAATTGACGGTCCAAGGAACCATAGCAGATATTGAGAGATAGGTAACTTCCATTTATTGTGTGAATAGGACAGGGAATGAGAATACACATGCTATACTAAAAGTAAAACATAGGAAACGCATAGCGACGAAGATTTTGCTGTTGCTGTTTGGAACAAGGGTAGAAAGAAAGATCCAAACCCTGGACGAATAATAGACTGGAAGGGAGAACCAGAGGGGTTACCCATGCAATATGTATGTATGTTACCATAAGAAAGAAATGCAATTTTCATTGAAAATTTTACTGCAATTTTCTATTAAAAAATTGAAAAAAGTTTCCGATTCACCCAAACTACTTCTTATCTATTTCTGAAGAATAAAAAAATACTAGAATTCTTCATTTTCAAATCATTTTCATCATTGAAAAATCAAAAAATAAGAATAGGTTTTGTTGGTAATAGTCAAAAGTTAATGAAATAACTTCGTTACCTAGTATTACCATAAAGAAGGACCTGTTATAAAATACCAAAAAAGATTAATCAGTTTACTTTAATATTTTTGGTATTAAAATGAAGCAGCTTTGGTTAGTAACTCAAATTGGATGGAATTAATTCTGGAATACTTAATTAACTATTTGATTGAACGAGTTTCCCTTCTTTAATCACTCCGTCTGATATGGGGGTAGGCACCTAAATTGGAATTGTATATGCGAGAGTATACTGGATATACTAAAATTGATAAATAGAAAACCTTGTAATATTCTATAAATATGAAAACAAAGTCCTAAGAGAAAAATATATAATACTGCTTAAAAAACTCTTGTACTATCGCCAATCATAGATCTTTTAGTATTTAAGTATTAAATACTAACTGCGTTACTTTTCTTCCGGAAAAAGAAGAGGAACGAAAGGAAAAATGGATTGATTTTGCGGCAATAGATGTCTTTAACAATACAACTAGAAAAAAAGTAAGTTCCTTTTTTGGAATGGTCTGGCCCTGCAGCACATGAACAAGTTCCTTCAGTGACTAAGCGCAATATCCTCTGCGTACTCGCAACTAGACGTGTCAACACAC	*	NM:i:3525	ms:i:34898	AS:i:34301	nn:i:0	tp:A:P	cm:i:769	s1:i:7305	s2:i:5449	de:f:0.1037	rl:i:0
m54269_180730_070446/45482901/0_35445	16	c14f	68430	60	1S26M1D7M3D93M2I14M1D22M1D5M1I6M1D9M1D11M1I15M1D10M1D5M1D12M1D17M1D55M1I7M1D8M1D6M1D3M1D15M1D17M1I28M1I15M1D22M1I17M2D3M1D17M2D25M1D15M1D7M1D66M1D4M3I10M3I8M1D12M1D5M1D21M1I4M1D31M1D40M1I18M1D51M2I26M1D12M1I38M1D29M1D10M1D20M1D1M1D4M1I9M1D9M1I11M1I13M1I29M1D11M1I5M1D8M1D57M1D6M1D13M1D7M1D1M1D20M1I11M1D2M1I4M2I1M1I15M1D23M2D12M1I4M1D20M4I18M1I3M2D13M1I3M1D9M1D8M1I11M1D10M13I41M1I13M1D2M1I22M2D1M1D7M2D9M1I59M1D24M1I8M1I31M1I3M1D20M3I10M1D6M1D18M1I3M1D15M1I46M2D1M1I9M1D1M1D29M1D2M2D12M1D13M1D41M1D11M1D10M1D27M2D17M1D24M1I15M2D6M2D5M1D6M1D2M1D35M1I9M1D55M1D6M1D7M1I29M1D2M1D23M1I6M1D9M1I11M1D24M1D3M1D28M1I16M1D5M1I24M1D11M1I16M1I10M1D7M1I11M1I10M1I3M2D40M2I7M2I11M2D6M1D12M1I11M1I6M1I12M1D66M1D37M3D7M1D44M1D2M1D17M1I9M1D17M1D4M2I16M1D6M1D5M1I16M1D21M1I4M1I4M1I15M1D20M1D14M3I15M1D6M1D9M1D9M1D26M2D4M1D8M1I15M1D16M1D5M6I6M1D35M1D18M1D8M2D18M1D20M1D10M1D6M1I9M1D32M1D6M1D25M1D16M1D4M1D6M2I16M1D4M1I2M1I4M1D3M1D6M1D5M1D7M1I24M2I15M1I8M1D10M1D28M1D6M1D5M1I12M1D16M1D20M1D6M2D5M1I4M2I21M1D8M1D3M1D12M1I6M1I26M1D45M2I19M1D13M1I3M1D6M1D39M1I15M1D3M1D26M1D3M1D6M1I4M2D13M1D24M1D5M1I7M1I4M1I15M1D31M1I7M3D25M2D28M1D1M1D13M1D26M6I10M1I6M1I30M1D11M1I5M1D28M1D20M2D8M1D28M1I9M1D33M1D2M1D3M1D4M1D17M2D1M1D28M2I7M1I3M2I13M1I12M1D8M1D18M1D12M2D21M1D8M1D5M1I48M1D41M1I16M1D7M1D10M1D14M1I15M2D4M1I12M1D11M1D3M1D31M1I17M1D17M1D18M1D29M1D4M1D3M1I18M1D31M2D5M1D5M1D4M1D18M1I24M1I3M1D21M1I46M1D15M3D6M1D10M1D5M1I22M1D24M1D6M1D11M1D7M2I4M3I6M1I29M1I2M1I14M1D34M1I11M2D21M1I9M1D38M1D1M1D6M1D21M1D40M2D17M1D11M2D10M1D11M1I8M1D22M1I12M1D10M1D23M1D5M1D18M1D12M2D4M1D10M1D11M1D10M1D7M1D1M1D16M1I18M1I9M4I14M1D4M1I20M1I12M1I16M2D1M2D16M1D21M1D13M2D20M1D5M1D1M1D3M1D30M1D2M1I24M1I33M1I8M1I29M1D15M1I26M7I8M1D7M1D11M1I7M1D15M1D11M1D11M3D7M1D3M1D6M2D7M1I1M2D14M1D5M2D13M1D40M1I19M1D17M1I8M1D9M1D19M1I7M1D9M1D9M2D35M1D38M1D9M1D3M1D4M1I1M1I8M2D2M1D3M1D22M1D9M1D2M1D19M1D7M1D19M1D16M1D14M5I3M2I5M1I4M2I5M1I12M1D5M1D32M1D10M1D19M1D30M1D20M1I17M1I10M1D32M1D2M2I11M1D6M1D56M1D5M1D7M1D8M1I5M1D18M1D9M1I19M1D25M1D8M1D5M1D10M1I1M1I10M1I16M1D12M1D7M1D41M1D30M1D23M2D25M1I4M1D43M1I10M1I30M1I15M1D32M1D7M1D7M1D4M1D35M1I8M1D12M1D5M1D17M1D1M1D20M2I1M1I11M1D9M1D11M1I5M3I2M3I3M1D54M1I15M1D11M1D8M1D12M1D1M1D15M1D22M1D11M1I4M1D17M1D3M1D17M1D15M1D80M3D13M1D51M1D14M1D24M1D27M1D39M1D2M1D12M1D2M1D21M1D39M1D9M1D7M1D34M1D51M1D24M1D26M1I1M1I10M2D3M1D38M2I4M1I37M1D12M1I4M1D4M1I12M1D11M1I16M1I24M1D9M1D16M2D7M1I2M1I32M1D21M1D10M1D29M1D39M1I7M2I20M1I2M1D3M3I11M1D18M1I6M1D6M1D20M1I31M1D40M1I5M1D12M1D9M1I27M1D18M1D18M1I19M2I6M1D8M1D3M2D21M1I11M2D33M1I25M1D58M1I9M1I17M1I26M1D7M1D4M1D5M1D10M3D23M1D24M1D13M1D18M1D3M1D16M1D11M1D2M1D6M2D22M1D10M1D15M1D21M1D4M1D3M1D11M1D18M1D16M1I5M2D1M1D30M1D5M1I16M1I17M1D3M1D27M1D9M1D7M1I7M1I24M1D5M1I24M1D3M1D13M1I7M1D15M1I26M4I1M3I7M1D3M2I10M2D7M1D4M1I16M1D4M1D45M1D28M1I8M1I3M1D9M1D12M1D8M1I6M1I22M1D7M1D13M3D14M1D18M1D24M1D5M1I12M1I8M2D23M1I20M1I71M1D12M3D42M1D19M1I20M1D13M1I14M1D3M1D2M1D5M1D6M1D3M1I10M1I6M1I28M9I2M5I2M1I13M1D9M1I13M1I27M1D5M1D2M1D7M1D3M1D22M1I10M1D5M1D13M1D9M3D17M1D3M1D8M1I16M1D2M1D10M1D5M1D16M1I15M3D54M1I13M1D11M2I1M2I1M3I4M1D10M1D30M1D7M1I8M2I9M1D5M1D32M1D21M1D6M1D15M1D6M1D15M1I4M1I4M1D6M1D1M2D10M1D17M1D1M1D2M1D6M1D5M1D6M1D6M1D12M1D5M1D16M1D38M1D4M1D13M1I5M1I11M1D38M1D10M1I27M1D10M1D3M2I15M1D46M1D19M1D1M2D23M1D37M1I11M2I11M1D7M1I13M1D15M1I3M1D36M1D17M1I10M1I7M7I29M2D10M1D1M1D6M1D2M2D12M2D35M1D18M1D19M1D2M1D5M1D4M1D15M1I3M2D12M1D10M2I30M1D1M1D8M1I17M1I5M1D27M3I3M1I8M1D1M1D9M1I3M1D14M1I9M1D3M1D4M1D22M1D7M1D4M1I5M1D2M1D2M2D6M1D17M1D17M1D5M1I9M2D12M1D7M1I43M1D12M1I54M2I2M1D3M1D36M1I19M2D1M1D24M2D5M1D33M3I23M1D13M1D3M1D3M1D26M1D3M1D4M1D13M1D8M1D20M1I45M1D50M1D60M1D1M1D4M1D24M1D3M1D18M1I3M1D6M1I13M1D8M2I8M1D69M1I15M1D9M1I18M1D3M2D29M2D5M1D45M2D16M1D23M2D5M1D2M1D13M4I6M1D55M3D7M1D7M1I27M1I50M1D4M2D6M2D12M1D29M1D10M1D4M1D8M1I17M1D10M1I6M1D6M1D7M1D7M1I5M1D17M1D14M2D15M1D45M1D37M1D33M2D9M1D5M1D28M1D3M2D6M1D8M1D18M1I10M1D10M2D7M1I18M1I7M1D6M1D16M1D6M1D7M1D13M1D37M1D11M1D7M1D60M1I5M1I40M1D7M1D7M1D15M1D10M1D35M1D42M1D67M1D8M1D21M1D18M1D6M1I28M1I13M1I4M1D32M1D3M1D6M1D10M1D31M1D19M1I9M1D17M1I9M1D21M1D38M5I14M1I7M2I14M1D36M1I28M1D5M1I5M1D12M1I151M1D22M1D22M1D6M1D1M1D18M1D27M1D10M1D5M1D24M1D11M1D1M2D13M9I2M1D52M2I3M1I26M1D5M3I3M1I40M1D9M1D21M1D17M1D9M1D18M1D6M1I19M1D4M2I9M1D4M1D4M1I11M1D6M1D25M1I38M1D17M1I10M1D14M1D18M1D9M1D20M2D15M1I22M1D5M1D6M1D32M3I9M1I18M1I3M1I22M1I4M1D7M1I24M1D2M1D1M1D22M1D15M2D3M1D16M1D9M1D2M1D7M1I10M1D22M1D14M1D9M1D2M1I6M1I20M1D3M1D5M3I5M1D16M1I17M1D19M1D6M2I19M1I42M1D6M1I13M1D7M1D4M1I42M1D12M1D15M1D6M1D29M1D10M1D4M1D46M1D36M5I12M1I21M1I9M4D4M1D13M2D21M1D8M2I17M1D3M1D14M1I31M1I12M1D7M1D3M1D48M1I26M1I12M1D16M1D10M1I3M1I47M1D27M1D1M1D26M2D18M1D12M1I3M1I22M1D13M2I18M1D22M1D42M2I10M1D3M1I10M1D6M1I15M1I20M1D27M1D3M1D6M1D14M2D2M1D13M2D15M1I2M1I34M1D4M1D15M1I11M1I5M1I7M1D6M1D12M1D3M1D12M1D10M1I41M2D11M1D16M1D11M1I3M1D34M1D18M1D55M1I41M1D9M1D37M1I21M1D47M1I2M1D22M1D14M1D3M1I7M1D6M1D51M1I13M1I29M1D29M2D45M1D10M1D6M1D7M1D9M1I16M1D31M1D10M1D4M2D17M1D21M1D30M1D2M1I8M1D19M1D12M1D4M1I9M1D13M1D7M1D54M1D8M1D2M1D16M1D8M1D2M1D14M1I4M1D14M2D12M1D10M1D9M1D53M1D4M1D12M1D4M1D2M1D4M1D1M1D4M1D21M1D18M1D2M1D16M2D3M1I21M1D13M1D24M1D11M1D5M1D7M1D16M1I8M1D8M2D5M1I26M1D20M1D37M1D3M1D52M1D8M1I20M1D3M1D13M1I11M2I13M1D6M1I23M2D16M1D43M1D7M1I21M1D4M1D5M1I9M2I10M1I11M1D38M2D6M1D6M1I7M1I10M3D2M1I10M2D4M1I6M2I3M1I3M1D16M1D17M1D7M1I24M1D5M1D6M1I22M1D31M1D12M2I17M2I2M1D14M1D23M1D11M1I11M2D14M1D10M1I15M1D8M2D13M1I29M1D35M2D5M1D3M1D6M1I14M1D23M1D21M2D2M1D4M1D11M1D6M1D6M1D32M1I9M1D4M3I4M1I17M2D13M1D13M1I5M1I5M2I18M1D6M1I12M2D13M1D1M1D27M1D20M1D64M1D10M1D4M2I2M1D10M1D16M1D11M1I25M1D16M1D28M1D11M1D6M1D7M1D4M1D7M1D22M1I16M1D13M1I8M2I11M1D13M1D16M1D7M1D10M1I9M1D35M1I6M1I9M1D15M1D11M2I22M1D5M1D11M1D22M1D22M1I5M1D5M1D9M1D13M1I24M1D2M1D69M1D30M1I16M1D9M1D9M1D9M1I13M1I29M1D1M1D4M1I21M1D33M1D2M1D11M1D29M1D19M1D35M1D13M1D7M1D12M1D9M1D6M2D14M1D2M1D21M1D15M1D14M1D11M1D4M1D5M1D15M1I15M1D3M1D3M2D4M1D31M1I8M1D8M1D12M1D9M1D7M1D8M1D12M1I45M1D6M1D10M1D14M1D11M2D14M1I6M1I12M1D14M2D26M1D24M1I17M15I4M1I7M2I7M1D4M1I14M1D32M1D14M1I3M1I5M1D3M1D28M1D8M1D5M1D28M1D3M1D4M1D23M1D3M1D7M3I12M1D11M1D4M1D3M2D5M1D7M1I13M1I12M1D5M1I3M1I16M1D17M1I13M1I8M1D5M2I25M1D1M1D31M1I9M1D6M1D15M1D8M1D5M1D19M1I2M1I12M1I6M1D19M1D11M1I10M1D40M1D32M1D3M1I2M1I12M1D26M1D2M1I68M1I7M1D11M2D4M1D5M1D6M1D7M1D4M1D23M1I3M1D3M1I4M1I3M1D25M1D3M1D3M1D8M1I13M5I9M1D18M1I3M1D21M1D14M1D12M1D7M1D6M1D18M2D8M1I10M1I6M1D7M1D2M1D27M1D2M1D7M4I10M1D16M2D24M1D19M1D7M1D18M3D30M2D12M1D10M2D20M1I5M1D6M1D48M1D41M1D6M2I16M1D24M1D20M1I4M1I33M2D5M1D3M1D2M1I15M3I6M1D14M1I40M1D7M2D24M1D5M1D32M1I4M1D3M1D2M1D29M1D6M1D5M1D10M1D3M1D7M1D2M1I7M1D5M1D69M1D31M2D34M1I4M1D20M1I9M1D5M1D15M1D19M1I7M1D28M1D3M1D17M1D56M1D16M1D31M1I8M1D17M1D42M1I3M4I11M1I3M1I10M2I17M1I3M2D3M1D14M2D35M1I5M1I2M2D2M1D7M1I6M1I5M1D1M1D8M1D43M1D6M1I28M2D3M1I5M1D7M2I7M1D3M1D18M1D12M1D17M1D9M1I29M1I6M2I5M8I1M1D16M1I8M1D10M3I15M1D23M1D82M1I8M1D21M1D17M1I3M2D16M1D31M1D12M1D4M1D17M1D8M1I9M2I6M1D38M1I2M1D2M1D48M1D52M1D16M1I14M1I10M1I54M1D40M2D10M1D1M2I7M1I16M7I6M1D2M1D6M1I22M1I12M2D17M1D33M1D38M1D13M1D10M1D4M1D37M4I14M1D21M1I56M1D2M2D27M1D28M1D6M1D14M1I2M1I8M1D12M1D13M1D3M1I4M1I29M1D28M1D14M1I22M1I4M1D5M1D5M2D19M2I39M1D69M1I9M1D12M1D13M2D28M1D8M1D1M1D5M1I9M4I18M1D35M1I39M2D23M1D4M2D11M1D15M1I13M1I8M1I15M1D18M1I11M1D21M2D8M1D3M1D21M1I16M1I31M1I5M1D16M2D29M1D17M1D13M1I9M2D12M1D3M1I7M1I7M1D12M1D4M1D18M1I7M1D35M1D12M1D6M1D31M1D10M1D2M1D29M1D13M1D16M2I20M1D9M1D9M1D11M1I8M1D12M2I36M1D15M1D20M1D3M1I5M1I22M2D11M1I34M1I17M1D9M1D3M1D2M1D5M1I21M1D18M1D11M1I8M2I15M1I15M1I3M1D6M1D33M1D3M1D9M2D8M2D21M1I20M2D5M1D18M1D11M1I30M1I3M1D13M1D3M1D2M1I12M1I10M3I3M3I4M2I1M2I22M1D18M1D11M4I18M6I12M1D21M1D7M1I6M1I18M1I3M1I12M1D11M1I24M1D13M2I26M1I2M1D6M2I10M2I18M2D4M1D16M1D12M1I10M1I49M1I17M1D41M1I4M1D29M1I25M2I4M1D49M2I10M1I3M1D7M2I17M1I7M2I1M7I23M1I7M1I7M3I2M1D2M1D4M1D2M1I7M1I21M1D16M1I12M2D5M1D5M1D17M1I46M1D13M1I24M1D22M2D11M1D24M1D53M1D19M1D9M1I7M1I8M1D15M1D19M1D21M1D28M1I17M1D16M2I23M1I13M1I20M1D28M1I4M1D10M8I11M2I7M1D5M1D21M1D46M1D18M1I18M1I14M2D19M1D4M1D6M2D23M1I6M1D12M1I4M1D5M1D20M1D4M1I10M1D8M1D22M1I5M1D11M1I20M1I7M1I11M1D4M1D6M1D8M1D9M2D15M2D6M1I21M1D4M1D45M1I7M1I32M1I16M1I12M3I6M1I19M8I19M1I3M1D11M1I13M1D21M1I34M1D21M4I6M2I5M2I2M3I54M1D37M2D22M1D19M1I40M2D13M1D20M1D9M1D11M1I4M1D5M1I27M1I7M2D14M1I30M1D16M1I19M2D1M1D17M2I33M2I9M1I15M1D9M2I7M1I17M1I8M2D19M1D17M3I49M1D10M1I9M1D13M2I6M2I8M1I20M1I18M1D13M1D10M1I9M1D2M1D10M1I12M1D27M1D32M2D16M1I2M3I3M1I6M1D23M1I4M1I14M1D16M1D12M1D6M1D10M1D5M1D18M1D6M1D16M1I8M2D1M1D14M1I33M1D7M1D11M1D13M1D17M1I53M1D40M1I4M1I30M1D8M1D12M1D3M1D6M1D3M1D6M1D4M1D26M1I8M1D27M1D5M2D18M2I5M1D12M1I4M4I2M1I13M1D13M2I1M1D29M2I16M3I4M1I6M1I3M1I5M1I4M3I4M2D2M1D2M1I5M6I8M2I11M2D11M1I2M38I63M1D5M1D3M1I17M1D11M1D6M1I12M1D1M1D25M2D3M1I3M1I11M2I12M1I3M1I20M1I11M1D8M1I18M2I49M1I13M1D11M1I10M2D14M1D13M1I8M4I14M1D17M1D5M2D7M2D14M1D7M1D8M3I45M1D4M1D4M1D1M1D17M1I12M2D16M4I1M1I26M1D8M1D13M1D6M2D3M1I61M2I11M1D29M1I3M1D5M1D25M1D88M1D3M1D9M1D16M2I3M2I45M1D6M1D3M2D18M1D10M2I11M1D6M1D9M1D40M1D6M1I21M1D9M1D23M1D15M1D22M2I4M1D3M1D9M1D5M1I50M1D11M1D12M1I10M1D16M1D22M1D11M1D9M1I39M1I26M1D16M1I19M1D7M1D4M1I21M1I43M1D21M2D2M1D10M1D10M1D68M1I8M1D3M4I28M1I14M1D17M5I18M1I16M1I42M1D15M1I32M1D6M3D8M2D32M1D7M1I4M1I17M1D12M1D8M1D5M3I10M1D5M1I4M1D7M2I19M1D9M1I5M1D21M1D1M1D13M1I8M1D27M1I6M1D8M1D18M1D26M1I10M1D7M1I2M1D16M1I10M1D2M1I6M2D19M1I6M1I31M1I9M1I5M1I5M1I8M1D1M2D14M2D8M1I17M1I17M1D5M1D39M1I9M1D5M1D2M1D10M1D18M1D6M1D17M1D23M1D8M1D30M1D11M1D12M1D9M1D11M1D10M1D5M1D1M1D20M1D7M2D3M1D12M1D1M1D1M1D14M1D3M1D7M1D32M1I15M1I9M3I5M2D34M1D37M1I13M2I2M1D4M1I18M1D12M1D11M1D19M2D8M1D9M1D9M1I17M1D5M1I3M1D30M1I5M1I6M1D1M1D14M1I17M1D35M1D7M2I9M1I4M1I14M13I3M1I8M1D9M1D22M1I8M1D3M1I7M1D5M1D18M1D15M1D10M1I11M1I10M1D7M1I26M6I2M1I19M1D6M4I15M1D6M1I4M1I8M1D33M1I7M2D45M2I29M1D6M2D2M1D10M1D17M1D14M1D3M1D5M1D16M1D10M1I14M1D5M1I2M1D19M1D43M1D13M1I15M1I5M1D33M1I7M1I9M2I2M1I5M1D5M1D15M1D11M1I20M1D41M1D10M1D20M1I6M1D12M1D31M1I2M1D22M2D11M1D13M1D24M1I15M1I9M2I19M2I2M1I2M1I23M1D17M1D8M2D3M1I4M1I2M1D4M1D14M3D19M1D2M1D8M1I29M2D6M1I10M1I16M1D7M1D1M1D25M1I3M1I12M2I2M1D3M1D13M1D10M1D11M1D5M1D4M3I48M1D3M1D24M1D2M1D27M1D15M1D2M1I10M1D19M1D3M1D14M1D3M1D4M1I8M1D17M1D24M1D10M1D19M1I6M1I4M2I16M1I5M1I26M1D3M1I10M1D2M1D35M1I14M1D33M2I21M1D4M1D29M1I11M1I11M1D14M1I6M2D23M1D5M2D3M1D33M1I4M2D44M1D19M1D7M1D7M1D7M1D27M1D8M2I14M1D3M1D4M1I4M1D12M1D5M1D19M1D3M1D33M1I4M5I1M1I16M1I26M1I5M1I6M1D75M1I70M2D15M1D15M1D6M1D3M1I16M1D11M1D4M2D7M1I6M1D54M1D10M1D48M1D14M1I9M1I13M3I6M1I4M1I8M2D5M1D3M1D6M1D8M1D4M1I8M2D4M1D15M1D4M1D21M1I7M1D7M2D4M1D28M1I2M1I14M2D5M1D9M1I10M1D12M1I23M1D7M2D1M2D30M2D24M1D1M1D13M1D23M1D42M1D8M1I6M1I57M1D18M1I10M1D27M1I41M1D3M1D18M1I5M1D14M1D2M2I22M1D3M1D8M1D11M1D12M1D16M1I7M1D14M1D7M1I6M1D12M1D26M1D5M1D40M2I16M1I17M1D14M1D14M1D9M1I6M1D12M1D14M1D27M1D12M1I11M1D22M1D8M1D9M1D3M1D3M1D21M1I6M1D11M1D11M1D9M1D15M1I3M1I9M1D11M1I9M1I27M4I10M1I17M1D34M1D6M1D33M4I10M1D50M1D10M2I30M1I44M1D3M1D10M1D4M1D18M1D29M1I7M1D6M2D6M1D1M1D7M2I8M1I11M1I15M1D3M1D12M1D7M1D11M1D4M1I9M1D7M1D2M1D3M2D37M1I21M1D7M1D19M1I4M1I26M2I7M1I12M1I11M1I5M1D24M1D15M1D4M2D39M3I8M1D4M1I22M1I16M6I4M1D16M3I42M1I7M3I1M2I4M4I1M1I16M1I20M4S	*	0	0	CAGTAGGATACGACAGATTGAATAAAGAAAAAGAGGTGATTCGAATACTAAACAAAAAGAGATAGGGATCTATTAGTCGTTTTTTCCAAATAAGCCAAGTGGCCCATTGCATATTGGCACTTATCGAGGGTATAGAATAGATCGCTTCTCTTTCTTCTTACGAACGAATTGGGATTCTATTTTTAAGGAATGAAATATAATATTCACGCTTTCGACACAGAATCCCTAAAGGGTTAGGTAATAGGATATGGATAGTCTTGGCAATGCGATAAAATAAAGTGACATCGTGTCTATTTTTCTTTGCTAACGGGGTTATTTCCTGGGTTTGCATGGTTCGGTTCATACTGTAGTATGAATGATCCGGGTCGATTTGCTTTCGGTGCATATAATGCACACAGCCTCTCGTTTCTGGTTGGCTGGCTCGATGGCTTTATACGGACTTAGCGGTTTTTGACCTTGATCCTGTTCTGGCTCATGTGGAGACAAGGTATGTTCGTCATCCTTTCATGACGAGTTAGGAAAACCAATTCGTGGGGTGGTTGGAGTATTTCAGGCGGAACTGGAACGAATCCGGGTATTTAGAGTTAGAAGCCCGTGTGGTGGGGGTGGCGCATATGTGTCTTCTGGTTGTGTTCTTGGCAGCTATCTGGCATCTGGGATATTGGGACCTCGAAATATTCTGTGATGAGGGACGGGAAAACCTTCGTTGGTTTTGACCAAGATCTTTGGAAATTCATTTATTTCTTGCGGGGTGGCTTGCTTTGGCTTTGGCGCATTTCATGTAACGGGTTTGTATGGTCCCCTGGGATATGGGTGTCTGATCCTTAGGACTAACTGGACAAAATACAAGCTGTAAATCCGGCGTGGGGTGAGGAAGGTTTGATCCTTTTGTTCCGGGGGGAATAGCTCTCATCATATGGTGCGGGTACATGGGGCAATAGCGGGGCCTATTCATCTTAGTGGTCCGTCCACCTTCAACGTATATACAAAAGGATTACGTATGGGCAATATTGAAACGTACTTTCCAGTTAGTACGATGCTGTTTTTTTGAAGCTTTCGTAGTTGCCGGAACTATGTGGTATGGGTCAGCAACTACCCCATTGAATGTGTGGGCCTACCGTTATCGGGGATCAGGGATACTTTCAGCCAAGAAAGATACGAAAGAATGTTTAGTGATGGGTTAGCGAAAATCTCAGTTTATCAGAAGTGGTCTAAAATTACCCGAAAATTAGCCTTTTATGATTATTGATATTGGTAATAATCCGGACAAGGGGGATTATTCAGGAGAGGCTCAATGACAATGGCGGATGGAATAGTGTTGGATGGTTTTTAATTTCGTTTAGGACATCCTATCTTTAGAGATAAAGAAGGGCGCGAACTGTTTGGTACGCCGTTGTCCTACTTTTTTTGAAACATTACGTGTTTTGAGATGAAGAGGGGAATGGTGAGAGCGGCCGTTCCTTTTAGAAGAGCAGAATCCAAATATAGTGTTGAACAGTAGGCGTAACGGTGGAGTTCTATTGGTGGCGAAACTTAATGGAGTAAGTGGTGCTGATCCTGCTTACGTAAAAAAATATGCGAGGGGGGCTTCCCAATTAGGGACATTTTGAATTAGATCGGGCTTACTTGAAATCAGATGGTGGTTTTTATCAGCAGTCCAAGGGGTTGGTTCAACTTTGGTCATGCTATATTGCTTTGCCTCTTTTTCTGACCCATTTGGCATGGGGCTGACTTGTTCCGAGAGTTTTGGCTGGTATGATCCAGACTTGGATGCTAAAGTGGAATTTGGAACATTCCAAAAGTCGGAGTCCAACTACGGGAGACAGCCAGTCTGAGGCAGCAGTGTTGGTATCTTTCACCTCCTTTTTTGATGTGACATGGGAAACAATCTCCCATCCCTTCTGACTCTTTCCTGTTTAACGGAAATGATCCCAAATGACAAATGAATAGGTGTGGAAAGTTATAATGTAAATAAACACCGATCGCATCTATGGAAGCAGTGGTTTATACGTGCCTGTTAGTGCGACTTAGGGATTAATTTTTTTCGCTTTCTTCTTCCGCGAACACTAAGGTTCCGACTAAAAAAGTGAAAATAATTAATTGAAGGTAAGAAGTCTCCCATATGGGAGAATTCTTACTGCATTGTCCCCGTGTTCTTCGAATGGATCTCTTAAATTGTTGAGAGGGTTCCCAACACGCGGTATATAAGGCAGAAACAGAAAGCTTACAAGGTAAACCAGATATGGATGATGGCGACTAAGTTGCGTGTTTCCATTTATTATAGAATTGTCAATTACAATGGATCTACGGAAAGATCGTGTATTTACAACTATGCCACGGAATATAGTATACAATCAACAAAATCATTAAATGGGAATTTATGGATTACACAAAAACGTTGAAGTAGTTCTAGACCTGGACCAAGACAAACTCGCGTAGGTAATTTATTGAAACCTTTGAATGCGGAATAGGGAAAGTAGCTTCGGGTTGGGGGACTACTCCTTTTAGGGTCGCATGGCTTTATTCGCGGTATTCCTATCTAGTATTTTAGAAAGTTAAATCTTCCGTTTTACTGGATCGGAATTTTATGAATTAGTGTTCTACAACGAAAAAAATACGAAGTCATGTTTTTCATCCAAAAAGAGACTTTCTACTTAAGCTCTACATTTCTAGACAATTCTTGGTGCGTTCGACCGTGGAATTTTTGGTTTCGGTATCTATGAATATGAGTGTGTTGGGACTTGTCGGAATTTCTCCTATGATAATACTAGAAAGCACTGTGATCTCTATCAAGATGATTCTATCGTGGATATTATTTTATTCTAGTATCTGAAAACGAAATAGATAAGGGGCCCCCCCCCCAGAAAAAAAATGAAACTATTATTCATATGAACTATTCGACCTCGCAACCAGACTGAAAAAATTAGTAGTTCTTAATAAAAAATAAAAAGAACATTTCTTCCTCCAATTTTGTTGCCCAAAAAAACAAATTTTTTCTCTCGATTTGTTCGAGTCAGTACACGATTCATAAATGATCATCAAGCGGTTCTTATCGAAGAACCCGTGCCTTTGTGAGCTTGTGAGAAGCAATCATCGGGCTCCTCAGTAGAACTAAGGTTTAATGAACTGAATTCATAGGATCGCAACAAGATAAATTTTCGTCCAGAAAACTTACTCCAATTTTGCTTTATTATGTATCTAGTAAAACAAGAGTAAATTGCATTCGCACAAAAAAAAAGAAAGCAAAATAGGGAAGCGAAAATCAAGAGGCCTCTAATATCAACTTGGGAAAAGAAAAAGATAGACGAGCCCACTTGGAGTTTTTGCATATCATCACAAATGAAGAAGATTATGGATTTTTCTTATTTCATATCTAAAGGCAAATCGACCCAACCCAGTGGCTGAGGAAGTTTTGAACCTTTTTTTTCTAATAGCCGTTGAAATTTGTGTGTTATGTTTTGAGCGTACGAGATGAAATTATCATATACGGGTCTCGGAGGGGCGGTTCGGGTATGTTACTACTCAATAAAGTATATGATTGGTTTGAGAAGTCTTGAAGATAGGCAATTGCAGAGATATAACTAGTAAATTAGTTCCTCTCATCGTCAACAGTATTATTATTGTTTAGTGGGATTACACTTACTTGTTTCTTAGTACAAGGTGACTACCGGGGCTACGACTTTTTACTATCGCCCACGTTACAGAGGCTTTTTCCTCGGTTCAAAAGAAGGACCGAGGCAACTTTGGTTGGTTAATCCGATCAGAAAAAACTCATCGATGAGTCAGCAAAGTATGATGGTTCTAATGATGATCCTGCAGTATTTCGTGTGGTATCCACAGGTGGGTTTAAAAAACCCCGCGAATAACTTGGGTCACTGGTGTGTGTAGCTGATTAACTGCTTCGTTTGGTGTAACGGGTGTACTCTTTACTTGGGATCAAATTGGTTATTGGGCAGTCAAAATGGGCGGTGGCATGACGCGATTCCGGAAGGATCACCTTTAGTGGAGTTATTACGTGGGGAAGTGCCTAGGGTGTGGGTCAATCACACTTTGACGCGTTTTATAGTTACATACCTTTGTACTTCTCTGAGTACTGGTATTTAGGTTAATGCACTTTTAATGATAGTAAGACAAGTTATTTCGGGCCCTTTATAAGGAAGGCATCTCATAGAGAGTGCTATTCTCATATATCATATCGGGTAGGTTGTGGTATTTCATTGCCTACAAACATGGGTTATGTAAAAAAGACATGTCTTTAGATACTTCTCTTTCAACTCCGAACTAGTGATTACAAATAATACAATAGTTGAAGTAATTTACGACAGAAAAGAAGGCGGATTATGGGATGTGTGCGACTTGAATTATGATTTGGCCATGCAGAAGAGAGTTGGATCTGCCAATTAGAATTCACGACCAAAGGTGTCTCCAATCCATCAAACACGTAAGTCCCCTGTGAGTAAGGATAGGCTGGTTCACTTGAGGAGAATTTTTATGACATACTCAACAATGTCATCCATGGAAGAGGACCCGTAAGATACCATAGGAGAGAAATGGAATAAGTCAGGTGAACATGATCCAATTCTCTATTTATTACACTTACTTTTGATTATAGTAGGAAATGCATTCAGTATTGCACGATGGCGATTGCAATTACGATAGGAGTAAAAAGAGGGTCTAAGGAAGAACGTAGGCTAAACTTTTGATTTTTATTAGTACAAGTAATAACACCCCTTTGTATTGGACGTAAGAAACTTGCAATATTGGGGTGGCGATAAATACCAACTATCAAGAGACGCGAGACAATACACAAAGCAATTGCATCATGATCAATGGTAAGCCCACGTGGATATTGGAGCATTTACCATAAGAGTAGGAGTCTTTTCAATGAATAGTTGTAGGGAAAATCGAAAATAGAATCTGATAAAGCTTTCTTACTTAGAGCCATTGAGCCATTATATACATTATGCTTATGGATCTTCTACGGTTTATTTCTTTTTCTTGCTCGGCCGGATGATGCAAAAATTCCATGTCCGGTTCCATTGGGGGCTTGGATCTTAAAGAGTAAACTATCCAATAACAAAGAAACCTGACTTAACGACCTGTATTAAGAGCAAAATAGCTAAAGGGAGGACTAATTAGTACGGGAACCCGCGGCCCCAACGACTTTTATTTTTTTCCAGTAGTAATGTCTAGGTACGATTGCATGATAATGTAGGGTTTTTTAGCGGTTCTCGGCCGTTCAATGATTGGTGAACCGGCAGGATCCGTTTGCAAAATCCTCTGAAAATAACGAGTGGTACTTCTTTCCGTGTTTCAACTACTCCGTAAGTACATAATAAGATTGGGCGTTCTCTTAATGGTTCTGGCGAGGGCTTATTGACAGTACCTTTTCTAGAGAAGTCCAATAAATTCCAAAATCCATTTCGTTCGCCCAGTAGCTACAACCGTTTTTTTTAACGGTTACTGAAGATAGCTCTTTGGTTAGGTATGGGAGCAACATACCCAGTGAAAAATCCCTTAACTTTAGGTCTTTTTTAGGGATTTGAGTTTTTTCAGTTGATTCTGCAATCGTGATAGTACCGGCATAGGTATCTAGGAATAGTGACTTCATGTGAATCTCTAGCTACTAAATCTATTATTATCGCCATTTCGCGAAAAATAGAGTTCCAAAGATGCAAATTGTTTTCTTTTTTCTTTTTATTCTAACGCGAAAAAGAAAGAAGAGGAAAAAAGTGCATGGAATTAAAACTAGACACTTATTCTAGGTAAATCATTGGGAGATGCTTCTCTGAGAGTGTCCATATCTGTTTCCATCTCATACGAGAACTGTCAATTCTCATCAGATCTTCTTCGTCTTACTCAAAAGGTCAAATAGTGGATGGATATTGGCCTTTGGAGCAATATAGCTTTTCAAGAGCGTTTAATTGATCAATAAAAATACAATCAATGGAATCGTTTTTGTTTTTCTTTAGATAGTTAACTTTTTTGAAAGCTTAAAAGGGGGAAGTAAACCTGTTGTATTTTCTTGGAACAAAAACCCGAGTCACACGATCAACTATCCGTGTGAAGAAAGGAGAAATACATCAATCAAATTACGAGAAGCATCTAAAGCGCTTCTTAGGGGTTAAACTTCCATGGTCCATATTTCTAGAAAAAGTATCTCATTTTTGCATTTCCATTCCCACAAAGCAAAAATACTATAAGTTCACATTGCAACAGGCATGGATACCGCATCTATAGGATAACTCAACATCGTGAGTGTCTTTCGACTTACGCGTGATATCCGCGATCTCTCTTGATCCGTAACTAAATACGGAAATCCGGGGTTTGTCAAGTAGCTATAGGGTTGGCCGTATCAACGATGTCTCGGAAGGCGCGTAAGAGAATATCTTGGGCGGTATGTATCTAGGACCCTTGACGCAATTGATGGGTTCAACTCCATAGTAGGATTACTTCTACAATACAATTTCTTTCAATTTAGTAAAAATCTTGTCCGATTCTTCAATACCTGCTCTTGTAGAATATTCGTGCGGCCGCTCCCAAATTTTGCATGTGTGATACATGTCCTTCTGTTTCTCCAAGTAAAGCTTCGCAAGGCAATACCAACGGGATCCCGCTGACCTTTTCTAAGCGGGGACGGAATGAAACGACCATAATAAAGGACGCTTACTAATCTAATCGTGAGTCAAAACACGTCCACTGTTAGTGTTTGAGTGGACCTGCTACCTCCTCTCGAACCATATAGGATAGATTATTATTGATCATGAACGTTTATTTCTCTTGAAAGGGGTTTAATTCTTGTACCAGACGTCTTTTTTAGGAGGCGACACCATTATGAGGCATAGGGTACATCGCGTATACAACTTATGATTAGTACACCACTTTAGCAATGCTCGTAATGCGGGCATTGCCTTCCCTTCACTACCAGCACCCTTTACCATAACTTCTGCTCGTTGCAAAACCACTGTACGAATTAGCATCTACAGCTGTCTTGGACCAGATAGGGTGTGCTTTTCTTGACTTTGAATCCACAAGTCCCGCGGAGGACCAGAAAACCACCGACCTGGCGCGATCGTAACAGTTATAATAGTTTGTGAAACTAGATGGAACAGAAAAACGCCTTTTGTATTCTACGTGCACTCTTCCGTAAACGAAAACGCGCATTCCTACGGAAACCAATACGTACGTTCCTACGTGAACCAATTTGTATAGCTTTTGTATATTTTATTATCTCATAAATATGAGTTAGAAATAACAAAAAGAAAAAAAGTACAAAGATATCCGTTCAGGGTCAAATATATCCTGTACTGGCTTTTTTTATTTGGAATTTGGACATTTCGCGGGTACTTTTTTTTTACTTTTTAGAAAGTCAAGTCTTTTTCGAAAGATACCCTGTCTGTGTTTATGCTTCGATGGGAACACATGACTCTAATTCGTCCACGCCTACGAACAGTCGACATTTGTACAATTTTACGAACAGAAGCTCTTATTTTCATATTTCGTATTCCTTTCTTAAACTATGAATTTACTCTTTTGGGAAAAAAAAGTCTCTTGTGGGAATTTGAGAAATTTGAATTTTTACCCTAGAAAAAAAAAGAAAACACCCAAACCCTTAATATTGGTATCCTTCAAATCTTCGGTATCCTTCGAGTCTTCCCCGTAACGCTTCGCATCCTTATGGGGGAGTCTATAAATTATAGCCCATTGCTTGTAATCTAACGGACTTACTTCAATTTGCCCCTATCCCCCCATCAGTATTCGTTATAGAACTAGACCGGATCTTTCCGAAATATAGCCAGGATGATGGTGTCTCTCTAGCGCGGAACGCGGAACATTCCGTCGGGTAGGGCTTCCTAACTAAACCCTCGAAAGTAATTTTGCTTCTTCGGGTTTTTTTTTTCTCTCCTATTTTTCTGTCTGTCATATTTTTGTTCTCCTATTTTTCTTTTTTTATTTTGAAAATATAAAAAAACGTTGTATTTTGTGTTGAAAAAAAATAGGAATTCAAGATAGAATTTGGGTTACTATACTATAGTGGGGCGATTACCGCTATAGGGCGGGGCGATTAACATATATAAACTAAGACTCTCCCCCAATTCTGTTTAGTCGAAGATCTCGATCTGTCATTTATACTCGAGAAGTAGAAGACTAGCAAATTCCCATTCCGCCCAAAACCTTAGGATTCCTTGATAGTTGGCAAAATTCGTAAGCCAGGTCTGGATGATACGCTTTAAAAAAGGGTTCTGTTCTAGAATTCGTTCTAGTATTTCTCTTTTGCATGTCGCAAAGGAAACCAAGAAATATCTGTTACTATCATGATTTGTTCGGAACACTTTCAATAAAACCCTTCGTAGAAGTATCTTAACAATGTTTTCGGTAATATTTGTAGATACTACCAGAACAGTTACTTTTTTTATTTAATGTCCGCGTTTCTCTATAGAGGTTTGGAAATCAGCACTAGGTCCTTGCCATAGACTTAATTCTAGGCTCATAGTTTTTCTATAATCAACTGTTCTCTTTTTTCTTTTCGTTTTGATTCTAAAGCATTACGTGAAACACCAGCTATAATTTTTATTTGATCTATTCTTGTATACTGTCTTATAACTTCAGGAGCTAATGAAACTATTTAGTAAAATCAATTCTCTCAATTCTCGGCGAGCGCGCCAAAAACCGAGTCCTTTGGATTGCCTTTTGATCAAGGATAACCCTGCATTGTCGTCATAGGCGTAATATACCGTCTTCGCATTTGAACTCTTTACAGTACGCTACAATTACAGCTCGACCTTACTTCGGATCTTTCAGAGCATTTGGGGCACTGCGTCTTTGATTAAGCAACAATACATCACACAATACGCAGAATAGCGCGGATTACTAGCAGCCCTATCGACTCGAATACACATCAATTTTCGGCTCACTGTTATCTGCGTACATTTAAAGGGTCTGAGGTTGGAATCATATTATTTGGATTTCAATTTTTGGGTTTTTATTTCATGCCCAAAAGGATGAGAAATATGTCTTTTCCAAAAAGAAGAACTGGTTTTTGTTTTCAATACTACTTTTTTTGGGGGGGTTATATTTCTAACGAAGAAATTGACTTCGTATGGGCATTTGTGCTGGCACGCTTGGAAATAGTACTCTAGCTACGGTTCGGATTACTCCAGACCTAGTCATAAAGTATTCGACTGGTTTACAACGGCTACCCATTTGGGGGATCCCTTCCCGAACCCATACGTGTTCGGTCGGTCTTATTGTAACCGGTTGTCTGGGAAATATACGTTACCCAGATTGACACCACGACGTGCATATCGTTGTCATTGCTATTCGCCCTGTCTTCTATCTGCCTCGCCGTAATCCAAGTGGGTTCAAGTGCTTGAAGGGCATATCTACCAAAACAACTACAATGCCTCGGTAGGTTCCCTTCATTCTTCCTCTATGTGTTTTACGAAATCTGGTTCTTTGGGGTTATAGGCGATGAGGTCTCTCTTAGTTCCATCTTACTGCAAAACTGCGACATGAGAGTTTCTCTATCAGCTCTCGCGATCAAAATGAGAAATGGGTGCAAAATTTCTCTAATTCCACAATATTCTAACAAAAAACCAACATTTTACTTACGGGTAGATAACATTAATAGGGAAAGGTTAGGGTTTTTTAATAGTGAATTTATTAAAATACAAAATTAAGTCAAGAAGGGATCTAGAATATATCTAGAGGATGTATGTTTATTATCATATTCTATATTTATGTAATTCTTTTTTTTTTTTTGAATTCCTTGTTTATGTTTACTCTTATTGAATGCGTAAAGTATTTAATTAATAAAAATTTCGAGGAGCGAATATTTACTCTCTGTCTTATTTGTTAATTCATAAACTTATCAAATAAGACAATTTTTTTGGTTTGTTTCCGCCATCCCACCAATGAAGTAAGTAGTAGGGGGATCTTTTCAAGAAATACTATCCAGTCATAGGTTCTGTCGTTCCACTGCATTCTCCTTTCTAATGGTTAGTTTGATCTCGCAATGGAGCTTCCAAAAAATTTCTTTCGAGGCAATTTCTCAGTTTTATAACTCGGACGCTCTTTGGTATCCTTGAATTTGTATTTCTTGTTTTCAAATCAATTACATCGAATTCTCGTTAGTTTTATTATATTAGCTTATCAAGTGCTTTTATATGTAATCATAGACCATAATATTGACTCATATATCTTTCTATTTCTATTCCTTCTTTCTATCATCATTACTTTTATCACATCCCTTTAGTTTTGCCTTCACCAACGTAGAATCTATTTTTTTTTAAAGAAAAAATTGCAGTTGCTACAAGATATGATAGATTTTAATCATTTATGATAGATGTATTTATCATATAGTGCTGTTTTTCTTAGTTAGGATTCGACAATACGAAGCAATAGGTTGGTTAGTAGTTCATTTTCGATAATACATAGTAGGGTTCATTCATTTTTTTTAAGCACCGTTTTGAAACTAAAAAAAAACTAACGAGTCACACACTAAGCATAGCCAATTTTATTAACAAAGATTTCTCAGTTTCATTTACATCTTATAGAAGAGGTAGAATTTCGTTCTTTTTTCAGGGATTTAGGGGAAAATAAGGCTCTTGTAATTTTGATTATAGGACTTGAACCGAATGGGGAAGAAAGGGTCCAGGGTTGGTTATTCTTCGTCTACGAATACAAATTTTAATCTAATATCTAGATAGTTCGATGGATAGCAGCAATAATCAATTTTAGCGCGAATTGTTGGAGGGGAAGTCTACCTTTTTGATGCATTCGGCACCGAATTTTTTTCAGCGAGACGGACTGCCAATTGACTTTTACTCCTTTATATCTGTGTTTTTTTAGTGAATTCAATGGCTTTTTTATGCCTTTCGGGAAGGAAACTCTATTTGTTTAATGGAAAGCTATATATTCTGCAAGAATGGGTTTAGGGTTGTCTTAGGTTCTTTCCACTTTTCGATCACAATAATTAAGTCTTGGTTACGAATTAACTTCTTTTGAGAGATGTTATCTATTCGTTCGATGTCGTTTTCTTAATAAATTGGGGAATCAAGATGGATTATGACGGGATTGGTATCGATTTTTTTGAATTTCATATGTGTTAATTACTTCGGAACTTGAGCCTGAGTCCATTTTTTTGTTATGGTAATTACTTCGAAAACTTGAGTCTGCTTCTATTGTTCTATTCGAGCCCTTTTTCCTATTCTTTTGTTAATTAGTCTTGATACAATGCCGTATTGTTTTCTCTTCCTGTAGGACCTTCAGAATAATTTTTGTGTGCGAACCAAAAGGAAGGGTGATTGGGTGTACCAAGTCTGAAACCAAGTGGATTTATTTTTTCTTGTCCCATATTTTTCTATTCTATGTTTTTACCGGGATCAATTTAGATGGATCTAAAGATTATTTCGATTCTTACATATTTAGTACAATGTTATATACACATGGTTTTTTTTATGGTGAGAACTACGTCATCGAGCCCGAGGTCTGAATTTATTCATAATAGACTCCTACTGACTTCGGCTTTAGTGATGAAGAAATTTGCTTTGTCGAAATCAAATAATGAGTAGAATTTGCTGCTGCCGAATAAAACCACGTTAAGATGGGATAAGATGCCATAAGCATGAGGTTCAATATCATAAAAGTTCTCGTAGTAACGCCAACGACATCCATACAGGAACTCTTTGTACTTGAAAACCGGGACATGTGATGCGATTTTGTGCTGTGAAAACCCGTTCGAAACTAAGTAGACGATCGGTTGGTACTTTTCTTGCGAGTTTTCATTATCCCACTTTCTTCTTCTTTTATACTAGGGGTATACTTAAGTTTGAAACTTGTCATAAATAAGGTTATCCCGCTACCTATTTCTTTTTTTTTTGTTATTTTGAATCTTTCTATTCTGATCAGTTAACGACGAGATTAGTATCCTTTCTTGCAATTGCAACTCTGAATGCCGAGTTGGTTATTACGAATCCCCCAATTTGCGACATACCAGAGGATTTGTTAGGTAAATAGGTATATGTTCCTCATTATGATCGCGACTTGTATGGCCAACCATTGAGGGTAGAAGTGCTAGATGCCCGGGACCACGTTACTATTGTTTCTTTCTCCTCCTTCATATGACTTTCTATTTGCCACTAAAGATGAGCTACAAAAGGATTCGTTTTTTTTGTGTAACAGCGATTCTCCTTTTGTTTCCATTTTAAAGAGTGCATTCGATGTTTCAATTCTCGACGAAGTAGGAGGTCAAGAATAATAGAATAAGGATGAAGGAAAAAAGAGAAACCTTTAGCTGGATAAGGGCGGATGTAGCCAAGGGGCTCAAGGCAGTGGATTGTGAACTCACATGCGAGGGTTCAATTTCCGTCGTTCGCCCATCCCATATTGCAAATTCCAAAAATGCAATTTTCCATATCTAGTTACGATTTAATACGGCGACGAAGAATAAAACTATCACATATTTTCCTTTACTAGTCTTCTTACAAGCGAAGGCATAACCCCAAGGGTTGGGGGTTTGTCTAACAAATGGGGGCATTCCCGGGCACAGCCCCATGGGGTGGTCCACAGGGGCATAATACCCCTTTACTACGGGGCGTTAACTAGCCAACACTTAGACCCGGCTCTACACAAACTTTTTGGTTCACCCAACATACCCACTTGTCCGACTGTTGCTAAGCCGTTTGGTGATACCAAAGGAACCTCCCCAGATGCGTAATACTTAAAGTGGCCGATTTACCTTCTTTTGCAATCAGTTTCGTACAGCACTGCTGCCTAGCTAATTGCACACCATTCAACGGTGATTTCTATGTTATGTATGGCCGTGCCTAAGGGATATCGGTTGAAGTAGATTCTTCTTTTCTCTCAAAAAACCCCTCCCAAACTGTACAAGCTGATTCCAAAGCATCCGGCTTTCTAGATGTATATGACGATCTCTAGACCGTGGATCTTTATGAATCGTATGATGAAGTACACATGAGTGGATATATAGAAAGGAAATCCAAATCTGCCGAATCGCTCATGTTGATGATCTTATACATTCCTGGTCTCAGCGTTACGTCATCTGGCTTATGTTCTCAGTAGCATCAGATCGAAGACTCTATGAAATTACGTCGATACTTCTACAATTATGGGTACCGTAGGAGAACATCCCTATTTCCCCCGGGGGTCTTAAATTACAACGCTTAGCTTTCCATTCGCCTCGACAATCAAAGTAACTGTGCATAACCCGTCCTCCTCTCCATGATTTGAAACAAGGGGCCGCTGCCGAGGTTCTGTGCCGGCTCAACCAATTGTGTCTTCTCCATATTACCATATATCTTAGAGTCAATAATTTTCTATGAGGAACTCTGAATCTCAAAACTTGCTGACGTTTACTCAACAGTTTTCTGTTGAGGTCTATCCGGTAGAGGTAGTCAAATTGGATCAGTGATCGATTTCTAGGTTTCGTCGTAAACCTAATTGGTTAATTCCAATTAAGTAAATCAATAGTTCAAACCGCACTCAAAGGTAGGGCATTTTCCATGGTATAGGAACTTTTGTACCAAAACAATAGTATCTCAAATTATTCCCATTGGATGTAAAATATATCCCTCTCACCATCCCCATAGTGGATGAGACAATGTACGCATTCGATAGGGGTGTATTCTATGGTGACGATCTACCAGATAGTTTTGGATTCCGTGCCCCCCCCCGAAATCGATTTTACGGTATAGGCGCTTATGACCTCCCCCTCTATGCCTTGCGGTTTAATTGATTCCTCTGGAATTACGACCTTTACACAACCCCGGCTGCCGTCCATGGATCAAATTATTTCGTGGATTGGATTTCATGGCCTATCCTGGTTACCTTGCGTGTGCTCGGAGAGGTGGTTTGTATAATGTTTCGCGTATTATTAAGTATTCTCTTTAGTTTTTTTTCTCTATCTAGAAAGGAAGATAGAATAACCGGTGAAGGGGTAATGATCTACGTCGTAATGAAGTGTTAGTCATAGAATAGGGGCCCATTCTTCTACCCTTTCCGGGTAGTCGATGGCTTTACCAGCTACTACCTTAAACACCAAAGAGAGTTCGACCCAAGCTTTATTTCTGTCTTAGGAATCCCGATCGACATTAAAAGTATATTGTCTTTCCCACTAAACGGAAGACTTTTTTCTGTAAATACGCGTATTGATTCAACCATAAATCGACTTTGCCTCCTATGCTCTGAAGAGTTCCAGTTATCGAAAGGAATTCGAGAGTCATTATTGTTCTTATGTTATGGTATTGAAATACCATAACCAATGCGTTATGTATGGATGATGAGGATTCCATGGATAGAGAGCCAGTCAAATAGACTTATGACGTCCGGTTCGCGTGAATCAGCAGGAATGACCCGCACAATTTACCAATCTGAGTTGGGCGCTTTAACCATCAGCACTGGATGCTAACAGGGACATTCGTACAATCGTAAATAACCAATTTTCTATGAAGGGGAACATACATAGAAAAATGAAATCCGAAAATATTCGGAGATGCAAAGATTCGGAGATGACATGAAAACACACCTCTCTGGATCCTCGAAATTGAAAGAGAGATTGAGAGGGAGCCAGAATCCTACTTCTCCTATTTGGGAATGGATCCAATCTATTGGTCTGGACTCATAGTGATCATTTCTCTTTAGCAAAGAATGACCGTGGTATCAAAGGATTAACAACCGGGATACGTTACTTTGATACCTAGTTGAAATTGATAAAAAGGACTAATGAATTTGAGTTAATAGATCCTCGTTAGCAGAAAGACGTATATTCCTTGCTCATCAATATTCCCAAACCTAGTATGGGGCTAACTGTTTTCATTTTTTTTACCATCTCAGGGGAAAATCCTGTGAGTTACGCCTTAGCCTTGGTATTTAGTGATAGGTTATAGGAACTGGACGATTCTAGTGGTCCACCATACCTAATGAAAAATTATATTTCCTTTAATGAAGGGTACGAGGGCTTCTTATTCCACAAGAAAAGAAACGAAAGCACCTTTCATTTTTATCTACTGGGGGTTTTTACTTGGAAAAGACAATGTTCCATACTAAAGGAATTCGGGTCCATAACCACGAGTTCCATGTGCACTAGATCTGTAGCAATTAGCAACAGGCCCTATGAAATAAGACATATAGAATTTTTGGTCGGAAATTTCGAATGAATCATTGAGTGAAAACGAGCAAAGAAGGACAAAAGACGGCTCTACTAGTCCTTACTCTTGTGGTTCTCGGTTTCTGTTTGCTTTTCGGGATCTTGCCTTCTTCATGGTTATCATCTCTGCAAACGCGATTTTCGCGAGAGAGAACCAAATCCAAGTGGTGAAGCTCATGAGTTGGGCGGCATAGTCGTGATTACCTTTGCAATTGCGGTTCGAATCTATGGCCGATCTTTACTTGTTTGATCAAAAACGAATTAAAACCCCTGGTCGAAAGCCCTTTATGATTAGCTTCATGGATCTGGGAAGTTTCTCTTTCACGTATGGGATGTTTGATCGAGTACTGTCGCTACTTATGGGTGCGCTCAAAGGATAACAAAACAGGGATTCGCAAACAAAAAGGGGAATTCGTGTCAATTTTCCTGTCGCGTAAAAAAAAAGGCTTTTACTCCGAGAGACTAGAGTGGGGCTACATTATTCTTCTGAGCAACTACTTTGGATTTCTTAAGACAACCCTTGCAGTAGGATTACGTATGCTTTGGTCTGTATTATATATCTCCTTCGAGGGATTTTAGGATCGATTCCGATATATTTAGTCTATTTTGGATTTTACTGTCTATTTTCTCAGGGAAGTGGTAAGGACCTCAGACGATAGAGGAGAGCGCCAGGCGCAGATTTCCGGAATACTTATAAGGGGGAATGATCATTGAATGCGCATTCTCCGTATTATGCCTGAAGAGGATAGAACCTCCACGATCGTTAGCACGAGATTTTGAGTCTTCGCGTGTCTACCATTTCACCTCAAGGCATCTTGAAAGTGAATAATATTCCAGGAATATGATATCTATACTATGTGATATCTGGAAAGTGAATGTATTCCATGAATAGATAATCTATCGAGGTGTATATGGAATATATGACAAAGGTGGAGTCTTGGAGTCTTTCGCTCGACCGGTTAATATAGGCCTGAAGTCCGACATCAAATAGCTTCGATTTGCATATCAGTAGGACACAGTATATGTATCAAACAAAAAGATGTACAATCCAATTTCTCGATTCAATAGAAGCCCAAAAGGTGCATATGTACCCCATAAGGTAGGATAGATTATGTCAAAAGCAGGTTGAGTACACCTATTCATAATCCTAAATAGAAGTAAGGACGTGGGATATATGTAAACAGAGTACCTATTTCCATCGGCTCGAATACCCCTCTTCATAATAAGAAGGGGCACGGTTGTGTCCGGTAGGAATGAACTTATAATCTGTGATCGAGTCGATCCAGGGATTAGAATTCATTACCCTAGGCACATTCCATGTTGGGCGGAACAGATCTACGAATTCTGTTATTCCAGTTAGGAAGAGGGACTTGACCTAGAATAGACCTAGCAGCTAAAGAGGGATCTGAGCAATTGCAACGAATGGGTTCAGTGATATATGGTATAGTAGTGCTATCACAATACAGTCAAATCAATTCGAGGGCATTGTTTGATCTTAAAGGGGATCTTCTATAATTGCGCAATAAGGGTTATTTCTTGTTTGTCAGTATAATACTTGACTATCTTTTGATAATGTAGATAGAACGAACGCTGTAGGAGTCCTATTGAAAAAGAAAATATAGGCCTGCTTGCCATAAAACCAGAATAGTAGAGTTTCCCGAAGAAACTGGCTGTGGAGGAAGGCTCCTGGGATAAAGACATAGGGCTAAAGAAGAGAGCCAAAAAGGATTTCGTTGTATAATCCTGCATAATCTCGAATGTATCAGTTCCGGTACGTAGACAAATAATACAATGGCAGCAAAAGTTCCTAGCTTCATGCGTATAGAAAAGCATATAAGTTATCATGCTTGCATATCCATCATTTGAGTCTCCACAATTATCTCCAATAATTACATATCCGATTGCCTATGGACGAATGATGCAAGCATAAGGGGTTCATGCTTGTTGAGTAAATAGCAAGGAGATTCAACAATAATGCTAAGAAGAGCTAGATTGCCAGAAGAAGATGCCATTCGTTTGATGAGAAATAAAAAGAATATCGGAGAATTCGCGTGGCTGAAGCGAAGAGCAACCTTTCGAAGTCTAACAGAAAGAAAAAGCAACGATGGAGTGGGGGAGTCAGAGTCGAACAGAGGATTACTCGTCTTTCCTCATGCCAAAACCGGTGCATGAGATCAATCTCGCACGTCCTAAAGTGATTTAACAAGAAGAAGAACTTGTCGTTTTCTTTTTTGATTACCTCCTCGCTGTATGTATAAGACCGAATCCATTCTTTTCAAATCGTATTTCGAAAAAGAACTACTACTCTTAACTTTTCGAGGAATCCTTCATCAGTGGTGGGAATGACTGGAACTTTTTCAATCCTTTCGGGACTTGGTTCCGTAGGGCAAGTCAGGAAAGTTGAGAAATGAACCATCTGATTTTGATTCGTTCACTAGCCATGAGAGATCATCTTAGGGGTGATCCTGTTGTAACGGATGCCTATTACACTCGCTGGTCTCTGAAGGATGAGAACCCACTATGCGCATCTACGTCGATAAGTCAAGCATTGTATACGTTTAGTCGATCTTTGTTAGGAACTACCCGTATAACGAGATGCCAAAAGGGATCGTTTATAATAAAGAGGATCGTTTCAGACCTGCTGCACCTAATTGTATTTGACAAAAAGATCACAATAACCTTTTGGTTAAAGTTTCTGTCTTGTCGCCAGAGTGGGGGATAGCATTTCTCTTGCATATCTATGGGTTTTGCAAAACCAAAAACAACATCAGAGAGATAGATATAGAGGTGGAATTCTGTCGACCGAACCACTCATTCGTAGCTAAGGAGTCCATTGATGAAAAGGGGCTGGGAAAGCTTGACCCAAAGTCTACAGTGAGGGATATAAGCGCAATTGAAATTCCTGGGGAGTTATACATTTGTGTATTGATCAGCCGTTCACAATTCTGATGAGCTCGATCTCCCCCCAGATGAACCAATAGCCAAGAGAAAAACATGAACCAGAATAGAAGAGCTGCCCCACCCATTGGTAATATTTCATAGTAGCCTCATTAGACCGAGATCTATCGTGTATATCAGACAAAGGTGGAACATAACTGAAACATTCTGGAGCTACAAAAGATAGTTATTAAACGTTAGCACCACATTTAAAACATTTTCCCCCTCGATAGCTGTTAATACAATAACAGAAACTCTGTATAGCCCTTCTGTACATTTCAATGTATCTACGGATAGAGGAATACATAAAGGTGAACATAATTAAAATAAAGAAATTGAAGATCTCGTTGAAATGTTCGTTTGGACAAATTTCCCGAAAAGCTAATGAAGGTTTTCTCTCCATCGAACAATAGGGCCGTTCTGCTTCTACTAAACTTGTTGAAGAGATAGAAATGAACCAGGTCTATCTTTGGATCAGAGGTTTAAATCGATCATCAGAAGAAGAATAGCCAAAAATTAGGATACATTCGGGGAAAAGAAAACTTCCCTGGAAGAGAAGCAAAGGAAACGCTTTTATAAAATTCTCGTAGAATCGAGAATGAAGTTTGTCATTCTGTACATGCCGATCATGAATAGTAACTGAACCAATCTACGGAAAAGTCACGAATTGTTTCGATTTTTGGAATGGGATATTTCGAATCCCCCATGAATAGGATCAAACCGATTCCATGCTATTTCCATCAGATTCCTCTTTCTATCTTAAGCAAGCCCCGAGAGGGCTTAGTTGATAATGATTTTGTTTTCGCTTTCTTTGCCTTTTGTTTGTTTCGGGAAAGATATCGTCCGATTCTCTTCTATTGATTCTTTCCGACGAGATGTATGGTCCATGTGTTACATAAAGATTCTGTTCATGATAACGAAAATGTGCAAGAGCTTATTTGCCTCTGCCATCTATGAGTCGCTTCTTTTTGAGTAGGCACCCCACCCCTTTGGCAGCATATTACTAATTCGGAACTAATTGAGCCTATTTCGACCCGGACGCTTTTGGGATGCTTCTTAATAACCACGAATGGAAGTGCTCTTCCTGTGTAGATCTATTTCATCGGAACTTCCGCGTCGATCCCTTTTTTATTAAGTCTTGTTTTTTAGCCTATATTGGGAGTTACTTAAGTATGCTTGACGTAAACCAATAGTGGATTGTTTCTGTCTTGTGGAATCTTTTGGCACGGCCTCGATAGAGAATTGATAAGCCAATGTTTTTTCCGGCTTTCATAATACGGTTCCCACCCTGTTAACTAATCGATTACCGGAAAATTGGATCGGATTGTTTTTTTTTTTTTTTTGGCAGTTCTGTTTTTTCGCAGTTACCTCGACGTGACTGAGCGTGAAAGAGGTTCAAGAATCCGTTTTCTTGTATAAGGGCTATAAACACGAACACTCTTTTTTTGGCTTTTTGACCCCATATTTAGGGTGGTCTCGAAGATAGGAAAGCTCTCCCTCCAAGCCGACAACAATTTCATCGAATACGGCTTTCCACGAATCTATAGGGAGGATCTATGAGACGAGTATGGAATCAGTTACACTTAAGTTGAGGTATCCGTTTCCCTTCCTTTTCCCGCAGGATCCGGAAAAGCCTGGATGTTCCGATCCATACCATCAAGTACCTTAGGTTTCCGAAAATAGTGAATGGAAAAAAAGAAGTGCTTCGAATCATTGCATTGACTCGGACCTGTTCTGAAAAGTTCGAGGTTAGTCAGAATGTTTGTGACACGGACAAAGTAGGGAAAACCCTGAAGAATGTCCATATTGACCATTGGGACATATAAGAGGGTCCGATCGAATCTCTTTAGAAAGAGATCTTTTGTACTCATGGGAGCTGCTCCAGTCCCCTTACGAAACTTGCGGTATTGGGTTAGCATACACTTCCCATGTTTCTAGCGATTCACATGCATTCGATCAAATGATACAGTCTTGGATAAGAATCTACAACGCATAGGACCGCCCTTGTTGACGATTCTTTACTGCGACAGAATCTAGGGATCCTCGAATAATGCGATATCTCACAACCGGGTAATCCTTAACCTCCTCTCTTCTAATATACAGAAGTTCTGTAAATTATGGCCAATACCAGGTTATTAAGGCAGTTGATTCAAATTCAGAGGTTAATCGTACTTGGAACTTACGTAAGGGCAGAGTTGGGTTTTTCTTTTTGGGGTGATAGTGGAAAAGTCGACCAGTAAGTCACCCTTCCTGTCCCTTACAGAACCGTACAGAGATTTTCACCCCTACGGTCCTCGTCAATTCTTTCGAAGGGAATTTTCCTCCGTTCGAGAGCTCTCCGCCGTCTTCATCCGTCCCGAAGACTAACTAAGACCAATGGTCACGTTTAGTTTCATGTTCAATTGAACACTTTCAATATGATTAAAGGAGAAGATTGGTCTGTACCAAACATATGCGGACAAATCAGTCTTATAATAAGAAGAATTTGCCGGTATCAATCCCCTTGCCCCTCATTTTGAGAATCAGAGGATCCTTTGAGTTCCCATTTCTTCATTTGGGAATTGGGCTTTATATCTTCGACTTATTTTGTTTTTGCTTTAGTCTTTATTTATTTCATTCGATTGTTCCCTCTTCCTCTATTCCTATCCTCTAGGTACGCGTTTGGGCATCAAGAGAGAAACTTGCCTCGGTATGAAGCTATATTATCCATTCCAATTTCTTCCCGAAAACTTTCACAAGAAAAATCCCGAATTGGATCCAAAATACGGGTAAGTCGAGCGTATCCATGCGTTTGTTAGGACTCTTCAAATAGGAAATCCATTTTCTAACTGGCTTTCGTGCTTGGATGAGTCGTCGAGATCTTCGATGACCTATGTAGTGTGGAAGGATAATATATGATCCGATCGATTGCCTAAGAAACGCGGGTACAAAGACGGGGAAAGTATACAGAAAAGACAGTTCTTTCAATTCGATATCTATATATAGTCGTTTCATGTTCTAGAATATATTCTATATATTAGTATTAGTTAGTAGTACTATTCTATTAGTTAGCGATCCCGGCTCTGTGAGTTCTTTCTCCGTGATGAAATGGCGGCACCAGTCATCCATTTTCTCTGTGGAACGAGGAGAAAGGGGGCTCAGACAGGAGAGGATTGTACCATGAGAGAAAGCACAGAGTCAACCTCTTCAAATATGGACATGGATTCTGGCAATGCAAACGTAGTGGGTCCTCATATCGATCCGAATGAATCGTCTTCTACAGAGGTCAATCTTGGCTATTAGCCAAGAGGATAGCAAGTTCGAAATTCTGTCTCGGTAGGACATGGATTCTATTACTATGAAATCATAAATGAAAATGAAGTAGTTAATGGGAGTGGCTACCATATCCTGTTTCTTGTATTGTTCCTAAGAGAAGGAATTTGTCCATTTCATGTTTCGAGGTACTCCCAAAAAAAAGGGAGATGGAAAAAAGATAGAAAAACTCTTGCATGGAAATTTGAAGAATGTAGCCCCAGTCTTCGGAAATGGTAAGATCTTTGGCGCAAAGAGAACGAGGCGGACAATCATCTCTGACTTGGGTTCGTTCCCCTCTTTTTTAAGAAGACCGAGTCGGGTTCTTCTCCTACCAGTATCGATAGAATCATGCTGAACAAGATCTTCTTCATGGAACTGCCTCGATTAGATCGGGGGAAAACGTCAGATTTTATGAAACCATTGCTATGGCTCGATCAATAGTCAATCCTATTTCGATAGCGAACAGGTGACAATTGAATCCAATTTTTCTAAATTAAGTTTGAGGGGGGGGCATCCATAATAGTGTGGTTAAGAAAGCAGGAGGAAGGGTGGTGGCCTGGAGTTTTCGCCCCTTTGCATTAGGATTCGTAATTCTCTTTCTCGAGGGGACGGGGAAGGGATATAACTCAGAGGTAGAGTGTCACCTGGACGTGGTGGAAGTCATCAGTTCAGAGAATGATATCCCTAAACCCAATGTGAGTTTTTCTATTTGGACTTAACTCCCCGCCACGATCGAAGGGAATGGATAAGAGGCTTGTGGGATTGACGGATAGGGTAGGGTGGCATACTGCTGGTGGCGAAACCAGGCTAAATCATATGGAAAGCGCTAGATACAAGGTATCCTTGGAAGGAAAGACAAGTCCGAGATAGTTTGTCTACGAATAAGGAAGATATAAGTAATGCAACTATCAATCTCATGAGAGTTCGATCCCGGCTCAGGATGAACGCTGGCGGCATGCTTAACACATGCAGTCGAACGGGAAGTGTGTGTTTCCAGTGGCGGAACGGGTGAGGAAAAGCGTAAGAACCTGCCCTTGGGAGGGGAACAACAAATGGAAACGGTTGCTATAACCCGTAGGCTGAGGAGCAAAAGGAGAAATCCGCCCAGAGGGGCTAGGTTTCTGATTAAGCTAGGTGGTGAGGCCCAAAAAAATAGCTACAAGGCAGATGATCAGTAGCTGGTCCGAGAAGGATGATCAGCCACTGGGACTGAGACACGCCCAGACTCCTACGGGAGGCAGCAGTGGGGAATTTCCGCAATGGGCGAAAGCCTGACGGAGCAATGCCGCTGGAGGTGGAAGGCCACGGGTCGGAACTCTTTTCTCGAGGAAGAAACAATGACGGTATCTGAGGAAGTAATAAGCATCGGCTACTCTGTGCCAGCAGCCGCGGTTAAGACAGAGGATGCAAGCGTTATCCGGAATGATTGGGCGTAAAGCGTCGGTAGGTGCTTCAAGTCCGCCGTCAAATCCCAGGGCCAAACCCGGACAGGCGGTGGAAACTACCAGATGGGTACGGGAGGGGCAGGAGGGGAATTTAGGTGGAGCGGTAAATGCAGTGAGACGGAAAAGAAACACCAACGGCCGAAGCACTCTGATGGGCGACACTGACACTGAGAGACGAAAGCTAGGGAGCAAATGGGATTTAGAGACCCCAGGAGTCCTAGCCCGTAACGAGGATAAGGTGCTGTGCGACTCGACCACCGTGCAGTGCTGTAGCTAACGCATTAAGTCTCCCGCCTGGGAGTACGTTCGCAAGAATGAAAATCAAAGGAAGGGACGGGGCCGAGAACAAGCGGGGGAGCATGTGGATGTAATTCGTGCAAAGCGAAGACATTACCAGGGCGACATGCCGCGACTCCTCTTGAAAGAGAGGGTGCCCCGGAACGGCGGAAAAAGGTGGGTGGTGAATGGCTGTCGCAGCTCGTGCGTTAAGGTGTTGGGTTAAGTCTCGCAAACGAGCGCAACCCTCGTGTTTAGTTGCCACTATGAGTTGAAACCTGAAAAGACAGCCGGTGTAAGGGAGGAAGGAGGGATGAGGCCAAGTCAATCATGCCCCTTATTGCCGGGGCGCGACACACGTGCTAAATGGGCGGGAAAAAGGGTTCGCGATCTCGGAGGGTGAGCTAAATCCAAAACCGTCCTCGTTGGATTGCAGGATGCAACTCGCAGTGAATGAAGCAGGAAGCCGCTAGTAATCGCCCGGCAGCCATACGGCGCGTGAAACGTTCCCGGGCCTTGCACACCGCCAGTCACACTATAGGAGCTGGCATGTTTGAAGTAATTACCTTAACCGTAAGCGAGGGGGATCTAAGGCTAGGCTGCGGACTGGACGTGAAGTGTAACAAGGTAGCGTATGGAAGGTGCGGGCGGATGCACCTCCGTTCAGGGAGAGCTAATGCTTATGCTTATTGGGTATTTGGTTTGACATGCTTCCGCCCAAAAAGAAGGCAGCTACGTCTGAGCTAACTTGGATAGGAGTCTTCTTTCGTTTAGGGTGAAGTAAGACAAGCTCATGAGCGATTATCCTGGGTCGGGAAACAAATTAGTTGATAGTGAAGGATCCCCCTTTGAAGTCCCATGCCCCCACTCCGTGTGTGTGGCGGCATGGGGGGATGTCAAAAGGAAAGGGATGGAGTTTTTCTCGTTTTGGCGTAGCAGGCTCCCTTTGGGAGGCCCGCGGACGGGGATGATTAGCTCAGTGGTAGAGCGCGCCTGATAATTGACGTCGTTGTGCCTGGGCTGTGAGGGCTCTAAGCCAACATGGATAGTTCAATGGCTCATCAGGCCGACCGAAGGATGTGGATCATCCAAGGCACTTAGCATGGCGTACTCATCTGTGTGAATCAGGAGTTTGAAAAACCAAACAAAATTCCTCCTAAGGAGGATATGATGGGCGATCAGGTGAGATCCCCTGTAGATCTAACGTTCTATCATCGTGGGATGGGCGGTCGGGGGGGCACTACGGCTCCTCTTCTTCTCGAGAATCCATACACCATACCGTGTATGGAATGCGATTCTCGAGCACATGTTTGAGGTGCGTCCTCAAATGGAAAATGGAAGCCCTAACAACGCATTTCCAGGAACAAGAACTACCGAGATCACCCCTCTTCACTCATCATCGCGGGGGTGAAGGAGGGATCGTACATTCGAGCCTTTTTTTCTGCTTTTCCCGCCCCGCGGTCTGGAGCAAGCAGAAGCGACAATCAAGAGGATTCCCTAATCATCCCTTCCTGAAGGAAGAAAAGTGAAAATTCTTTTACCTTTCCAGCAGGGGACCAGGAGGTGGATCTAGCCAATCAGAGGAATGCTTGGTATAAATAGCACCTTCTTGGTTTCTTCGAATCCCAACGTCACTACGAGACGCCTCGATGTCAGTGCAATGGGGGATGTGGATATTTATCTCTCTGACTCGAAATGGGAGAGAGCATGTTTGAAAAAAGGATCTTTAGAGTGTCTAGGGTTGGGCCAGGAGGGTCTCTTAACGCCTTCCTTTTGGCTGAACATCGGAGTTATTACCAAGGATTTGCCATGGTAAGGGGGAGCAGGGGAAGAACGCACCTTGAAGAGCGCAGTCCAACGGAGAGTTGTTATGCGGCGTTCGGGAAGGATGAATCCCGCTCCGAAAAGGAGTTTATTGATTCGCTCCCAATTGGGTGGATAGTAGGGGCGAGATGATTTACATTCGGGGCGAGGGGTCTCTGGTTCAAGCCACAGGATGCCGCCCCACCCCCAGCTGCGCCAGGGAAAAGAACTACGAGACAGCATCTCCCGATCTTCAGCTTTACTCCAACGTGGCTAGGGGGGATATAGTCAGTTGGGAGAGCTCACGCTCTTGCAATGGTCGTGCGATACGGGTTGGCTGGCTATATTGTCCAGGCGGGAATGGTAGTATATTGTACCTGGAACGGTGGCTAAATTTTGTAAGTAAATGGGGAAGAGGACTGAAACATGCACTGAAAGACTCTACTGAGACAAAGATGGGCTTCAAAAAGGTAGCGGAGGTAGGCTGGCAGTTGGTCAGATATAGTATGGATCGTACAGGGACGATATCTGGAGCCGGCGCTATCCTAGGATTCCCTCTCTGGGATCACTTGGGGAAAGAGGATAAGTTGGCCCTTGCGATAGCTTGATGCACTATCTCCTTCAAGCCTTTGAGCGAAAGTGGCAAAAGGAAGGAAAATCAAATGACAGGACACCATTATCTCCACCCGTAGGAACTAAGAGGGATCACCCCAAGGACGCATTCGGCCGTCCAGGGGTCAGGGGACCGACCATAGACCCTGCCAAGAAGTGGAAACCATTAGCCGTCCGCCTCTCGGTTGGGCAGGTTGGAGGTAAGGGTCGGACAGAAGGGAATCAACGTTCTAAAAACCAGCATTCTAAGTTTAAGATCAAAGAGTCGGCGGGAAAAAGGGGAGAGCTCCCCTTCCTGGTTCTCCTGTAGACTGGATTACCCGGAACCACCAAGAATCCTTAGAGGGATTCCAACTCAGCACCTTTGTTTGAGTTGGAGAAGAGTTGCTCTTTGGAGGAGCACGTACGATGCAAGTTTGTAGCTGGTTCGGGGGGGAGTTATTGTTATCGGTTGGCCTCTTGGTAGAACCGTCGGGGAGGACTGAGAGGCAGGTGGTTACCCTGTGGCCGGATGTCAGCGGTTCGAGTCCCGCTTATTCTCCAGCCCGGAACTAGCGGTACTATGAAGCACCGAATTGCCAATTCGGCAGCGATCTCATGATTTAGCATTCATGGACGTGATAGGTCCTTCCATTTAGTAGCACCTGAGGATGGCATAGCCTTAACGTTTAATGGCCGAGGTTCAAAAGAGGAAAGGCTTGCGGGGGATTACCTAGGTACCCAGAGGACGAGGAAGGGCCTCGTAGCAAAGCGACGAAATGCTTGGGGGTGAATTGGAGTTGAAAATAAGCATAGGATCGGAGATTCCCAAAATAGGTCAACCTTTGAAATGACTGCTGAATCCAATGAGCAGGCAAGAGACAAAATGGCGAACTGAAAATCTTAGTAGCCAGAGGAAAAGAAGGAAAGCAAAAAAGCCCGCCCATTCCCGTAGTAGCGGCGAGCGAAATGGGAGCAGCCTAAACCGTGGAAAAGGGGTGTGGGAGAGCAATACAAGCGTTGTGCTGCTAGGCGACCGTTGAGTGCAGAACCCTAGAGGCTAACGTCCAGTAGCCGAAAAGCATCACTAGCTTACGCTCTGACCCGAGTAGCATGGGACGTGGAATCCCGGTGAATCAGCAAGGAACACCTGCAAGGCTAATACTCATGGCGGGACGACACGCGAAGTAGTACCGTGAGGGAAAGGTGAAAAAGAACCCAGTGGGTAGTGAAAATAGAACGTGAAACCGTGCTGAGCTCCCAGCAGTGGGAGGGGAACAGTGATCTATGACCGCGTGTTTGAAGAAGGAGCCGGCGGGCCTCATAGGCAGTGGATTGGTTAAGGGAACGGAAAACCCCCCGCGAGCCGTAGCGAAAGGAGTCTTCATTTAGGGCGCGTTGTCACTGCTTATGGAACCCGAACGGGGGATCTATCAATGACCGGATGAAGCTGGGATGAATGAAATAAGCAGAGGTCCGAACCGGATGATGTTGAAGAAACAGCGGATGAGTGTGGTTAGGCGTTGAAATGCAAGCGAAACCAGCAAGCTAGATTTGGTTCTCCCCCGAAATGCGTTGAGGCGCCAGCAGTTGAGCGGACATTAGGGGTAAAGCATGTTTCGGTGACGGGCTGCGGACGGTACCAAACTCGAGGCAAACTTGAAGACTAGCTATGCCCAAAAAATAAACGGGGCAAGGTCGGCCAGTGAGACGATGGGGTAAGCTTCATCGTCGAGGATGGGGGAAAACAGCCGGATCACCAGCTAAGGCCCCTAAAATGGACCGCTCAGTGATAAGGAGGTGGGGGTGCAAGACAGCCAGGGGTTTGCTAGAAGCAGAACCCTTAAAGAGTGCGTAATAGTCACTGTCGAGCGCCCTTGCGCTTGAAGATGCGGGCTAAGCGATCTAGCCGAAGCTGTGGGCTGTCAAAATGCCTCGGTAGGGAGCGTCCGCCTTAGAGGAAGCAACCGCGAAGCGGGGGGAGACGAAGGCGGAAGCGAGAATGTAGGCTTGAGTAACGAAAACATTGGTGAGAATCCAATGCCCGAAAACCCAAGCGTTCCTCCGCAAGGTTCGTCCACGGTAGGGTTGAGTCAGGGCCTAGAATCAGGCCGAAAGGGTAGTCGAGGACAACAGGGCATATCCTGTCTACCCTTGTGGTCGGAGGGACGGAGGAGGCTAGGTTAGCCCGAAAGAGGTGATAGGTTTAAGGACACAAGGGGACCTGCTTTCAGGGTAAGAAGGGGGTTAGAGAAATGCCTCGAGACCGATTTTGGTTCCGAGTACCACGGCTGCAGCGCTGATTATATGAGCCCATGGGACTAGCCAGTGCTTCTTTCAAAGAGGCTCATACTATTAGGCCGCTACAGGCAGTTGATAGTATTTTGTACCTGACCATATCTTTTCTCCAAGGATAAAAGCTCGAAACCTTCAACAACAGGAAATTTTTTTTTAAGGACAGAAAATAAAAAAGGAGGTGGGTTCCTGTACCCGACACCGAAACAGGTGGGTAGGTAGAGAATACCTAGGGGCGCGAGACAATCTCTTAAGGGAACTCGGCAAAATAGCCCGTTACTTCGGAGAAGGGGGTGCCCCCTGAAAAGGGGGTCGCAGTGACCCGGCCGGCGGACTTGTTTACCAAAACAACAAAGGTCTCACGCAAAAGTCGTAAGACCATGTATGGGGGGCTGACGCTGCCCAGTTGCCGGAAGGTCAAGGAATTGTTGGTGAACTGATGACAGGGAAGCCGGCGACAGAAGCCCCGGTGAACGCTCGGCCGTACATAAACGGTCCTAAGGGTAGCGAAACCTTGTCGGGTAAGTCCGACCCGCACGAAAAAGCGTAGTAAACGATCTGGGCACGTATCGGAGAGCGACTCGTGAAACACATGTGTGAAGATGAGTATACCTGCCCGGGACAGGGGAAAGACCCTATGACGCGTTAATGTTCCCTGGGATTGGCTTTGGGCTTTCTGCCGCTTAGGTGGAAGGCGAGAGAAGGCCCCCTCGGGGGTGCCCGCGCCTTTTATTCAGTGAGATAACACTCGGAAAGAGCCGGATTCTACCTTGTGTCAGACCGCGGCAAGGGGAAAGTCTCAGGTAGACAGTGTATATGGGGCGTAGGCCTCCCAAAAGGTAACGGAGGCGTTTGCAACGGTTTCTAGGGCCAGACGGACATTGGTCCTCGAGCTGCAAGGCGAAGGGAGCTTGACGGCAAGAATCACCGTCGAGCAGAGACGAAAGGCGGCCTTAGGGATCGGACGGTGCCGAGTGGACGGGCCGTCGCTCAACGGAGAAAAGTTACTATAGGGTCAAGGCTGATCTCCCCAAGAGTCCACAATTCGAAACGGGAAGGTTTGGCACCTCGATGTCGGCTCTTCGCCACCTGGAGTGTAGGGGTCAAGGGTTGGGCTGTTCGCCATTAATGCGGGGTACGTGAGCGGGTTCGAACGTCGTAGACAGTTCGGTCCATATCCGGTGTGGCGGGTAGAGCATTAGAGGACCCTTTCCCTAGTACGAGAGGACGGGAAGGAGCACCTATGGTGTACCAGGTATCTGCCTACGGTAAACGTGGGTAGCCAAGTGCGGAGAGGGTATAATGCGAAAAGATAAAGTATGTAAGCCCACCCCAAGATGAGTGCGCTATCCTCCGACTTGCCTAGAGCCTCGGTCGCACAGCGAGACAGCGACGGGGTTCTCCACCATACGGGGATGGAGGACAGAAGCATGGAAAGAGGATAGGTAGCGGCGGACGAGCCGTTTTAAATAGGTGTCAAGTGGAAGTGCAGTGATGTATGCAGGCGGAGGCATCCTAACGAACGAACGATTGAACCTTGTTCCTACCACGACCTGATCAAATCGACAGGCACTGCCAATCTATCTTCATTGTTCAACTCCTTTGATGAAAAGATGAAAAAACACAAAAAACGCTCTGCCCTTCATATCTTGGCTAGATAGAGAGAGGCAGAGGCCTTGGGGGCCCTCCAGTCAAGAATTGGGCGTTCACAATTACTAGCCAATATTTCTCTAATGCCTTTCCTCGGTAATGGTGGCAGTATTTGGTTTTTGTCCTAGGCGTAGAGGAACCACACCAATTCCATCCCGAATTTGTGGTTAAACTCTACTGCCCCCCGGTGACGATACTGTAGGCGGAGGTCCTGCGGCAACAATAGCGCGATGCCAGAATGATAAAAAGCTTACCACCTCTTATTGACTTTTTCACTATTTTTGAAATACGAAAAAGATCCAAATCCAAAAGGAAAGGTCTTTTTAAACCTAAATCATAACAACCCCTCTCTCCAACTCACACCTTCGGAAACGCAATGTTCTTATAAGAGAAAGGGGCTTCCCATCTCTTAAGTACCCGAAATGAATGGACTGAGAGAGGGTCAGGTTCCAGTTGGGGGGTACCACGGGAAGGAGATAAGTGGAGACGGGGTGGGCCTTGCTCAGAGGATTATGGGCACGTGCTACGAACCAACGTGTCGGGGGTTCGAAATCCCCCTCGCCCCAGCCTTCCAAAGGGGAAGGCCTTTACTGTCCCCCTGAGGGTAGAAAAAACCATGTGCGGATGAGGGAGATAAAGCGAGTGAAACTGGGGTAGCTTCTTTCTTTGTCGAAAGGGAATCGTAAGAACAGGAATGTGATACGATGAGATAAAATGCAATAGAAAACAAGGATTAGCGAAACGGCGTTAACTATTAAGGGTCAAAGCACCCTTTAATTTCAATTCGTTATTCTTAACATTAAAGAATGAATCAATCTCCCAAGTAGGATTCGAACCTACGACCAGTCAGTTAACAGCCCGACCGCTTACCATGGCTAATGAGGACAAGGGGGATTCGACCTCTAGAGTCAACTCCCGCTATCAAACATGAACAATATGAGTCCGAAGTTCTTTCGAACTCCCGGAATTTCTTCGTAGTGGATCCGTCCATGCCTCATTCATAGGTAAGCCAGAGTGGTATATTTCATTTATTTCACTTCTAGCCTGCTATCATTTAATATCCATCCTTTGGTTATGACATAAGAGAGCGTGATAGTCTATCTTTTTATATATGAAAGTCAAGAAATTCTCATCGAAACATCGAGAAAATTGTGCATATAGAAAAACTCTAAGCAAGAAAAAAAAAGGAAGCCCATGCCATGATTTTCAAATCTTTCTACTTAGTAGTCTAAGTTTCTCGATGAGGATAATTTAATTCGGTCGTGCTGGGTCGGGACTCTATTATGGGTTTTGACCACATTCTCATGGGTCCCTTTAGATTTTCGTTTTCCAATTGGATTAGGAAGAAGGGATATTCGCGGGCTCATGGGGGTTTCATATGGCGGCGTCCATGATCTTCATATCGAGCTATTATCCAACCTCTTGAATCATCTTTCTTCGCTAACACGGGTGGAAGATCCATCAATGTGGTTATATCATGGACTAAAAAAACGGATCGAATGTGCAACTGAAATGCCACGCCTTTTCACAGGTTTTTTCTTTTTTTCCCACATTTTCCCGTACCTAAAAGTGGAATAGCGATGTTCGAACCAATTTCCTAAAGAAGAACGGTTCCATACTTTGAGAAAAGGATTTATATCAAACTATAGTATTGCAGTACAAGAAGAAAAGAAAACTAATAGAGTCGAAGGAAGCGGAATGGTCGTGAATAGAGAGGCGAGCAATAGATTCTTCGGGTTTTCGTTTCCTGGAAAAAAATATTCTATCTACTCCTAGGACGCCCGTAGAGATGGAGAAGTTTCATGTCTTTCAATTATCGTACTTCGTAATGAAAGTTAAGGAAGGAGATCAATCATTTTGCAATGAAAACTACATAAAAAAAACTCTGGACAATTTCGAAATCAGGCAAGAGTTATACATATGCAAAAAATTCATTATTGGCCACCAGTGATTAGAGATTAACTGTATGAATCGCGATTGTTTGATACGAAATAATGGCAGTTGTTCAGATAGTGAAGGATACAGATGTATCACAAGTCATTTAGCGTTACTTAATAGACTATTTCTTATACCAATCTCTATCCCGTGGAAATTCTCGAGCCGAAAAGAGGAGGCATATGCGATGTTTCATTTTGCTAAATGAAGATCAATTTAAACGGTGGGTAATCAATCCATAATTGGAGATAGCAAGAATAAATCAGCCAAAATTCGTTTATTTTAGAAGAAGAAACGTTTCTTCTATCGAAAATAAAAGAATGTACCCGCTATCCAAACCAATTTGAAGCGATAAAATAAAATCCAATTCCAGTAGTGATGAATAATTGCAAATTTTTGGGTGTACGATGATAGAATAACTTCAAAATAACGGATAAAATTTTATTTTCCTGATCAGAAAATACATGAAAACGAAAGGAGGTTAGAAAACCTTTTGGAATGGATGGTGCTAAAGAAGAAAAAGAAGAAAGAACCTGGGGGTTCTGTTGAATTTAAAGTATCAGTTTCACCAATAAGTACGGAGATGCTTTCATCATTGGATTACACAAAAAAGTTTCATCGGAAAGAGGTATCGAGACTTTTGGGGAAAACGTAAAAGTTTGCTGGCTTATTGCAAGGAAAAAATAGAGTTACGTTATAAGAAATTATCAGTCGTGGATATTAGGGAGCGGTAATTTCATTCGTTTCGAATTTGTTGGTTTTATTTATTAGTAGTCTATAGTAGTCTAGATTTTGCATTTGAGAGCTAGTTTGTTTTGAGGAATTCATGGAAAAATCCATTTTCATGGAATAATGAATAAGAAGAAAGGATATGAGTTTACCGCTAAAGAAACGATCTCATGATAGTCAAGATGGCCCTCAGCACCCACACATGCATGGTGTCTTAGACGGATCGTTAATACGTGGTGAAGATTGTATGATGTGAAACCCATATAGGCTAGTACCACAGAGAATGGAAAAAATCGGCAAATAGGAAGCTACTTAGCAGGAGATAGGGGAATTCTCTTAAGAAAAGAAAAAAAAGAATAAGAACAACCGAGGACATAACATACAAAAAAGAATAAATAGATCGAAATTCGACTCCCCTACATATTTAATTTCTTCTCCTATACAAAAATCTAGCAAGACCTACCCATTGGTAATTCCATCAATGACACCCTTGTCGAAAAAAACTGCGGTAGTTCGGTTATCCCTTATACCCAAGGTAAAGGTCATAGTATAGGAAAATATCTAGTATAACCGCGATATATGACCAACTATTATATCTTTTTTTAGTTGATGGAAAAAATCTTGTGGACCACTTTTACAAAGGAAGTTATTAAATCCAAATGTCTGAAAAAGAGTAAGCAGAGCCATAAAACATAAATGCTGTGAATAGACAAAAATAGCTAGACTTACGAAGAAATGAATTATGATAAATCATATGAATTGATGGAAGAATTAGAAATTCTTGGACAAAAAGTTGATTGAGGATTAGCCCACTTGATAATATGGTAATTCCCTATTTCATTATCAAAAGGATCCTACTGATCCAATAAACAAAGTAAAAAGCAGTTAATTAGTAATTAAGAAGAGGAACTAGACATAGTATTTTCCGGTGCATGCGGATAAGACATAAAGTGTTTTAGGCCCCAATGACGTACTAAAGGACCCTATCCTATTTACTGTATGAACTTGAATTTTGGATAGAGGTGGTGAAAAAAAAAGAAACTACACTATTCGCTGTTATTAAAACGAAATCTCTATTGACTCCTTTAGATCTCCTTTTCCCATAACGATATTGATAAAACGCATCCTCTTAGTATACTTGTAATTTTGAAAATGACACGCAAATACCATAAAGTAAGGTAAATTATCCGAAACATATAAAACGCAGTTAATCCTGCAGTAAAAGAAGCTATTATTACAAAAAGGGTGATATAACCAACTATTACTAAGGATTTCATCTTTGGACCAGAAGCAAGCAGAGGTGGAATACCGCCAAAGAGATAAGGGTACCCCATATAAAAAAACCAAGTTTCGTGTATGGAAGTATTTCTTAACCACCCTAAGAAACCATATTGACTTTATCTGGTGAATACCAAAAGAGGTTCAATTGAATGAATAAACAGATCGGATCCAGAAAATAAAGCTGTCGAATAAGCCTGAGTGATTCAAAAGGGAAAAAGGCCTTGAAAGAACCTATTACATAGAGCAACATCATATAACCCCAATTGAGACATTGTAGAATATCTAAGCCTTAATATCTCTATGAGCAAGAGCTTAAGTGTCCTACGAAAAGTGTTAGTGTACCATAAAGCAATGCAATAATTATCAAAGGTAGGGATATGAAAGAGGAAAGAGTCGAGCGATAAGAAAACTCCCCGCAGCAACATAGTTGATTGCGTGGTATAAGAGCTGAACTGGGGGGGGGTCCTTCAATCGCATCGGGTAACCATACGTGAAAGGGACGTGTGCCGATTTCCGCAACTGCACAAAGAATAATAAAAAAGCACACAAAATTAGTAAGAAAGGAGTTAATCTCATTATTAGGAATCCAGTTATAGTATTTTAAACAAATCCCGAAAACTTAAACTACCTGTTACCAAAAAAAAAACCTAGAATTCCGAACACGACCAAAAACCCTACACGATAGTTACAAAAGTTTTTGACAAGCACTCGGCTGCAATGGCCGTGTAAACCAAAGCCTAATCAATAACAGGAACACATCCAACAAGCTCCCAAAAAAAATAAATTGTACAAATGGGAACTAGTAACCAATCCCAACATGGAAGTATTGAAAAAAAACTTATATAAACCAAAAAATCTCAAATATCCTCATCGTGAGACTATAATAATCACTAAAATAAGAACCCAGGATCCTACAGTAGTCTTAGTATTAACATATAGAAGTAAGAGGGTCGATTAAGTATCAAATTCTAAGGAAAAAATCATTATGACGGTAAACGACCATAGATATGATAGATGAACTTCCATTATTGTGAATAGACAGGGGAAATGAGTAATACCTAGCTATACTTAAAGTAAAACATAGGAAAAGCCATATGCGACGAAGAATTGTTTTGGTGCGTTGGAACAAGAAAAAAGTCCAAAACACCATTGACATAATAACTGGAAGGAATTGGGAGCCGAGGGGATTACCAATGCATATGATATGTATGTTCCATAAGAAAAGAAATTGCAATTGTACTGAAAATTTTACTTCAATTTTTCTATAAAATGGAAAAAAAAAAGTTTCGAGCAACAAAACTAATTCTTCTCTATTTCTGAAGGAATAAAAAAATACTGAATTCTTAATTTTTTTCAAAACTGTTCTCATTGAAACAATCAAAAAAATAAGAATAGGTTTTTGTGGTTAAAGTCAAAAAGTTAATAAAAACTTCGTTACTAGTATTACCGAAAGAAGGACTTTATTAAAATACAAAAAACGATTGAATCAATTTTACTTAATATTTTTGATAAAATGAAAAGCAGCTACCCTTGTTTCGTTAACTCAAATTGATTGAATCAATTCGGGAAACTTTAATAACTATTTGATGAATTTTTCCCTTCTTTTATCTCCGTTATATGGGGGATAGGCCCCCATACATTATATCTGTATTATGGAGAGTATACTTGAAATTAAATTGTTTAAATAGAAAACCTTTGTTATATTATTATATATTATTAAAACAAAGTCTTAAAAAAAACATATATAATATGTTTAAAAAACTCGTGGTCTATCCGCATTAGACAAAATGAAGTAAAAAGAATTCAGAATTCAATCTTTTAGTATCTAAGTATAAATAATAGGAAAAAGAAGGAAAAAAATGGTTGATTTTGCGGCAATAGATGTCTTTCAAAATACAAATAGAAAAAAAATCAAGTATTTCCTTTTTGAATGCCCCCAGTTCAAAAAAAAAGTACTTCGATGTCAAAAAAGAGTATTACGTCAAATTGAGTTCTTGGTGTGGGAAGAAAAGGACTTATTTTTTCCATAGTACAATCTTTCTT	*	NM:i:4322	ms:i:45629	AS:i:44994	nn:i:0	tp:A:P	cm:i:1049	s1:i:9635	s2:i:5248	de:f:0.1009	rl:i:0
m54269_180730_070446/46465120/0_23962	16	c14f	78656	60	11M1D9M3I19M1I9M1D19M1D23M1D1M1D5M1D11M1D8M1D12M2D2M1I4M1D9M1D4M1D16M1D13M1D7M1I12M1D14M1D13M2D57M1D16M1I4M1D13M1I4M1D4M1D45M1I57M1D12M1D9M1I3M1I3M1I16M1D7M1D23M1D9M1D4M1D6M1D6M6I19M1D11M1I36M1D2M1D5M1I24M1D2M1D2M1D6M1D22M1D16M1D16M1D43M1D7M1D8M1I11M2D22M2D25M1D9M1I13M1D19M3I11M2D6M1D14M1D5M1D11M1D5M1D21M1D10M1D6M1D26M1D4M1D5M1D5M1D4M1D22M1D7M12I35M4I16M1D4M1D5M1D12M1D35M2I4M1D51M1D4M1D9M1I91M1D12M1D25M1D7M1D8M1D62M1D8M1I3M1I5M1I1M2D13M1I5M1D9M1I14M2I7M1I65M5I60M1D12M2I1M1D4M1D5M1D20M1I6M1I14M2I9M1D8M2D4M1I4M1I10M2I8M1D10M1D5M1D8M9I1M6I15M1D21M1D11M1D9M1D6M1D3M1D22M1D4M1D7M2D7M1D13M1D8M2D26M1D2M2I3M2D4M1D3M1D5M1I6M1I13M1I7M1D4M1I10M1D8M3I12M1D5M1D3M1D26M1I12M2I5M1D19M1D4M1D12M2I11M1D13M1D5M1D4M2D17M1I5M1D5M1D2M1I11M1D9M1D23M1I14M1D28M1I9M1I36M3I16M1D13M1D1M1D30M1I8M2I35M1D10M1I17M2D6M1D15M1D7M1D36M1D7M1D13M1I6M1D9M1D4M1I12M1D47M1I16M1I7M1I17M1D26M1D7M1D26M1D3M1I9M1D13M1I7M1D8M4I30M1D12M1D5M1D4M1I11M1D22M1D2M1D25M1D1M1D8M1D1M1D5M2I6M1I9M1D8M1I24M1D2M1D6M1I1M1I9M1I18M1I9M1D4M1D5M1I8M1I4M1D14M1D40M1D6M1D18M1I15M1I21M1D20M1I29M1D24M1I4M2D7M1D18M2D10M1D21M1D9M1I5M1D19M2I13M1D11M1I3M2I6M1I13M1D5M1D5M1D20M1D13M1D16M1D11M1D4M1I17M1D31M1I6M1D26M1D4M2D21M1D8M1I20M1D3M1D11M1D12M2I13M1D6M1I3M1D17M1D25M1I6M1D14M1D16M1I1M1I9M1D16M1I10M1D6M1I9M1I26M2D13M1D3M1I10M1D10M1I12M1I20M1D8M1I3M1D2M1D19M2D5M1D17M1I12M1I6M1D1M1D26M1I4M1D19M1D6M2I25M2D3M1D2M1I6M1D1M3D9M1I6M1D3M1D9M2D6M1D32M1D29M1D7M1D3M1D83M1D10M1D14M1D23M1I16M1D16M1D2M1D1M1D16M2D2M1D6M1D3M1D2M1D30M1D7M1D8M1D2M1I7M1I2M1D4M1D3M2I4M1D13M10I23M1I11M1D38M1I6M1D3M1D19M1D4M1I5M1I9M2I7M1I24M1I44M1I17M1D8M1D11M4I25M1D9M1I3M1D31M1D13M2D3M1I9M1D8M1D19M1I52M1D11M1I34M2I12M1I13M1D20M1I9M2I7M1D15M1I15M1D34M2D69M1D22M1D1M1D5M1D9M3I8M1I2M1D5M1D6M2I11M1D2M1D5M1I27M1I2M1I6M1D4M1D6M1D6M2D9M2D1M1D5M1I22M4I12M1D18M1D15M1D22M1I40M3I5M1D19M1D6M1D14M1I3M1D7M1D9M23I14M1D5M1D23M2D20M1D13M1D8M1D26M1I49M2I15M1D8M1D16M1I20M1I23M1D17M1D32M1D38M1D28M1I10M1I12M1D16M1D8M1D2M2D22M1D18M1D8M1I17M2D5M1D5M1D3M1I20M1D8M1D10M1D2M1I44M1D15M1D19M1I29M1I7M1D9M3I8M1I27M2D12M1D12M2I17M1I5M2I8M3D13M1D6M1I47M1D11M1I7M1D10M4I10M2D6M1D13M2I22M1I19M1D1M1D14M2I9M1D1M2I8M1D4M1D14M1D19M1D6M2I5M1D12M1D15M2D5M1D6M1I28M1D7M3I12M1D6M1D3M1D9M2D4M2I7M2D14M1D6M7I8M1I16M1I7M1I35M1D16M1D30M1I40M1D30M1D2M1D3M1D16M1D14M1D12M1D3M3I3M1I20M1I5M1D26M1D24M1D64M1I13M1I2M1I13M1I7M1I14M1I9M1D11M1I8M1I14M1D22M1I25M1D24M1I12M1I7M1D5M1D1M1D11M4I15M1I4M1D32M1I11M1I13M1I4M1I11M1I8M2D11M1D29M1D7M1D8M1D27M1D17M1D3M1I51M1D3M1D16M1D5M1D3M1D13M1D20M1I19M1D4M1I7M1D5M1D26M1D2M1D6M1D15M1D6M1I8M1I23M1D13M1D5M1D17M1D6M3I9M2D12M1D9M1D18M1I28M1I15M1D13M8I10M1D5M3D13M1D3M1D7M1D8M2D15M1I11M1I7M2I15M1D24M2D1M1D13M2D9M2D8M1I24M3I14M1D3M2I3M1I16M1I6M1I10M1D1M1D11M2D4M1D19M1I42M1I3M1I10M1I37M1I12M1D15M1D11M1I4M1D30M1D2M1D10M1D13M1D5M1I8M1I7M1D3M1D17M1D11M1I19M2D4M1D32M1D9M1D2M1D5M1D4M1D16M1D2M1D2M2D12M1D3M1D1M2D5M1D17M3I40M1D26M1I11M1D3M1I15M1I8M2I8M1I9M1D6M1I37M3I7M1D12M1D8M1D11M1D4M1I4M1D9M1D37M1D18M1I28M1I6M1D19M1I10M1D6M1D22M1D23M1D2M1D6M1I24M1D18M1D3M1D6M1D29M3D22M1D30M1D41M1D16M1I15M1D12M1D2M1D19M2I9M2D4M1D10M1I5M1I9M1D12M1D9M1I10M1D14M1D12M1D23M1D11M1I19M1D5M1D2M1D24M1D4M1I28M1I11M1I63M1D22M1D3M1D14M1D14M1D4M1D6M2D8M1D4M1D17M1I5M2I1M1I17M1D17M1D17M1I15M1I11M1D6M1D4M21I6M1I3M1D22M1D26M1D1M1D6M1D4M1D3M2D35M1D8M1I10M1D4M1D8M1D9M1D10M1I16M1I16M1I29M2D9M1D19M1D16M1D6M1D5M1D22M1D6M2D5M1I8M1I27M1D29M1D10M1D2M1D24M2I14M1D7M1D1M1D10M1I18M1D3M1I4M1D4M1D35M1I14M1D19M2I42M1D12M1D5M1I69M1D16M1D5M1D12M1I12M2D12M1D8M1D6M1D3M1D2M1D30M1I20M1I3M2D7M1D11M1D12M1D6M1D15M1I4M1D4M1D14M1I7M1D19M1D14M1D15M3D18M1D2M1D9M1I13M1I3M1D22M2D19M2D2M1D5M1D3M2I34M1D15M1D4M1D4M1I21M1I16M1D3M1D33M1D25M1D10M1D2M2D25M1D10M1D37M1D16M1I9M2D12M1D2M1D7M1D5M1D21M1D8M1D2M1D5M1D36M1D29M1D4M1I15M2I9M1I6M2D11M1D31M1D31M1D23M2I40M1D5M1D6M1D22M1D11M1I7M2D24M1D7M1D2M2I3M3I16M1D4M1D2M1D2M1D14M1D7M5I15M1I9M2D24M1D13M1D2M1I4M1D21M1I18M1I21M1D2M1I12M1D3M1D23M2I2M1I31M1I23M1D5M1D23M1D5M1I6M1I20M2I8M1I7M2D32M1D37M1I10M2I2M1I21M1I5M1D10M6I4M1D5M1I9M1D18M1D41M1I6M1I26M1D5M1D32M1I13M1I8M1D18M1D4M1D6M1D3M1D21M1D11M1D19M1D23M1I25M1D9M1I34M2I6M1I6M1D13M1I8M2I10M1I19M2D22M1I9M1I4M1D1M2D10M1I5M1I2M1D7M1I20M1D7M1I36M1I44M2D14M2D29M1I10M2I17M1D7M1D47M2I4M2I3M1I10M4I3M1I3M10I8M2I1M1I9M1I4M3I3M1D9M1D22M1D4M1D12M1D2M1D6M1I11M1D21M1D18M1D7M1I9M2D31M1D1M2D12M3I3M1D15M1I6M1I4M1I11M1D13M1D13M1I7M1D17M1D7M1D10M1D13M2I18M4I22M1D8M1I8M2I8M1D24M1D5M1I13M1I12M1D8M1I31M1I2M2I16M1I13M2I3M3I7M1I4M1D31M16I19M1D21M1D2M1D2M1I13M1I1M1I1M1I9M1I63M1D31M2D5M1D4M3I8M1I7M1I26M1D22M1D7M3I2M1I6M1I3M1I4M1I8M1I6M1I1M1I8M1D7M1D23M1I4M1I40M1D7M1I2M1D11M1D27M1D19M1D8M1D6M1D28M1D7M1D31M1I13M1I4M1I19M1D49M1D7M1D3M1D15M1D9M3I8M1D12M1I3M2I9M3I1M1I10M1D3M2I3M1I7M1D2M1D4M1D9M2I10M1D10M1D20M1D10M1D8M1D2M1D27M1I4M1I4M1I42M1I2M1I1M2D21M1D13M1D1M1D12M1D11M1I4M9I13M3I4M1I6M2I3M1I1M2I1M1I7M1I10M1D3M1D3M6I1M1I1M2I21M1I3M1D7M2I7M5I2M1I4M1I4M1I10M3I4M11I9M2I3M1I2M2I3M1I2M1I3M2I4M3I4M1I6M2I7M3I3M1I2M4I2M6I3M1I3M1I1M1I22M1D7M1I6M11I8M1D4M5I4M2I3M6I15M1I2M2I3M1I3M6I1M1I6M4I3M1I3M3I3M1I2M1I2M7I8M5I2M2I7M3I1M2I2M1I4M5I4M2I14M1I14M4I3M1I5M3I9M1I9M1I4M1I7M1D11M1D9M4I3M4I5M1I1M1I13M1D21M3I4M1I2M1I2M2I6M1I4M3I2M3I3M1D14M1D7M2D19M2I1M1I27M1I11M1I8M1D2M1D1M1D3M1I2M2I2M2I4M1D10M2D6M4I3M1I8M1I3M4I7M1D6M1I5M1I6M4I12M1I2M1I4M1I2M2I17M1I11M1I5M2I3M1I10M1D8M3I4M1I7M2I3M1I3M1I1M2I17M1D4M1I8M1I9M1D9M1D21M1I5M1I5M1D14M1I8M1I5M6I1M3I10M2I3M2I9M2I8M3I3M1I10M6I2M2I1M1I5M1I2M1I11M1I6M1I14M1D15M1D11M1D14M1I3M1I7M1I4M1D5M1D21M1I8M1D7M1D12M1D16M4I4M1I7M2I8M1I29M1I2M5I17M1I32M1I4M1I30M1I2M1I3M1I2M1D3M1I6M2I2M1I9M1I12M2I5M1I2M1I20M6I18M1D7M1D8M3I13M2I2M1I9M1D35M3I2M1I27M1I6M1D5M3I9M1D40M2I4M1I8M1I1M1I7M1D2M1D3M1I6M1D7M1I3M2I4M2I8M1I31M1D19M3I3M3I1M1D18M1D8M2I5M7I2M2I8M1D6M4I2M2I4M3I2M2I15M2I6M1I9M11I13M1D3M1I7M2I9M1D8M3I7M2I22M1D30M1I9M1I8M1I4M2I21M1I7M1I4M4I3M1D15M1I3M1I2M2I8M2I8M1I2M1I4M114I9M1D4M6I3M3I5M2I3M1I4M1D9M2D12M6I3M1I15M5I8M3I8M1I24M1D15M1I1M1I13M1I3M1D12M1I9M1D12M1D6M1I2M1I2M1I4M1I8M4I1M3I5M2I4M4I3M1I1M1I6M1I24M1I13M1I11M1I5M2I8M1D4M2I9M1I4M2I2M4I5M1I3M2D16M1I10M1I16M1D11M1I6M1I14M3I2M1I5M1I8M1I6M1I4M1I2M2I4M2I38M1I3M1I5M1I6M1D5M2I1M1I29M2I3M1I12M1D2M1D7M1D10M3I3M1I5M4I1M1I24M1I3M1D5M1I5M1I4M1I7M1D2M2I11M1I24M1D14M1D4M1D29M1D27M1I6M1I4M1I6M1I14M1I6M1D17M1D3M1D10M1I23M2D51M1D11M1D20M1D9M9I3M3I17M1D10M1I14M1I13M2I28M2D29M1D46M2I4M2I6M1D8M1D5M2I23M1I21M1I19M1D13M1D20M1D2M1D8M1D23M7I7M1D7M1I9M2D47M1D18M1I25M1I8M1D3M3I6M1I11M2I1M1I18M1I6M1D6M1I4M1D6M1D9M1D2M1I11M1D5M1I18M1D5M1D22M1D12M1I4M1I22M1I7M1D17M2I10M1D15M1D7M1I9M1D6M3I2M1D13M1I8M2I17M2D27M2I8M1I7M1D42M2I6M1D11M1I92M1D21M1I4M2I6M2I9M2I11M1D10M1D19M1D9M1I5M1D22M1D16M1I22M1D12M1D23M1I18M1I3M1I28M2D6M1I16M1D14M2D6M1D3M1I4M2I15M1I9M1D10M2I18M1I2M3I12M1D14M1I11M1D27M1D19M1I5M1D14M1I2M2I6M3I2M1D5M1D6M1D9M1I2M4I1M1I19M3I3M1D8M1D4M1D13M1D10M2D6M1I6M1D3M2D3M1D8M1I12M4I20M1I14M1I6M1D7M1D9M2I30M1I7M1I19M1I23M1I6M1D2M2D4M4I79M1D10M1D12M4I23M1D6M1D15M2I16M1I12M1D3M1D10M1I6M1I65M1D12M1D10M1I27M1D5M1I6M1I6M1D16M2D12M1D5M1D29M1D14M1D15M2D6M2I12M2D9M1D2M1D29M1I6M1I20M1I40M2I29M1D4M1D2M1D37M1D37M1D11M1D9M1I16M1D10M2I17M1D5M1D5M1D5M1I23M1D1M1D9M1D38M1D8M2D3M2D4M1D6M6I14M1I5M1I29M1I20M1I30M2D33M1D41M1D4M2I3M2D13M2D15M1D8M1D8M1D13M1I15M1D19M2I20M1D11M3D32M1I2M1I12M1D34M1I13M1I22M1D25M1D31M1I30M2I15M1D26M1D4M1D1M2I17M1I32M1D15M1D28M1D5M1D33M1D15M2I10M1D13M1D4M1D15M2I4M2D23M1I23M1D48M4I29M1I27M1I3M1I51M2D12M1D1M1D4M1D5M1D12M1D11M1D10M3I7M1D1M1D14M1I14M1I5M1I10M1D18M1D5M1I5M4I14M1D6M1D11M1D13M2I16M1I13M1D33M1D2M1D8M1D8M1D11M2D12M1I11M1D4M1D1M1D7M1D2M1D20M1D6M1I7M1D7M1D8M2D23M5I9M2I14M1I4M1I29M1I3M1D26M1D63M1I3M1I6M1D38M1D2M1D24M3I19M1D4M1I4M1D6M1D1M1D6M1D6M1D6M2D13M2D3M1I18M2D13M1D15M1I6M2I32M1I13M1D1M1D2M1D21M1I2M1I5M1D58M1D20M1D14M2I6M1I9M1D8M1D9M1D20M1D11M1I60M2I6M1D2M1I21M1I20M1D10M1I4M3I1M1I13M1D24M1D54M1D5M1D9M1D8M1I4M1I14M1D21M1I8M1D2M2D3M1I6M1I5M1D19M1D10M1D24M1D4M1D10M1D10M1I6M1D2M1D27M1D9M4I4M1D13M1I26M1D3M1D4M1D4M1D6M1D7M1D6M1D24M2D16M1D19M1D4M1D15M2D2M2I26M1D16M1D8M2I6M1I12M1I5M1I13M1D3M1D15M1I4M2I6M2D5M1D7M1I9M1D14M1I7M1I15M1D4M2D26M1D12M2I28M1D13M1I4M2I6M1D7M1I7M1I11M1D24M1D13M1D11M1D16M1I12M1I8M1I27M1D1M1D2M1D7M1D25M3I8M1D9M2I62M1D44M1D6M2D11M1D10M1D6M4I15M1I19M4I6M1I13M1I6M2I56M1D4M1D2M1D13M1D9M1D8M1I39M1D27M1D10M1D5M1D11M1I12M1D30M1I3M1I7M1D18M2D30M2I4M1D22M1I3M1I8M4I7M1I6M1D4M2I17M2I30M1D39M1D17M2I13M1D3M1D12M1D10M1I14M1I9M1I9M3I3M1I16M1D5M1D4M1D41M1I6M3I8M1I13M2I9M1D23M2I5M1D17M1I12M2D9M1I8M4S	*	0	0	AAAATTTCTTTCGAGTCACTGTATTCTCAGTTTTCTTAACTCGGGGACGATCTTGTTATTCCTTGAACTTTTATTTCTTGTGTCAATCAAATTAGTTTCGATTCTCTGTTATTTTATTAATTGATGCTTAAACTATTGTTTTTATGAGTAAGCATAGACCATACATATGGAATCCTATATTGTCTTATTTTCGCTTCCGTATTATATCCTCCTTCTTTTATCGACATCCTGTAGTTTTGCTTCACAACTTAGAATCCTATTTTTTTTTAAAGAAAAAATTGCAGTGCTACACGTATATGATTAGATTACTCATTTATGTATAGTGTATTATTCATATAGTGACTGTTTCTTAGTTAGGATCTCGACAATACGAAAGAAATAGGTTGGTTATTAGTTCATTTTCTAGAATTACATAGTTGGGTTCATTCTATTTTTTTTTAATCCCTTTTTGAAACACCTAAAAAAAAAACTAACGATCACACATAAGCATAGCAATTTTATTAAAAATTTCTCAATTTCTTACATTTATAGAAAGCCAAAGAGGTAGAATTTCTTCTTTTTTCAGGGAATTTTAGGGAAAATAAGGCTCTTGTCATTTTTTATTTATACTGAAACAGACTGGGAAGACAGGGTTGGCATCTCGTCTCGAATATCCAAATTTTAACTCCAATACTCCATAGATAGTCGAATTGTATAGCAGAATAATCAATTTTAGCGCGAATTGTTTGGAGGGGAAGTCTACCTTTTTGAGCATTCGGACACGCGCAATTTTTTCCCGCGAGACGGCCTGCATTTTACTTTTACTCCCTTTATAGCTTTTTTTTAGTTTAATTCAATGGCTTTTTCATTGCCTTTCGGAATGATGAAACTCTATGTTGATGGAAAGCTCTATATCTGCAGAATGTTAGGTGTCTTAAGGTTCTTTCACTTTTTCGTACCAATATTAGTCTCGGTTTACAGAATTAACTTCTTTTTGTGATCTTCTCAATTCTCGATGCTCCTTTTGTCTTTAATAAATGGGGAATTTTTTTTTTTTTCCAATAGGGATTATGACGGGGATTGTATCGATTTTTCCCTTTTTGAATTTCTATGGTGAATTATTCGGAAACTGACCTGAGTCCATTTTTTGATTATGTGTAATTACTTCTTGAAAATGAGTCTGCTTCTATTTTTCTATTCGAGCCACTGTTACTATTCTTTTGTAATAGTCTTGATACAAATTCCGTTATTTTTTATCTTCCTGTGGACCTTCAGAATACTTTTTTGGTTGTGCGAACCAAAAGGAATGGTGATTTTGGGTTGTACCAAGCTGACACCAAGTGATTTATTTTTTGTCCCATATTTTTTATTCTAGTTTTTTACAAGAATAAACTCTATGATGGATCTAAAGATTATTTCGATTTCTTTACTATATTTAGTACAATGTTATATGGACAACATGAGTTTTTTATGGGAGAAACTAGTCCTCGAGAACCGAGGTCTGAATTGTTATTCATTAATAGTACTCCTACTGACTTCGGCTTTAGTGAGAAAAAAATTTGCTTTGTCGAAATCCCTATAATGAGTTGAGTAGCATGTGCTGCTGCCGAATAAACCAACTGTAAGATGGGATAAGATGCTCGATAAGCATGAGGTTCATGAATCAAAAAGTTCTTCGTAGTAACGCCAACGGAATCTGCATCCAGAACTCGTCCTGTACTTTGAAACGGACGTGGAATGCGGTTTTTGTGCATTTTGAAAACCGTTCGAACTGAGTGACGATAGTTGGCCCTTGTCCTCTTTGCTACTTTTCTTGGAGTTTCCTTAGACCACTCTTTTCTTCTGGATCTAGGGGTAACTTTACAGTTGAAACTTGTCATAAATAAGGTATTCCCGCTTCGATTTCTTTTTTTTTTTTATTTGAATCTCTATTCGAAATGCAGTTAACGACGAATAGTTAATCCTTCTGCACTTTTCTTAAAATCGTGAAATGACGGAGTTGTACGGAATTCCTCCATTTGCGACCCCCTACCAGAGGATTGTTTGTAATAGGTAGATGTTTCATTTCATTATGGAATCGCGATTGTATATGGCAACCATTGCGGGTAGAATCTAGTGCCCGGGACCACGCGTTACTATTGTTCTTTGTTCTCCTCATAGGACTTTCTCTTTTTGCAAATAAAATGTGAGCACAAAAAGGATTCGGTTTTGTCGGTAAAAGCTGATTATCCCTTTTTCTTCATTTTTAAAGATGGCATTCGATGTCCAATATCTCGATCGAAAGTATGGACGGTCCGAATAAATAGAATAATGATGAATGGAAAAAAAAGGGGAAAATCCTTTCGCGGATAAGGGGCGGTTAGCCAAGGGGATCAAGGCAGTGGATTGTGAAATCCACCGGATGCGCGGGTTCAATTCCCGTCGTTCGCCCATCCCTTATTGCAAACTTCCAAAAATGCAATTTCATATTCTAGTGACGTATTTATTACGGCACGAAGAATAAAACTATCACTATATTTTTTCCTTTTCTAGTTCTCTTCCACGCGCAGGGATAACCCAAGGGGTGTGCGGTGTTTTTCTACAATGGGGGCTTTCCCTTCACCGCCCCCATGGGGGTGGTCCACAGGGATTCATAACTACCCCTCTTTACTACGGGGGAGTTGACCTAGCCACACTTAGACCCGGCTCTACCCAAACTTTGTGGTCACCCCAACATTACCCAATTGTCCGCTGTTTGATAAGCCTTTTGGGATACCAAAACGGACTCCCCAGCCCCCTGGTAATCGAACAGTGGCCGATTTCCCTTATTTGCAATCAGTTCGCACAGCCACCTGCTGCTTAGCTAATTGCCAAACCCTTCCCGGTGATTTCTATGTTATGTATGGCCGGCTAAGGGCTTCGGTTGTGAAGTCTGATTCTTCTTTCTCTCAAAAAAACCCCTTCCCAAACTGTACAGTTCTTCTCAAAAGCATACGGGCTTACTAGATGTATATGGACGATCTCAGACGATGGAATCCTATATTGAACGTATGATGAAGTACACATGAGTGGATATATAGGAAAGGAATCCAAATCTGCCGATCGCTATGTTATGATCTTATACATTACTAGGTCTCAGCGCTTCCGTCATCTGGCTTATGGTTTCATGTAGCATTCAGATCGAAATGACTCAAGGAAATTACGTCGTTACTTGACATATTAGGGGTAACGTAGGAGAACATCTATTTTCCCCGGGGGTCTTAATTAAATGATTAGCTTAAATTCGCCTCTGACCATCAATTAAATGTTGAATACCCGTCCTCCTCTCGTGGAAAAAAAAGGGCCGCTCCGGTTCTGTGGCGTCTGCTTCAAAACAATTTTGTCTATCCTATTACATATATCTAGAGTCAATAATTTCTATGAGGAATACTGAACTCAATCACTGCTGCCGTTATCAACCGGGTTTATGTTGAGGTTATCCCGTAGAGGTAGTCAAATTGGATCAGTGGATCGATTCTAGGTTTCGTCGTAACCCTAATTGTTATCCAATTACGTAAATCAATAGTAAAACCGTCAATCAAAGGTAGGGCATTTCCATGATATAGGAATTTAGTACCAGAAGAAAAATAGTATCTCAATTATTAGCCCTCTGGGATGTAATAATATCCCTTCGCACCATCCCCATAGTTGTATGGACAAATGTACGCATGGGATTAGGGTCGTACTATCTATCGTTCGATTATACAAGCCATGGTCTTTTTGATCCGTCGGAAAATCGATTTTTACGGTCTAGGCGCTTATGGACTCCCTCTATGGCTTCGGTTAATGATTCCCTGGAATTCCGGACCTTTACCACAAACGGGACCGTCCATGGATCAATTATTTCCGTGATGGATTTCACTTGCCTATCTGGTTCCTTGCGTGTGCTCGGGAAGAGGTGTTTTGTTATAAAGTTCGCCGTATTATTAAGTATTCTCCTATTAGTTTTTTCTCTATCTAGAAGGGAATAGGGAATAACCCGGTTGAAGGGTAATGAATAGTACTGTAAGTGTATGTCCTTAGAATGGGCCATTGTTCCCCTTTCGGGTAGTCGATGGCTATTCACAGCTACGACCTAACACCAAAGAAGAGTTCGAACCAAGGCTGATTTCGTCTATGGAATCCCGATTCGACATTAAAAGTATATTGATTCTTTCCCAATAAACGAAGAATTTTTTCTGTAAATACTGCGTATTTGCTCCATCCATAATCGACTTTCCCTCTATGCTCGGAGTTCCAGTATCGAATAAGAATTCGAGTTCTATTGTTTCTATGTTAGGAGAATATACCATACCAACGTATGTAGGAGAGGATGCGATTCCATGGCTAGAGAGCCAGTTCAATAGATTCTGGAAGTGTACGGTTGCGGTGCTCCAGAGCAGAATTGAACCCGCAAAAACAAAAAAATTTACCAATTATGAGTGGGGCCGCTTTAACCATCAGCATTGGATGCTTAACAGGGATCATCGTACATCGTAAAATAACAATTTCAGATAGAAAGACATACATAGGAAAACATGACAACGGAAAAATATCTCGGAGATGGCAAATATTCGGAGAGGGACTATGAAAACTACTCTCTGGATCCTCGAATTGAAAGAGAGATTTGAGAGGGATCCAGAACCTAATTCCGCTATTTGGACTTTTTGGATGCCATTCTATGGAGTCTGATCATAGTGACGCATTCTCTTTAGCAAACGATGACCTGGGTTATCAAGGATTGAACAAGGGAATCCGTTTATTATGATACTAGTTGACCTTGATAACATCGGATCTAATGAATTATGAGTGTAATAGATCATCTTTAGCAGAAAGACGTATTTCCTTGCTCATTCACTTAGTCCCAAACCTAGTATGGGGCTAATCGTTTTTTCATTTACCTATCTCAGGGAAAACCTTTTCGTTCCGCTTAGCCAATATCGGGTTAATTTTAGGATAGGTTCTATAGGAAACTGGACGATCCTATTGGTCAAATACCTACTGAAAAATTCCTATTGTCTTCATTAAGTCACGAGGCCTGCTTATTCCACAAGAAAAGAACGAAAGCACCCTTTCATTCGTTCATATATGGGGGTCTTTTCTTGGAAAAGCATGTTCATACTAAAGCGGGATTCGGAGTCATAACACGAGTTTTCCAGTGCACAGTCTTGATAGCACTTAGCAACGAGGCCCTATGAATTACGACATAAGAATTTTGGCGGGAATCGAATGAAATGAGTGGAAAAAGGAGCAAAGAATGAAAAAACAAAGAGTAGACTTACTAGTCTTCACTCTTGGGTTTCATCGGTTTCGTTTTCTTATTCGGGATCTTGCTTTTTCATGGTTCTCATCTCTGCAACTCGCGAGGTTCGCGAGGGGAGAACAAATCCAAGTTCGGGAAGGCATGATTGGGGTGGCATAGTTAGGATTACCTTGCAATTGCCCCCCCCACCCCCCCCCCCCCCCGGTTCGAATCTATCGATCTGATCTTTGTGCTCAAAGAACGAAAAACCCCTTGTCGAAGCCCTTATGATAAGCTTCCTGGATCGGGAAGTTTCTCTTTCACGGTATTGGATATCGTTTGATCGATTTCCTTGAGCGCTACTTAGGGCCGTGCGCTCAAACGGGATACAAAACGGGATCGCAAACAAAAGGGGACTGCGTAGGTCACTTTTTCCGGTCGCGTAAAAAAAAAGGCTTTACGCGAGAGAATAGAGGTTGGGATACTCTATCTCTTCGGAGCAACCTCGTTTGGATTCTAAGACCACCCTTGCAGTAGGATACCGTCTGCTTTGGGTCTTGATTATATTATCTCCTTCGAGGGATTTTTTAGGATGCGTGCAGGCTATTTTAGTCTATGGTGGCTTTACTGTTCTGTCTCAGGGGAGTGGTTAAGGCCTCAGAAGATAGAGGAGGCGCCAGGCCGCAGATTTCCGGAATATCTACGGGAAGCTGCATTGAATGCGCATTCTCCGAGTATGCCTGAAGAGGACCGAAACCTCCACGCTCTTTAGCACGAGATTTTGAGTCTCGCGTGTATCCATTTCACCATCAAGCATCTTGCAAGTGACTCATTATTCCATGAATATGATATCTATCTAATGTTGATATCTGAAAGTGACTTTTCGTATTCCCATGAATATGATATCTATCTAATGTGATATGGGATATAGACAAAGGTGGATGGAGTTGGAGTATTTCGATTCGATTACGGTCATAGCCTGAGTCAGACCCAAATAAGCTGCGATTTGCATTATCCGTAGGACACCTTAGATGTATCAAAATCAAAAGATGTACAAATCCAATTCGCGATTCAATGAATAGAAGCCAAGAGGGCATATGGTACCCAAAAATAAGGATAGGATAGAGATGTTCAAAAGCAGGTCTGATTAACGATTCCTAATCCTAAAAATAGAATTAAAAGGACGTGGGACTGTTTGTAAACAGGTATCCTATTTCCATCGGCCGAACGGAACCCCTCTCATAATAAGATGTGCACGGTCTGGCGGTAGGAATGAAACTTATACTCTGAGGATCGAGTCGATTCATGATTATGATAAGGTCATTACCTAGCCCCTTCCCATTTGGCGGAGAACAGATACTAATTCTTTTATCCAGTTAGAGAGTAGTAAGAGGGGATCTTGAACTAAGAAAATAGACCCTAGCCGCTAAACGAGGGTATCCTGAGCAATTGCAGAATGGGGTTCATTGTAGTCCTGGTTTAGTAGATGCTATCACACATTACCGTCATACTCAATTCGATGGAATTGTTTGCTCTTAAAGGGATCTTCTTAAATTTCGCACCAAAGGGGTATTCTGGTTTCGTCCAGTCATAATAACTTGACTATTTTAGATAATATAGAATATAGGAAAGACCGCTCGTAAGGAGTTCCTATGAAACCAAGGAAAATAGGCCTGCTTCAATCAACACCAGAATAGATCGAGTTTACGAAGAAACCTGCTAGTGGAGGAAGGCCTCCTAGGGAGAAGAGACAGAGGGATAAAGAGAGGAGCCAAAAAAGGAATCCTTTCGTGTATAATTCCTGGATTAATCTCGAATGTTAATCAGTTCCGTACGTAGACCAAAATAATACCAATGCAAGCACAATTCCTAGATTCATGGAGATATAGGAAAAGCATATAAGTTATCATGCGTCCTATACATCATTTGAGTCTCCAACCAATTATTCCAATTAATTACTATCCATTGCCCTATGGAACAACGAATATGCAAGCATTACGTTCATGCTTGTTTGAGTAATAGCAAGGAGATTCCCCCAATATCATTGCTAAGACTAGCTTAGGAATTTCCAGAAGAAAGATGCCTCGTTTGATGAAAATAAAAAGGAATATCGCGACTTAGCGTGCTGAAGTGAAGCAGAACTTTCGAAGTAACAGAAAGAAAAGCACGACTGGAGTGGGGGATCAGGAGTCGAAAAAAGGATTCCTCGCTTCTTTCTCTAAGGCAAAACCGTGCATGGACTTCATCTCGCACGGCTCTAAGGATAACGAAAGAAGAATTGTCGTCTTTCTTTTTTGAGTTACCTTCCTCGCGTATGTTAAGCACCGAATCATTCTTTTCGAAATCGATTTCGAAAAAGAATAGAATCCTAACTTTTCGAGGCACCTTAACTCAGTGGTGTGTGAATTACTGAATTTTTCACTCTTTCGACCTTGGTCCGTGGAGCAAGTCAGAAAGGTGAGAAGACATAGAACCATGATGTGATTCGTCCCAATAGCATGAGATGAATATCTTAGGGGTGATCCTTTTGTTCACGGATGCTCCTTATTACACTCGTAGTAATGAAGGCTGAGAAAGGAGAAACCCACTATTAGCAACGTCGATAATTCAGCCTGTATAGTCATTAGCGATTCTTTGTAGGACACTACCCGTAACTAACGAGTATTTGCAAAATGGATCGGTTATCATAAAGAGATTCGTTGTCGACCCGGCTTCACTAATTGTTATGAACAAACAAGATCACAATACACTGGTGGTAAAACAAGTTCTGTCTTGGCGGACAGTGGGGGATAGCATTTCTCTTTCTGCTATATCTATGGGTTTGCAAAACCAACACTCAGAGATAGATTAAGAGTGTAGGAATTTGTCGAACGAACCACACTCATTAGTAGACGTCAGGGAGGTCCATTGATCGAAAAGGGGCTGGGGAAAGCTTGAACCCAAGTCCTACAAGTGATGGATATAGCGCAATTGAAATTATGGGGAGTTATTACATTGGGTAGTGATAAGACCGGTTTCAAATTCTGAGCTCGATCTCCACCCAGATGAAAATCTGAGCCAAGAGGAAACCAGAACAGAATAGAAGAGCTTGCCCACCCATGAGGTAAATATTGCATAGTAGCCATTGACCGTAGATCTCTCTTGGTATATCCAGACAAAGGTAGGAAATAACTGAACATCTGGAGCTACAAAGAAGTAAAATCGTTAGCACACTAAACATCCCCCTAGAGTAGCTGTGTTTAATACGAATAACAGAAACTATGTTATAGCCATTGATGTCATTCAATGTACTCTACGGATAGAGGAAATACATAATGTGACACATAATAAAATAAGAAAAATGAACCAGGATTCGTTTGAAATTGTCGTTTGGGAACTTTCCCGAAAAAGTAATTATAGGTTCTGCTCTTCCCCATCGGACAATAGGGGCGTATGCTTATACTAAACTTGTGAAGGAGAGAAATAGAACAAGGTCTATCTTTTGGATCAGAGGTGAACTCGATCACAGAAGAAGAATTAGGCCAAAAAAGTAGGATACATTCTGGGAAAATGAAAACTTCCTGGAAGAGAAGCAAATGAAAACGTTTTCTAAAAATCTAGTAGAATCGAGAATGAAGGTTCATTCTGTACATGCCAGATCTGATTAGTAAACTGAATCCAATCTCCGAAAAGTCCGATTGTTTCGATTTTTGAAGGGATATTACGGAATCACCATGAATAGGATCAAACATTCCATGATATTTCCATAAGATCCTCGTTCTTATTCTTAAGCAAGACCCCGGAGGGCTTAGTTGATCATGATTTCTGTGTTATCTTTCTTTTCATTGTGTTTGTTTCGAAGAAAGATATCGTCCATTATCATTCTATGTTCTTTTCCGATCGAGATGTTTATGGATCCGTGTTACATACCTAGGATTCTTGTTCCTGGTTAACGAAACTGGCAAGAGCTCCTATTTCCCTTGCCAGTCTATGAGCGCTTCATTTTTCGTATGGCACCCCCACCCCCTTTGCAGCAGCTACTTAATTCGGAACTTAATTTGAAGCCTATTCGACCCGGACGCTTTTGGGATGATCTAAATAACCAACGAATGGCAAGTGCTCTTCGATTGTTGAGATACTTATTTCAATCGGACCTTTCCGCGTCGATCCTTTTGTATTACGTCTTGTTTTTACTCCTATATGGGAGTTACTCTACGTATTGCTGAGTAAAAACCATAGTGATTTGTTTCTGTCTTTGTGAATCTTTCACGGACGAAGAGAATTTGATAAGCCAAATGAATTATTTTTTCCGTCTTTCATATACGGTTAACCACCATTTAACTAATCGATTACGAAAAAATTGGATCGGATTTTTGCAGTTCTTTTTCGCAGAAAAAACCCCCCCCCATTTTTTACCTCAGACTGACATGAGCGTGAAGCAGGTTAAGAATCGTTTTTCTTTTTATAAAGGTAAAACGATCATTATTTTTGGCTTTTTGACCCCATATTGTAGGGTGGATTCGAAAGATTAGGAAAGATTCCCCCAAGCCGACATACAACTTCATCGAATAACGGCTTTCCACAGAATTTCTATAGGGATCTATGGAGATCGAGTATGGAATTCAGGTTACTCATAAAATTGATAGCCGTTCACCTCCTTTTCCGCTAGGATCGGCAACCTGGATTTCCTATCAATACCATTAAGTCCTTAGTTGCCAATAGTTGTAATGGAAAAAAGAAGTGCTTCGAATCATTGCTATTGACTCGCACCTGTTCTGAAAACGTCGAGTATTTCGAATGTGGTTGACACGGACAAAGTAAGGGAAAAAACCCCTGAAAGATTTCCAATGACCTGGGACCAGATAAGAGTTCCGAATGAATTCTCTTAGAAGAAGATCTTTTGTCTCATGGGAGCCTGCTCCAGTTCCCCTTACGAAACTTCGTTATTGGGTTAGCCATGTACACTTCACATGTTTCTAGCGATTCACATGGAATCATCAAAGATACAAGTCTTGATAAGGAATCTACAACGCACTAGAACGCCCTTGTTGACGATTCTTTACTGCGACAGCATCTAGGGCTCCTCGAAAATGCGATATCTCACACGGGTAATCCGTAACCCTTTCCTCCTCTTAAATACTACAGAAGTTCTTGTAATTATGCCATCAAGGTCTATAAGCAGTGATTTCAACTCCACGAGGTTAATCGTACTCTGGCAAACTAAGTAAGCAGAGTTGGGTTGTTGGGGTTGTAGTGGAAAGTCGACAGATAAGGTCACCTTCAGTCCCTCTACAGAAACCGTAATGAGATTTTCACCTCATAGGCTCCTCGTTCAATCGTTCGAAGGGATCTTCCTCGTTCGAGAGGCTCGCCTTCTTCCAACTCCGTCCCGAAGGACAACTAAGACCAAGTGAGTCACGTTCATGTTCTAAATGAACATTCATTTTGATTTTAAAGGAGAAGATTGTGCTTTTACCAAACATATCGGAGCAAATCACGTATATATAAGGAAGAAATCTTTCTCGGTATCAAATCCCCTTGCCCATCTGCTTGAGAATCAGAAGGATACTTTTCGAGTTTCCATTCTTCATTTGGAATCGGGGCTCTTTATCTTCGACTATTTTTTTTGCTTTATTCTTTATTTATTCATGTCGATTTTCCCTCTTCCTCTATACCGCTTCTATAGGTACAGGTTTGCATCAATAGAGAAACCTTTTCATGTATGAATCTCATATTCCATCCAATTCTTCCCGAAACTTCCCAAGAAAATCCCAATGGATCAAAATTGAGGGGTTAATGTGAGATTAGCCATGCGGTAGGCACTCTTCCAATAGGAAGCCATTTTTAACTTGGCTTTGGCTCTTTCGGGTGAGTCGTTCCCAGCCTTGCGAGGACGATGTGGTGTTGGAAGGATATTTATATGATCGATCGATTGCATAAGACCCGCGGTAGAAATGAACGGGGAAAGTATACAGAAAAGGGACAGTTCTTTTCAATTTCGATGATCTATATATTAGTGCGTTCTATTCTAGTATATAGTTATATATAGTAGTATAGTTAGTAGTAACTATTCTTAGTTAGCGATCCCGGCTCTGTGGTTCTTTTTCCCCGTTTTGATGAACTGTCGGCAAAGTCTCATTTTTCTCTGTGGACGAGGAGAAGGAAAAGGGGGCTCAGCAGGGAAGAGGAGTACCATGAGCGACGCACAGAGGTAACCTTCTTCAAAATCGGAAATGGATTCTGGCAATGCAACGTTAGTTGGGTCCTCATATCAGATCCGAATGAATCAGTCTTTTACCAGAGGTCAATCTTGATATTAGGCAAGAGGATAGCAAGAATTCCGAAATTCTGTCTCGGTAGGACATGGATTTCTTATTACTATGACAGTCATAAATGAAATGAGTAGTTAAGGTTAGGGCTACCAGATCCTTTTTTCATTGGATGTGTCCTTAAGGGAAGAGGACTTTGGTCCATTATGTTTCAAGGTCTCAAAAAAGGGCGTGGAAAAGAATGAAACTCTTGAAGGGAAAGTGAAAAGAAATGTAAGCCCAAGTTAACCATTCGGAACTGGTAAGATCTTTGGGCGCAGAAGAAGGGGGGCGCGCGACCATATTCATCTTGAGTGGTTCTGCTTTACAGCTTTTTTAAGAATACCGAGTCGGGTTCTTCTCCTACCAGCATACGAATAGGAACATGCTGACCAAGATCTTATTCAGGAAACTGCTCGATTTAGATCGGGAAAATCGTACAGATTTTTATGAAACCATTGTGCTATGCTCGAATCCATAGTCAACCTATTTCGAAGGCCGGTTGACAATTGAATCCAATTTTCCCATTATTGAATATCCATAATAGTGGGAAAGAAAGCCCGGAGGAAGGGCTGGCCGTGAGTTTATCGCCCCTTTGCTTAGGCTTCCGTTAATTCTCTTTCTCGAGGGTACGGGGAAGGGTTAGATAACCTCAGCGTAGAGTGTCACCATTGAAATGGAGCGGAAGTCACTACGTTCGAGCCTGATTATCTAACCCAAATGGCCGTTTTTTCCTTCTTGGACCTTATCCCCGCCACGCATCGACACGGAATGGCATAAGAGGCTTGTGGGATTGCGTGTTAGGGGTAGGGTTGGCTCTAAGGCGGGTGGCGAACTCGACGGCTAATAATCTGAAGAGCATGGATACAAGTTATCATTGGAAGGAGACAATTCCGAATACTTTGTATACGAATAAGGAAGCGATAAGCGAATGCAACTCCATGAATCTCATGGAGAGTCGATCCGGCTCAGGATGAACGATGGCGGCATGCATAACCAATGAAAGTCGACCTAGGGAAGAGTGGGTGTTTCCACTAGGTGCACGACAAATATTTAACGGGTGTAATGTAACGCGTCAAGATAGACCGGCCTTGGGGGGGAACAACAACTGGAAACGGTGCTATACCCCGTAGGTGGGAGCACAAAGGAGAAATCGCCCAAGGGGGGGCTCGCGTTGATTAGCTAGTTGGTGAGCAATAGCCTTACCAAGGATGATCAGTAGCTGGTCCGAGAGGATGATCGACACTGGGACTGCGAAGAACGGCCAGGACTCCTAAGGGGAGGGCAGGCAGTGGGGAATTTCAGCAATGGGGAAAGCCTGACGGAAGCAATGCGCGTGGAGCTCGGAGGCCACGGGCGTCAACTTCTTTCTCGGAGAAGAAAAACAATGACGGTATTTGAGGAAGGAAGAAGCATCGGCGAACTCGTGCCAGCAAGACGCGGTTTAAGACAGGGATGCCAGCGTTATCCGGAATGATGGGCGGTAAAGCGTCTGTAAGGTGGCTTTTCAGTCCGCCGGTCAAATCCCCGGGCTCAACCATGGGAAGGCAGGTTTGGAAACTACCCAGCTGGGAGTACGGTAGGGTGGCAAGAGAGGGATATTTCGGTGGAGCGGTGAAATGCATTGAGATAGGACTAACAAAAAGGGGGGAAGAACACCAACGCCGAAACACTCTGCTGGGCCGACACTGCATGAAGAGACGAAAGCTGACGTGGGAGCAAATTGGGATACGAGCCCCCAGTAGTCCTAGCCGTAAACGATGGATACTAGGTGCTGTGCGACTCGACCGTGCAGTGCTGTAGCTAACGCGTTAAGTACCGCCGGGGTTAAGTACGTTCCGCAAGAGATGAAACTCAAAGGAATTGACGGGGGCCGCACCAGCGGTGGAGCATGTGTTTAATGACACAGATGCACAAGTCGAAGGAACCTTACCCAGGGACGTTGACATGCGCGAATCTCTTGAAAGAGAGGGGTGCCATCCGGGAAACGCGGGAACAGGTGGTGCATGGGAGTCGTCAGATCGTGCGTAAGGCTGTGGGTTAAGTCCGCAACGAGCGCAACCCTCGTGTTTAGTGCCACTATGAGTTTGGAACCTGAACAACCGCCGTGTAAAGCCGGAGACAGGAGAGGATGAGCCAAGTATCCTGCCCCTTATGACCTGGGCGACACACGTTGCTACAATGGGCGGGGACCAAAGGGTTCCGATCTCGCAGGGTGAGCTAACTCCAAAAACCCGTCCTCAGGTCGGATTGCAGGCTGCACTCGCCGCAGAAGCCAGAATCGCTGTAAGCGCCGTAGGTCAGCCTTCGTCGGTGAACTCCCAGTTCCGGGGTGACTCTTGTACACACGCTGACGCTCACACTTAGAGCGGCCATGTTTGTGAAGTCATTCCCTTAATCGACGGAGGGGGATGCCTAAGGTAGGCTTGCGCGTGAGTGAGCGTAACAAGGTAGCCGTACGGGACGGTAGCGGCCTGGTATCACATCCTTTTCCGGGAGAGCTAATGCTTTCGCTTCTTGGTGTGACTGGTTTGACACTGCTTCACGCCAACAAGAAGGCGTACGTCGGAGCTAACCTGGCTCTCGGAAGCACGCTGTGTGTGGTGTGGTTCCCTAGGTGTGAAGTTTAATGCTACCCAAGCTCCATGAGCTTATATCTACCCCCCGCGACACGGAACAAATGCACAGCAAGCTGAAGGATCCCTCCTGTTTCTTCAGACCGACTCCCACTGCACCCTCCAAGAGTGCTAGGTACCTCTAGTGTGGCCTCGCTATTCGGGCGATTGTTGCAAAAGTAGGACAAGGGAAGTGGCGTTTCGTTTCCTCAGACGCACACACTTCCTGAGTCGTAGCAGGCTTCCACACGCGAGCCCGCGACGACGGTTTATTCTGCTGCTATTAGTCAGTAGTTTGGTACAGACTGGCCGCCCGCCTGTGATAACTTCCACGTTCGCCCTACTGTGTGCCAAGACGGCGCTTGCGTGCTGTGGCACTCTCCTCTCAGCGCTTTCACTCAGGGATTAGATCGTATCCATTGTTTGTGATCACATCAGCGCCTGTACCAGAAGATGTGGTAGAACCAATCGAGATATCCAGATTGAGCCTGGAGTTACTCCCTCCTGTTGAATCGGAGTTGAAACCAACACAACGAAAAAACTGTCCTCCTCAGGAGGACGATGGGTCGCTTCAGGTGAGACAATCCTCATTGCACAGACCGTAACCCTTTATGTCTTTCAATCGGGGGATCGGGCGGCGGGCGGGGCACTACGGCTAGCTCTCTCTTCTCGAGAATCCATACATCCCTTTATCAGTGTAGTGGAGAGCATTTCGAAGCCCATGCAGGTGCGGTTCGTTCCATGCTTCGGACAAATGGAGCCACTCATCTAACCAGCCTCTGCCACATGTCCAAGACTGAACTACGAGATCCACCCCTCTTAAAATTCTGGGGTGACGGAGGGGATCGTACCAATTCGAAAGCAGATTTTTTCAGCTTTTCCCCACGGCGGGTCTGGAAAGAGAAGACAGAGCAATCAAAGGGAATTCCTATATACTCCCAGTCCTGAAAGAAGAACGTAACTTCTTTTTCATTTCCGCAGGGGACACAGGAGTTGGATCTCGCCACTAAGAGGATATGCTACGTGGTGCGGGTATAAATAAGAGCAACCCTTCTGGATGTCTTCGAGCGCTCACCTAAGTCACTGTTCATATCCAGAGCGTCCACTCGATCAGTGCCAATGGAGACGTGGCTATGTACTATATCTTGACTCGAAGGGGAGCAGGCAGGTTTGAAAAATGGATTCTTAGAGGTGTTAGGGGGGGCCAGGAGGTGCTCTTAACCGACTTACTTTTCTGCCATCGGAGTTATTCCCAAGGACTTGCCAACGATGGCTAAGGGGTTGAGAAGGGCGAAGAAGCCCACTTGAAGAGCGCAGTACACACTGCTTGTAGAGTTGTATGCTGCGGATCGGGAAGGATGAATCGCTCCCGAAAAGGAGGTCTAATTGATTCTCTCCCAATGGTTTGGATGGTACGGTGGCAGAAATATTACTTTCCACCGGGCGAGGCTATCTGGTTCAAAGGTCCACGGAATGGCCCAGCTGCGCCAGGGAAAAGCAAAAGAATAGAAGAAGCACGGACTCTTCATGAAGTCTACTCCACTTGGCATTCGGGGGGGATAAGCTCCGTTGGTAGCGCTCCGCTCTGGCAATTCGGATTTCAGTTGCGATTACGGGTTGGCTGTCTAATATGTCCAGCGGTAAAAATGGTAGTTCTTGTACCGGAACCGGTGGCTCACTTGTTCTAAGTAATGGCGGGAGATAGGACTCGAAAACATGCATGAGAAGACTTACTGAGAACAGCAAAACCGATGGGCTAATCAAAAAGGTAGAGGAGGTAGGATGGGCAGTGGTCAGATCTAGTATGGAATCTCGGCATCATGGACGATAGTGGGAGCGGCGGCTTCCCCCTTGGAGAGAGACGAGGCGCTATCTGGGGACGACTTCGCGAATGCAGGGAAGAGGAATAAGTCTTGGCCTCTTACGTATGCCTGGTACTAAGCTTGAATCACTTCTGATCTTCACCAGCCTTCGACGAAATGTCACGCCAAAAAGGGAAGGAAAATCCATGGACCGAACCATTATCTCCACCCCGTAGGAACTACGATGATCACCCCTAAGGACGCTCTTCCTGGAGTCCAGGGGTCAGCGACCAGACCATAGGACCAAAGTTGTCAATAAGTGGAACATCATGTAAGGCAGTCCGATCTCTACGGATTGGGGCACAGTAGGATAAAATCCAAGTAGAAAATCTTCACACACATAAGATAAGTGACAGTAAGGGTTTAAACCAAGGAGTAAGGGAGTAGTCTCCAGTTAAGTAGATCGCCACAGAAATAGTAAGGGTGGAGACGTCCAAGACCGGCAATCTCACCTCGTCTTAAAACGCATTATTAAGTAAAGCGTTAGAGTTCAAAGAGTCGGCCATCGCGGACAACACAAGGGAGATGCTCTCCGGTTCTGGTGCTCCTGTGCTGGATCCAACGGACACCCACAAGAATCTTGTAGATTGGATTCCAACCTCAGCACCTTTGTTTTGAGATTTGAGTAACGAGGTTGACTCTGTGGGGAAATCCGAGCAATCAGTTACCACGTATTGAAAGTTTGTAAGCTGTGTTCGGGGGGGAGTTTATTGTCTATCGCTTGGCCTCTATCGGTAGACAACCCGTCGGGATTGGCTTGAGATGGCGATGTTGGGGGTTTGACCGTGGCGGATGTCAGCGCGTTCGAGACCAGCTTATCTCCAGCCCGGAACTTAGCGGCATACTATTGATAGCACCGAATAAATTGTGCCACATTCGGTACGTTCGATTCTATTGATATTTAGCGCATTCATGGACGTTGATAAGATCCTTCCATTTAGTACGCACCCTTAGGGATGGATAGCAGCATTAACGAGAATGGCGAGGTTCAAAAGAGGGAAAACGGCTTGCGGTGGTACTAGGTACCAGAGACGAGGGGGATAGGGCCCAAGATAGCAAGCGACGAAATGCTTAGGGCGAGTGAAACATAAGCCATAGGATCCGGGAATTTCCCAAATAGAGTGAACCTTTTGAACTGCCTGCTGCTACATGAGCAGGCAGAGCAACCTGGCGAACTGAAACATCTTAGTAGAAGAGGAAAAGAAAGCAAACGCGATTCTCCGTAGTTAGCGGGCGAGTCGAAATGGGAGCAGACCTAAACGTGAAAACGGGGTTGTGGAAGCAATACAAGGCGTTGTGCTGCTAGGCGAAGCGTGAGTGCAGCACCAGAGATGGCTAAAGTACAGTAGCCGAAAGCATCAATAGTTACGCTCTGACCGAGTAGCATGGGGCACGTGAATCCCGTTTTTGTTTAGTGCCTATTCACCAAGGACCACCTGCAAGGCTAGAATACTCCTGGGTGAACCGATAGAGAAGGAAATTTCCGTGAGGGAAAGGTGAAAAGAACCCAGGGGGTAGTGAAATAGAACGTGAAACGTGCTGAGCTCCGAAGCCGGGGGAGGGGAACGTGATCTCTGACCGCCCGTGGCCCTGTTAAGAATGACCGGCGGGACTCATAGGCAGTGGCTTGGTTAAAGGGAACGGAACCAACCGGAGGCCGTAGCGAAAGCGAGTCTCATAGGGCGCTTTCACGGCTTATGGACCCGAACTGGTGATCTTCCATGACCAGGAGGAAGCTTGGATGAAAAATGAAACAAGCAGAGGGTCCGAACACTGATGTTGAAGAATCAGGCGATGAGTTGTGGTTAGGGGTGAAATGCACTCGAACACAGAGATAGGCTGGTTATACCCGAAATGCGTTGAGGGCGCAGCGTTTACCACCGGAACATCTAGGGGGTTAAAAGCACTGTTTCGGTGCGGGGCTGGCGAGCTGGTACAAAACAGGCAAACTTGAAATACTAGATAGACCCAAAAAATAACAGGTGTCAAGTCGGCAGTGAGACGATGGGGGATAAGATCATAGTAGAGAAGGGAAAACAGCCGGCATCACCAGATACAGGCCACAAAGAACCGCTCAGTGATTTAAAGGAGGTGGGGTGCAAAGACAGCAGGAGGCTTTGCCTAGAGCAGCAAGCACCTTTAAAGCGTGCCGTAATAGCCCTCAATGATCGAGCGCCTGCGCTGAAGAGGAAAGGGGCTAAGCGCCTTCTGCCGAAAGCTGTGGATGTCAAAATGCATCGGTAGGGGAGCGTTCCGCCTTAGAGGCGGAAGCACCGCGAAAGCGGGGGGTCGACGAAGCGGAAGCGAGAATGTTCGCTTGAGTAACGAAAACATGGTTGAGACTCAAATGACCCGAAAACACAAGGGGTCCTCCGCAGGTTCGTCCACGGAGGGTGACGTCAGCGGGCCTAAAAGATCAGGCCCCGAAAGGAGTGTAGATGGACACAGGTCAATATTACTGTATACCCCTTGTTTGGTCGGAGGGACGGCGGAGGCTAGGTAGCCGAAAGATTGTTAATAGGTGTAAGGACACCAGGTGCACTGATTTTTCGGGTAAGGAAGGGTAGAGAAAATGGCCTCGAGGCGAGGTCCGAAGTCACCAAGCGCTGCAGCGCTGAAGTATGAGAAGTGGAACTAGCCCATGCTTCTCACGAGGCTCATACGGCGCTCGGCCGCTGCGAAGTATGGAACCAATTGCCATACTCAAGGAAAAGAACTCGAACGACCTTCAACACAAGGGGGGGTACATGTACCGAAAACGACACAGGGGGGGTAGGTGCGAAAAACTAGGGGCGCGAGACAACTTCTCTAAGGAACTCGGCAACAATAGCCAGTAACTTCGGGAAGAAAAGGGGTTTTGCCCCTGCAAAAGGGGTCGCAGGTCAGGGAAACAGGCCCGGGCGACTCTGCGGTACAAAAACAAGGTTCCGCAAAGTCGTAGACCATGTAGGGGCTGGACGCCGCCGTGCGGAAGGTCCAAGGAAGTGGGTGAATGAACTGATGACAGGGAAGCACGGCGACCGAAGCCAACGGTGACGGCGGCGTAAATATAAAAAGGTCCTAAGATAGCGAAAGTCCTTGTCGGGGTAAGCTTCCGGACCGCACGAAAGGCCGTAACGATCTGGGCACTGTCTCGGGAGAGGAAGGTGAAGGAAATAGACATGTCTGTGAAGATGCGGACTACCTGCACCTGGACAGAAAGACCCTATGAAGCTTTACTGTTCCCTGGGATGGCTTTGGGCTTTCCTGAGCAACGGGCTTAGGTGGAAGGCGAAGAAGGCCCCTTCGGGGGGGCCCGAGCAGCCTCAGTGAGATACCACCTATGGACGAGCCGGTTCTAACCTTGGTGTCAGGACCGGCGGGCCAAGGGACAGTCTAAGGTAGCCAGTTTCTATGGGGCGTAGGCCGCCCAAAAGGTACGGAGGCGTGCACGGTTTCCTAGGGGCCAGACGGACATTGGTCCTCGAGGCAAACGGCAGACGGGGAGTTGACTGCAAGACTCACGTCGAGCAGAGCGAAATCGCTCTTAGTGATCAGACGGTGACGAGTGAAGGGACGTCGATAACGGATAAAAGTTACTAGGGCAATAAAAGGCTGATTCCCCAAGGTCACATAGACGGGAAGGTTTGGCACCTCGATTGTCGGACTCTTCGCCACATGGCGCTGCTAGGTGGTTCCAAGGGTGGGGCTGTTCGCCCATTAATGCGGCGGACGTGAGCTGGGTTCAGAACGTCGTGAACAGTCGTAAAATTCCGGTGTGGGCGTTAGAGCATTGAGAGGAAATTCAATAGTACGAGAGGACCGGGAAGGACGCACCTTGGTGTACCAGTATCGTGCCTTACGGTAAACGCTGGGAGCCAAGTGCGGGGAGAGGATAAACGCTGAAGCAATAAGAGTAAGGCCCACCACAAGATGAGTGCGATTCTCCGACTTCATAGAGCCTCCGGAAGCACAGCCGGGACAGCTACGGGTCTCCACCTCCGGATGAGCGACAGAAGCAGAAGCATGGAAACTAGGATTAAAGTAGCGGCGAGACGAGCCGTTTAAATTAGGTGTCAAGTGGAAAGGCGAGTGATGTATGCAGCTGAGGCATCCTAACGCGAACGATTTGAACATGGTTCCTACACGACCTGTCAAATCGATCAGGCAATTGCTATCTATATTCATTGTTCAATCTTGCTGAAAAAGATGAAAAACAAAAAAAAGCTCTGCCTTCCATTCGTGGATGATAGAGAGGGAGCGGCAGAGGCCTTTGGGTCCCTTCCAGTCAAGAATGGGGGGGCTTCACAATTACTAGCAATATTTCTCTGCCTTTCCTAGTTCATGGTTCGATATTCGGGTTGCTCCTAGGCGTAGGGAACCACACCAATCCAGCCCGAATTTGGTGGTTAAAACTTTACTGCGTTTGACGATACTGTAGGGGAGGTCTGCGGCAAAATAGCTCGATGCCAGATGATAAAAAGCTGAACACCTCTTATTTGACTTTTTTCACTATTTTGAAATACGAAAAAGATCCCCAAATCCAAAATGCAAGGTCGTATTATTCAAAACCTCAATATCAATTTACCCTCTCTCACACTTACACACTTCGGCACGCACTGGTCTTATAGAGAGAAGGGGCTTTACCATTTCTTAACCCGAAATGAAATGGCTGAGGGAGGGCGTTACTTGTGGGGGGTACCCCGGGAAAGAGATCAGTGGAGACGGCGTGGGGGCCTGTAGTCAGAGGATTAGACACGGGCTACGAACCACGGTATGTCGGGTTCGAATCCATCCTCGGCCACCAGCCTTCCACAGGGGAAGGGCCTTACTTTCCCCCTGAGGGTAGGAAAAACATGATCGGGATAGCGGACGTAATAAAAGCTATTGAACTTGGGTATGCTCTTGCTTTTTTGTCGACGTGGGAACGTAGAACAGGAACTGTGATACGATGAGATAAAATGCAATAGAAACAAGGATAGCGAACGGGTTAAACTTCTAAGGGCAAGCAGACCTTAATTCAATTCTTATTCTTACATAAAGAATGAAATATCAAATTCCCAAGTAGGATTCAGAACCTACGGACAGTTCAGTCTAACAGCCGACGCGCTACCACTGAGCTATGAGGAAACAAAGGGGGGGGATGCGACCTCTAGTGTCAACTCACGCCTCAACCCATGAACGCAATATGAGTCCGAAGCCTTCTTTCGTAACCCCGGAATTTCTTCGTCGTGGCTCAGTTCCCTGCTATTTCATAGTAAGCCCGAGTGGCTCGATCATTCTATTTCAACTTCCTAGCATTCCACATTTAAATCATACCTTTGGTCTTATTGAATAAGACGATGTCATTATAGTTATCTCTTTATATATGGAAAGTCAAGAAATTGGTTGGTCATCGAAACACATCGAGAAATTGTTGCACTATAGAAAACTCTAAAGAAAGAAAAAAAGCGAGCCCATGCCATGATTGTCAAATCTTTTTACGGAGTCGTCTAAGTTTCTCGATGAGGATAATTAATTCGGTCGTTGCGGTCGGACTCTATTGAAGCGGGTTCGACCACATTATCAATGGGTCCCTCTTCGATCTTCTTTCCCATCTTGGATTAGGGAAGAAGGAGAATTTATTCGCGACTCCTGGTGGTTCATTTATGGGCAGTATGAGCTCATATGATCTAGTCCACAGCCGCATATCTCTTTCTTAGCTAAACGGGGAAGATCCATCCAGTTGGTTATATCATGGGACTCAAAAAAAACGGATCTGAATGGGAATGAAATGAACGGATCTCCACAGGTTACTTTCACGATACCTAAAAGGTGTGACATAGCATTTTCGAACCATTTCCTATAAGAGAAAGGTTTCCATTACTTTGAGGAAAGGATTCTAATCAAAATATAGCTATTGCATAAAGAAGAAAAGAACAACTAACTAGAAGTCGAGACGCGGATGGTAGTGATCGAGAGAAATATTATTCTGTTTTCTTGTTCCCTGAAAATATTCTATCGATCTCCTAGACGCCGTAGAGAATTGAGAATTTTCATGTCTTTCACAATTCCGTTACTCGTAATTGGAAAGTTACGGGAAGGAGATCCATCATTTTCAATGAAAACTTACAGGGTAAAAAAACTATGGAAATTTCGAAATCAGGCCAAGCGTCTAATACATAGCCAAAAAAATTCATTATTGGCCCACCATTGATTAGAAGATTTAATGGTAGAATCGCTAGGGTTTGATTACGTAATAATGGCAGTTGTGCAGTATGTTAAGGATACAGAATGTATCCCATCATTTTAGAGGTTACTAATAGCCTATTTCTTATAAAAATCTCTACCAGTGAAATTCGCGAGCCGAAAGGGGAGCATCTGCTAGTTTCATTTTCGCTAAAGAATCAAGTAAACGGTGTATCAATTCCATAATTGGATACCATTAGCATAAATAAATCAGCCAAAATTCTTTTATTTTAGATAGAAGAACTTTCTCTAGGAAAAGAAAGAAGTACCCTCTATACAAATCCAATTTGCATCGAAAATAAATCCAAATTCAGTAGTAGATGAATAATTCAAATTTTGTGTGTACGAGTAGGGAATAAATTCAAAATAACGGACATAATTTTTATTTTTCCTGACAGAAAAAACTACATGAAAAAAGAAAGGATGGTAGAAAAAATTTTTGGATTAGGTTAAAAGAGAAAACAGAACGGAAAACGGGTTTGATGAATTTTCAAGTATCAGTTTAACCAATAAAGACCCGGGAGACTTGCTTCACTTTGATTACACAAACACGATTTTTCATCGGAAGAGGTATCCGAAAAGACTTTTGGGAAAACGTCAACGTTTGTGGCTTATTTGGCAAAAGACAAAAATGCGTACGTTTATAAGAAAATTCCTCAGCAGTTGGATATTAGGGAGCGGTAATTCTGCGTTCGAAATTTTTTCTTATTTATTAGTAGTCTTATTAGTAGTCTTAGAATTTTGCATTTTTGATGAGCCTCAGTTTGAGGAATTAGGAGAATCCTTTTCATGGAAAACTGAATTAAGGAAACAGAAAGGAATGAGTCTAACCCGCTTACAAGAAAAGATCTAATGATAGTCAATATGGGCCCTCCGCACCCATCAATGAATGGGTTCTTCGACTGATCGTTACTCTCGCTGGTGAAGATGTTATGGAGGTGAACATATTAGGCTTTTACACAGAGAATGGAAAAAAAAAATCGGCAAATCGGGAAAGCTACTTAGGCAGGGATGAGATAGGGGGAATTCCTTACAGAAAGAAAAAAAAGAATAAGAACACAGATACTAAACATAAAAAAAAGAATAAATAAGACGAAATCGACTCACCTACATATTTACTGCTTATCTATACAACAAACTAGAAAGACCTACTCAATTGGTAAGTCCATCCATGCAAAATTGTCGAAACACTGCGTTAGTTGGTTAATCCTTTATACCAAGGTAAAGTTTCCTAGTATAGAAATATCTATATAACCGCGATGATATGACCAAACATATATATTTTTTTTTTAGTTGATGGAAAATACTTTTTCGGACCCCCTTTTACAAAGGGGAATTATTAAATCCAAATTCTGAAACAAACAGAGTAAGACGACAGATCCAATAAAAATATTGATGCTATGAATAGACCACCACAAGAGCTAGACTTAAAGAAGAAATTGCATAGGGATAAATTCATATGAATTTAGGGAAGAATTAGAACTTCTTGGAAAAAGTTGACGTCGAGGGAGTGAGAACTTGATAATATGGTAATTCCCCTAATTTCATTATCAAATCTGGAGTCCTTATAGATCCAAAAATAAAACAACGTACAAAGCGTAATTAAGAGAGGAAAATGCCTAGTAGTCTCCGGTTCATGAGGATAGACAAAAAGTTGGGTTTTTAGTTCTCCCATGAAGTTAACTAAAGGACCTATCCTATTTCCTGTATTAACGTATGAATGTGGATAGATTTTGTGAAAAAAAAAGAAACAACTCTTCAGCTGTTGAAAAC	*	NM:i:3725	ms:i:26855	AS:i:25924	nn:i:0	tp:A:P	cm:i:523	s1:i:4980	s2:i:4201	de:f:0.1182	rl:i:0
m54269_180730_070446/53347033/0_36071	0	c14f	68457	60	6S23M1I10M6I16M2I9M2I14M1D16M1I8M7I1M3I7M10I2M2I7M1I12M10I10M1D15M1D30M1I23M1I13M2I1M1I4M1I4M2D6M1I10M1I2M1I13M1I8M3I4M1D8M1I13M1I16M1D12M2I3M3I3M1I25M1I10M2I9M1I11M1D15M2D14M1I4M1D16M1I9M1I5M3I27M1D7M1I11M2D9M1D16M1I9M1I3M1I5M3I3M1I5M1I2M1I1M1I3M1I1M1I13M1D40M1D6M1I10M1D5M1I15M1I8M4I7M1I4M1I39M1D4M5I1M2I6M1I6M1I12M2D6M1D39M1D5M1D26M1D7M1D13M1I6M1I25M1I2M1I9M1I1M2D21M2D4M1I7M1D9M1D2M1D10M1I18M1I2M1I2M1D25M1D10M1D17M1D9M2I2M1I27M3I19M1D2M1D21M1D16M1I18M1I6M1I9M1D3M4I4M1I7M3I11M1D27M2I9M4I10M1I29M2D4M1D23M1D9M1D9M1D14M1I7M1I7M3I27M1I4M3I16M2D26M1I3M1D29M1I6M3I8M1I14M1I6M1I8M2I5M1I10M1I4M1I13M2I9M1D4M1D18M1D34M1I20M1I19M1I9M1I4M6I12M2I9M1I4M1I3M1I3M2I13M1D1M1D29M1I6M1D4M12I2M2I4M3I9M3I81M1D17M1D8M1I5M1D3M1D9M1D4M1I22M1I6M1D4M3I7M1I19M2I3M4I20M1I10M1D15M1D6M1I5M1D7M1D9M1D4M1I2M2I10M2I8M1I2M1I16M1I6M1I1M1I9M1D7M2I8M1D22M1D6M1D4M1D5M1D9M1D11M1D4M1I7M1I7M1D24M2I41M1D22M1D5M2I11M2I1M1I10M1I5M1I8M1I1M1I20M1I5M1D8M3I5M1D3M1D7M1D24M1I6M3I3M4I3M2I5M1I21M1I12M1D8M1I20M1I15M1D4M1D6M1I2M1I2M1I6M3I14M1I1M1I1M2I13M1I2M1I3M2I19M1I3M1I1M2I2M1I9M1D4M4I7M3I5M1I7M1D20M1I8M1I12M1D2M3I8M2I1M1I6M1I1M3I18M1I6M1D3M7I3M1I3M2D2M1I4M1I2M1I13M8I7M2D12M1I3M1I3M1I11M1D3M2I1M2I5M1I14M1I3M4I6M2I1M2I10M4I4M1I5M2I3M1I4M1I4M1D4M1D4M3I8M5I2M1I2M1I2M2I12M1D3M1I1M2I7M6I5M4I3M5I5M4I1M1I6M1D2M3D8M3I4M2I2M1I12M2I3M1D8M4I13M2I13M1D3M1I12M2I14M6I2M4I6M1D10M1I6M2I6M3I5M5I2M3I4M1I3M1I20M2I6M3I3M3I10M1I2M1I8M1I1M1I4M4I6M1I13M1I16M2I2M1I7M1D8M1I10M1I2M1I4M1I3M1I9M6I9M1D6M1D5M4I11M1I5M1I4M4I5M2I3M5I7M1I31M5I5M1I9M4I8M2I5M2I31M1I7M2I2M1I8M1D7M2I1M1I5M6I8M1D4M1I3M1I7M9I4M1D24M6I13M3I15M1D12M1I21M1I19M10I15M1I4M1I33M1D17M2I9M1I9M1I9M1I8M7I4M1I18M1D7M1D42M1D32M2I2M1I16M1D7M1I15M1I18M2I1M1I8M1I4M1I2M1I11M1D2M1D2M1I21M2I23M1I24M1I2M1I6M1D12M1I42M1I7M1I8M1D4M1D15M8I12M1I6M2I5M1I4M1I10M1D12M3I6M4D3M1D17M1D5M1I4M1I4M1D6M1D30M1D4M1D9M1D16M1I14M1I4M1I20M1D4M2D7M1I6M2I3M2I4M1D45M1I29M1D4M1D4M1D4M1I3M2D9M1I26M1D34M1I1M1I7M2I8M1D16M1D22M1I5M3I2M1D6M1I3M1I3M1D6M1D5M1I9M1I7M1I5M1I5M1D27M1I33M2I18M1I31M1D16M1I27M2I9M1D3M4I13M1D13M1D44M1I2M2I15M1D4M1D3M3I4M1D8M2I6M1I14M1I12M1I4M1D32M1I3M1I30M1D53M1I18M1D21M1D8M1D21M1D14M1I16M2D4M1D5M1I17M1D20M2I9M1I11M1D10M3I19M1D32M1D26M1I8M1D2M1D24M1D10M1D22M1D3M1D16M1D7M1D3M1I3M1D16M1D11M1I1M8I5M1I5M1I10M1D28M2D19M2I3M1D8M2D11M2I5M1I1M2D2M4I10M1D20M1D34M2I15M1I1M2I14M1I1M1I16M1D6M1D4M1D7M1D5M1I2M1I1M11I2M2I13M4I4M1I11M1D5M2I9M1I4M1I6M1D13M2I6M3I8M1I33M1I7M1D13M2I50M1I18M2D6M1D30M1I6M1D7M1D8M1I14M1D7M1D4M1D11M1I9M1I1M1I7M1D2M1D5M1D5M1D12M1D3M1I2M2I3M1D4M3I10M1I3M1I14M1I1M1I3M1I10M1D14M1D6M1I9M2D11M1I2M1D33M2I8M1D3M1D41M1I6M4I1M1I1M2I7M1I4M1D20M2D12M1I17M1I2M1I5M1I7M5I6M1I33M1D7M2I1M2I5M1I3M1I9M1I14M2D8M2I2M1I6M1I18M1I15M1D37M1I3M1I9M1I16M1I18M6I8M6I2M1I5M1I4M1I3M2I2M2I1M3I6M6I4M5I8M1I4M1I1M1I8M1I2M1I6M3I9M6I3M1D4M4I1M1I6M1I1M1I3M1I31M1D8M4I5M1I8M1D2M1D7M2I7M2I4M3I1M7I9M1I2M1I6M1D2M1D13M5I2M1I2M1I4M2I2M2I10M1I13M3I6M1I2M5I1M5I2M4I8M1D5M1I15M1I3M1D5M1I13M1I3M3I1M2I9M2I1M1I20M1I10M1I1M1I1M3I10M1D9M1I2M1I6M3I9M1I3M1I5M1I10M2I4M2I1M1I7M1I8M1D3M5I5M4I5M1I2M2I4M1I1M1I10M1I6M6I4M1D6M1I1M2I3M1I4M1I6M37I2M1I16M1I14M3I2M1I3M1I2M4I1M2I5M1I1M1I2M3I15M1D17M1D12M1I12M2I4M3I22M1I15M1D3M3I2M1D12M1D9M3D6M1D11M1D5M1D9M1I3M1I8M1I3M1I29M1D18M1D9M1I11M1D6M1I7M1D18M1D18M1D5M2I6M1D5M1I10M1I10M1I3M1D19M1I11M1I17M1D49M2I11M1I2M1I9M1D21M1D9M1D12M1I8M1D15M1D24M1D22M4I7M1I6M2D21M1I15M2D7M2I16M1D9M2I15M1D13M1I8M3I13M1D2M1I32M1D9M1I13M1I8M1D5M1I11M1I16M2D17M1I10M1D9M1D7M1D77M1D30M1D9M1I7M2I11M1D12M1D12M1D4M1D6M2I9M1I4M1I6M1I7M1D38M1I6M1I12M1I5M1D6M1I7M1D4M1D16M1I11M1I13M2I35M1I16M2I45M1I8M1I3M1I18M1D19M1I16M1I5M1I14M1I3M1I6M1I2M1I8M1I76M1D16M1D18M2D15M2I10M1I1M1I7M1I26M1D3M1D3M1D10M1D30M1I7M1D16M2I14M1I9M4I25M2D10M2I3M1I1M1I7M1D2M4I21M1D31M3I16M1I3M1D6M1I32M1D31M1D8M2D15M1D10M1D7M1D4M1D19M1D5M1I8M8I3M1I15M2D31M1D3M1I11M1I7M1I5M2I8M1D4M1D11M1D13M1D7M1I8M1D7M1I17M1D25M2I7M1I2M1D46M1I16M1I11M3I3M1I6M1I28M1D15M1D21M1D14M2D18M2D24M1D2M1I14M1I10M1I8M1D28M1I22M1I14M1D2M1I2M1I4M1I34M1D4M1I15M1D1M1D16M1D4M1D13M1D14M1I4M2D7M1I16M1I33M2I5M1D21M1D18M2I5M1D6M1I14M1I14M1I5M2I3M1D6M1D31M1I11M1I11M1I15M1D16M1D34M1D3M1D17M1I23M1D27M1I43M2D14M1D21M1I13M2I2M3I14M1D5M1I8M1I9M2I16M1I23M1I27M1D8M1I5M1D4M1I26M2I13M1I12M1D14M1I10M2I15M1D23M1I7M1I5M1I21M2I13M1D3M2I12M1D22M1I6M1D8M1I10M1D13M1D4M1D2M1D15M1I41M1D7M1I3M1D7M1D8M1I6M1I27M1D6M1I1M1I23M1I7M2I5M4I2M1I2M1I3M4I4M1I6M1I3M1D10M1D16M1I9M3I5M7I7M2D11M2I33M1D11M2I1M2I10M2I3M1I10M1D4M2I5M2I1M1D7M1D4M1D74M1I23M1D8M1I12M2I13M1I4M1I15M1I12M1D7M1I15M1D11M3D2M1D12M1D16M1I14M2D2M1D10M1I13M1D3M1D8M1I20M1I5M1I24M2D4M1I9M1I8M1D23M1D12M1D9M5I19M1D9M3I13M1D1M1D1M1D18M1D15M1I5M2I2M1I47M1D12M1I9M2D28M1D12M1D6M3I38M1I24M1D42M2I20M1D13M1D5M1I20M1D5M1D39M2I6M2D30M1D10M1D14M1D21M1D27M1I6M1D9M1D3M1D21M1I7M1I13M2I7M2D25M1D15M1I21M1I19M1I3M2I10M3I22M1D3M1D6M1I9M1D28M5I11M1I1M2I21M1I9M4I1M1I6M1D34M2I10M3I8M2D17M1I6M2I7M1I2M1I12M1I7M1D19M1D15M2D10M1D5M1D5M1I8M2I63M1I2M1I4M1D19M3D6M1D7M4I5M1D22M1D8M1I19M1D5M1I4M1I6M1I14M1I27M1D15M1I6M1I4M1D3M2I16M1I3M1I3M1D13M1D6M2I21M2I29M2I2M1D20M1D20M1D5M1D10M4D15M3I19M1I3M4I10M2I17M1I5M1D12M2I22M1D9M1D4M1D53M1I2M1I11M1I23M1D11M2D3M2D12M1D12M2D3M2D5M1D2M3I24M1I52M1D3M1D23M1I6M1I7M1D14M1D31M1I10M2D22M1D5M1D23M1D21M1I2M3I20M1D7M1I5M1I6M2I8M1I26M1I17M1D10M1I4M1D14M2I3M1I21M1D24M1D25M1I3M1D4M2I5M1D7M1D12M1I13M1I4M1I5M1D18M1I5M1D5M1I9M1I3M2I6M1I12M1D14M1D28M1D2M1D9M1D3M1D5M1D28M1D4M1I7M1I7M1D3M2D17M1I45M1D5M1I17M1D15M1D17M1D21M1I28M1D3M1I10M1I15M1I17M1D53M1I9M1D19M1I6M1I6M1D4M1D20M3I1M1I8M1D2M1I32M1I4M2D4M1D5M1D23M1D20M1I1M1I4M2I2M1D5M1D5M1D2M1I16M1I9M1I2M1I3M1D34M2D16M4I8M1D8M5I21M1I24M1D6M1I8M1I7M1D18M1I11M1I21M1D5M1D23M1D39M1D41M1D37M1I25M1I24M1I10M1D5M1I10M1I6M3I3M1D6M9I8M1D3M1D5M2D5M1I15M1D3M1I16M1D7M1D53M1I9M3D10M1I22M2I5M1I4M2I10M1I6M1D5M4I6M1D14M1I8M1D11M1I9M1I2M1I5M3I19M1I9M1D7M2I11M1D28M1I12M1D27M3I12M1I6M1D3M1D24M1D8M1I5M1D23M1D23M1D10M1I4M1D13M1D12M2I17M1D13M1I5M1D4M5I21M1I20M1D1M1D18M1I4M2I3M2I36M1D10M1I12M1I6M1D15M4I4M1D20M2I9M1I22M1D21M1D21M1D6M1I7M1D38M2I7M2I1M5I2M1I1M1I12M1I35M1D7M1D3M1I2M1I5M1D21M2I4M1I16M2I7M1I15M1D5M2I5M1D12M1D12M3I15M1D3M2D11M3I11M1D3M1I3M1I9M2D21M1I17M1D37M1D13M1D33M1D29M1I11M2I6M2I8M1I5M1I3M1I9M1D14M1I10M1D7M1D4M1I65M1D12M1D13M8I24M1D54M1D5M1I18M1D8M1I18M1D10M1I8M1D4M1D10M1D12M1D8M1D5M1I7M1D8M1I14M2I18M1I8M1I5M1D13M1I8M1I16M1I12M1I22M1I7M1I4M1D5M1D9M1D3M1D14M1I2M1I3M1I6M1I2M1D7M5I3M1I21M1D12M1D7M1D8M2I4M3I13M1D15M3I15M1D8M2I9M1D9M1D24M1I6M1D19M1I8M1D6M1D3M1D1M1D3M1D18M1D14M1D35M1D21M2D6M1D4M3D13M1I1M2I20M2I7M1D24M1D5M1D4M2I7M1D27M1D28M1D5M1I26M1D11M2D4M1D6M1D17M1I4M2D29M1I4M1I76M1I16M3I22M1I13M1I5M4D2M1D34M1I10M1D16M1D6M2D7M1D9M1D20M1I24M3I3M1D5M2I7M1D4M1D24M1D1M2D8M1I25M3D16M3I4M1I3M2I2M1I7M1D10M7I12M2D2M1I4M1I4M1D13M1I31M1I9M2D1M1D21M1I8M1I4M1D4M1D12M1D9M1D23M1I5M1D3M1D16M1I44M1D8M1D4M1D24M1D4M1D10M1D11M1I18M1D11M1D12M1I16M2D7M1D25M1D13M3I21M1D17M1D5M1D8M1D9M1I6M1I4M1I19M1D3M1D6M1D66M1D17M1D2M2D1M1D12M2I15M1D13M1I7M1I5M2I7M1I7M1D5M2D23M1D6M1I5M1D10M1D11M1D10M1D9M1D27M1D11M2I6M3I29M1D18M1I9M1D6M1D22M1D13M1D6M1I15M1I6M1D20M2D9M1I8M1I15M2D5M1D13M2I5M1I6M3D5M1D7M1I38M1I15M1D10M1D9M1I4M1I45M2D9M1D10M1D20M1D11M1D1M1D20M1D7M1D3M1I5M1D35M1I9M1D26M4I30M1I10M1D19M1I2M1I14M1D7M2I4M1D3M1D6M1I21M1I10M1D2M1D12M1D21M1D2M1D10M1D27M1I5M2I4M1I4M1D13M1I35M1D1M1D10M1D32M1D49M1D14M1D26M2I15M1D16M1D25M1D4M1I6M1D12M2I21M1I28M1D28M1D17M1D14M1D23M1D4M2D9M1D6M1D25M1I19M1I12M3I67M1D13M1D11M1D11M1D7M1I18M1I16M1I15M1D19M3I84M1D6M1D27M3I27M1D8M1I16M1I4M1I40M1D3M1D16M1D21M1I12M1D6M1I27M1I4M1I22M1D3M1D24M1D31M1I22M1I11M1I6M1I5M1I2M2I19M1D8M1I1M1I1M3I8M1D52M1D8M1I8M1D6M2D10M1I3M1I26M1I32M2I11M1D6M1D30M1D28M1I5M1D18M1D11M1D8M1D22M1I41M1I5M1I7M1I27M1I12M1D13M1D37M1D9M1D23M1I4M1D2M2D19M1I96M1D17M1I6M1I5M1D22M1D2M1D44M1I25M1D17M1D13M1D3M1I23M1D4M1D4M1I15M1I4M1I19M1I45M2D37M1D10M1I21M2I67M1I58M1D68M2I18M2I31M1I1M3I4M1I17M1D7M3I8M1D3M2D6M2D24M1D17M1D5M1D27M1D12M1D9M1D3M1D10M1D2M1I14M1I16M1I16M1D18M1D32M1I15M1I7M1D30M1I4M1I7M1D5M2I4M1D25M1D22M1D66M1D10M2I13M1I31M1D6M1D43M1D20M1I3M1D34M1D28M1I9M1D6M1D10M2I2M2D5M1D2M1D18M7I2M1I3M1I23M1D4M2I10M1D18M1D19M1D8M1D11M1D1M1D3M1D8M1D9M1D11M1I4M1D41M1D5M1D15M1D32M2I5M1I12M1D9M1D43M1D4M1I23M1D9M1I11M1D3M1D21M2I5M1D17M1D3M1D84M2D25M1I21M1I11M1D15M1D8M1D4M1D18M1D15M1I6M1I17M2D3M1D9M2I4M1I20M1D18M1D25M1D18M1D3M1D6M1I8M1D21M1D11M1D32M1D4M2D10M1D17M1D8M1I24M1D3M1D5M1D17M1I14M1D11M1I4M1I18M1D8M1D18M1D37M1D14M2I21M1D30M1I8M1D5M1I2M1I12M1D6M1D10M1I3M1I17M1D2M1D12M1D3M1I27M1I2M1D21M1I3M2I21M2I2M1I2M1I1M1I5M1I3M1I4M1I4M1I3M1I17M1D4M4I14M1I4M8I7M6I3M1D15M2D2M1D2M1I2M1I6M50I1M1I3M4I18M6I2M1D3M2I2M1D5M3I1M1I8M122I12M1D2M6I3M1I3M1I1M3I9M2I6M2I1M1I11M8I2M3I2M3I3M3I2M2I3M2D12M3I16M2D1M1D4M1I6M2I11M2I1M1I4M7I6M1I8M1I3M3I2M3I1M3I7M1I4M5I1M4I1M1I3M1D3M1I11M1I3M1I5M2I8M2I13M1I1M2I2M1I8M1I4M14I5M4I3M5I3M1D7M1D4M1I3M1I7M2I4M1D25M1D40M1D15M1D10M1D14M1D46M1I21M1I13M1I9M1D3M1D3M1D5M2D3M1D3M1I27M2D54M1D6M2D19M2D3M1D10M2D3M1I23M2D9M1D7M1D21M1D8M2I25M1D12M1D19M1I14M1D5M1I10M1D5M1D22M1I4M1D64M2D35M1D29M1D4M1I6M1I12M1D26M2I1M1I5M9I1M3I9M2I7M2I5M7I5M8I4M1I4M2I4M1I4M4I2M2I4M4I1M1I1M1I6M1D10M1D7M1I5M3I14M1D3M1I4M2D13M2I5M1I5M1D17M1D12M2I20M1I2M1I37M1D5M1I31M1D14M1I3M1I13M1D9M1D4M1I3M1I16M1I18M1I12M1D10M2D14M1I8M1D5M2I17M1I13M3I6M1I5M1I1M1I13M5I1M1I2M2I23M2D1M1D16M10260S	*	0	0	TAGACGAAAAAGAATTGGTGATTCGAATAGCTAAACAAAACACAACAGAGATATGGCTCTATTGTCTTCGTTTTGTTTCCAAATAAGCCAGCTGCCCAGTGCATAGTTTGCACTGGGGGGGTGGCATCGAATAAAAAATGACATGGAGAATAGCATCTGCTTCTCTGTCTCTAGTCTTCTTATTACAACAGAATGAGCTTCTATTTTTAATGGAATGAAATAAATATTCACGGCTGTCTGACACAGAATCCCCTATGAAGGGTTAGGTAGGCGATCGTGATAGATAGTCCTTTGCCAATGGCGGATAACATAAAGTAGCCATCTTTCGGTCTGTTTTCTTATGCTAAAGGTGTATTTTCCATGGGTTTGCCTGTTAGCGTGTTTCCATATAACTGGTCGTATTGAATGATCCGGGTCGATGTGCTTTCGGTGGGCATAGAATGGCACACAGCTCAGTTTCTGGTTGGGCGCTCGATGGCTTTATTACGATTAGCGTTTGTTGATCCCCTCTGATGCCTGTGTATCTGGATCCAATGTGGAGAAAAGGTATTTCGTCATTTCCTTTCATGTCGTTTAGGATAACCAATTCGTGGGTGTGGTTGGAGGTATTTTCAGCGGGAGGGCACGTGCTCAACAGTAATCCGGGTATTTGATTTATTAAGGCGTGGCAGGGGCGCATATTGTGTTTTCTGATTGTGGTATCTTGGCGCTATCCTGGCATTGGGTATACTTGGGACCTGGGTCGAACTAATTCATGTGCTGAGCGGACTGGAAAACCTTCTTTGGATGTGCCCAGATAAACACAATTGGGAGATTCATATTATTTCTTGCAGGTTGCTGCTTTGGGTTGGCCGCATTTCATGTAACGGGTTTGTATGTCCTGGATAGGGTTGTCTGATCCTTATGGATAACTGGAAAGTACAAGCTGCTACATCACGGCGTGGAGTGCAATAGGTTTTGAGTCGCGTTGGTTCTCGGGGAATAGCCTCTCATCATAGCTGCCGGGTACGTGGGCTTATACGGGCCTATTACCATCTTAGTGTCCTTCCGACGCTAACTTCTATACAAAGGATTACGTATGGCAATATTGAACTGTACTTTCCAGTATATCGCTGCAGTGTTTTTTTTTGCAGCTTTCGTAGTTGCCGGGAGAGCTATTTGTTATGGGTCGCACGACCCCAATTGAATTGTTTTGCCTACTCCGTCTCAGGTGGGATCAGGGCTACTTATCAGCAGAGATATATACGACGGGAGAGTTTAGTGAGGGTGGGGTTGACGAAATCTCAGTTTATCAGAAGCTTGGTCGAAAAAAATCCGCCACGAAAAATTAGGCCTTTTATGATGTTATTGGTAATAATCCCAAAGGGGGATTATTCATAGCAGGCTCATGGACAATGGGATGGAAAGCTGTTGGATGGTATAGGACAGTCCTATCGGGTTTAGAGATAAAGAAGGGCGCGAACTTATTTGTACTACGCCGTATGCCTCCTTTTTGAAACATTTCCGGTTGTTTTGAGGAATGAAGAGGGAATTGTGAGAGCGGACTTTCCCTTTTCGAAGAGGAGCTAGAATCAAAATATAGGTGTTGAAACAAGTAGGGGCTTAAACGTGGGAGTTTCTAATGGTGGCGAACTAATAATGGAGTAGTTTTCTTATCCTGCTACTGTAAAAAATATGCGAGGCGGTTCCAATTAGGGGAAATTTTTTGAATTAGATCGGGCTAACTTTTACATCAGATGGTGTTTTTTCGCAGGCAGAAAAAATCCAAGGGGTTGTTTTTCACTTTGAGGTCCATAGCTGGACCTTTGCTTTGCCTCTTTTTCCGACACATTTGGCATGGGGCTAAGAACCGGTTAAAAATAATAAACCATAATAATTTTTTTTTGCGATTGGAATTGATCCAGACTTGTATGCTCAATTGGACATTGGAACCTTCCAAAAAGTCTGAGATCCCACTACTAGGAGACAGCCGTCTGAGGCCGCATTGCTTGGTATCTTTTCACTCCTTATTTGATTGACCCTGGGAAACATCTCCCATCCCTTTCTTTACTCGGTTTTTTCCTTTTTTTATACGGGAAATGAGGTCCGCCGCAAATGACAAATGGATAGGTGGTGGAAGTTAAATTGGAAATAAACCCGATCGCAATCTTGGAAGCTTGGTTTATCGTTGCCTTTTTTAGTTTCGTGGCTTTAGTGGTATAATTTTTTTCGCTAGTCTTCTCTGCCGAGAACCCCTACGGTATTCCGACTAAAAAGTAGAATACTTTAATTGAGTACGAGTCCCCCACTGGGAGACTCGTACTTCAATAGTCCCCCGTGATTCTTCGATGGATCTCTTAATTGTTGAGAGGGAGTTGCCCAAACGCGTTAGATAAGGCATACCCAGTAAGGCTTCAAGTAAACCAAGTAATGAGATGCGACGGTAAATTGGCTGGTTGTTCCATTTTTAATAGAGATTTCAAGCAGTTCCAATTTAGCTACGAAAATGATCGGTATTTACCGAAACTAAACGAATAGTTACAACGTCCACACAATACATTAATAGAGAAAAGTTTGGAGATGGAGCTACGACAAACCGTTTGAGATAGTTCGTAGACCTGGACCAGACAAACGTCGCGTAGGTACTTTATTGAGAACCCTTGAATTCGGATATGGAAAGTTATGCATCCGGGGGTTTAGGGGACTACTCTCGTAATTTATTTGGGTCGCCACATGGTGCTTTATTCGCGGTATTCCGTATGCAATAGTTATTTTAGAATTGGGATATAATTTCACTTCCGGTTTTACGGACGGAATTTTAATTAATTAAGGTTTCTAACTAACGAAAACACGAAGAAGTCATTGATGTTTTTACTTGCATCCAACAGAGCCTTTCGTACTTTAGCAAAAAAATCTAACATCGTATACCATTTCTGGTATTTCGCACCAACAACCGTGGTTTTTTGGTTTCGGGTCATCATCTGGAATATGGTGGTTGGGTAACGTTGTATCATTTTGCTTCCTAAATATTGAGGTAAAATAGCTAGAAAATAACCAACCTGAAGTATTCTCTTAGCAGATAGTCCGATAATTCGTTAGGGCGTGACTATTTTATTTGTTCTATATGCGGTGAAAAAGACCGCCGAAAAGGGTAGGAATCATAAATAAGGCTGGATCCGAAAAACTGCGCAGACAATATTGATTCCTAATATCACTTTCAGAACGCGATCGCAACCAGACTGGGGAAAAAATTCAATAGTTTCTTAATAAAATTAGAAAAAAAGAAAAATTAGGTTGGGCTCTTCCTCCCATTTTGTTTTGCCGACAAAAAATGACAACAATTATTAGATTTTCTCTCCTCGATTTTGGCGAGTCATTACACACCGTGTATTCCGCATTAAATGAGTCGATCCAGCGAGATTATTTACTAGTCGTAATAACCCTTGCCTTTTTGCTTAGCTTGAGGAACGTCAATCACGTTGCCCGTATTATAAGTGCTCACGGATTTGTAATTGAACCTCAATTGAGTCATAGATCGCACAAGAGGAATATTTGCTACACAGAACAACTACTAACTCCAAAATAAAAAATTTGCTATTATTTATTTCTCTAGGTAAACACACGTAAACATGGTGGGCGATTCCGCACACAAAAAAAAAAGGGAAATCGCCAAAATAGGGAAGAGAAAAATCAAGAGGCCGGCTAATGAAATACCACATTTGGAAAGAGGAGGGATAGACGATGACGAGCCACTTGGAGCAGTGTTTGTGTGGATGGGCATCTCATCACAAAGAAGAAATTATGATGGCAGTTTTTTCTTATTTACTCATCTCTTCAAGGCAATCGACCCAACGCCAGTGGCTGATGAAGTTTTGAAACTTTTTTTCTACTATCCGGGGGGGGGGGTTGAAAATTTGTGTGGTTTCCTTTTTGAGCCGTACGAGATGAACGTCTCCTATCGTTTCTCGGAGGGGGGGTTTCGTTTTATGTTACCTATCCTCAATAAATGTATATTAGGTATTTTTGGATTTGAGGAACGTCTTGAGCTCATGCATTGCAGATGATATAAATAGTAAATATGTTCCTCCTCATGTCACATATTTTATTGTTTATGTGGAATTACACTTTAACTTTGTTTTCTAGTACAATTGCTACGCGGTTTCCATATGACTTTTTTACTATCGCCCATCGGCAGTTACAGAGGGCTATTGTTCCTCGGTTCATCATTCATTACCGAGTCCAACTTTGGTGTTGGTTATCCCGATCAGTTTGTACGATGGTCATCAAGTATGATGGTTACTAAATGATATCCTGCACGTATTTTCGTGTGTATCTCACATGTGGGTTTCAAAAACCCCGCGAACTTAACTTATGGTCACTGTGTGTTTTAGCTGTATTACTTGGGGCACTGCATCGTTTGGGTGTAGGACTGGTTTATATCTTTACCTTGGATCAAATTGGTTTTTATTGGTCAAATTGTGACAGTTGTGCTTACAGCGAGTTCCGTAATAGATCCCCTTTAGTGGCGTTCTTACGTGGAATGCTGGGTGGGTCATCCACTTTGACTCGTGTTTTATAGTTTACAGTACCTTTTGTACTTCCTCTGCTTACGCCGTTTGTGTCTAATGCAGACTCATTCTCTTATACGTAAGCACGGTCTTTCGGGCCCTTTATAAGGCAGGCCTGCTCATCGAGAGTTCTCATTCTCAGATCTCTATCGGTAGTTGATGGCTTCATTGCGTACACACAGGAGTTATTCTAAAATAACCATGTCGTTTATATACTTCTCTTCAACTCCGAATCTTCTTGTGCAATACAAATATACAAATAGTTGAAGTAATTTTACGAAAGAAAAGACGAGCGGAGGGTTTGGGAGTTGTGGCGCTTGAATATTGAATTTGGCCATTGCAGATAAGAGAGGTTGGTCTGACACCTTATAATTCACGACCAAATGGTTTCTCCATATCCAATCCACACGTAAGTCCCAACTGTCTAGTAAGGATAGGTCTTGTTCCTTTGAGGAGAATATTTTCTATGACATACCTCAACCATGTCCTTCCATGAAGAGGCTCCGTAATATCCGGCATAGAGTAAAATGGGTGGAATAAGTCATTGACATGATCCAATCTCTAGTTAATACACTTACTTTTTATTATAGTATGGAAATGCAGTTGGCATTTTCTTTGCATCATTGGATCTCCTGCATACTATCGGGGATTAGAAAGACGGGTCCTAGAGGAAGAACGGAGGGCTAACTTTTTGATTTTTTATTAGTAACAAGTAAATTACTTTTGTTTTGACGTAAGAAACTTGCAATAGTCTGGGGATAAATACCAACTACTCAAGAGACGCGAGACAATCCACAAAGCAGTTGGATCATGATCAAATTTGTATCCCACTTGGATATTGAGCATTACCCATAGAGTATGATTCTTTTCAATGATAGTTGTAGGTTCGAACTTCGGAAAATATACTGAAAAGCATTTTCTTACTTAGAGCCTTGAGCCATTATATACCTTATGTTCTATTATGGGATCTTCTACGTTGTATTTCTTATTTCATTCTTGCTCGAGCCGATGATGAACAATTCTCATGTCCGGTTCCGTTGTGGCTGGATCTTAAAGAATTCACCTCATCCCAATACAAGAAACCTGACTTCAACGATCCTTATTAAGAGCAAATTAGCTAAAGGGATGGGACTAAGATTACTGGGAACCCGGTGGCCCACGCATCTTTATAGCTTTTTCCATAGTAATTCTATGAATTCTATGTACTAATTGCAATGTACTGTAGTTTAGCGGTTCTCGCGCCGTCCATGCTGTGAACCGGCGGATCCGTTTGTGCACTCCTCTAAATATTACCCATGGGTGAGCTGGGGTCTTTCCCGTTTTCAAATACCTCGTACAGTCCCAATAAGTTATTGGGCTTTCTCTTAATGGTTTCGCTGTGCCGACGGGCTGTAGATTTACAGTCCCTTATATCTAGCGAATGTCAATAATTCCAAATCATTTCGCGCCCAAGCTGGGGAAAGAACAGATCTACAACCGTTTTTAGATTTACATCGGTACTGCGTAGCAATCTTTGGTTCAGGTAATTGTACAACATTACCCATGGTGAAAATACAAGCGGAAGCTTTAGGTCTTTTTAAGTTATTTTCGAGTTTGAGTTCATTCATCGTGAAGTACCCAGTGCATATTTCTCTAGGAAATAGTTACTTCCAGTTGAATCTTACCTAGATAACCGATAATCTATTTTATGGATCCTTTCGCGAAAATTTAGATTGTCCCACAGATGGCAAAATGTTTTCCTTTTCTTGTTTATTCTAACTCGAAAAGAATAGAGAAAAATTTGCAAATGGATTTGATAAGCTAGACTATTCTAGGTAATCCATTGGGAATGACTGGTCTTAGAGGGGTGTCCCATAGTCTGGTTTTCCATCTTGCTAGTACGGAAAACTGTCATTCTCATCAGATCTCTTCCTGTCTTACTCAAGGTCCAATATGTTATGGATATTGGCCCTTTGGAGACAATTATACGTTTTCTAGAAGCATTCTAATTGATCAATAAAAATACACTTTCATGGACTTCTTTGTTTTGTGATGTGTACTTCTTTAGGATTGTTACTCTTTTTTGACAGCTAAAGGGGGGAAGTTAAACCTGTTTTTATTTATCGTTTGAGAACGCGTAAAAAACCCTCTTTCCTCCGTGTGAAGAAAAGGAAGAAATAAATCAGCAAATAATCAACGAGAAAGTCCTCATAAAGGCGCTTCCTTAGGGTAAACTTCGGCAGTTGGTCGCATATTTCTAGAAAAAGTGATCTCATATTTTGCATTCCATTCCCACAAGCAAAAATACTATAATTTCCATTGTCGAAACAGGCATAGGATACAGAATCGATAGGGATAACTTCCATCTTGATGATGGGTGTTCTTAAGATATCGTGACTATCCGATGTAAGACGTAGAATCCGCAGAGAGGATCCGAAGTCTCTTGAGTCCGATAAACTCCATAACTGAAAATGCACCGTGGGTTGCATGGCTGCAAGGAGATGTAGCTAGTGAGGTTTGTGCCGTAGCAACGATTTCTACGGAAGGCGTAAGATAAGTGATATCATTGGGCAGTAGTATCTAATCGACCGTAGTGACACTGCCAACCACAAGTTGCTGGCAGAGTCTACCCATAGAGATTACTGAAATTACTCCCATGAACGAAATTTCTTTCGACATTTATTAAAAATTTTTCTTGGTCACAAAGGGGGCCAAGAGATTCGACATACCGTGCTATTGTAGACTAGTTCTGCGGCCGCGCTCCCAAATGTGTAAGGAACATGTGTGAAGTCACATGTACCTTCTTTTTCTCACAAGTAAGGCGTACGGGGTCGCAAGTCATACCGACGCGTAATCCGCGTATTGACCTTTATCTCAAGCGCGGGACAGAATTACAAAGCCTGACCATAGCTAATCACCTTAATACACAATAGAACAAATGCTAGTGATATACGACACACTTACCACTGGTGGCTTAGTATTGAGATGAGGACGCGTGGCTACCGGGAAGGGAGGAGGAGGGAATCCGAATCTGGGAACAAGCGATCTCGAACCATATAGAACTAGTATTATTATTGGTTGGATGCAAGTGTCCTGAATGCTGTAGGTTTGTTCTCTTGAAAGGGTTTACTTCTTTTACGACGTCTTTTTTAAAGGAGGGCGACAGACCCTGAAGTATGCGGCATAGGTGTTACATTCGAGTATACAACTTATCGGGGTCACCACTTTTAGAATGGCTCGTGCGGCTCTCTTCCACTCCAGCCCCTTTACCAATAGACTTCTGCGTCGTTTGCAAACCCACTATACGAATAGCATCTAAGCTGTTCTTTGACCAGCTAGGGTGATAGCTTTTCTTGACTTTTGAAATCCACATTACCCGCGGAGGACCAAAACCCACCCGACCTTGCGATCTTGGTAACATTATACCTAGTATTGTGTGAAACTAGCATTGACATGAATAACTCCTTTTGTTTATCTTACGTGGCACTCTTCCGTAAACTAAACGCGCATTCCTACGCAAACCAATACGTACTTTCCTACGTGAACCAATGTTTTTGGTATAGGCTTTTTGTCATCTTTATTATCGCATAGATATGGATAGATATACCAAAAGAAAACAAAGATACAATATATCCGTTTCAGGTAAAATCTATCCGTTACTTGAATTTTTTATTTGGAATTTGGACACATTTTTTCGCTGGGTACTTTTTTTACTTTTTAGAAAGTCCAAGTTCTTTGTTCGAGATTACCACCCTGTCTTTGTTTATCTTCGGATTTGGGAACAAATGACTCTATGCGTCCCAGCCTTACGAATCAGGAGTCGACCTTTTGACGAATTTTTACGAACAGAAGCTCGTATTTTCATATTCCGTATTCCCTTTCTTAAACTAATGAATTTCTCTTGTTTGAAAAAATCAAGTCTCTTTGTTTGATTTAGACTTTTGAATTTGTTTACCCTAGAAAAAAAAGAAAACCTACCCTTTGAATCTGTGGTATCCTTCAAATCTTCGGTATCCTTCGAGTCTGCGGTACGCTTCGAATCCTTATGGGGAATCTATAAATTATACGCCCCTTGCTTGAATCTACCGACTTCACTTCAAATTTTTGACCCTACCCACATCAGTATCGTATAGACCTGACCGATCTTTGTCCTGAAATAATAGCCCCAGGAATTATGGGTCATTCTCTAGGCGAACGCGGAACATTCCGTTGGGTATGGGCTTCCCATAACTAAACACCTCGAAGTAATTTTTTGCTCTCCGGGTTTTTTTTTTCTCCTCCTATTTTTCCTTTTCTGTCATATTTTTTTTTTCTCCTATTTTTCTTTTTTTTATTGAAATAAAAAAAAACGTTGTATTTTTTTGTTTGAACAATAGGAAGTTTCAGATATAATTTGGGTACTACTAACTATATGGTGGGGGCGATAACCGCTATAGCGGTGCTATTACCATATATTAACCTAAGACTTCTCACCCCATTTTCTGTTTAGTCGAAGCATTCTCGAATGCTGTCATTCATACCTCGAGAAGTAGAAAGAATAGCAATGCCCATTCCGCCCAAAACCTTAGGAATTCCTTGATAGTTGTCATAAATCTTAAGCCAGGTCGGTGATACGCTTTAAAAAGGCTAGTTCTATATCTTTGCCCTTTCTAGATCCTTTCTCTTTTTGATGTCGCAAAGTTGAAACCAAAAAATCGTTACTTTCCGATGTTTCCGAACACTTTCAATAAAACCCTACTCGTAGAGTCTTTTAACAATGTGCTATCGGTAATATTTGGTAGATACTGGACACCCGAACAGATCCTTTTTTATTCATCCGCGGTTCCTTTAGTAAGAGGTTGTCCCCAAATCAGCAATCGTGTCCTTGCCATAAGACTCTAATTCTAGGTCCCTCCTAATTTTTTTTCTATAATCAACTATGTCTCTTGTTTTCTTTTCGTTTTGGATTCTAAAGCATATAGTTAACCACAATCTACTAATTTTTATTTTGACTATATCTTCTACTAGTATGTATATACTTCAGGCCTAGTGAACTTTTTAGTAGAATTCAATTCCTCAATTTCCTCGGGGGGGCGCCGAGTCGCGCCAAAAACGCGTTCCTTTTGGATTTCCGTTTTGATCAATGAAACGCGCTGCATTGTCCGTCATATGCGTAATTTAGTATACTTCTCGCATTTGAATCTTTACATGTACTACAATTCGCAGCTCGATTACTTACTGATCTTTCTAGAGGCTTTGGGGCACTGCGTCTTTGATTACAAAGCAACATATACATCACCAATACGAGCATATCGCTGATTACTAGCAGCTCCTATGACCTCGAATACCCATCAATTTTTCGCGCTCCAGCACTTGTTATCCTGCTAGATTTAAAAGGGTCTGAGGTTGATCATATTATTTGGATTCAATTTGTTATTTCAATGCAAAGGATGAAAGAAATTGTCTTTCCAGAAAGAAACCTTGTTTTTTATTTTCAATACACTTTTTTTTGGGGGGGTTTATATTTCTAAACCTAAGAATTGACTTCGTATGGGCATTTTGCTGGTCAGCTATGGCAATCGCTACTCTAAGCTACAGTTTCGGTACCTCCCGCACCATTTCATAAAGTATTCTACCTTGTTTAAACACGCTACCCCAATATTCGGGGGTCCTTTCCCGAACCCATCGTGTTCGGTCGGTCTTTTGGAACCGGTTTGTTCTGAATATACGGTACCCAGATTTTTCCAACCACGACGTGCATATCGTGTCATTGCTCTTCGTATCCTGTTCTATCTGCCTCGCCGTAATCAAGTGGGTTCAAGTGCTTGTGAAGGCATATCCTACCAAAACAAATGACCATTGCCTCGTTGAGGGTGATTTCCGTCATCTTCCTCTATTTTGTTTACGAAATCTGGTTCCTTTTGGGGTTGATAGTCGATGGTTTCTCTCTTAGTGCCTCTCTACTGCCAAACTGACATGATAGTTTCGTCTCATCCAGCTCTGCGCGATCAATGAGAAAGTGTGCAACATTTCTCTAATTCCACAATATTCAAAATATTACGGGTAGATCCACATTAACTATGAAGGGTTAGGGTTTTTAATATTGCATTTATTAAAATACTAATATATAGTCAAGAAGAGGATCTAGAATATATCTAAGATGTGTATGTTGGTACGTTTTATCTATATTCTTATTTAAATGTAATCTTTTTTTTTGGTTTTTTTTTTAATCTCTCCTTTTTTATTTTACTCTTATTGCGGTCGCGGTAAAGTAGTCTAATTCAATAAAATTTCGGCGCGGAATAATTTACTCTTTCCTGTCTTATTTGTTGAAATTCCGAACCTTAATCAACTAAGACATTTTTTTTGTTTGATTCCGCCATCGGCCACCCAATGAATTATGGGATTCTTTTTCAGAAAATCCGCGTCCAGATCATAGGGTTCTGTCGTTCCCACTTCTGCTCTCCTTTAATGGTAGAAGGTTGAATCTCGAATGGAGCTTCCAAAAAATTTCTTTTCCGGTCAATTTGCTCAGTTTGATAACTCGTGACGCCTTTTTTTCCTTGAAATTTGTCATTTCTTGTTTCAATCAACTTACGATTTCGAATTCGCTGTTTTTTTATGTATTTGATGCTTATCACACTTGCTTATTTATGATTTAATTCATGCACCATACAATTGGAGATTCCTATATCTTTCTTATTTCTCTGTCCTTCTAATTCGACGGGTCGATGCCTAGAGACTTGTTTATCGTACTCCCCTTGAGTTTGCTTCACAACTTAGGAATCCAATAAGTTTGTGAATAAATTTAAAGAAAATTGCGGTGATGCTACACGTAGATGATAGCTTTACTCTGTTATATAGATGTATTGATCAATTCATATAGTTTGACCTGTGTCTTATTAGGAGATCTGACACAATACTAGCATAGGTTGGGTATTAGTTCATTTTCTATAATTACATAGTAGGGTTCATTCTCTTTTTTTTTAAATCCCCTTTTTAGACCCCTACAAAAAAACTAACGATCACACCCGTAAGCCTAGCAAAGTTTTATTAAAAGATTTTCTTCATGTTCCCTTAAATTCTTATAGAAAGGGTAGAATTTTCTTCTTTTTTTCGGGATTTTAGGAAAAGGCTCTTGTCTTTTTTATTCTATTACTTGAACAGAATGGGAACGTGTTGGTTACTTCTTCGTCTACGATACCAAATTTATAACTCCTAATACTCCATAGAATAGTGTCGAATTGGATAGCAGCAATAATCTTTTAATCGCGAATATGTTGGGAGGGAAGTCTACCTTTTTTGATGCTTCGGCACGCGCATTTCTTTTTTTTGACCGCGAGACGGCCTGCCATTTTACTTTTACTACTCCCTTTATACGTTTTTTAGTTAATTCAATGCTTTTTTCATTGCCATTTCGTAGATGTGTAACTCTATTTTTTAATTGTAAAGCTATATATTCTTCAAGAATGTATGATGTCTATAAATGTTCTTACTTTTTCGATCCCAATATTAAGTCTCTGTTTACAGAATTACTTCTTTCTTTTGTAGATCTTTCTCTAATTCTTCGATTGCCCGTTTGTTTCGTTAATAAAATTGTGAATCCATATTGATTATGACGTGGATTGTATCGATTTCTTGTTGAATTTGTCTATATTTGTAATTACTTCGAACTTGAGCCTGGTCCATTTTTTTTATTAGGTGTAATTCTTCGACCTTGAGTCTGCTTCTATTTTTCTATTCGCGCCCTTTTTATCCTATTTTTGTATATAGTTCGTGATACAATTCCGTTATTTTTATCTCCTGGAGACCTTCGAATAATTTTTTGGTTGTGCGACCAAAAGGAATGGTGATTTTGGGTTGTTACCAATCTGAAACCAGTGATTTATTTTTTTTCCCATATGTTTCCTATTTCTCTTTTTTTTTAACCGGGACAAATCGTAGATGGATCTAAAGATTTTTCGATTTCTTTCCTTATATTTAGTACAATTTTTATGATGACACATGGTTTTTTTTAATGGTGGAGAACTACTAGGTCCTCGAGCCCGCGGTCTGAATTATCATAAGTAGTACTCCACTGACTTCGGCTTTAGGGATGAATAAAAGGGGTGTGCTTTGTCTGTCGAATCCCTATAATGAGTAGCATTTTGCTGCTTGAGGACCGAATAACCAACTTTAAGATGGGATAAGATGCTCGCTAATTGGCATGAAGTGTATCAATATCAACGTTTTCTTCGTAGTCGACGCCAAAACGAATCCTCCATCCAGAACTCTTTTGTACTTGAAAACGGACATGTGGAGCTTTTTTGTGCTTTAAACCCCTTCAACTTAGTAGAACGATCGGGTTTGGTACTTTTCTTGCGATTTTCCTTAGCCCCCTCTTCTTCTTCTTTATCCTAGGGGTATACTATTAACCATTTGAAACTTGTCATAAATGTTATTCCCGCTTACCAACCTATTCTTTTTTTTTTTTTATTTTGATCTTTCTAATTCTGAATTCCGTTAACGCTAGATTTTATGTATCCGTTCCTTGCACGTTCAATACCTCGTGAAATGCCGATTTGTCACAATTCCCCCAATTTGTCGACCTCACCAAGGAAATTTGTTATGTAAATAGGGTAATAGTTCCTTTTCATTTGAATCGGGCGATTGTATGGCCACCCATTTGGCTGGTAGAATCTTAGATGCCACGGACCAGGCGTACTATTGTTTCTTTCTCCTCTTCATATTGACCTTTTCTATTTTGCAATAAATGACTACAGAAGGATTCGCGTTTTTTTTTCGTGTCACAGCTTGATTACTTACTCCTTTTGTTTTCCATGTTAAAGAGTTGGCATCGATGTCCAATAAATCTCGATCGAAGTATGGAGGTAGACTAAATGAATATGATGAATGGAAAAAAGAGAAAATCCGTTAGCTGGATAAGGGGCGGATGTAGTCCGAAGTGAATCAATGGCAGTGGATTGTGAATCCACCAGCGCGGGTTCATCCTCGTTCGCCCATCCATTATTGCAATCCCACTGAAGGGTTTTCCATATGCCTAGTAACGTATATTACTTACGCCGACGAAGAATAAAACTAGCACTATATTTGTTCCTTTTCCTATTCTCTTCCAAGCGCAGGATAACCCCAAAGGGGTTTGTGGGTTTTTTCTAGCAATGGGGCTTTCCCTTCACCGCCCCCCTTGGGGTGGGTCCACATGTCATAACTACCCCTCTTACTACGGGCGTTACCTAGCCAACACTTATACCCGCTCTACCCAAACTTTTTTGGATTCACCACCCCAACTTTACCCACTTTCCTACTGGTTGCTTAATCAGTGTTTTGGGAATACCAAACGGACCTCCCCAGATGGTAAATCTTAAAGGGCCCGATTACCTTCTTGTTGCATCAGTTTCGCTACGAAGCAACCTGCTGCTCTAGCTTATTGCCACCCCTTCCACGTGTGATTTCTTGTTATGTATTGCCGTGCCTAAGGGCCATTCGGGTTTGAATAGATTCTCTTTTCTCTCATAAAAACCCCTTCCGCAAACCTGTAAAGCGTCTTCCAAAGCATAACGTCTTCTATGATGTAAGTGGACGGGATCTCGTAGACAGATGGACTTATATGAAGCGTTGATGAAGTACCACATGAGTGGATATATGGAAGGAATCCAATTGCCGATCGCTCATGTTATGATCTTCTACATCCAGGTCCTCCGCGTTTCCGTCTCTCTTATTTTCTTCATTTAGGCCTTCAGATCAAATTACTCTATGAAATTACGTCGATACTTCTACTATTATTGGGTAACGTAGGAGACTCCCTATTTTCCCCCCGGGTCTTAATTACCACGCTTAGCTTTCAATTCGCCTCTTTACCATCAAATTACATGTGAATAACCCTCCATCCTCTCTTTGGAAACCAGGGGGCCTGTCCGGTTCTGTGCGGGCTCAAACAATTTTGTCTTCTCCATATTCCTCGGTCTCTAGAGTCAATAATTTTCGTATGAGGAATACTGCACTCAATCACTTGTCTGCCGTTTCCTCACAGTTTCTGTTGAGGTCGATCCCTAGGTTAGAGGTATCAAAATTGGATCAGTGATCGATTTCCAGGTGTCGTTCGTACCTATTGGTACTTCCAATTACGTAAATCAATGTTCCAGCCGCACTCAAAGGCTGAGGGGTCATTCCCTTGGTTAGGGCACTTTTGTACCAGAAAACAATAGTTATTCTCAATTATAGCCCCTCTGTGATGTAAAAATTATCCGCTCACCATCCCCATACCATGTGTATGAACAAATGTAATACACGCATTTCGATTAGGTTCGTAATTCTATGGTTACGATTCTACCCGTATGTCTTTTTTGATGTCCGTCGAAAGCGATTTTACGGTATAAGGCGCTTATGAACCTCCCCCTCTATGCCTTGCGTAATATTCCTCTTGAATTCCGACCTGTCCCCAACGGTGCCGTCCATGGATCAATTAATTTCGTGGATGGGTTTCACTTGCCTATCTATTGTTCCCTTGCGTGTGCTCGGATAGGTTTTTGGTATAAATGTTTCGCCGTATTATTAAAGTCTTCTCCTTTAGTTTTTTTCTCCTATCTAGAAGTTGAATAGAATAACCCCTGTTGAAGGTAACTGATCATACGATCTGTAGCGGTGACTGTAGTTAAAAATTGCCCTAGATAGGCCCTCTTCGAAACCTTTCCGGGTATCGTATGGCTATTCACAGCTCTACCTTACACCAAAGAATAGTTCGACCCAATGCGTTATTTCTGTCTTAGTGAATCCCGATTTCGACATTATTAAATTGATTTCTTTCCCAATAAACGAAGACTATTTTTCTCTGTTTAAATACTGCGGTATTTATTCCACGAATCCATAATCGACTTTCCCTACCTATGCTTTAGTTCCAGTAATCGATCAGCAATTTCGATGTGTTCTTATTGTTCTTATGTGTAGGGTATGATATACCATATACCAATTCGTATGTATGGATGATGGATGAGATTCCATGGGATAGAGAGCCGTTCCAATAGACTTATGGAACGTTCCGCCTGTTCGCGTGCATCCCCGCAGAATGAACCCGCAAATTTACCAATTATAGTTTGGCAGCTTTACCATTCAGCCATGGATGCTTTAAGGGATCATCGTACATCGTAACTACCAATTTTCAATATGAAAGACATATCAAGAACAATGAAATGTCGAAACAATACGGAGAGGCCAATAGTCGGTCGATGCTATGGGCGGAAGACCCCTCTCTGTATCCTACGAATTGAAAGAGAGATTGAAGGATCCAGAATCCTAATTCCTCGCACTACCTTTGGAATGGATCCAATTCTATGGAGTCTGACTCATGTGATCATTTAGTCTTTAGCAAATGAATGACTTGGTTATCACAGGGGAAATTGACCCCCGGGATCCGTTGACTGATATGATACCATAGTTGACCTTGATACCAAGGACTAATGAATTATTAGTTTAATGATCCTCTTTAGCAGAAAGACTATATTCCCTTGCTATCACTTATTCCCAAACCTCGTATTGGGCTAACCGTTTTATCATTTAAGCAGAGGCAGTACTCAGGGAAAATCCCTTTTCGTTCCGCTTAGCCCCTTCGGGTATTTTATGATAGGTCTGATAAGGAATGGACGATCCTATTTGGTCAATGATACGCTAATGAAACATTCCTAAATTTTCCTTTTCATTAAGGTACGGGGATGGTCTTATCCACAAGAAAAAACGAAAGCACCTTGTTTTCATTCTTTCATTCCGGGTTTTTTACACGTTGGAAAAGACATGTTTCGCATACTAAATTTCGGGTCCATAACCACGAGTTTCCAGTGCACTAGATCTGTAGCACTTAGCAACGAGGCCCTATGAAGAGACATAAGAATTTTTGGGCGGAAATTCGAATGAATCATTGATTTAAAAAGGACAAAGAATGACAAAAGACGAGACTCTACTGAGTCTTCCCTCTATTTTGGGTTTTCCTCGTGTTTCTTGTATTTCTTATTGGGATCTTGCTTTTCCATGGTTCTCTCGCTGCACTCGGCTATTTTCGCGAGAGACCCAAATCCAAGTTGGTGAAGATCATGATTTGGGCTGGCATAGTAGTGTTACCTTTGCAATGCGGTTCGAATCGGGGGGGGTATCCGATCTTTATCTTTTTGCTCAAGAACGAATAAAACCCCTTGTCGAAGCCCTTAATGATAAGCTTCCCTGGATCTGGAAGTTTTCTCTTTCACGGTATTGGATCGTTGTGATCGCTTTCCTTGATCCTACTTATGGTGTCTGCGCCAAAGATACAAACAGGATTCGCAAACAAAAGGGGAGTCGATAGTCACTTTTCCTGATCGCGTAAAAAAAAAGGGCTTAACGCGAGAGCAATTAGAGGTTCGGGATCATCTATCTCTTCTTGAGCAACACTCTTTTGGATTCTTAGAGCCCACCCTTGTCAGTAGGATCCCGTCTGCTTTGTGGTTCTTAGAGTTAATACTCCTTCGAGGATTTTAGGATCGTTCGAGAGCTGATATTTGAGCTACTTTGCGGGGGCTTTTTACTGTCTCCTTTTCTCAGGAAGTGGTTAAGACCTCAAAGATAGAGGGGAGGGAAGCGCCAGGCGCAATTTCCGGAATACTTCTACTACGGGGAATACTCTTGAATGCTAGCATTCTCCTATTATGCCTGAAGATGACTCGAACCTCCACTCAGCTTTACACGATATTTTGAGTCTCGCCGTGTCTACATTTCCCACAGGATCTTGAAAGTGAATCATTTCCATGAATATGAATCTCTCTAATTTGATCTCTTGAAAGTGAATCGTATCCCTGAATATGATATCTATCATGTGAATATATATATGACAAGGTGTATGGGGTCTTGGAGTTGTGCGAAATCGATCGTCATATAGGCCTGAGTCAGACATAAATACTTCGTGATTTGCTTATCCGTAGGACACCTTATATGTATCAAATCAAAAAGATTTACAATCCAATTTCCGATTGCAATAGAAGCCCAAAGAGGTGCATATGTACCCAAATAGCTAGATAGAATGTCAAAAGCAGGTCTGGATTACCTATTCCTAATCCTAAATAGAATGTAAGGGACTTTGGGGATTTCTATGTAAACAGAGTATCCTATTTCCATAGGCTCGAATGACCCCTTCTCATCATAAGAATGTGCACTGGTCTGGTCCGGTATGTCCGATGGAACTTATAATCTGATGACTCGATTCGCTTCCTATGATAGTCATTACCCTAGCGACCATGTCCATTTTGGGCGGAAACATATCTATAATTCTTTATTTCCATTAGTAAGTGATCTGAACTAAGAATAGACCTATCAGCTAAAACGAGGGTACCCTGAGCAATTGCGAGCTTAATGGTTTCACATTGATTTCCGGTATAGTAGATGCTATCACACATCTCATACTCAAATTCGATGGAATTGTTTGATCTTAGGGATCTTCTATAATTTGGTCGCGACACCTAGAGGGGTTTTTCTTGGTTTTCGGCGTCGTCCAGTCATATCAACTGTGACATTTTTAGATAATCAGTAGATAGAAAAAACGCTCGTAAGGAGTCCGAATTGAAACAAAATATAGGCCTGCTTGCCATCCCACACCATCAATGATAATTGTTCCGAAGAACCTGCTATGGAGGAAGGCCTCCTAGGGATACAAAGAATAGTCTAACGAGAGAGCCGACAAAAGGATCGTTCGTGTATAATCCTGCATAATCTCGAATGTTTCAGTTCCGTACTAGACTCAATAATACAATGCAAGCAAAGTCCTAGATTCTGGAGATATAGAAAAAGCATATAAGTTATCTGCTTGCATATCATCATTTGAGTCCTCCAACACTTATTCCTAATTACTATCCGATTTGCCCTATGAACGAATTGTCAGCATACGTTAATTCATGCTTGTTTGAGTAATACAAGGAGATTCCCCAATTCATGGAAGAATACTCGGATTTCCCAGAAGGAAGAATGCCATTCGTTTGATTAGAATAAAAGGATATCGAGATTCCGCGTGGCTGAAGCTGAAGCAGCAACTTTCGAAGTAACAGAAAGAAAAGCAACGCTGGAGTGGGGGAGTCAAGGAAAGAGAATTCCTATCGCTTCTTTCTCTCTGCAAAACCGTTCGATTCGACTTTTCACCACTCGCATCGGCTCCAAGTGAAAAGAAAGAAGCACTTGTCTTCTTCTTTGTTTGATACCTTCCTCCGTATGTATAAACCTAATCCATCTTTTTCGAATCGATTTCGAAAAAGAAACACTAATCTTAACTTTTCGGGAGGAATCCTCCTTCATCAGTGGTTGTGAATTACTGACTTTTCAATCCTTTCGACCGTTGGTTCCGAGGAGCAGTCAGAAAGGTTGAGAACTAGACCATCTGATTTGTTCGTTCCCCAATAGCCATGAGCATGATCTCTTAGGGTGATTCCTTTGTACGGATGCTCCCTATTACAACTCGTATTCTCTGAGATGAACCCCACTATGTAGTGCATCTTACGTCAATTCATCATTGTTATACGTCATTAGTCCGATTCGTTGTATGAACTACCCGTTAATAACGAGCTTGCACATGGATCTTTTATTCTACAAGAGGATTCGTTGTTCCTGACCCTGCTTCACCTTAATTGTTATTTGAACAAACATCACATAAACTTTTGTAAAAGTTCTGTCTTGGTCGAGTGGGGATACTTTCTCTTCTGCATATCTATGAGTTTTCAACAACCCAACACATCATAGATCGATATAGAGGTAGGAATTTGTTCGAACGCACACACTCCTTCTTAGACGTCAGGAGTCGTCCCATTGATGAAAAGGGGCTGGGGAAAGCTTGGAACCCAAGTCTCCCGTGATGGATATAAGCCGTCACTTGAAATTCCTGGGAGTTTAATACTTTTCTATTGGATAATACCGTTCACCATTTCTTTGAAGCTCGTCGCCCCCCAGATGACCATCTAGCCAAGAGAAACCTGACCAGAATAGAGAGCTTGCCCCACCCATGAGTAAATATTTTCAGGTAGTGAGCCCATTAGACCGTAGAATCTCTCTTGGTATAGCCAGACACTAGGTAGGAACTAACTGAAACATCTGGAGCTACCAAGAAATTTATTAAATCGTTGCACCACATAAAAACATTCCCCCTAGAGTAGCTGTTAATACGAATAACAAAACTCTGTTATAGCATTTCTCTACATTCAATGTACTCTAAGCGGATAGAGGAATACTAAAGTTGAACATAATACATAAGAAATTGAAGGATTTCGTTAAATGTGTTCGTTGGAAATTTCCCGCGAAAAGCTAATTAGAGGTTCGTCCTCTCCATCGGACCAATATGGCCGTTTGCTTATTACTAAACTTTTTTAAGAGATTAATAGAACCAAGGTCTTCTTTTTGATCAGAGTTAAATCGATCATCAGAAGAAGATTACCAAAAATTGGATACTTCTGGGAAAATGAAACTTCCCTGGAAAGAGAAGCAAATGAACCGCCTTTCATAAAAAATTTTCTCGTATAATCGAGAATGACGTTTTCATTCTGTACATGCCAGATCATGCATTATTCACTGCATCCATCTCCGAAAAGTGCGATTGTTTCATTTTTGGAATGGATATTGTACGGAATCCCCAGGAATCCGGATCAAACCTTATTCCCATGCTATTTCCATAGATTCCTCTTTCTTATTCGAAATAAGCAAGCCCCGAAGAGGGCTTAGTTGATCATGATTTCTGTTTGCTCTTTCTTTTCCTTTTTGTTTGTTTCGAGAAAGATATGTCCGATCTCCTTCTATTGATTCTTTTCCGATCGGGGGGATGTATTGATCCATGTGTTCACCTCCTAGATTCCTGTTCATGGATTAACTGAAAGATGTTCAATATCCCTATTTGCCTCTGCCATTCTATGAGTCCTTCTTTTTGCGTATGGCACCCCACCCCCTTTGCAAGCATCCTACTAATTCGGACTTAATTTTGAAAGCCATATTTCGACCCGGACGCCTTTATGTGATGCTTCTAATAACCAACAATGCAATTGCTCTTCCTTGTTTAGATCTATTGCAATCGGAACGTTCGGCGGCGATCCGTTTTTTATTACGTCTTGTTTTTAACTCCTATATTGGGGAGTGTACTCTTACCCGTATTGCTTGACGTAAAACAATAGTGTGTATTTTTTGTTTCGTCTTTTGTTGAATCTTTTTCACTGCTCGATAGAGAATTTGATAAGCCAATGTTTTTTTCGCGTCTTTCTAATACTTACGCACCAGTGTGTAACTAATCGTTTACGAAAAATGGGATTCGGATTTTGCGGTTGCTTTTTCTGCAGTACCGGTCGACGTGACAGAGCGTAAAGATTTTCAAGAATCCGTTTTCTTTTTAGAGTGCTAAAAACGAATCACTTATTTTTGTTGGCTTTTGACCCCATATTGTAGGTGGATCTCGAAGATCGGAAGATCGCCCTCCAAGCCGTACAATACAACTTTCATCGAATACGCTTTTCCACAGAATTCTATATGGGATGCTATGAGCATCGAGTATGGAATTCAGTTTACTCACATTAAAATTGAGTGCCGTTTCCCTCCTTTCCCGCTAGGATCGGAAAGCCTGTATTTTCCATATCATACCATCAGTCCTTAGGTTTCCGAAATAGTGGTAAGGAACGAAGTGCTTCGAATCAGTTGCTATTTGACTCGGACCTGTTCTGAAAAAGTCGAGGTATTTCGAATTGTTTGTTGACACGGACAAAGTAAGGAAACACCCCTGAAAGAATTTCCTATTGACCTTGGACATAGTAAGAGTTTCCGATCGAATCTCTTTAGAAAGAAGTCTTTGTCTCATGGTAGCCTGCTCCAGTCCCCTTACGAAACTTTCGTTTCTTGGGTTAGCCATACACTTCACTGTTTCTAGCGATTCACTGGCATCCTCAAAGATCACAAGTCCTTGATAATAATCTACCCGCCTAGAAACGCCCTTGTTGACAGATTCCTTAACTGCGACAGCATCTAAGGGCTCCTCGAATAATGCGATATCTCACACCGTGTAAATCCTTACCTTCCTCCTCTTACCTATACTACAGAATGTTCTTGTAATTATGGCCTAATACCGGGTATATAAGCAGTGGGATTTCAAATCCAGAGGTTAATCGTACTCTGGCAACTTTACGTAAGGCGTAGTTGGTTTTTTTGGGGTTTGTTAGTGTAAAAGTCGACAGATAAGTCACCCTTCCTGTCCCTCTACAGAACCGTACTGAGCTTTTCACCTCCTACGGCTCCTCGTTCAATTCTTTCGAAGGGATCCTTTTCCTCGTGCGAGAGTCCCTCCGCCCTTCTTCCACTGGCCGTCCCGAAGACTAACTAAGACCAATTGAGCTCACCACGTTTTTCATGTTCTAATTGACACTTTTCACCATTTATATTAGGAGACTTGTTCTTTTACCAAACATATGCGATCAAATCACGTCTTAAATAAAAGAAATCTTTCTCGTTATCAATCCCCTGCCCCTCATTCGTGAGAATCGAAGATCCTTTTCAGTTTTCCCTTTCTTCATTTTGGAATCTGGGCTCATTCTATCTTCGACTTATTTTTTTTTGCTTTAGTCTTCTTTATTTCATTTCGAGTTTTCCCTCTTCCTTCTATCCCTATCCTCATAGGTACGCGTTTGCATCAATAGAGAACCTTTTCCTCTTGTAGGGAATCTTATTATTTTCCTTCCAATTTCTGCCCGCACCGTCCCAGAAAAATCCCGCATTTGATCCAAATTGACGGGTTAATGTGATCTTATCCATTCGGTTAGGCCCTCTTCAAATATGAATCCATTTCCTACTGGCTGTCCAGTGGCTTGGTGAGATCTTCCGAGATCCGTTCGCTGACCTATGTTGGTTGAAGGAGATCTATATGATCCGATCGATTGCATAAGACCCGCTGTAGAATAGAACGGGGAAAGTATATCAGAAAGACAGTTCTTTTTCATTTCGATTATCTATATTTAGTTCTTTTCTATTTCTAGATATCTATTTTCTATCTCTAGTATAGTTAGTAGGCTAATTCTTTGTTAGCGATCCCGTCTCTTTGGGGGGTGGAGTTTCTTTCTTCCGTGATGAACTGTGGCAACCCAGTCGTCCTTTTTTCTCTGTGGACCGGGAGAAAGTGGGCTCAGCAGAAGAGGATGTACCATGAGGAGCCAGAGGTCACCCTCTTCAATAGGAAACATTGGATCTGGCAATTCAACGTAGTTTGGTCCTCATATCGATCCGAAGAATCGTCTTTCTACAGAGGCAATCTTTGCCTTATAGGCACGAGGATAGCCACGGTTCGTAAATTCTGTCTCGTAGGACATGATTTCTATTACTATGAAATTCATAAATGAAAATGAAGTAGTTATGGTAAGGGCTACCATTATCCTTTTTCTGTATGTGTGTCCTAAGAGAAGAATTGTCCATTTCATGTTTCGAGGAGGCTCAAAAAGGGCGTGGAAACGATGAAACTCTTGAATTGAAATTGAAAAGAAAGGTAGCCCCAGTTCCTTCGGAAATGGTAAGATCCTTGGCGCAAGAAGAAGGGGCGCCATATCATCTTGACTTGGTTCTGCTTTCCCCTCTTTTTTTAAGAATAACCGAGTCGGGTCTTCTCCTACCAGTTCGCATAGACATCTGAACAAGATCTTCTTCTGTAAACCTGCTCGATTTTAGATTCGGGAAAATCGTACAGTTTTGAAACCATGGGGGCTTATGGCTCGAATCCATAGTCATCCTATTTTCGATAGGACGGTTGACAATTGAATCCCCTTTTTCCATTAGTTGACTATCCAACTTTGTGGAAAAGAAAGCCGGATGAAGGGTGGCCTTGATTTCTCGCCCCTTGCCTTAGGATTCGTTAATTCTCTTTCTCGAGGGAGGGAAGGTATTAATTCAGCGGTAGAGTTCACCTGGAACGTGTTGGAAGTCATCAGTTCGACCTATTATCCTAAACCCAATGTGAGTTTTTTTCTATTTTGCTTACTCCCCCTCGCCAACGATCGCACGGGAATGGTAAGAGGCTGTGGGATTGACGTGATAGGTAGGGTTGGCTATACTGCTGGTGGCGAACTCCAGGTAATAATCTGAAGCGTGCATGGATACACGTGATCCTTGCAGGAACGACCATTCCTAATCCGCTTTGTCCTACGAATAGGAAGGCTTATACGTAATGCACTATGATCTCATGGAGGAGTTTCGATCCTGGCTAAGGTGACGCTGGCGGCAGCTCTAACACATGCAAGTCGAACGGGAAGTGTGTTTTCCAGTGGCGAACGGGTGATGTAAGACGCGTAGGAACCTGCCCTTGATGGTAGTGTGGAGCGAACGAGCTGGGAAGACGCGTTGCTAATACACCCTAGCTGATAAAGTCGGAAAAGGAGCCAATAAGGGCTCCCGCCCAATAAACAGGGTGGCTCGCGATGGAAGTACGTGGGGTGACTTGTGATAGACAATGATAACGGGAAAGCCGTGAGGTGGCAGGAAGGAGGGTGCAGTAGATATCTGACCAAGGCTATAAGTGCGACAGTCTACTGGTGGACTCCAGCGGAGGTCGGGAGATAACGAAATTAGGGGGATCAAGAGGGGGGTGGTGACCAGGCAAGTAGACGTAGGAGAGGAAAGATGGAGGTGAGCGACTAGGGTGTCGCCTAAACGTCACAAAACCTGACTGTGATCAGGCAGATGGAGGTAGGATATGTAGTTGGTTGGGCCTGCAGAATGGCAGTAGGGAAGGCTCTAACATAGTATCACTGGTGAGAGGCAGAATTCAGAGAGGGGAGAAGAAAACATCTTGGAGAGACGTTGTGCAATGGTGCAAAGCCAGCGAGGGGGAGATCGTCGTCAAACGTCTTGTTCGGGTCTGTGTTAGAGATGAGGACAGAGAGAGGGGTAGACGTAGTCTGATGAATACGGCGATCGGCACTAACTCTAGGTGGCAGCAGCCGTCGTGGTTAAGGAAGCAGGAGTATACTCCACGCGTGCAAAGACGCGGGGACTGACGGGGATAGTGTGGCTGAAAGGCGGGTCTTAGGTGGCTTTTCAAGTCCTCCGTCAATCCCAGGGCTCAACCCTGGACAGGCGGTTGCAACTACCAGCTGGAGTACGGTAGGGCAGAGGGACTTCCTGTGGATCGTGAAATGCATTGAGATCGGAAAGAACACCAACGTCGAAGTCACTCTTGCTGGGCCGACACTGACACTGGAGAGACGAAATCTTAGGGGAGCAATGGATAGAGCCCTTACGTCCTAGCCGTAAACGATGGATACTAGGCTGTGCGCCTCGACCCTTTCAGTGCTGTAGCTAACGCTTTAAGTATCCCGCCTGGGAGTGGTCGCAAGAATGAAACTCAGGATTGACGGGGCCGCCACGAGCTGTGGAGCATGTGGTTATTCGATGCAAGCGAAAACCTTACCAGGGCGTGACATCCGCTAATTGCCTCTTAAAAGAGATGGGTGCCCTCGGAACGCGGACAAGGTGGTGCATGGCTGTCGTTCAGCTCGTGCCGTAGGTGTTTGGGTTAAGCTCGCACGAGCGCAACCCTCGTGTTTATGTTGCACTATGAGTTTGGAACCCTGAACATACCGCCGGTGGTAAGCCTGAGGACGGAGAGGATGAGGCAGTCATCATGCCCCTTATTCCCTGGGCGACACACGGCTACAATGGGCGGGACAAATGGTCGCGACTCGTCGAGGGTTGAGCTAACTCCAAAACCCGTCCTCAGTTCGGATTGCATCGCTCTGCCACCAGAGGATGGACTCGGCTGTCCATGAAGGACAGGAGGAGGGGATAGCGGGTGGCGTAGTAAATCGTGTCGCGTCATGGCGCGACTTAGAAGCAGAGCGGTGATCCGTTCCCGGCCTTGATACCCAGTACCGCCCGTCACACATAGGGAGGGCCATGTTTGAAACGTCATGTACCCTAACCGTAATGAGGGGGTGCCTAAGGCTATCGGCCTGCGACTGGAGTGAAGCGCGGTAACAAGGTAGCCGTACTGGAAGGTGCGGCTGGAGCCCTCCTTTTTCAGGGAGAGCGAATGCTTATGCTTATTGTTATTTTGGTTTGCACATCTGCTTCACGCCCAAAATAAGGAGCTAACGTTCTGAGCTAAACTTGGTATATGTAAGTCTTCTTTCGGTTTAGGGTGAATAAGCCCAAGCATGAGCTTATTATCCCTAGGTCGAACAACAATTAGTTGATAGTGATAAAGATCCCCTTTTTTGTGACGTCCCCCAGTCGCCCCCCCCCGTGAAAAATAGGTATTTGGCGGCATGTGGATGTCAAAGAAGGGATGGAGTTTTTTCCCGCCTCGACCCCTAGAAGACACAAACCCCCATCTCACCCTATGAACCAAAATCACTCCTTTTGTGGTTGGGTTAACGAGTACTGTAATCTTGCTTCGTGTTAACCTGGGCGTGACACACAAGTGCCCATATTTAGGTCAAGCAACCAAACACAACGCCTGAACACAAAAGGGGACTAAAGTCACAGATTATCGGTCGTAACACACTACTGTGTGGATGGGAGTTGTACCAACAACGACTTGCGTGCCCAGGGGAAGAATAGGTCAGGTAGAGGCCCGTGTAGAACTAACATGCGAGGGCTGAGTCAACTCTGGGAGCGCGGGCGGGGCGCAACATGCTCCTATCTGGAATGACCGCGTGTGAGGGCACGAGCACCCGTAGCATTATATGAAGGGTCATCCAACGCAGTCACAGAAGGTGGGAATCATACGTCGTCTATAGGAAGGAAGTGTACGAGCGCAAGCAGCAGCGTGTGCCAACCAGGTCTAGCAGCACACCCTGAAGAACATGTGATGGGGGACAGTGTAGAGAGAAAAGACCGTTGGACAAGCATGGTGTGGGGCAGAGACTAATACCCAAGAATAATTAAAGCAAAAAAGAAAACGAAGAGTATAACCTCACGAGTGTCACCGAGGACTCTAAAACGTGTGCTCATTTGGATATCCAGAGGAACCAGGCAATGTGTCATGGGGACGCATGATTAAAAAATCGCGTAGGAAATAACCACTGTCGCTGACTAGGGAGACGGCAGCACAGAAAGTCCGACGCACAACTCACAGGCAAGGGGATGTTGCTGGGTGGTAGCGTATGGTGGTGCTAGGACAGCGAATAGAGACGGAAGCAGATTTGGAAAGTACGAGGGTGCAAGGAAAATGTCGGTGATAGTTGTCCAGGGAGGGGCGCTTGCACATCAGTGGGTGGTTCAATCTCCGCATAAGGCGAGATTTATTTCCAGGGCATGGCCGGATATAGGAACATGGGAGAGCAGACTGTAGACGGCATACACTACTGTATATGAAGTGCGTCGAAGCGAATACTCAGCGCGCCCCGAAATAGGAGGCCTCATCATATGCTCCAAATTGTGGACTCGTCAAGCGAAGGGCGGACCCAGCCTAGGTCTCGTGGGTGCAGTCCAGCCCAGTCGCCGGGAAAAAATAAGACGCAGCTACGACCTAAGCTTACGGCGCAATCTGCCACGTAGGCTAACCGGGGATATAGCTCAGGTGGTACAGATCCCGCGGGATCAATGATGGGTCGGTGCTGAAGGATGACGGGGGCGGCGTAATGGTACCAAGAAAGCGGTTCGATGGTAGAGCATGTTACCAAGAACCACTGCGCACACTTATGGCGTAAGGACGGAGAAGACTAGAACATGCCCCTCGCTCAGAAAGACCCATCCATGTAACAAAACAAGAATGTGGAACTGGCAAAAGGATAAGGAAAGCGAGCGGGCAGTGGGTCAGAGAATCAGTGGTGGTCGCCAGGACAGAGTGAGGCGCGCTCTCCGAAAGCTCCGCTCTGGGATCCCGGGAAGAGGATCAAGTGGGCCCTAATCGAAGACTAGCACTATCAAAATACACCTGATCAAACCCTTGAGCGAAGGTGAATGAAATGACGGGAAATCCATACACGCCCGTTCCTCCACCCCTAGGAACTACGAGATGCACCCACGGAAACGCCCTGCGCATACCCGGGTCACGACCGACCATGACCACTGTTCAATAATAGAACACCATTACCGGCCGCTCTCCGGTTGGGCCCGTGAAGGTCGGAGAAGTACATCACTCTTTCTAAAACCAGCTTCTATTTAAAGGCAAGAGTACGCGAACAAGGGAGACTCGCACGACGGGCCTGTGCTCCTGTAGCGGATTCCCGGAAACCCAAAGCCTTAGAAGGGATCCAACTACTCAGCACGGGTGTTGTGAGGTTGAGAGATGTTGACGCTTGAGAGCACAGTACGATGAAAGTTTAAGCGGGGGTTCGGGGGGGGAGTTCATTGTCTAAGGGCGATTGGACATCTATAAAGGTCGCCCGTCACGGAGGCCGTAGAGCGGTGGTTGACCCGGTGGCGGATGTCACGGTCAGTCCGTTTCGCCAGCCCTGAACGTTAGCGGATACTATATAGCCCGAATTTTGCCACTTCGGGCCATTCGATCTCTGATTCGCAATTCATGGCGGTTGACATAAGAATCCGTCCCATTGTAGTAGCACCTAGGATGTCATAGCCTAAATCGTTAATGGCGAGTTCAAAGAAGGAGGAGGCTTTCGGTGTACCAGGTACCAAGACGAGGAAGGCTTAGCAGCGACGAACTGCTTCGGGGGAGTGGAAATAAGCAAAGCCGGGGGAGAGGTTCCCAATAGGGCCAACCTTATTAGACCCGGCTAGCGCTGCGCTTGACTCCCAGGCGCAGCCAGATAGAAAACAACACCGAGACGAACTTAAAACACTCTTAGAAAAGAGACCAAGGAAAAGAAGAGCAAAGCGATGTGCCCGAGGGTAGCGGCGACGAAATGGAGCGCTAAACCGTTGAAACGGGGTTGTGGGATAGCTACAAGCGGTGGTGCTGCATAGATGAAGCGAAATACTTATAGGACAAGAAGTGACATGGCTGCGCCTGATGCGAACGACGTCCAGTACCGAGCGCAACAAGCTAGACAGCGTCCATAAGACAACCCAAGTGAACAAATGGCAAGGCACTGGGAATCCCTAGTGAATCAGCAGGAGCCAGACACTCAAGCCTCGGAAGTACACTTTAGAACACAGGTATATACGAAGTTACGATGAAAGGAAACGAGAGGTAGAGTATCTGGAAAAGCTAATAAAACGCCCATGGTAAGCGAAATAGAACTGAAACCGGCTGCGCTCCGCCAAGCACAGTGGAGGCGAGGAAAGTGAGGTCCTGGAACCGCGTTACCTTTAGAGAATACGCGACTATGACATAGGCAGTGGCTTGGGTTAAGGAAGCGAACCCACCGAGCCGCGGGGGTAGCGACAGCGAGTCTTCATAGGGGCGATTGTCACTGCTTCAATAAAGAGATTCGCTCGAACCCTGGTACTACGGTGCCTGACAGATAAGCGTGGATGAAACGAGCAGAGGTTCCGAACCGACGATGTTAAGATCACGGATGATTGTGGTTAGGTGAAATAAGCCCTCGAACCCAGAGCTAGCTGGTTCTCCCCCGAAATGCGTTGATGCGCCGCATTGACATGAAGCATACTAGGAGATATGGTAAAGCCTGTTTGCGGTGGGGCTCGCGAGGCATTTACCAAATCGAGGCAAACCTGAATACTCGATATGCCCAAAAATAACAGGGTTCCAAGGTCGGGCCCATGAACTGATGGGGGGTAAGCTTCATCCGAGAGAGAGTCAACCCCTGATCACCGCGAAGATACATAGGAGCTACACACGTAAAAGCACTGACCGCTCAATGACAGAGACAAGGAAGGAATTAAGAGGGTGTCGCAGACAGCCAGGATGGTTTGCCTGAAGCAGCCCCCTTTAAAGAGCGCGTAACTAGCTCACTGAATAAGAAAACAGATATGAAATTATAAAATAATAATCGATGAAAGATATGATTGAAGGGCATGGCTTAGTGACCATTGACTTCTGTGTCTTATCAATATGATAGTCCATCTAAACTGAATAATTCAAGGAAAAAAGAATGGAGAAGGTCTGATAAGGGCGCAACCGATTGAAGAGTATGAATAAAAAGAGCGGATGGCGCGTGACCGATGACCGTTGAACTGCGGAGCGTGGAGAATCTGGCCGAATCAGGGGATTTCAAAGTGCATCGTTAGGGGACGTTGCCGCTGGTATAGGGATCACCCGCGAAGCGGGGCGTAGTTTCGACGGAGCGGAAGCGAGAATGATCGCTATGAGGTAAGAACATTTGTTGATAAATCCATGCCCCGAAAACCCAAGGTTATCCTTTCCCCTGCCGCAAGTTCGTCCACACGGAGGGTGATCAGGGCCTAAGATCCGCCGAAATGTCGTAGTCGATGACCAAACGTCAATATTCCTGTAGCTACCCCTTGTTGGTACGGAGGGACTGAATAGGCTAGTGTTATCGCCGAAACGATGGTTATAGTTTTGATACACAAGGTGACCGCTGCTTTTCAGGGTCCTGAAGGGGTAAGCGAAATCCATCGAGCAGGTCCGAGTACCTGCGCGGCAGCGCTGAAGTAGGTTGAGCCCCGTGTACTACCGCCGACGAACTTCTACTGTCCATCGCGGCTACAATACCAGGCGCTTCCGCGCTGAGTATGTAACCGTCCGATGCCATACTCGCCAGCAAAAAAAGCTACGAACCTAACAACAGGGTGTCAACCAATCTTGGATTACCGGAATACGGGGCGAAACACGTGACCTGCAGGTAGAGTAAGTTAAGAAATAACCTAGGGGCGCGGCTACACAAACTCTCTCTAAAACTCGGCAAAATAGCAACCCTTAACTCTTCGGGAGAAGGGTGCCCCCTCGCAAAAGTGGTCGCAGTGGAACAGGAGGCCCCCGTTCGCCTGTATTACCAAAAACAACAGGTCTCCGCAAAGTCGTAAGCCAGTATGGGGGGCTGAACCCCTGCCCCAGTGCCGTGATAAGGTCATAGGGAAGTTGGGTGGGGCGTCGCAGAGAGGAAAGACTGAAGTGGTAACAGGAGGGCAAAGGGAGGGACCTAGGGACGAACCGTGAGCCCCCGTTGAACGGCTGGGCCAATAAAAATAACTATATACGGCCCGTAAATATGAATGTAGTCGAGAATAGTTCCTGAGTCGGTGAAGTAATCCCGTAACCGAAAAAAAAACAGGCTCTCGGGAAAAGGCGTAAACGATCTGGGCACGTGTCCCTCGAGAGATGACTCTGTGAAATCGCCATGGGGTCTGGAATGAAGAATGCGGCCATACGCAGAATGCAAAGGCCAATGTACATAAAGACCGCTAAGAGGGGGCTTTTACAGTATAAACCACGGGTGGGGAGTGCAACTATCAGGAGGGCCGTGTGTCTGACACCCATTAAAAAGGTGGAGGGGGGCCCCAGCGCGTGAGACGTACGCCCCCTTACGCGGAGAAGATGGGACCCGATCCCAACATAGAGATACCACTCTAGAGATAGCTCGATCTAAAGCCTTATGCAAAGTCGACCCAAGAGGCAGTGGACCACGGCAAGAAAAGCTCATCAATTAGGACAAGTGGCTAAATGGTGAGGGCGTGAGTCCCTCCCAAAAGGTTAACTATAAAAACTGGGTGGCACAAAGGAGTTTCCTCGTTACACACGGACAATTGTGCCTCGAGTGCAAAGGCAGGTTAGCTGTGACGGCAGGACTCCACAAGGGCGAAGAAACGTCCAATCAAAAATCCTAGAACGAAGTCGGGCCAGGTATATTGAACCCGAGCGGGGAGTGCCGAAATGAGCTCTGGGAAAGGAGCCGAATACGTCTACAACACGTAAGAAAGGTTACTCAGTAGGGATAAGAGCCTAGATCTCCCCAAGATCAACAATCGAGCGGGTTGTTTGTGTGCAACCGCAGAAAAAGTCGATGTCGGCTCTGAGTCGCACTATGGAGACTGTAGGGTGGGGTTCTCCAAAGGTGGTGGTCTGTTCGCCCATTAGATGCGAGAATCATCGAATGAGCTAGTGTTCAGACACAGTCGTGACTGAGAGCAAGTTAGCAGGGGATCCATATCCGGGTGGTGGCGAAAAATTAGCGCATTGAGAATGACCTTTCCCATATCGAAAAAGAGGACCGGGAAGACGACACCTCTGGTACCAGTTATCGGTGCCTACGTAAACGCGTGGGTAGCCAAGGTGCGGCTGGAGGATAAAGGCTGTAACGCAGGTATTAAGTAGGTAGATCCCAAACCCCAGAAGATGAGTGCTCGTCCTCTACCTCCGACTGGTCGCCTATACACGTCCTGTGAAGCACAGCCGATAGAGCAGCGACGGGTCTCGCCCCATACAGGGGATGGACGACAGAACATGTAAATAGGATAAGGTAGTACGCGGGACAGCGCGTTTAAATCAGTGTCAAGGGACGGGGCAGTAGATTGTATTCAGCTGATCATCCTCACGAACGAACGATTTGAACCTTTGGTGTCCTAACCTACCTGATCATCGATCAGCACTTGCCAGTCTATTTCAATTGTTGCACTCTTTGATGAAGGATGAAAAACCAAAAAAAGCTCTGCCCTTCCATCTCCTTGGATAGACATAAGAGGTGGGGGGACAGAGGCCTTTTGTGGCCTTCCAGGCAAGAATTTGGGGGCTTCAACAAGGTTACTACCAATATTTCATCTCATGCCTTTCTCGTTCATTTTTCGATTATTCCTGGGATCCTGGCGTAACAGGAGAGGGGGAAAAAACCACAGACCAATCCATCCGAATTTGGTGGTTAAACTCTACTGCGTGACGATCTGTACGGGAAGTCCTAGAGGGAGTGGAGAAAGGTGGGGGAACAGACACAACACAACACTATCGAGTCGCTTCCAAGGAATTATCAACAAAGGGCTAGATAACCCCGCCTTGGAGGTGTGGCACTTTTCACTATTTTTGAAATACGAAAAGGATCCAAACCAATGCGAGGTCGTCCTATGTCAAAACCTCATCATCGACGGTCACCATCTCTCGGCACGTTCAACACCTCGGGTGAAAAAAAAAAACGAAAAACAAGCACGAGGTGTCTTATAGGAGAAAGGGCTTCCCCTTCCGCATCTTCTTAACAACCCCGAAATGAAATGGCATTAGGAGAGGGAGGGTTCCTTTTGAGGGGGGTACCCCCGGGAAGAGATCCGTGGCGACGGGTTGGGCCTGTAGCTCATAGGATTCACAGTGCTAACGAACCACGGTGTCGGGGGTTCTAATCCTCCTGCACCCAGCCTTCCCAAAGGGGAATGGCCTATTACGGTTCCCCTGGGGTAGAAAACATGAGTGGGATAGCGGACGTAAAGCTATTGAACTTGGGTACTCTTATCGAGTCCTTTGTCGAAGATGAATCGTGAGAAATAAAGGATGATTACGTGAGATAAAAAGTGGGCATATGCAACACAAGGTAAGCGGAACCGGTGGTTACCGTACTGCCTAAGTCAAGAAGCCCTTTATTCAATTCTTTATTCTTACATTAAAGAATGTAATCAAATCTCAGTAGGATTCTAACCTACGACAGCAGGTCTTTAACCAGCGCTGCCGCTCTACACGACTGACTACTGGGGAACAACGGGGATTCGACCTCCTGAGGTTCAACTCCCGTCTCAACCCATTAACAAAGATGGACGGTCACGAAGCTTCTAAATCCTTATCTGTACGTCCCGGAATGTGGGGTCTTCGTAGTGGCTACCGTTCCACCAATCAATTATCATAGAAGGTACGCCGCAGAGTGGCTCTATGAATCCTTCGATGTCCACTTCCTACAACTTCCTACCTATCATTTAAGAAATATCCATCCCTTTTTGGTCTATTGACATAAGAATGTCATTTCTAACAAATCTATCTCTGTCTATCTAAGGAAAGTCAAAGAAATTCTCATCGAAACTCGAGAAATTGTGCATATAGAACCTCTAAAGAAGAAGAAAAAACGAGAGACCCATGCCCTGATTTTACAAATCTTTTCTACTTAGTAGTCTCAGTTTCTCGATGGGATAATTAATTCGTCGTTGCGGTCGGACTCTATTATGGTTTCGGACCACTTTCCATGGCCCTCTTAGATCTTCTTTCTCCAAAATCTTGGAAAAAAAAAAAAAAAAAGGTAGTTGAAGAATGAGATCATTCTCGGAACTCCTGGTGGTTTCTATGGGCAGCTCAGGATCTTCATATCGATCTATTAGGCCCCCACCTCTGCCTCTATTACTTTCATTAGCTAAACGGGTGAGTAGCATCCTCCAATTTGGTTATATCATGGACCGGTCAAAAAACGAGAATCTGAATTGACTGAATGCACGATCTTCAACGAGTTATCACTTTTCACGAATACTAAAGATGGTAATAGCGATTTCGAACCATTTCCTATAATCTAAAGTTTCCATTACTTTGAAGAATGAAACTTCCCTATATCAACTATAGCTAATTGGACTTAAAGAAAACAGAAACTATAGAAGTCGAAGACGCGGACTGTCCGTGAAATAGAGAAAAAAGATTCTTCATGGTTTCTTGGTCTCCTGAAAAATATTCTATCTTCTCCCAAGAGCCGGCCGTAGAGAATTGAGAATTTCATGTCTTTTGGCCATTCTCGGTACGGGGGGGTCGTAATTTAAAGTTCCTGGACAGGAGAGTCCCTCGATTTTGCAATGAACACTACATAAAGAACCTCTGGAAATTTCGAATCGAGGCCAAGCTGCTTATACATATTCACAAACATTCCATTATTGGCCCACCATTGATTAGAAGGATTTAACTTGTGGGGTATGATCGCTATTGGGGTTTGAAATACGAATAAATGGCAGATTTTTTCGTATGTTAAGGAATACATGACATGTATCGCAGGCAAATCAGATGTTAGAGTTACTTAAATATATCCCTAGTATCCTTATACATATAGCCTATCCCGTGAAATTCCTCTCTCGACCGAAGACTGAGGAGCATATCTATGTTTCATTTTGCTACATGATTATGCAATTAACGGTGTAAAATCATTCCCTAAATTGGATATCCAAGCATAAATAAATCACAACATTCTGGTGATATTTTGATAGAAAGAAACTTTGCTCTATCGAAAAATAAAAGAATGTACCTTCTATCGCGAGATCCAATTTTGCATCTGATAAAAATACAATCCCAATTCCATAGTAGATGAATAATGTTCAAAGGTATTTGTGTGTAACGGCGAAATGTAGAATGAACTTTCACAATAGCATGACATGAAGTATTTGTAAGTATTTATTTTTCACTGATCAGACACAATACATGAAAACAGAAAAGGAGGTAGAAAAATTGGTTTGTGATGATTATGTTGAAGAGAAGTAAAAGAAGAAAGAGGCTTGGGTTCTGTTGTGATCTTCAATGTATCAGTTTCACCAATAAGATTACGGAACTGCTTCAGCAATTGGAGATTAACACCAAAAAGTATTATTTTCATGGAATAGAACAGTGAGTCTCCGCAAGACACTGTGGTATGGAACAACTCACGTGTTCTGCTTATTTTGCCAAAGAAAAATAGAGTACGTAATAATACAAAATTAATCGGTCAGGGGGTTTGATATTAGGGAGCGGTAATGTTCATCGTTCGAATTTTTTGAAAGGGTTCTTATTTGTTTAGTAGTCTTATAGTACTAAGTTTGATTTGAACTGAGCCTAAGCACGCGTTTTGAGGAAATTCAATGGAATAATCCATTGAATTCATGGAAGATAGGGATGAAGTAAGATAATAGACAAAGAAATGAGTCCTAAGACCAGCATTACAAGAAAGAATCGGTCATAGAATAGTCTGCTGTGCCCTCTCACCTCCATCCTGGTGTTCTTTCGACTGATCGTTTACCTCGATGGTGACAATGTTCATTGAGTTGGTAAAACCCTATATTAGGACGTATTACTCACAGAGTGAAATGGAAAAAAATCAGCAATAGGAAGAAGCTACACTTCGAAAAAAGGGGGGGCCCTGCTGTAGCATAGGGAGGAAGTCCTTAAGAAGAAAAAGACTACGAACAACAGATACATAACTAAAAAAATAAAAAAAGAATAAATAAGTACAGAAAATTCTGTCAGCCTCGCCCCCTAACCTACATATTAAATTTCTTTCTCGGCTATATCAAAACCTGAGCAAGAACGCTCTACTCCCATTGGCGTATTCCATCAATGACCCCCTTGATACGAAAACTGCGTTAGTTTCTTTAATCTCTTATACCCGAGGTAAAGTCCTAGAATATAGAAAATATCTATAGTCAACACGCTATTATATCGACCCCAACTCTATACTTTTTTTTTAGTTATGGAACAAATACTTGTCGGACCCGGCTTTTACAAAGGAAATTTAGTAACATCCAAATTCTGAAAAAAAAATAAGCGAGTACGCAGATCCATAAACATAATACTGCTATGAATATACCCAAAACTATCTATACTTACATAAGAAATTTGCATTAGTGAATCAATTCATATGCAATTCTGGCATAATTAAAACTTTCTTGGAAAAAGTTGATTGAGGGAGTTAACACTTTGATAATGGTTAATTCCTACCTATCTTCATTATCACAATGGATTCCTATAGATCCAATAAACAAAGTACAAGCGTAATATAGACAGGAAAGCGCATGTATTTCCCGGTTCATGATGATCAA	*	NM:i:4273	ms:i:27634	AS:i:26365	nn:i:0	tp:A:P	cm:i:505	s1:i:4743	s2:i:3430	de:f:0.1211	zd:i:1	SA:Z:c14f,94433,+,27330S7575M1163I3S,60,2343;	rl:i:0
m54269_180730_070446/53805460/24326_55213	0	c14f	73277	60	28M1I3M1I4M2I9M1I2M2I27M1I2M1I7M1I1M1I3M3I2M1D4M1I6M1I2M1I15M1I19M1D4M4I1M1I9M2I3M1I6M1I1M1I5M2I22M2I9M1D7M1I3M1D9M5I13M1I12M1D6M1D6M1D2M1I4M4I4M1I19M1D6M1I7M1I9M1I12M1D3M1I28M1I6M6I5M1I2M1I13M2I15M1D7M1I2M1I1M1I9M2I5M1I19M2I16M1I5M7I4M1I2M3I5M2I12M1D3M1I11M1I3M2I6M1I4M1I4M1I21M2I2M1I3M2I14M7I2M1D7M1I6M2I15M1I2M1I3M2I6M1I4M1D6M1I3M1D7M2I3M1I6M1D7M1I5M2I9M1I3M1I7M1I5M2I19M4I3M1I2M1I8M1I3M1I1M2I14M2I4M2I2M1I1M1I23M1I1M3I6M5I11M1I5M3I16M3I5M1I10M3I6M4I5M2I4M2I2M2I6M3I3M1D6M2I7M1D3M1D13M5I11M1I4M1I4M1D4M1I26M1D4M1I7M1I8M1I17M1I8M2I3M2I13M1I9M1D7M1I6M1D7M1D17M1D1M1D54M1I34M1D7M1I34M1D9M1D2M2I12M1I4M1I4M1D26M1I9M1D8M1I8M2I7M1I1M1I9M1I21M1I18M2D8M3I10M1I2M2I4M1I2M1I24M1I18M1I8M3I3M1I2M1I3M1I12M1I40M1I8M1I7M1D6M1I6M1D7M1I14M1D14M1I9M1I7M1I14M1D6M3I2M1I11M1I46M2I3M1D9M1D17M1D3M1D9M3I4M1I5M1I14M1D19M1I1M1I6M2D8M1I4M4I2M1D8M1I23M1D28M1I3M1I8M2I6M2I16M1I8M1D17M3I10M2I4M1I4M1D3M1D27M1D9M2I16M1D4M1I3M1I6M1I3M2I3M1I4M1I5M1I12M1I2M2I27M2I19M4I5M1D20M1D18M2D4M3I1M1I7M1D11M2D3M1D9M1D29M5I1M1I6M4I5M6I5M1I3M2I2M1I5M1I15M1D10M2I5M2D9M4I5M3I10M1I2M1D3M1D4M1I8M1I5M1I32M1D10M1I8M1I5M1D3M1I10M1I1M1I3M1I1M1I7M1D14M1D5M1I8M1I14M1D4M1D18M7I3M1I23M2D7M2I7M1I4M2I8M2I6M1D10M1D4M1I26M1I1M1I4M1I15M1D21M1I12M1I13M1I3M1I1M1I5M2D12M1I5M1D8M1D9M1D7M1I16M1I9M1D4M1I11M1I2M1I5M4I2M1I11M2I9M1D10M1I11M1D1M2I5M1I15M2I8M2I2M1I7M2I6M2D5M1D21M1I4M1I13M1I5M1D11M1I7M1D6M1D14M1I6M2D25M1D7M1D8M1I2M1I16M2I6M2I2M1I4M1I9M1I3M2I24M1D33M1D9M1D2M1D12M1I13M1D8M2I32M1I13M1I12M1D5M2I8M1I8M1I8M1I21M1I9M1I4M1I11M2I7M1I7M1I21M1D13M1I7M5I1M1I5M2I12M4I5M29I11M4I2M1I25M1D13M2I21M3D9M1D26M1I14M1I7M1I3M1I23M2I10M1I10M7I16M1D6M1D17M1I2M1I10M1D14M1D5M1I32M1D18M2D4M1D40M1I14M1I17M1I21M1I11M2I20M2D16M1D2M2D6M1I7M1D4M1D4M1D1M1D7M1D21M2I15M1D8M1I6M2D25M1D4M1I6M2D27M2I2M1D31M1I12M1D26M1D31M1I15M1D9M1I30M2I5M2I35M1D23M1D11M1D9M1I9M2D5M3I16M1D7M1D38M2D5M1I10M1D5M1D8M2I14M2I3M1D11M2D4M7I2M2I9M1I16M1I8M1I3M1I5M2I2M1I3M1I17M1D13M2I5M3I5M2I3M1I9M2I10M1D1M1D8M1D79M3I3M1I29M1I34M2D2M1D16M2I8M1D17M2I7M1I8M2I1M2I36M1D4M1I4M1I3M1I7M3I12M1D4M1D33M1D8M1I21M1D8M1D17M1D10M2I1M1I18M1I3M1I3M1D7M1I28M1I11M1I26M1I10M2I20M1D13M1D41M1D6M2D32M1D27M1D15M2D13M2D14M1D37M1D9M1D17M5I60M1D19M1I31M1D22M1D1M1D3M1D26M1D44M1D10M1D3M1I6M1D19M1D4M1I14M1D16M2D21M1D6M1D14M1D4M1D2M1D9M1I5M1D11M1D18M1I2M2D21M1D1M1D7M1D22M1D16M1D10M1I18M1I14M1I22M1I5M1D10M3I7M1D6M1D12M3D7M1D8M1I9M1D2M1I6M1I3M1D28M1D13M1D2M2D6M1D19M1D28M13I26M1I19M1D10M1D13M1D2M1D12M1I17M1D29M1I8M3I13M1D5M1I54M4I11M1I15M1D7M1D10M1D15M1I27M1I10M1D4M1I12M1D18M1D2M1D5M1I5M1I9M6I7M2D23M1D12M2D9M1D4M1D5M1I19M1D3M1D4M1I32M1D6M1D25M2D5M1D64M1D18M1D2M1D87M3D5M1I17M1D5M1D5M1I6M1I21M1I16M1I7M1D17M2D19M1D55M2D6M1I7M1I10M1D8M2I9M1I18M1I18M1D10M1D4M1D14M1D32M1I28M1I7M3I11M1I5M1I9M1D5M1D38M1D10M1D5M1D2M1D1M1D2M1D11M1I11M1I7M1D4M1D9M1D48M1I7M1D8M1I5M1I2M1I14M1I11M2D8M2I2M1I7M2D14M1I57M1D2M1D20M1D4M1I41M1D6M1I31M1D8M1D5M1I9M1I5M1I18M4I16M1I26M1D10M1I14M1I29M1D3M1I24M1D6M1D29M1D9M1D11M1I7M1I25M2D9M1I14M3I22M1D2M1D32M1I4M1D4M1I5M3D6M2D19M2D21M1D5M1D13M2D13M1D37M1I3M1D5M1I7M3I17M1I14M1D4M1D8M1D9M1I20M1I7M1I9M1I17M1D16M1D18M1I31M3I8M1D16M1D19M1D42M1D19M1D6M1I16M1D11M1I8M1D13M1I16M1D43M1I18M1D16M1I10M1D3M1I12M1D10M1I13M1I14M1I2M1D43M1D35M1D3M1D10M2D8M1I18M1D15M1D4M1D5M1I4M1D8M1I4M1I13M1I19M1D6M1D7M1D17M1D2M1I22M1I65M1D75M1D6M1D17M1D18M1I15M1I9M1I4M1D17M1I7M1D15M1I7M1D11M1I7M2I4M1D11M1D2M1D10M1D5M1D1M1D24M1D5M1I14M1D4M1D3M1I11M1I15M2I21M1D23M1I21M1D1M1D6M1I15M2D45M1D22M1D6M1I29M2D13M1D36M1D8M1D17M5I11M1I15M1D7M1D20M1I16M1D35M1D9M1I8M1D18M1D27M2D21M1D2M2D3M1I12M1I12M1D28M1I12M1I9M1D8M2I10M2D15M1I9M1D15M1D37M1D17M2D61M1I11M2I24M1I25M2D39M1I6M1D11M1I8M1D3M1D26M1I13M1I6M1I5M2D2M1D3M1D37M1D21M1D34M1D7M1D5M1D7M4D26M1I5M1D5M1I9M1D11M1I5M1I8M2D3M2D4M1D1M1D13M1D5M1D37M1D8M1D6M1D3M1D10M1D7M1I33M1I58M1D6M1D9M1D13M1I76M2I26M1D5M1D20M1D13M1D14M2D17M1I25M1D11M1I10M1I17M1I34M1D14M1D15M1D11M2D8M2D12M1D3M1D18M2I19M1I6M1I13M1I3M2I6M1I27M1I16M1D7M4I8M1D13M1D29M2I17M1I6M1I5M1D7M1D3M1D12M1I9M1I10M1I30M1D4M1D3M1D5M1D4M1D7M4I11M1D24M1D5M1I25M2D16M1I7M2D20M4I5M1I10M1D16M2I13M1D17M1D8M2D2M2D50M1I5M2D4M1I18M1D5M1D12M2D8M2I17M1I3M1D15M1D16M1D3M1I10M1I12M3I15M1I16M1D6M1I4M1I64M1D4M1D2M1I16M1D30M1D4M1D19M1D18M1I15M1I8M1I5M1I8M1D4M1D2M1D1M1D31M1D15M1D20M2D8M1D5M1D13M1D6M2D18M1D17M1D30M1D26M1D3M1I3M1D13M1D5M1D23M1D15M1D20M1D5M1I11M1D14M1I5M1D15M1D5M1D37M1D14M1I16M1I36M1D4M1D4M1D7M1D22M1D8M1D18M2D14M1I5M1I2M1D4M1D2M1D16M1D21M1D3M1D4M1D14M1D11M2D4M1I7M1D29M1I9M1D17M1D15M2D10M1I18M1D4M1I19M2D8M1D4M1D6M1D6M1D8M1D14M1D22M1D2M2D10M1D11M1I10M1I36M1D53M1D4M1D36M1I8M1I4M3I1M1I19M1D30M1I2M1D14M1I8M1D9M1D5M1I12M2D14M1D15M1I35M1I1M1I17M1D3M1D46M1I3M1D11M1I4M1D7M1D7M1D5M1D9M1I2M1I21M1D8M1D24M1I7M1D5M4I1M1I4M8I2M2I2M2I5M1D14M2I14M1I1M1I19M1D6M1I4M1D13M1D7M1D16M1D4M1I12M2I52M1I39M1D2M1D18M1D5M1I7M1D47M1D2M1D12M1I8M1D9M1D13M1D4M1D14M1I20M3I5M1I10M1D11M1D2M2D23M1D13M1D5M1I19M1I1M1I16M2D22M1D9M1D7M1I12M3I5M1D12M1D4M1D3M1D7M1D3M1D1M1D9M1D16M1I28M2D2M1I18M1D2M1D10M1I8M1I15M1I24M2D12M1I24M2I1M1I15M1D7M1D9M1I40M1D34M1I22M1I13M1I13M1I9M1I9M1D6M2D16M1I20M1D14M2I27M1D2M1D5M1D11M2I1M1I9M1I3M1I9M1D19M1I6M4I53M1D18M1I3M1I10M1I12M1D24M1I1M1I12M1D10M1D1M1D20M1D10M1I26M1D13M1D7M1D4M1D26M1D11M1I14M1I11M1I15M1D8M1D9M3I15M1D16M1D15M1D21M1D4M1D35M2I7M1D20M1D30M1D9M1D1M1D3M1I3M1D13M1D6M1D3M1D15M1I23M1I28M1I11M1D24M1D13M1D9M1D8M2D17M1D13M1D9M1D11M1I8M1D10M1D14M3I10M1I15M1D8M1I9M1D2M1D11M2D5M1D1M1D22M1D3M1I12M1D9M2I2M1I13M1I25M2D28M1D14M1D10M1D29M1D19M3I16M2I6M1I8M1D14M2I3M1I41M1D25M1D67M1I4M4I2M1I23M1D13M1I3M1D12M1D13M1D60M1D19M1D15M1D4M1I9M1I12M1D6M1D27M1I15M1I3M1D7M1I29M2D7M1D9M1D11M1D46M1I15M1I2M1I5M1I4M1I9M3D10M1I16M1D6M1D32M1D5M1D10M1D46M1I11M1D6M1D14M1I12M1D20M1D43M2D17M1D10M1I5M2I9M1I10M1D13M1I13M1I18M1D6M1D6M2I54M2D4M1D4M1I6M1I38M1D28M1I3M1I4M1D2M1D27M1D5M1D8M1I37M1I7M1I25M1I16M1I6M1D11M1D19M1D10M2I14M1D5M1I23M1D23M1D54M1D15M1I19M1I6M1I12M1D46M1D4M1I4M1D4M1I14M1D4M1D10M1D3M1I10M1D14M1I11M1I3M1D40M1I9M1I5M1I7M1D33M1D7M1I15M1D21M1I6M1I27M1I7M2I17M2D23M1D2M1D16M1I12M1I28M1D6M1D6M2I7M4I3M2I4M1I28M1I31M1D32M1I26M2D26M1D8M1D5M1D13M1I6M1I16M1I10M1I46M1D13M1D4M1D6M1I5M2D3M2D4M2D5M1D2M1D15M1D2M1D9M1D28M1D1M1D21M1I8M1I21M1D6M1D2M1D20M1D5M1D5M1I3M1D47M1D22M1I39M1D9M1I5M1D17M1D6M1D26M1D14M2I8M1D15M1D9M1I13M1I25M1I25M2I6M1D3M2D19M1I10M1D50M1I1M1I3M2D2M1D7M1I15M1D11M1D17M1I16M1I22M3I2M1D32M1I5M1D14M1I11M1I4M1D10M1D19M1I11M1I17M1I32M1D3M2D28M1I8M1D23M1I13M2I36M1D19M1I22M1D4M1I14M1D1M1D5M1D8M1D9M1D23M1D31M1D8M1D15M2I21M1D4M1I7M1D5M2D1M1D6M1D25M1I3M1D7M1D3M1D6M1D5M1I23M1D3M4I11M3I6M1D7M1D10M1D26M1D8M1I15M1D37M1D2M1D27M1D7M1I19M1D10M1D10M1D4M1D2M1D25M1D31M1D6M1I1M1I6M2I11M1D49M1D13M1D5M1D53M1D13M1I3M1D60M1D57M1D10M1I17M2D9M1I30M1I16M1D20M1D7M1I7M1D16M1D7M1D1M1D5M1I17M1D11M1D13M1D20M1D14M1D5M1D10M1D8M2D12M1D33M1D10M1I48M1D5M1I63M1D44M2D1M1D15M1D2M1D24M1D10M1D5M6I13M2D9M1I8M2I3M1D8M1D7M1I21M1D5M1D4M1I6M2D4M2D21M1I5M1D36M1D6M1I5M1D10M1D5M1I13M2I4M1I5M1D4M1D8M1D5M1I19M2D2M2I5M1D2M1I9M1I6M1D27M1D11M1I12M1D5M1I2M1D32M1D41M1I15M1D3M1D4M1D13M1D3M1I20M1I3M1D1M1D49M1D17M1D1M1D24M1D12M1D25M2D25M1I1M1I2M1I10M2D4M1D8M1I16M1I23M2D24M3I7M1D3M1D2M1D18M1D8M1I4M2D2M1D16M1D7M1I27M1D4M1I6M4I10M1I3M1D13M1D12M1I22M1D18M2D4M1D3M2D2M1I8M1I7M1I10M1I30M1D5M3I7M2D12M1D6M2I2M1I11M3I6M1D5M2I13M1I3M1I6M1I17M1D1M1D3M1D30M1I22M1D24M1D19M2I23M1I5M2I4M8I3M3I4M1I12M3D15M1D10M1I16M1D3M1D3M1D7M1D4M1I6M1D17M1I12M1D52M1D17M1I31M1I8M1D5M1I24M1D1M1D5M1D12M1D41M1I17M1D10M1I5M1I48M2I14M1D10M1D5M2I12M1I3M1I3M1D25M1D19M1I12M1I25M1I1M1I3M3I8M1I6M1I3M1I12M1D5M1I15M1D9M2D8M1D7M1D10M1D7M2I24M1D52M1I6M1D19M1D19M1I4M1D10M1D6M1D3M2D19M1D6M1I4M1D4M1I6M1D7M1D11M1D2M1D7M1I14M1I3M1I7M1I4M1I1M1I1M1I6M1D6M2I13M1I36M1I12M1I12M1D9M1D33M1D11M1D14M1D4M1D5M1D11M1D6M1D5M1I9M1D17M1D8M1D7M1D2M2D4M1I7M1I67M1D13M1D19M2D14M1D14M1I12M1I25M1D15M2D12M1I7M2I41M2D2M1D10M2D3M1D19M1I3M1D1M2D9M1D47M1D7M1I14M1D8M2D26M1D2M1D5M1D30M1D15M1I2M1I3M1D7M2I7M1I9M1I12M1D55M1I39M1I5M1I3M1D3M1D6M1D15M1D6M1D1M1D4M2D7M1D3M1D2M1D13M2D23M1D3M1D18M1D5M1I9M2I10M1D6M1I36M1I25M1I28M1D12M1D24M1I2M2D22M1D11M1D2M1D7M1D55M1D43M1D18M2I10M1D27M1D30M1D38M2D15M1D5M1I3M1D12M1D7M1D14M1D4M1D19M1I2M2D10M1D12M1D12M1D13M1D5M1D15M1D27M1D7M1D2M1D15M2D35M2D4M1I10M2D13M1D18M1D1M1D7M1D22M1I16M1I6M1D3M1D2M1D10M1I1M2I10M1D8M1I6M1I7M1D6M2D29M1I24M1I13M1D47M1D9M1D7M1I2M2D17M1D16M1D19M4I24M1D7M1D2M1I11M2I2M1D16M2D16M1D10M1D22M1D36M1D30M1D16M1D17M1D32M1D4M1D4M1I7M1D6M1D11M4I4M5I2M41I4M2I3M2I14M1I14M1D15M1D12M1D14M2D10M1D14M1I11M1D16M1I6M2D14M1I2M5I8M1D6M1I13M1I7M2D3M1D5M1D2M1D16M1D3M2D15M1I6M1I11M1D6M1I10M1D6M1D7M1D15M1D24M1D24M2D9M1D6M1D22M1I5M1I11M1I14M1I1M2D21M1D4M1D7M2D1M1D4M1D23M1D1M1D15M3D5M1I22M1I15M1D14M1D8M1D22M1D7M1I7M1D33M1D4M1I40M1D12M1D12M2D41M1D8M2D4M1D25M2I16M1D37M1D7M1D17M1D12M1I31M1D14M1D11M1D3M1D7M1D6M2D2M3D35M2D14M1D57M1D19M1I5M1D48M1D19M1D3M1D22M2D11M1D26M1D19M1D11M1D8M1D5M1D39M1D25M1I13M1I5M2D11M1I15M1I38M1D2M1D7M1D3M1D21M1D4M2I3M1D7M1D34M1D13M2D3M1D8M1D8M1D6M1D5M1I10M1D4M1D9M1D7M1D4M1D37M1I18M1D23M1D2M1D6M1D2M1D4M1D4M1D17M1D15M1D4M1D2M2I9M2D3M1D8M1I5M1D10M1I32M1D2M1D17M1D21M1D24M1I39M1D12M1D11M1D12M1I15M1I4M1D16M1I54M1D8M1I51M2D16M1I3M1I2M1I4M1D19M1I3M2D7M1D8M1D22M1D4M1D10M1I42M1I14M1I8M1D16M1D21M2D3M1I12M1D13M1D7M1D16M2I7M2I13M1D2M2D6M1I23M1I6M1I16M1I7M1D2M1D3M1D16M1D4M1D14M1D1M1D29M1D50M2I14M1I14M2D57M1D8M1D27M1D2M1D2M1D5M1D7M1I48M1I31M1D4M1D23M1D9M1D20M1I8M1I4M1I18M2D22M2D12M1I11M1I6M1I6M1I17M7I6M1D24M1I8M1D3M1I8M1D6M1D9M1D7M1D35M1D31M1D8M1D5M1D32M1D24M1D33M1D41M1D4M1D4M2D6M1D8M2D13M1D9M1D3M1I9M1D10M1D8M1D9M1I16M2I20M1D17M2D8M1D21M2D15M1D5M2D24M1D5M1D2M1D3M2D4M1D18M1D23M2I3M1I34M1I5M2D20M1D6M1D6M1I20M1D35M2D12M1I10M1D6M1D63M2I12M1D21M1D12M1D6M1D13M2I5M1I10M2I6M1D11M1I2M1I5M1D40M3I23M1D5M2D10M1I5M1D6M1I15M1D16M1D12M3D15M1D3M1D4M3D9M1D9M1D18M1D22M1D6M1I30M1D15M1I17M1D10M1D41M1D17M1D12M1I39M1I19M1D23M1D24M1D37M2D25M1I6M2D7M1D16M1D7M1I6M1I43M1D23M1D30M1D8M1D11M1D5M1D6M1D3M2D13M1I10M1D15M1D52M5I26M1D70M1D3M1D12M1I9M1D1M1D17M1D14M1D17M1I10M1D19M3D11M1D30M1D10M1D24M1D8M1I7M1I42M1D4M1D24M1D8M1D29M1D8M1D5M1D10M1D25M1D17M1D9M1I22M1I34M1D15M1D12M1D4M1D3M1D2M1D5M1D10M1D46M2D13M1D3M1D12M2D8M1I13M1D4M1D2M1D9M1I32M1I14M1I24M1I13M1I5M1D7M1D21M1D11M1D2M1D29M1D5M1I23M1D17M2D8M1D11M1I17M1I16M1D6M1I6M1D10M1D2M1D6M1D20M1D22M1D5M1D11M1D5M1D4M2D12M1I25M1D19M1D11M1D12M3D13M2D5M1D6M2D4M2D19M1D45M1I8M1D7M1D11M1D14M1D25M1D24M1D19M1I4M1I9M1D3M1D15M1D10M1D18M1D5M1D22M1I6M1D16M1D5M1D45M1I9M2D2M1D23M1I34M3D5M1D25M1I35M1D23M1D3M1D5M2I7M1D6M2I14M1D8M1I16M1D36M1D6M1I6M1D27M1D38M1I18M1I7M1D13M1D3M1D10M1D12M1I16M3D6M1D4M2D4M1D16M1D10M1I21M1D42M	*	0	0	GGGGATAATTACCAACGAATCAAGAGACGGCGAAGACCGCAGCCACAACAGCCCATTTGATCATGATCAAATTTTTAAGCTCCAACTTGGACTAATTCAAGACATTCTACCCATTATAGAGTATGATTCTTTATCAATAGATATTTGTAGGTCACCATGTTATCGGAAAATACAGACATCTGACTAAAAGCGTTTTTCTTACTTAGAGCCATTGATTCCCATTATAACCATGTATCTTTATGGATCCCCGAATCTACGGTTTTATTTTCTTTCAGTCTGCTCGGCCGGAGATTGAAAAAGAAATCGCTCATGTCCGTATCCTATGGGGCTAGGATCTTAAAAGAATTCAACCGATCCCAATACACATGAACCCTGACTTAAACGAGTATGCATCTGATAGACTAAACAAAAGTTAAGCTAAGGGAATGGTGGCCATAATTATTACGGGAACCTCGACGGTGGCCCAAACCGATCATTGTATATATGTGTCCAGTCAAGTAATCGAAGGGACTAATGGCCTGGTAAATGTCAAGCTTTTAGAAGTTAAGCGGTTCCGAGGCCGTCTATGATTTGGTGTGAACACGGCTGGATACCGTTTGCAACTCCGCTGGAACCATAATTGAACCCGATTGGTACTATAAGGATCTTCCCTTCATTTCACTAATACTCACTACAGTCACTCTAACATCCGTCTATTGGCGTTCCTCTAAGGGTCATTCTTGTGCCACGGGCTATATTGATACAGTACTTATTTCCTAGAGACATGTCCAAACGAATTCCAAAATCCATGATGTTCTGTCCGCCCAGTAAGCGTGCACAACCGTTTTTGTACAATCGTGGATCACTGGCGTGGCTCTTTGGTTAGGATACGATTGGAGTAAGGCAACCTTACCACATTGACTAAAAAGCCTTAACTTTACAAGGTCGTTTCTTAGGGACTATTGTTGTGCCAGTTCATGATACTCAGAGGCAAAATTCGGAATTACCCCGTGCAAGGATCTAGGAAATAGTTACCTTACTTCCAAGTTGAATTCTTCATACGATACCTATACGCTATTGTATGATGACCATGTTCGCGACAAAGATAGTCTTGTCCCCAAGAGGCACAATTTGTTTCTTCCGTTTTTGCTTTTTAGTTCTAACTCAACCAGATAGAAGAGAAAAAATGCAATGGATTTAAAACAAACTTAGTCTTATGGAAATCCATTGGGAGATGCTTCTCTAGAGTGTCCCATATCTTGTTTCCCATCTTGCATACGAAAACTGTCAATTCCATCAGATTCTTCTTCCGTCTTACTCAAAAAGGCCAATAGTGAAGGATATTGCTTCCCTTTGAGACACATTATTACGTCTAGAAGGCAGTTCTAATTGATCAACCAAAAATACATTCAATGTGAATTCTTAATTTTTGTATCTTTCTTTAGCATTAGTTAGTCTTTTTTGAAATGCTTAAAAGGGGGGAAGTACCTGTTTTACTTATTTTCTTCGGCTAACCGGACTTACCCTCTTCCGCCGTGTGAAGACAAAGGCCGAAATAAATCATTTCAAATTTCAACGCAGAAAGCCCTCTTACAGCGTCTTCCTTAGGGGTTAAACTTCCATTGGTCCATTCTTCTAGAAAAAAGTACTCTCATATTTGCAGTTTCCATCCCACATAGCAAAAATACTATATTCACATTTCGAATCAGGCATGGTATACAGCTATCTATAGGATAACTCCATCAGTTTCTAGTTTTCTTTCCTGACTTCCGTGTGATATCCGCGATCTCTCTTGATCCGTAACTCAACGTACGAAATCCGTGGTTCTGTCAAGTTAGCATAGTTGTGCCGACAGATCAAACGATTTTCTACGGAAGGCGTAAGATAATATCTTGGGCGATGTAATGTCTAGGACACTTTCTGCGAGCAAATTGAATGCGTTTCTAACTCCATAGAGATACTTCTCAATACAATGTCTTTCAAATTCTAGTTAAAATTTTCCTTGTACTCCGATTCTTCAATACCTTGCTATTGAGAATATTCTTGCTGCACACCGCTCCCAAAGTTTTTGGCATTGTATACATGTTCCTTCTGTTTCTCCAAGTAATCTCTTCCTTCAAGGCAATACCAACGTATCCCGTCTTGCCACTTACTTCGTAAGCCGGGGAACCGATTGAAACGGACTCCATAATAACGACGCTTACTATCTACTCACTTGATTCAACACACTTCCACTTACTGTGTGTGTGAGTTGATCCTTCTCCTCCTCTCGAACCATATACTACGTGATATTATTTTTGATCATTGTCGTTATTTCTCTGAAAGGGTTTTAATTCTTTTACTCTCGTGGGTCCGTTTCTTATCGTATGAGGTTTCGGTCGCAGATCCCGCATTACTGCGGCATAGGTGTTCATCGCGTATGCACAACGATCGTACACTAGCCACTTTCTTTAGCAATGAGCCGTATGCGGGCATCTCTTTTCACCTACCAGCACCCTTTCCCATAACTTCTGCGCGTGCAAACCCATCTGTACGACATAGCTCTAACAGCTGTTCGTCTTGTACCCCTCATGGGATATGCTTTTCTGAGCTTTTTGAATCCCACAAGTACCCGCGAGGCCAGAAAACCACCCGACCGTCTTTTTTGCCGGATCTGTAACATTTCTAATAGTTGTTGAATAACGAGCTTTGAATACATGAATTCAACTCCTTTGTTATTCACGTGGCACCTTTCCGTAAACTAAAACGCGCTACTTCCTTACGCAAACCAATACTACTTCCCTACGTGAACCAATGTTTTGGTATAGCGCTTTGTCAGATTTATATCTAATCTCAAATATGAGTTATGAAATACAAAAAGAAAAAAGATCAAAGATAATCGTTTTCTGGGTAACAATAGATCCTTACTTTTAATTTTTTGTATTTTGGCTTCAATTTTGCACATTTTCTCGCGGGTATTTTTTTTGACCTTTTTAGAAATAACAAGTGTCTTTTTTCGAAAGAATTTACCCCTTCGTCCTTTGTTTCTATGCTGCATTGAACAAATGACTCAATTTCGTCCCTCTGTCCACGACTCAGTTCGACTTTTGTACAAATTTTTACGTCATAACTCTTATTTTCATAGTTTCCGTTCCTTTCGTAAACTATGAATTTACCTTTTGGAAACATAATGTGCTCTTTGTTTGAATTTTATAGAACAATTATGAATTTTTTTACCGCTACGGAAAACAAAAAAAAGACCCAACCCTTGAATCTTTTGTAGCCTTCAAATTCGCGGTATCTTCGAGTCTCGTACGCCTCGAACTCCTTATGGGGAATCTATAAATCTTATACGCACCCTGCGTGAATCCCTACGACTTAACGTCAATTTTGACCCCTATCCCCCACAGTAGGGTCGTATACGAACTATACCCGGATCTCCTCCGGAAATATCGCCCAGGACTGACGGTGTCCATTCCTCTAGGCGAACGCGCGGAACCATTCCGCTTGGGTAGGGCTTCCATAACTAACCCTCGAAGGTCAAGTTTTCTTTAGCCTTCTCACTCGTGATTTTTATTGTTTTCCTCAAGGAGAGGAGGAGAAGGAGGCCGAGTCCCCCATTGTGACGTCATTTTCTGTCATATTTTTTTTCTCCTTTTTTCTTTTTTTTCATTTGAAAATACAAAAACTTTCTTTTGTTTAAAAATAGGAAGTTCACGATAGAATTGTGGGTACTATAACTAATAGGTGTGGGACGATTACCGCTATAGGGCGGGCGATATTACCATATAATAACATAAGACTTCTCACTTCTCCCCCAATTCGTTTAGCGCGCTTCTCGATCTGTCCATTTATACCTCGGACGTAGAAAGAATCCAATCTCCCATTCCGCCCAAACCCTTAGGAATTCCTTATAGTTGGCATAAATTCGAGCCTTTCGGCTGATCCGCTTTAAAAAGGTTCTAGTTCTATATATTTCCTTTTCGAGTCTTTTCTCTTTTGATGTCGCCACAGTTGAAACCAAGAAAGAGTCTTTTACTTTCCCCTGATGTTTCCGAACACTTAATAAAACCCTCTCGTGATCTTTTAAACAATGTTTCGTAAATTGTAGAACTCCCCGAACAGTTCCTTTTTGTTGATCATTTCCGCGTTCTTATAGGAGGTTTAAATCAGCAATAGGTTCCTTGCCCTAAGAACTCTATCTAGGTTCCTCCTAGGTTTTCTATGACGTCACATTGGCTCTTTTTTTCTTTCGTTTTGGATGTCTAACGCATATCGTGAAACACAATCTACTAAGTTTTTTTGGATCTATATCTTGTCTACTAGTATTTATAAATCCTTCAGGAGCTCTAAACCTATTTTTAGTAAAATTCAATTCTCTCAATTCCTCGCGGCGAAATCGCGCCAACAACGCGAGTTCCTTTTGGATTTCCTTTTGATCAATGATAACCGCTGCTTGTCGTCATACGTATTATTAATACCGTCTGCATTTTCTGAACTCTTTACATGTCCTACAATACAGCTCGAATTACTTCGGATCTTTCTATAGGCATTTGGCACGTGCGTCTTTGTTACACAACAATAACACATCACCAATACGTAAGCGATCGCTGATTTAGCCGTATCGAGGTCTCCTATGACCTCGAATACACATCAATTTTTCGAGCCTCACACTGGTTTAATCTTGCTACAATTTAAAGGGCTGAGGTTGAATCCTATATTTTAATTTGATGTTCTTCAATTTGCTTTATTTCAATCAAAGGATGAAGAAATATTGTCTTTCCAGAAAGAAGAACCTGGTTTTTGTTTTTCAATACTACTTTTTTTGGGGGGTTTATTTTTCTAACTACCGGCCGAAATTGACTTCGGATGGGCTTTTTGCCTGGCAGCTAATGAAATAGCTACTCTAGCTACAGTCGATACTCCGCCCATTTTCCATAAAGTTTCGACCCGGTTTAAAAGCACGGCTACCCCAATATAATCACCGGGGATCCCTTTCCCGAACCCATACGTGTTTCGGCGGTCCTTATTTGAGAACCGGGTTTTTGTCGGGAAAATACTACCCAGATTTTTCCACCACGACGTTCAGTTCGGTCATTGCTTCTTCGTCCTGCTTCTATCTGCTCGCCGTATCCAATTGGGTTCAAGGCTTGAAGAGGCCTATTTCTACCAAAACAAATCACATAGTCCTCGGTCATGATTGTCCCTTCATTCTTCCTCTATGTTTTTTTACGAATATCTGGTTCTTTTGGGGTTATAGTCGAATGGTTCTCTTGCTTAGTTCCATCTCTACTGCAAACTGGACATGAAGGTTCTTCTCATCCAGCTCCTCGCGAATGAAATGAGAAAGGTGCAATTCTCTAATTCCACAATATTCTAAATGATTACGGTAGAGACACATTAATAGGAAAGGTTGGGTTTTTACTATTGTTTATTAAAATACAAATATATAGTCAATAAGAGGATCTCGAATATATCTAGATGTGTATGTTTATTATCTATATCTATATTTAATGTAATCTTTGTTTTTTTTTTTTTTTTTTTAATCTCCTTTTTTTATTTTACTCTTATTGAATCGCGGTAAATATTCTAATTCAATAAAAATTTTCGCGGGCGAATATTGACTCTTTCCTGTCTATTTGTTATTTCATAACCTTACAATAGACAATTTTTTTGGTTTTTTCCGCCTCTCCCCCAATGAAGTATTGGGAGTCTTTTCAAGAAAATCCTATCAGTCAGAGGTCTGGTCGTTCCACTTCTTCGCCTTTAATGTTATGTTTTGAATCTCGCATGGAGCTTCCAAAAAGTCTCTCCGAGTCATTTCCTCGTTTTATAACTCGGGACTCTTTTGTATCCTTGAAATTTTGTCTTCTTGTTTCATAAATTTACGATTTCGACATTCTGTTATTTTTATTATATTGTCTTTATCCATTGCTTTTTATGATGGTATTATAGACCATACATATTGACTCCTATAGTCTTTCTTATTTCTCTCCTCTTCTTTCTATCATCCCTTCCTTTTATCTACATCCCCTTTTAGTTTGCTTCACAAGAACTTAGATCCTATTTTTTTTAAAGAAATTGCGTTGCTACAACGTATATGTAGGATTTACCTCTGTATGATAGATGTATTTATTCATATAGGACTGTTTCTTAGTAATCTCGCCATCGGAAGCAATATGTTGTTATTAGTTCATTTTCTATAATTACATAAAAAAACAAAAGAGTAGGGTTCATTCTATTTTTTTTTTAAATCCCCTTTTTGAACCCTAAAAAAAACTACGAGTCACACACAACATAGCACTTTTAATTAAAAGCTTTCTCAATTTCATTAAATCTTAGAGAACGAGGTAGACTTTTCTTCTTTTTTTTTTCAGGGATTTAGAGGAAAAGAAGGCTCTTGTCATTTTTAATTCTATTACTGACCAGAATGGGAAGACCAAAAGGGTGGGTTATTTCTTCGTCTACGAAATCCAAATTGAACGCCTATACTCCATAGATAGTTTCGAATTGGATAGCATCAATAATCAATTTTTAGCGCGATTGTTTTGGCGTTGAATCTACCTTTTTTGATGCATCGCACGACGCAATTTTCTTTTCCCCCCTCCGCGAGGGCCTGCAATTTGTACTTTTACTCCTTTTTTTCGGTTTTTAGTTATTCATGGCTTTTTTTCATTGCCTTTCGGATGAACTCCTATTTTTTAATTGGAAAGCTATATATTCTTCAGAATGTAGGTTGTCTATTAGGTTCTTTCACTTTCGTCCCAATATTAAGTCTCTGGTTTACTGAATTAACGTCTTTTTGTAGATCTTTCTCTAATTCTTCATTGCTCCGTTTTTCTTTCTAATTGGGGAATCCACTATGGATTATGACGTGGATTGTATCGATTTCTTTTTGAATTTCTATATGGGTAATTACATCGGACCTTGAGCAGTCCAATTTTTTTATTATGTGTATTACTCGAACACTTGAGGTCTGCTTCTATTTTTCTATTCCGAGCCCTTTTTCCTATTTCTTTTTATATAGTTCTTGATACTTCCGTATTTTTTTATCTTCTGTAGACCTTCAGAAGAATTTTTTGGTTGTGCTAACCAAAAGGAATGGTGATTTGGTTGTCTCCAAGTCCTGAAACCAATGGATTTAGTTTTTTTGTCGCCATATTTTTCTATTCTATTTTTTTTTACCGGGAATCAATCTTAGATGATCAAAGATTATTTCGATTCTTTACTATATTTAGTACACTTGTTATATGAACCCATGGTTTTTTTAGTGGGAGAACTACCGTCCTCACGGAGCCCGAGGTCCTGAATTTTAATCATATAGTCATCTCCTGACTTCGGCTTTAGTGATGAATAAATTTGCGTGTCGAAATCCTATATATACATTTGCTGCTCGCCGAATAAACTCAACTTTACATGGATAAGATCTCGATAAGGCATGAGGTTCAATATCATAACAGTTTCTTCGTAGTCCCTGCCAACGATCTCATCGCAGAAGCTCCTTTGTACTCTGAACACCGGACATGTATGCTTTTTATTGGTGCTTTAAACCCGTTCGAACTTTAAGTATACGATCGGTTGGTACTTTTCTTGCGAGTTTTCTTAGCCCACTCTTCTTCTCTTATCCTAGTGGTATCCTTTCCAGTTTTAAAACTTGTCCAAAATAGTGTTATTCCCCGCTTACCTATTCTTTGTTTTTTTTTTATTTTGAATCTTTCTATTCTGATTCAGTTACGACGGAGATTTAGTTATCCGTTTCTTGCACTTTCATAACTTCCTCGTGAAATGCCGAGTTTGGTACGAATTCCCCCAATGTGCGACTACCATAGGAATTTGTTATGTAAATTAGTTATATGTTCCTTTCCGATATGAATCCGATTTGAGTTGCCAACCATTGCGGGTAAATGCTGATGCCCGGTACCACTTTACTATTGTTTCTTCTCCTCCTCATATTGACCTTTTTCTATTTTTTGCCAAGAAATGATGATCTACAAGGAGTCGTTTTTTTTTCGTGTCACAACAGCTGATTACTCCTTTTTTTCATTTAAAGAGTGGCATTCGATGTCCAATATCTCTGATCAAGTAATGGACAGAATATATAATAATGATGAATGGAAAATAGCAAATCCTTAGGCTGATAAGGGCGGATGTAGCAGTGGATCAAGGCGTGGATTGTGAATCCACCATGCGCGGGTTCAATTCCCAGTCTTCGCACCATCCCATTATTATTGCAAATTCCAACAAATGCAATTTTCCTATTCTAGTTACTATTTACTTAACGGCTACGAAGAATACAACTTATCACTAATATTTTTTGCCTTTTCCTAGTTCTTCTCCAAGCGCATGATAACCCACGGGGTTGTGGTTTATTTTTCTACCAATGGGGGCTTTCCCTTCACCCCGGCCCCCATGGGGTGGTCCACAGGGTCATAACTACCCCTCGTACACGGGCTTTTTACCTAGCCAACACTTAGACCCGTCTCTACCCAACTTTGTTGGTTCACCCCACATTACCCCACTTGTCCGACTGTGCTAAGCATTATTTGGGATCCAAACGGACCGCGCCCAGATGGTAATCTTAAGTGGCCGCTTTACCTTCTTTTGCAATCAGTTTCGCTCCAGCAACCTGCTGCTCTAGCTAATGCCCACCCCTTCCACGGTGTGATTTCATGTTTATGTATTGCCTGCCTAAGGGTCATATCGTTTGAAGGTAGATTCTTCTTTCTCCCCAAAAAACCCCTTCCCCAACTGTACAAGCTTCTTCCAAAGCTAACGCTTTCTAGATGTATATGACGATCTCTAGACGCTGATCTTATATATCGTAGGAATGAAGTACCACATGAGTTATCTATAGGAAAGGATCCAATCTAGCCGATCGCTCATTGTTAATGATCTTCTACATTCCTAGGTCACCGCGTTCCTCATCTGCTTATGTCTCAATGTAGCCTTCAATCCGAATGACTCTAGGAAATTACGTTCGAGACTTCTACATATTATGGGTAACGTAGGAGACATCCCTATTTTCCCCCGGGGGTCTTAATTCCAACGCTTAGCTTTCAATTCGCCTCTGACCCTCAACTTAAATGTGAATAACCCGTCCTCCTCTCGTTGAAACAAGGGCGCTCCGGTTCTGTGCGTGCTCAAACAATTTTGTCTTCTTCCATATTACCATCTCCTCTAGAGTCCAATATTTTCTATGAGGAACTAACTGAACCAATCACTTGCTGCCGGTTACTCACAGTTTTCTGTTTTAGGTCCCTATCCGTCGAGGTATCAATTGGATCATGATCATTCTAGTTTTCGTCGTAAACCTAATGGTTAACTTCCAATTACGTAATCATAGGTTCAAACCGCAACTCAAAGGTAGGGCCAATTTCCCATTGATATAGGAACTTTGTACCAGAAACAATAGTCTCGTCCAATTATAGCCCCTCTGGGTTAAAATAATATCCCGTCTCACCCCCCATAGTGTATGAGACAAATGTACGCATTTCGATTAGGGGCGTGTCTATGGTTACGATTCTACCAATATGTCCTTTTTGATTCCGTCGAAAATCGATTTTAGTATAGGCTCTTAGACCTCCCCCTCTATGCCTTGCGGTAATGAGTCCTCGGAATTACACCTTTACCACAACGGTCCCCCCCCGTCCATGGTATCAAATTATTTTGTGATTGGATTCACTTGCCTATCTATGGTGTCCCTTGCGTGTGCTCGGATAGGTGTTTTGTATAAAGGTTTCGCCTTATTATAATAATTCTTCCTTTAGTTTTTTCTCTATCTAGAATGGAATATAATAACCCGGTTAAAGGGTTGATCATACGTCTGTAATGCATGTGTCCCTAGAATAGGGCCCCATTCTTCTACCTTTCCGGGTAGTCGATGGCTATTCACTATCTACTACCTTAAACACCAAAAAGAGTTCGAGACCCAATGCGATTCGTGTCTTAGTGGAATCCCGAGCGACATTAAAAGTACTTGATTCTTTCCCAATAACCGAAGACTTTTTTCTGTAATACTGCGTATTTGATCATCCATAAATCGACTTTCCCTCCCTTGCTCTGATTTCCAGTATCGATAAGAATTCGAGTTGCTTATTGTTTTTCTATTTTATGGTATGAATATACCATAACCAATTCGTTATGTATGGATGATGTGAGATGCCATGTATAGAGAGCCAGTGCCCAGAGACGTAGGGGAACTTCCGGGTCGCATTGCATCCGCAGAATTGAACCCGCAAATTTCCCAATTAAGGAGTTGGGCTCTTTTAACGCATTCCCTGGTGCTTAACAGGGATCATCGTACATCGTAAATACCCAATTTCATATAGAAAGACATATCCAGAAAAATGAAATCGCAAATATTCGGAGATGGCAATATTCGAGATACTATGAACCCCTCTGGATCCTCGAATTGAAAGAAGAGATGAGAGGGGATCCAGATCCTAATTCTCCTCTATTTTGGAATATCATTCATGAGTCTGACTCAAGTGACAGTTCTCGTTAGCAAAGAATGACCTTGGTTATCAAAGATTGAACACCGGGTCCTTTACTTATGTACCTAGTTTTACATTGATAACAAGGATCTAATGAATTATGAAGTTTAATAGATCCTCTTTAGCAGAAAGACTTATAGTCCTTGCTCAGCACTTATTCCCAACCTCTATGGGGCTATCGTTTTCATTTAACCATCTCAGGGAAAATCCTTTTCGTTCCGCTTATCCCTATCGGGTATTTTAGTGATAGTTTCTATAGGCACTGGATTCGATCCTATTTGGTCAAATACCTAATAAAAATCCTATGTCCTTTTCCTTAAGTACGATGGCTTCTATTCCACAAGAAAAACGAAAGCACCTTTTCAATTCTTTCATATACTTGGGGTTTTTCTTGGAAAAGACCAATGTTCCATTACTAAAGGATTCGGGTCCCATAACCACGAGTTCCAGTGCCCTAGATCTTGTTCACTTAGCAACGAGCCCTATGAAGAGACTCTAGACTTTTGTCGGGAATCGAATGAATCATGATGAAAAAGGAGCAAAGAAATTGACAAAAGACTAGACTCTAACTAGTCCTTCACTCTTGTGTGTTCCTCCTCGTTTTTCTGTTTTCTTATTCGGGATCTTGCCTTTTCATGGTTCTCACTCGCCAACTTACTCGCGATTTCGCGAGAGAACAAATCCAAGGTGGTGAAGATCATGATTTCGGGGCTGGCATAGGCTTGCATTACCTTTTGCATTGCGGTCGATCTATCCTATCTTTTATCTTTGTTGCTCAAAGAAACGAATAAAACCCCTTGTCGAAGCCCTTTTGATAGCTCCCTGATCGGAAAGTTTTCTTCTCTTTCACGTATTGGGATCGTTTGATCGATTTCTTGATTCGCTATCTAGGTGCGGGCGCTCAAGATACAAACATGGATTCCGCAAACAAAGGGGAATTCGTATTCCCCCTTTTTTTCCCTGTCGCGTAAAAAAAGGCTTTACGGTCGAGAGCAATAGAGTTGGGATACATCTATCCGTCTGAGACCTTTTGGATTCGTAAGACCACCCTTGCAGTAGGATACCGTCTGCTTTGGGTTTCTTTTATGATTATCTCCTTCGAGGGATTTTAGATCGTTCAGGCTATTTAGTCGCTATTTTGGCTTTTACTAGTCCCTTTTCTCAGGGAATGGTTAAGGACCTCAGAGATTAGAGGAGAGTCGCCATGCGCAGCGAATTTCCTTAATACTTCCTACTGGGAATGCTCATGAATGCCGCATTTCTCCGTATTATGCCTTGAAGAGGACTCGAACCTCCACGCTTGTTAGCACGAGATTTTGAGTCCGCGGTCCTACCATTTCACCATCAGGCATCTTGAAAGTGAATCATATTCCATGCTATATATCGATCTAATGTGATACTTGCAAGTGAATCGTATATCCATGAATATGATAGTCTATCTAGATGTGAATATATGGATATTGCAAGGTTGATTCCTTGAGTATTTCGATCGATCGTCATATTAGCCTGATCAGACATCAAATAGCTTCGTTGCATTACCGTAGACACCTTATATGATCAAACAAAAAGTTGTACAATCCATTTCTCGATTCAATAGAGCCCAAAGATGTGCATATGGTCCCCAAATAGGATAGGATAGATATGTCAAAAGCAGTCTTGATACACCTATTCCTATCCTAATAGAATGTAATGACGTGGGGATTCCATGTAAACAGATATCCTATTTCCCAAGGCTCAATGACCCCCTTCTCATATAATAATGTGCACAGGTCTGTCCGGTATGGAATGACTTAAATCTGATGATCGCGTCGATTCCATGATTATACGTTCTTACCCTAGCGCCCAATTCCCATTTGGGGCGAGAACAGATCTACTAATTCTTTTATTCCAGTTAGTAAAGTGTCTTAACTAAGAATAGACCTAGCAGCTAAAAGAGTTATCCTAGCAATTGCAAGAATGGGTCATTTCTATTCCTGGGTATGAGAGATCTTCACACATACATTCATCTCAATTCGATGGAATTGTTTATCTAAAGGGATCTTCTATCATTCGCACATAAGGTTCATTTCTTGTTTCGTCCAGTCATTAATCACTTGACTATTTTTTAGATATAGTAGATAGAAAGAAGCTCGTAAGGAGTCCTTGAAACCAAGGAAATATATGCCTGCTTGCATCGCACACCAGAATAGATAGAGTTCCGAAGAACCGCTAGTGAGGAATCCTCCTAGGATCAGAGACATATGCTCAAGATAGAGCCACAAAAGATTTCGTGTATCTCCTGCATAACCCTCGAATGTGTATCAGTTCCGGTACGTAGACCAAATAATACAATGCTGCAAAAGTTCCTAGATTCATGGAGATATCGAAAAGCATATAAGTTCTCATGCTGCAATCCATCTTTGGTCTCTCCAACAAGTAATTCAATAATTTACATATCCCGAATTTGTTGCCCTATGGACGAATGTCAATCATACGTTTCATGCTTGTTTGAGTAAGTACAAGGAGATTCCCCGAATATCATCTAAGAATACTAGGAATTTCCAGAAGAATGCCATTCGTTTGTGAGAAATAAAAAGGAAATATCGAGAATTCGCGTGGCCGGAGCTGAAGCAGTCAAACTTTCGAAGTAACAGAAGAAAGCAACGACTGGATTGGGGGAGTCAGAGTCTAAAAGAGGATGCCATCGTTCTTTCTCTCTATGCACACCGTCATGATATTTCACTCGCACGGTCTGCCTAAGTGATAAAAGAAAGCAACCTTGTCTCTTTCTTTTTTGATTACCTTCCTCCGCGTATTATTACGCTGTACCGGCGTGATTAAGCTCCTCATTCTTTTCGAAATCGATTGTTCGAAAAGAAACTCACCTATCCCTTAACTTTTCGAGAATCCTTTCACAGTGGTTGTGAAGACTGACTTTTCAGCTCTTTCGACTTGTTTTCCGTAGGAGGCCAAGTCAGAAAGGTTGAGAAATACACGCATCGTATCTGATTCGTTCCCCAGATGCCATGAGATGATCATCTTAGGGTGTTCCTTTTGTCAACGAGCTCCTATTACACTCGTATCTCTGGAAGGATATAACCCACTATGTAGCATCTACGTCGATAATTCAAGCATTGTATACTCTTATTCCGATTCTTTTGTAGGACTACCCGTATAACGAGCTTGCACATGATCTGTTTATCATCAACGATATTCGTTGTTCCTGACCACCCTCGCTTCACCTTACTGTGAGTTGACAAAGATCACAATAAACTTTTGGTAAAGTTTATTCTTGTCGGTGGTGGGGATAGCATTTCTCATATCTGCATATCTATGGATTTGCCAAACCCAAACACCTCAAGATAGATAAGAGGTACGGCATTTGTCGAATCACGAACACACTCCTTTGAGACTCAGAGTCCATGAGAAAGGGGCTGGGAAAGCTTGAACCCGAAGTCCTACAGTGCTTGAGATAATCGCATGTAAATTCCTGGGGAGTTATCATTGTGTATTGAATAAGACCGGTTCACAATTTCTTGTAAGCTCGATCTCCCCCCCAGATGACATATAGCCAAGAAGAAACCATGACCCATAATAGAAGGTAGGCTGACCCCACCCATCGTAAATTTTCATAGTAAGCCTCATTAGACCGTAGATCTCTCTTGGTAACTCCAGACATAGGTAGGAACATAAACTGAAACATTCTGGAGCGTACAAAGATAGGTAGTAACTCGTTTAGCACCACATACCACACATTCCCCCTTAGAGTATCTTGTTAATACAATAACAAACTCTGTTATAGCCAATTTATGTACATTCAATGTATCTACGGATAGAGGACAATACATAAATTTGAACATTAAAAAATAGCATTGAAGATTTCGTTTGGCAATTTGTTCTGTTGTGGAAATTTCCGCAAAGCTAATTCTAGGATTCTTCTCGTTCTCCATCGGAACAATAGGGCCGTTATGCTTATTACTAGACTTGTTGACGAGAGAAATAGAACCAAGGTCTAATCTTTTTTGATCATGCGGTTCAATCGTCATCAGAAGAATAATTAGGACAACACAATTAGGATACATCTGGGAAAAGAACTTCCCTGGAAGAGAAGCAATGCAACGCTTTTCATAACAATTCTCGTAGAATCGAAATGAGTTTTTCATCTGTACTGCCGATCATGAATTAGTAACTGCCTCCAACTCCGAAAAGTCCCCGATTGTTTCTATTTTTTTGAATGTTAATATTTACGGAATCCCATGAAAGGAGCACACCCCCATATTCCATGCTATTCCATAAGATTCCTCTTCTAATTCTTAAGCAGCCCCCGAGAGGGCTTAGTTATCAGATTTCTGTTTTCTCTTTCTTTTCCTTTTTGTTTGTTTTTCGAGAAGATATCGTCCGATTCTCCTCTATTGAGTCTTTTCCGATCGCGATGTATGATCCATGTTTACAATACTAGATTCTGTTCTGGATTCCGAAATGTGCAAGAGCTCCTATTGGCCTCTGCCATTCTATGAACTCTCTTCCTTTTTGCGTATGGCACCCACCACCCCCTTTGCAGCATCTACTACTTCGGAACTTATTTGAAAGCCATTTGCGACCCGACGCTTTGGATGCTTCGAATAACCACTAATGGCAAGTCTCTTCCTTTTTAGATCCTATTTTCAATCGAACTTTCCGGTCGATCCTTTTTTAAAATTACGTCTTGGTTTTAACTCCTATATGGGAGTTAACTCTACGTTTCTTGACGTAAACAATATGATTTGTTTCTGTCTTTTGTTGATCTTTTTTCACGGCTGATAGAGAATCTTATGATAAGCCAATGAATTTTTTTCCGTCTTTCATTAAACGTACCCACCATGTTAACTAATCGATTACGAAAATTGGATCGGATTTGCAGTTCTTTGTCTGCAGTACCTCGACGGTACATGACGTGAAAGAGGTTCAAGAAATCTCCGTTTTCCTTTTATAAAAGGTCTTAAAAACGCTCACTTATTTTTTTGTGGTCTTTTTGACCCCATATTTTAGGGTGGATCTCGAAAGATAGGAAGATCTCCCTCCAAGCCGTACATAAACTTTCATCGAATACGGCTTTCCACAGAATTCTATAGTGATCTATGAGATCGAGTATGGAATTCAGTTTTACCTCCTCCACTTACAATTGAGTATCCGTTTCCTCCTTTTCCCGTCCAGATGCGAAATCCGTATTTTTCCTATCATACCATCAAGTCCTTAGGTTTCCGAAATAGTGAAATGGAAAAAGAATTGCTTCGAATCCTGCTATTTGACTCGGACCGTTCTGAAAAAGTCGGGTATTTTCGAATTGGTTTGTTGACACGACAAATAAGGGAAAACACCTGAACGAATTTCCAATATTGACCTTTGACTCTAAAGAGTTCCCGAATCGAATCTCTTTAGAAAAAAGATCTTGTCTCTGGTAGCCTCTCCAGTCCCCTACGAAACTTTCGTTATTGGTTTAGCCATACACTTCACATGTTTCTAAGCGATTCACATTGCAATCCATCACATTGAATACACGTCGTTTATAATCATACAACGCCCTAGAACCCCTTGTGACGATTCTTTACTGCGACAGCATCTAGGGCCCTCGATAATGCGATTCTCACACCGGGTAAATCCTTAACCCTTCCTCCTCTTACTAATACTAACAGCCTGTTCTGTAAATAGGGCCAATACCATGGTATATAAGCATGATTTCAAATCCAGAGGTTATCGTACTCTGGCAACTTTACGTAAGGCAGAGTTGGTTTTTTTGGTTGATAGTGGAAAAGCGACAGATAAGGTCACCGCCTTCCTGTCCCCTCTACAGACCGTACATGAGATTTTTCACCTCATACCTGCTCCTCGTTCAATTCTTCGAAGGATCCTTTTTTCCTCGTTCGAGAGTCTCCGCCCTTCTTCCACTCCGTCCCGAAGACTAACTGACCATTGTAGTCACTTTTTTCATGTTCTAATTGAACACTTTCCAGTTATGATTAAGGAGAAGATTGTTCTTTTACCAAACATTATGGCAGTCAATCACTTCTTAGAATAAGAGAAAATCTTCTCGTATCAATCCCCCTTGCCCCTCATTCTTTGAGAATCAGAAGGATCCTTTTTCGAGGTTTCCATGTCTGCATTTGGAATCTGGGGCTCTTCTATCTTCTGACTTAGTTTTTGTTGCTTATTCTTTATTTATTTCATTCGATTTTTTCCCCTCTTCCTCTATCCTATGCCTCTATGGAAAGCGTTTGCATCATAGAGAACCTTTTCCTCTGTATACTCTATATTTTTCCATTCCATTGTCTTCCCGACACTTCCCAAGAAAAATCCCGATTGGATCCAAAATTGGACGGGTTAATGTGAGCTTAAGCCCTGGCGGTTAGGCACCTTCAAATAGTGATCCATTTTCTAACTGGCTTTCGTGCTTTGGTGATCGTCCCGAATCCTTTTCGATGACCTATTTGTTTGAAGGGATTCTAATAGGATCCGTCGATTGCCTAAGACCCCGCGTTAGCGCATTACCGGTGAAAGTATACAGAAAAGACAGTTCTTTTCACTTGTCGATTATCGTATATAATTCGTTGTTTCTATTTCTATATATCTATTGCTATATATTGTATTAGTTTCGTAATACTATTCATTAGTTAGCGATCCCGGCTCTTGTGAGTTTCTTTCTTCCGTGATGAACTGTCGGCGACCAGTCCTCTCCATTTTTTTCCTGTACCGAGGAGAAAGGGGGCTCAGCGGAGAGGAGTGTACCAGGTATAGAAGCACAGCAGTCCAACCCTCTTTCAATATGGAACCTGATTCTGCAATGCACAACGTAAGTGGTTTGGGGTCCCTCATATCGATCCGAATGAATCAGTCTGTTCTACAGAGGTCAATCTTGCCCTATTAGGCAGAGTATCGCACGTTCGAAATTCTGTCTCGGTAAGGACATGGATTTCTATTACTAGGAATCGTAAATGAAAATGAATTAGTTAATGGAGGGCTCCATTTCCTTTTCCTTGTAATGTGTGTCCTAATAGAAGGAATGTGGTCCCTTTCCATTTGTCGAGGTCTCAAAAAAGGGCGTGTAAACAGATAGAAACTCTGAATGGAAATTGAAAGAATGTAGGCCCCTTCTCGGATGGTAGTCTTTGGCGCAAGAAAAGGGCGACCCTATCATCTTTACTTGGTTCTTCTTCCCCCTTTTTTAAGAATCCCGAGTCGTGGTTCTTCGTCCTACCAGTATCGAATAGAAATGCTGACAGATCTTCTTCATGGACACCGCTCGTTTAGTATCGGAAAATCGTACAGATTTTATGAAACCATGTGCTATGGCTCGAATCCTAGTCAATCCTATTTTCGATAGTGACCGGGTTACAATTGAATCCAATTTTTTCCATTATTTGCGATCCATATATTGTTGAAAAGAAAGCCCGGAGAAGGGGGCCTTGAGTTTCTCGCCCCTTTGCCTAGGATTCGTTAATTCTCTCTTTCCGAGGGGAACGGGAAGGATATAACGTCAGCGGTAGAGTGGTCACCTTGACGTGGTGGAAGTCATCCAGTTCGAGCCTGATTATCCCAAAAACCCCAATTGATTTTTCTATTTTGACTTACGGCCCCCCGCCCGATCGAACGGGAATGGATAAGAGGCTGGTGGGCTTGACGTGATAGGGTACGTGGTGCAAACTGCGTGTTGGCGAACTCCAGCTAATAATCTTAGCGCATGGATACAAGTTTATCCTTGGAAGGAAGCGACAATTCCGAATCCGCTTTGTGATCGCGAATAAGGAAGCTATAAGTACTGCAACGATGGAAGCCATGGAGAGTTCGATTCCTGGCTCAGTGATGACGCCGTCGGATGCTCTACACATGCAAGTCCGAACGGGAAGATGGTGTTTCCAGTGGCGAAACGGGTGAGTAACGCGTAAGAACCTGCCCTTGGAGGAACAACAACTGGAAACGGTTGCTAATAACCCCTTAGCGTAGGCTCAAAATGCGAAATCACGCCCAAGGAGGGTCTCTCGCGTCTGATTAGCTAGTTGGTGATGCAATATCTACCAAGCCGATGATCAGTAAGCTGGTCCGAGAGGATTATCACCACAACTGGGACTGAGACCGCCCAACGCCTACGGAGGCAGCGTGGGGAAGTTTCCGCAATGTGCAAAGCCTGACGGAGCAATGCCGCGTGGAGGTGAAGGCCCCTGGTCTTCACCTTCCTTTTTCTCGGAGAAGAAACAATACGGTTATCTGAGAATACTCGGCTACTCTGTGCCATCATCCGCGGTAAGAACAAGGATGCAGCTTATCCGAATGCATTGGGCGTAAAGCGTCTGTCTGGGCTTTTTTTTCAAGTCCGCGGCCGTCAATCCCAGGCTCAACCCGGACAGGCGGTGGAAACTACCAAGCTGCGTACGGTTATGGGCAGATGGAATTCCGGTGGAGCGGTGAAATGCAGTGAGATCGGAAAGACCCAATCGCGGAAGCCCTCTGCTTGGCCACACTGACCACTGAGAGACGAAAGCTAGGTAGCAAATGGATTAGAGACCCATATCCTAGCCGTAAACGCTGGATACTAGTGCTGTTCGACTCGACCCGTGCAGTGCTGTGCTAACTGTCGTTAATTTTATCTCCCCTGGGAGTCCTTTCGCCATACTGAAACTCAAAGGAATTGACGGGGGCCCGCCAAGCGGTGGAGCTGTTGTTAATTCGATGCAAAGCGAAGAACCTTACCAGGGCTTGACATTCCGCGAATCCCTTGAAAGAGAGGTTGTCCCTCGGGAACGCTGACACAGGTGGTGCATGGCGGTCGTCAGCTCGTGCCGTAAGGTGTTGGTTAAGTCTCGCAACGAGCGCAACCCTCGTGTTTAGTTGCCACTCTGAGTTTGGAACCTGAACATACCCGCCGGTGTTAAGCCGGGAAGGAGAGGGCTTAGGCCAAGTCATCATGCCCCTTATGCCCCTGGGCGACACACGGCTACACTGGGCGGGACAAAGGTCGCGTCTCTCGCAGGGTGAGCTAACTCCAAAACCCTCTCAGTTTCGGATTGCAGGCTGCACTCGCCTGCAGAAGCAGTGATCGTAGTAATCGCCGGTCAGCCAACGGAGGTGAATCCTTCCCGGCCTTGTACCCCCGCCCCACACTATAGGACTGTCCATGTTTTTAGTCATTACCCTTAACCGTAGGATGGGTATTGCCTAAGGCTATTCTTGCGACTGGAGTTAAGTCGTAACACGGTAGCCTGCTGTAAAGGTGCGGCTGGATCACCTCCTTTTCAGGGAGAGCTAATGCTTATGCTTATTGGTTATTTTGTTTGACACTGCTTCACGCCCAAAAAGAAGGCAGCTACGTCTGATAACTTGGATATGGAATCTCTTTCGTTTATGGTGAAGTAAGACAAGCTCATGGCTTATTATCTTTATCCTAGGTCGACAAATTAGTTTTATAGTGGGATGGATCCCCTTTTGACGGTCCCCATGCCCCCCCCCGTGGGTGTGCGGTCATGGGTGTCAAGGAAAGGGATGGAGTTTTTCCTCGCTTTGGCGTAGCAGGCCTTCCTTTGGGAGGCCCCCGCACGGTCTTATTACTCAGTGGTAAGCGCAGCCCCTGATAATTGGGCGTCCGTTGGCCTGGCTGTGAGGCTCTTCAGCCACATGGATAGTTCTGGTTGCTCTCAAGCTCCTGACCCCGAAATGTGGATCATCCAAGGCACATTAGCAGGCGTAATCCTCCCTGTTTGAATCGAGTTGTGAACCACACAAACTTCTCCTCAGGAGGATATATGGGCGATTCAGGTGAGATCCCATGTAGATCTAACTTTCTATGTCACTCGTGGGATCCGGCGTCCGGGGGGGCACTACGCTACCTCTCTTCTCGAGAATCCATTACTCCTTATCAGGGTATGGAGAGCTATCTCTCGAGCACAGATTGAGGTTCGTCTCAATGGGAAAATGGACCCTCACAACGCATCTTCACAGACCATAACTACGAGACACCCTTTCATTCTGGGGTGACGGAGATCGTACCATTCGAGCCTTTTTTTGCAATGGCTTTCCCCGGGTCGGAGAAAGCCAGCAATCAATAGGCCTTTCCCTACTCCTCCCTTCCTGAAGAAGAACGTTAAATTCTTTTTCCTTTCTTCCGCAGGACAGATGTTGGATCTAGCCATAGAGTACTCGTTTTAAAACTAGCAAACTCTTGTCTTCGTACTCCCTAAGTCACTACGAGCGCCCTCATCATGTGCAATGGGTGGGATTTGGTCTATTATCTATCTCTTCCTCGAAATGGGTAGCAGAGCAGGTTTGAAAAAGGGCTAAGTTGGTCTAGGGTGGCCGGAGTCCTCTTAACAGCCTTCCTTTTTTCTGCCTCCTCGGAGTTATTTCCCCATGACTTGCCATGTAAGCTCGGGGAGAGGGAAGAAGCACCTTGAATTGAGGCGCAGTACAACCTCGCAGATTGTATTTGCTGCGTTCGGGTAAGTGATTAAGTCGCTCCGAAAAAGGAGCATTATTCTCTCCACTTTGGTTGGATCGTAGGGGCCGATGATTTACTTCACGGGCGAGTCTCTGGGTCAAGTCCAGGATGGCCAGCTGCGCCAGGGAAAAATGAATAGAAGAAGCATCTGACTCTCTTCATCAGCATTCTTTGCCACTTACCCACGTTGGCTCGGGGGATAGCTCAGTTGGTAAGCTCCGCTCATTGCAATTGGTTCGTTCGATACGGTTTGCGTCTGAATTGTCAGGCTGTAATGGTAGTCTTCTTGTACCTGACCGGTGGCTCACTTTTTCTAAGTACTGGGGAAGATGACTGACACATGCCACGGAAGACTCTACGGAGAGCAAAAAGAGGGGCTGTCCAAAAGGTCGAGCAGGGTAGGATTGCAGTTTGGTCAGATCTAGTATGGATCGTCTGGACATAGTTTGAGTCGCGGCTCCCCTAGGCTTCCCTCATCTGGGATCCCTGGGGAATGCGAATCAAGTTGGCCCTGCGAATAGCTTTGCTGGCTCTATCTCCCTTCAACCCTTTGAGCGAACTGTGGCAAAAGGACGGAGCCAATCCATGGACCGCCCCATTAGCCCACCGTCCGTAGTAACTATCGAGGATACCCCAAGGACGCCTTCGGCGTCCATGGTCCCGGACCGACCATATAACCCTGTTCAAGTAATTGGAACACATGAGCCGTCCGCATCCTCGAGCGGTTGGGCCAGTAATGGGATCGGAGAAGGGCATCACGTCGTTCTTAAAACCACAATCTTAATTAAGATCACGAGTCGGCGGAAAAAGGGAGAGCTCTCCCCGGTCCTGGTTCTCCTGTACTGATTTCCCCGGAACCACAAGAATCCTTAGAATGGTATTCCCACTCGCCACGCTTTTGTTTGAGATTTTGAGAAGAGTGCTCTTTGGAGAGCACAGTTACGTGAAAGTTGTAGCTGTTTCTGGGTAGTTATTGTCTCTCTTGGCCGTCTAGGTATCTACCCTCGGGTAGCCTGAGAGGCGTGTTTACCTCTGTGGCGGATGTCAAGCTGGTTCGAGGTCCAGTCTTTATCTCAGCCCCTGTGAACTTATCGGCGTACTATGATAGCACCGAATTTTGCCAATTCGGCAGTTTCGATCTATGATTTTCGCATTCATGACGTTGATAGATCCGTCCATTTCTTATCACCTTAAGTTGGCTAGCCTTAACGTAATGGCGATGTGCAAAGGGAAAGCTGGCGGTGGTACCTAGTACCGCAGAGACGAGAAGGGCGTAGGCAGCGCGAAAGGCTCGGGGATTAAATAAAGCATACGATCCGGAGATTCCCAAATAGGTCAACCTTTTGAACTGCCTGCTTAATCCATGAGCAGGCAAGAGACACCTGGCGAACTGAACATCGTAGTAGCCAGAGAAAGAAAGCAAAAGGATTCCCGTAGTAGCCTGCGAGCGAAACTGGGAGCAGCCTAAACCGTGAAAACGGGTTGTGGGAGAGCTACAATCGTTGTGGCTGCTATTCACGAAGCGTTTGAGTGCCGCACCCTAGATGGCTAAATTCCTACCGAAAGCATCTACTTCCGCTCTGACCCGAGTAAGCTGGCACGTGGATCCCGTGTGAATCAGCAAGGACCACCTTGCAAGGCTAAATACTCCTGGTAACCTGATAGCGAAGTAGTCCGTGATGAAGGTGAAAAGAACCCCCAGTGGTTATGAATAGACGTGGAACCGTGCTGAGCTCCCAAGCAGTGGATGGGCAAGTGATGCTCCTGCCGCGTGTCCCTGTTGAAAGAATGAGCCCGGCGACTCATGGCAGGGGCTTGGTTAAGTGAACGGGAACCACCGGAGCCGTAGCGCAAGCGAGTCTTTCATAGGGCGATTTTCACTGCTTATGGACCCGAACCTGTGTTTATTCTTCCTGACCATATGACGCTTGGATGAACTCACGAGGCGAACCGCTGTGTGAAGAATCAGCGTGATTTTTTGTTAGGGGTGAAATCCATCGAACCCAGAGCTATCTGTTCTCCCCCGAAATGGGCGTTGAGGCCAGCAGTTTGACTGGACATCTAGGGGGTAAGCACTTTTCCGGTGGCTGGCTGCGCGAGCGTTACCAACTCCGAGGCAAACTCTGAATACTAGATATGACCAAAAATAACAGGGTCAAGGTCGGCCAGTGATACGAATGGGATAGCCTTCATCGTCGAGAGTAAACATCCCGACACCAGCAAGGCCCCTAAATGACCGCTCATTGAAAAGGGAGGTGGGGGTTCAAAGACAGCCAGAGGTTTGCCTAGAAGCAGCCACCCTTTAAAGAGTGCGTAATACTCACGGATCGAGCGACCTTTTGCTCTGAAATGAACGGGGCTAAGCGATCTTCCGAACTGTGGGATGTCAAAATGCATCGGTAGGAGGCGTTCCGCCTTAGATGGAAGCAACCGCGAAAGCGGGGCGACGAAGCGGAAGCAGCATGGTCGCTTGAGTAACGAAACATTGTGAGAATCCAATGCCCGAAACCCAAGGTTTCCTCCGTCAGTTCGTCCACGAGGGTGCGTCAGGCCTAAGATCATCCGAAAGGCGTATCGATGCCAACAGGTCAATATCCTGTACTACCCCTTGTTGGTACGGAGGACGGAGATCTAGGTTAGCCGAAATGGTTATATGTTTAAGGACCCAAGGTGACCCTGCTTTCAAGGGTAAGAAGGTAGAGAAAATGCTCGAGCCGAGGTCCGAGACAAGCGCGCAGCGCTGAATTATGAGCCCCTGTGGACTAGCCATTGCTTTCTCCCGAGCCATACCAGGCAGCTCTACTGCGCTAAGTATGTAAACCCATTTCCATATCCCAGAAAGCTCGAACGACCTTCAACAAAGGGATAACCTGTACCCGAAACCGACACAGGTTGGGTAGGTAGAGCGACCTAGGGGCTCGAGACAACTCTCTCTAAGGAACTCGGCAAAATACCCCGTAACTCTGGAGTAAGTTGCCCCCTCGCAAAAGGGGTCGCAGTGACCAGCCCGGGCGACTGTTAACCCAAAAAAAACACAGTTCTCCGCAAAGTCTTATACCTGTTATGGGGGCTGAAACCCTGCCCAGTGCCGGAGTCAAGTAATTTGGTGACTGATGACAGGACGCCGGCGACCGAAGCCCCGTGACCGGCGGCCGTAACTATAACGGTCCTACGGTACGCCATTCCTTGTCGGGTAAGTTCCGACCCCACGAAAGGCGTAACGTCTGGGCACTGTCTCGGGAGAGACTCGGTGCAATAGACATGTCGTTGAAATTCGACTAACCTGCACTGGACTAAAGACCCTAAAACTGAAAACAGGCCCCCCCCTCCCCAGGACAACCTTTTTTTTTTTTGTTTTTTTTTTACCCTGGTTTCCCTGGGATTGGCCTTTGGGCCTTTCCGCGCAGCTTAGGTGGAGTCGAATAAGGCCCCTTCCGGGGGGCCGAGCCATCGTGAGATACCACTCTTGGAAGATCTCGATTCTAACCGTGTGTCCAGACCCGGGCCAAGGGACAGGTCCCCCCTCAGGTAACAGTTGTCTATTTGGCGTAGGGCCTCCAAAGTAACGAGCGTGCAAAGGTTTCCCGGCAGACTGACATTGGTCCCTCGATTTGCAAAGGCAAAGGTAGGCTTGACTGCAGACTCCCCGTCGGCCGAGACGAAAGTCGCCTTATTGATCCGACGGTGCCGATGGGAAGGCCGTCGCTCAACGGATCAGTTACTCAGTGATACATGCTGATCTTCCCCAAGAGTTCCACAATCGACGGGAAGGGTTTGGCACCTCGCATCGGCTCTTCGCCACCTGAAGTGTAGTGGTTCACGTTGGCTGTTCGCCCATTAATGCGGTCTGAGCTGGGTTCAGATCGTGAAGACAGTTCGGTCCATATCCGGTTGTGGGCGTTAGAGCTTGAGAGGACCTTTCCTAGTACAGAGGACCGGGAAGGACGCACCCTTGGGTAACCAGTTGCGGGCCTACGGTAAACGCTGGGTATCCAAGTGGTAGAAGGATCACTGCTGAAAGCATATAAGTAGTAAGCCCACCCCAGATTAATGCTCCTCCTCCGACTTCTAGAGCCTCCGGTAGCACAGCCGAGACCGCGACGGGTTCTCACCCATAGGTAGGAGCGACAGAAGCATGGAAATAGGGAATACGGTAGCGGCGAGCGAGCCGGTTTAATAGGTGTCAAGTGGAAGTGCAGTGTGTATTCGCTTATGCATCCTAACGACGAACGATTTGAAACCTTTTTCCTACACGACCTGATCAGCTCGTCAGGCACTTGCCACTATCTTCATTTTCACTCTTTATGAAAATAAAACCAAAAAAAAGCTCTGCCCTTCCATCTCTTGTAGATAGAGAGGGAGGCAGAGGCCTTTGGTGTCCCGTCCAGTCAATAATTGGGGCTTCACAATTACTAGCCATATTTCTCTCATGCCTTTCCCTCGTCATGGTTCGATATTCTGGTGTCCTATGCGTATAGGAACCACACCAATCATCCCGAATTTGGTGGTTAACCTACTGCGGTGACGATACTGTAGGAGGTCCTGCGCAAAATAGCTCGATGCCAGATTGATAAAAGCTTAACACCTCTTATTGACTTTTTCCTATGTTGAATACAAAAAGATCCAAATCCAAAATTCAAAGGTCGTCTTATTCCAACCTCAATCATCACATCCCCTCTCCTCCCACTTCACACCCTCGACGCACTGTTCTTTATAGAGATAAAGGTTGCTTTCCCATCTTCTTAACCCGAAATGAAATGGCTGAGAAGGGAGGTCCTTTGGGGGGTCCCCCCGGGAAAGATTCCCATGGAGACGGGTGGGCCTGTAACTCAGAGGATTAGAGCACGTGCTACGAACCACGGTCGGGGTTCGCTCCCTCCCGCCCAAGCCTATCCAAAGGGGAGGGCTTTACTTTCCCCTTAGGTAGAAAACCCTGATCGGGATAGCTGACGTAAAGCTATTGAAACTTGGGTATGCTCTTTCTTTTGTCGAAGTGGAATCGTAGACGAATGTATCGATAGATACCTGCAATAGAAACAAGATAGCGCACGGGTTCCTATCCACTAAGGGTCAGCAGCCCTTTAAATTCATTCTTTCTTCCTTACATTAAAGAATGAATCAAATCTCCCCAATAGATTCGAACCTACGACCGTCAGTTAACAGCCGACCGCTGACCACTGATCTACGGAGGAACAAGGGGGGATTCGACCTCCTAGAGTTCAACTCCCGCTCTCAACCATGAACACTAGAGTCCGAAGCTCTTTCGTAACTCCCCGGAATTTCTTCGTTAGTGCTCCGTTCCATGCCTCCATTTCATATGTAAGCCCAGAGTGGCTCTATTTCATTCTATGTCACTTCCTAGCCTTCCTATCCATTTACGAGCCATCCCTTTGGTCTTATTGACATAAGAGATGTCATTAATACTATCTCTTTCTATATAATGAGACAAGTAAGAAATTCTCATCTAAACAATCGAAATTGGCATATAGAAACTCTAAAGAAAGAAAAAAAGAGACCATGCCCGGAATTTTCAAATCTTTTCTACTTAGTAGTCTAAGTGTCTCGATGAAGGATCATTAATTCGGGTCGTTGGGTCGGACTCTATTATGGTTTCTGACCACATTCTCCAGGTCCCCTCTTAGATCTCTTTCTCCCATCTGGATTAGGAAGAATGCGATATTCGCGCGACTCACCTGGTGGTTTCATAGGGCAGCCTCATGATCTTCATATCGATCTATTTATCCTACCTCTGCATCTATTCGTTTCTTACTAACGGTGGAAGTCCCATCCATTTGTTATATCATGGACCAAAAACGGATCTGAATGTGACTGACATGCCGATCTTCACATGTCTCACTTTTCACGATACCTAAAAGGTGGAATAGCGATTTTTTCTAACCCTTTCCCTAACAGAGAATGTTCCATTACTTTGAGAATTGATTTCTATCTCAAACTATAGCTATTGCATTAAAAAAGAAAGAAACAATAGAAGTCGCAGACTCGGAATGGTATGATGAGAGAAGATTCTTTCTGGTTTTCTTGTTCCTGAAAATATTCTATCTATCTCCTAGACGCCTGTAGATAATTGCGAATTTTCATGTCTTTCAATCTCTACTCGTAATTGGACCGTTACGGAGGAGATCCTCCTTTTGCAATGAAAACTACCATAAAAACCCTCTTGGACAATTTCGAAATCATCAAGCGTCCTTATACATATGCAAAAATTCATTATTTGGCCCCCCATTTGATTGAGAAGATTTTAACTTGTATGAATCGGGGGGGGCTAGTGTTGGATACGAATAATGGCAGTTGTTTTCAGTAGTTGAAGGATACGATGTACCACATTTCTTTAGAGTACTTAATAGCCTATTTCTTATACCATATCTCTATCCGTGAAATTCTCGAGCCGAACGATGGATGCTATGCTATTTTCATTGGCTTAATGATATCAATTAAACGGTGTATCATTCCATAAATTGGATATAGCAATAATAAATCAGCAAAATTCTTTTATTTTAGATAGAGAAACTTTTCTTCTATCTAAAATAAAAGAATGTACCCTTCATCCAATCATTTGCTCGATAAAAAATCCAAATTCCGTAGTAGATAATAAATTGCAAATTTTGTGTGTCCAGATTAAATAACTTCAAAAATCACTGACATAATTTTTTTTATTTTTCCTGATCATAAAATACATTAACAAGAGGAGTTATAAAACTTTTGGATTTATGGTAAGAAGAAACAGAAGAAACTGGTTCTGTTGAATTTCAAGTATTCGTTTCCCATAATACGAGACTTGCTTCACATTTGAATTACACAAAAAAGATTTTTCATATCTGTAAAAAGGTCTCCGAAGACTTTTGGGAACACGTCCAACGTGCGTGCTTATTTGGCAAAGAAAATAAGTACGTTTATAAGAAATTAATCAGTCGTTGGATATAAGGGAGCGGGAATTTCATCGTTCGATTTTTTTCTTATGTTTATTTGTATCTTATGTAGTCTTAGATTTTGCATTTTGATGAGCCTCGTTTTGAGGACTTCATGTAATAATCCCTTTTCACATGGAATAATGATTAAGGACGAAAGGATAGGATCTACCGCTTACAGAAAAATCTCATGATAGTTCCAATATTGGGCCCTCAATCCACCCTCAATGCATGGTTGTTTCTTGACTGATCGTTACTCTCGAGGGTGAAGATGTTATTGAGTGAACCGAACCCATATTATTCTCTTTACCAGAGATGTAAAAAACTCGGCAATAGGAAAAGCTACTTAGGCAGATATAGGGGAATTCCTAAGAAAGAAAAAATAAGAACACAGATCATACATAAAAAGAATAATAAGACGAATTCGACCCCCCCCTACTATTTAATTTCTTCTCCTATACAAAACTAAGCATAACCTACTCCATTGTTAATTCCATCATTACACCCTTGGCGAAAAAACTGCTTTAGTTCGTTAATCCTCTATACCCAATGTAAAGGTCCTAGTATAGGAAATATCTATATACCCCGGATATATGACCACTATATATCTTATTTTTTTAGTTGATGGAACAAATACTTTTTCGGACCCCCTTTTTACAAATGCATTTATTAATCCAAATTCTGAAAAAAAGAGCAGCCTATCCCTAAAACATATATGTATGAATAGCCCAAAAATAGCTCGACTTACAGAATAATGCATTAGTGATAAATTCATATGAATTTTATGAGAATTAAACTTTCTTGTAAAAATTGATTGAATGGAGTTTAGCCACTTTGATAATCTGGTTATTCCCCCTATTTCATTATCAAATGGATTCCTATAGATCCAATAACAAAGTACAAAGCAGTAATATAAGAAGAGAACTAGCTAGTATTTCCCGTTCAGAGGCTGACAAGTGTTTTTAGTCCCCCAATGAATACTAAAGGACCCTACCTATTTCCTGTATTACCCTGCATTTTGGATAGATTTTGTGAAAAAAAAGAAACTCCACTCCACTCTTCGCTGTTGATAAAACAAATCTCTATTGACTCCTTTAGATATCCTTTTTTCCCATAACGATATTGAATACAACGAATCCTCTTTAGACTCTGTAATTTTGACTAATGAACAGAAATACCCATCAAAAGTAGTAAATAGATCCGAACAGATAAAACGCAGTGTAATCCTGCATAAAAGAAGCTATTATTCCAAAGGGTGAATTAACCAACTATTCCTAAGGATTTCATCTTTGACCAGAATCAGCAAGAGGTGGAATACCACAAAGGAAAGGGTAACCCCATAAAAAAACAAGTTCTTGTAATTGGAATGTATTTTCTTAAACCACCATAGAACCATATTCTGACTTTTATCTGTGAATATCACCAAGAGGTTCCATTGAATGAATAACAATCCGGATCCAAGATAATAACGCTTCGAATAAGCAATAGTGATCAAATGAATAGAGCAGCTTGATAGAACCTATAACCTAGAACTAACATCATCGAACCCCAATTGAGACATTGTAGAATAGGCTAAGCTTCTTTAATATCTCTCTGGCAAGAGCTAGATGGCCCTAGAAAGTTTCGTGTACCATTAAAGCAATGAAACTCATTATCAAAGGTAGGGATATGAAAAGAGAGAAGTCGAGCTAGAGAAAATCCCCGCAAACCATAGTTTGCTGCGTGTATAGAGTGAATGGGGGTGGGGTCCTTCCATAGCATCGGTAAACCATACGTGGAAGAGGGAATTGTGGCCGATTCCGCAACTGCACCAAGGTAATAATTAAAAAGCCACACAAATAGTAGCAAGGAGTTAATCTCATTAGAGGTATCCAGTATATCTATTTTAAACAAGTCCCGAAACTCTAACTACCCTGTTATCCAAAAAAAACCTAGATTCCTAATAACAGACCAATCCCCTCACGATTAGTTAACAAAAGCTTTTTGACATCGCACTCGCTGCAATTGCCGTGTTAAACCAAAGCCTATCATAATAGGACACATTCCCACAAGCTCCCAAAAAAATAAATTTGTATCAAATGGAATAGTAACCAATCCAACTGGATATTGAAAAAACGTTATATAAACAAAAATCCTCAAATACCCTCATCGTGAGACATATATCATCACTATACTAAGCACCAGTGCTACATTAGTATAGTATAACATTACATAAGCGTGTCGATTAAGTACCAAATTCTAATGAAAAATCATTATTGACGGTCCAAGACCATATATTATTGATAATAGAACTCCATTTATTTTTGAATAGACAGGTAACTGAGAATCCGATAGCTATACTTAAACTTAAACACTAGGACAAGCCCTATGCGACGAAGATTTTTTGGTTGCCTGTTGGAAAAGAAAAGTCCAAACCCCTTGACATAATACTGGAAGTGGTAGAAGAGGATTCCCATGCATATTGATATGTATGTTTCCATAGAAAAGAAATTGCAATTTTATTGAAAATTTTACTTCAATTTTTCTATAAAATTGAAAAAAGTTTCTCGATTCACCACAATTCTTATCTATTTCTGAAGGATATAAAAAAATACTAGAATTCTTAATTTTTCAAAATTCTCTTGAAACAATCAAAAAATCAGAATACTTTTTTGTTGGGTAAAGTCAAAAAGTTTATGAAATACCTCGTTACCTAGTTATTACCTAAGAGGACTTTTTTATTAAATACAAAAAAAAAGATTGCACATTTTACGTTTAATCTTTTTTTGTTTAAAATGAAGCAGCTCCCTTTTTTCGTAACTCAAATGATTGTGAATTCATTCTGGAATACTTTATTAAACTATTTATTGAATTTTCCCTTCCTTTTAACCTCCCGTCTTATATGGGGGGATAGGCCCCCATACCCTTATACTGTATATGGAGATATCTTGAAATATAATTGATTTAAAGTAGAAAACCTTTGTATTTCTATTTATAAACAAGTCTAAAAAAAATAATAATATGTTAAAAAAACTCTTGTCTTATCCGATTAGCCAAACTGAAGTAAAAAAGAATCCAGAATTTCAATAT	*	NM:i:4206	ms:i:37016	AS:i:36348	nn:i:0	tp:A:P	cm:i:780	s1:i:7344	s2:i:5256	de:f:0.1115	rl:i:0
[truncated: 3,048,095 more chars]
