# Supplementary material for: Full-length chloroplast genome of Dongxiang wild rice reveals small single-copy region switching
Source: Front Plant Sci. 2022 Sep 29;13:929352. doi: 10.3389/fpls.2022.929352 (PMC9559570; doi:10.3389/fpls.2022.929352)
Supplement: Supplementary Data Sheet S3 — Contains all junction reads (in the ssc-f.sam and ssc-r.sam files) aligned to the SSCF and SSC-R cpDNAs (in the ssc-f.fa and ssc-r.fa files) of DXWR159 to validate LSC-IR1-SSC and LSC-IR1-ssc. [file DataSheet_3.zip › ssc-r.sam]

@SQ	SN:c14r	LN:134509
@PG	ID:minimap2	PN:minimap2	VN:2.23-r1111	CL:minimap2 -a -o miniout_c14_4.sam -t 16 c14_4.fa miniout_c14_4.list.uniq.fa
m54269_180730_070446/41222741/0_31042	0	c14r	79089	40	3S17M4I14M2I2M1I4M1I3M2D9M1I10M3I29M1D9M1I1M1I8M1I8M1I5M1D2M1D13M3I6M1D16M1D32M1I6M1D7M2D2M1D36M1I8M1I10M1D4M1I11M2D3M1I6M1D19M1D13M1D9M1I2M1I29M1D6M3I14M1D35M1D10M1I14M1D7M1I2M1D1M2D16M1D2M1D4M2I3M1D11M1I3M1I15M2I3M1I12M1D21M1D8M2I10M1D13M1I5M2I9M1I10M2I3M1D13M1D28M1D12M3I8M2I23M1D27M7I8M1D10M1D29M3I5M1I11M1I4M1I25M2I3M1D9M1D7M2D5M1I19M1I13M1I35M1I8M1D5M2I10M2I14M1D8M1I8M1D5M1D24M1I2M1D5M1I3M1D11M1D17M2I12M1I21M1I7M1D7M1D7M1I4M1I6M1I6M1I7M1D14M1D11M1I6M1I12M1I4M1I6M1I5M1D31M1I17M1I3M1I4M1I28M1D9M1I21M1I7M3I7M1D5M1I36M1I7M2I6M1D5M4I9M1D22M2I1M1I5M1I6M3I3M1I5M9I4M4I2M6I14M3I2M1I3M1I5M6I9M2I1M1I7M3I7M5I15M1I2M1D3M1D11M1I6M1I3M1I6M1D14M1D15M2I5M1D5M1D10M1I4M3I2M1I14M1I17M1I5M1I22M1D35M2I14M1I21M2D18M1D24M1D5M1D4M1D24M1D3M2I48M1D8M1D22M1I16M1D9M2I11M8I20M1I5M1D3M2D3M1I4M1D2M1D3M1D29M1I2M2D11M1D6M1I10M1D40M1I8M1D73M1I28M1D6M1D24M6I1M1I18M6I6M1I10M1D45M1I10M1I5M1D12M1I12M1D17M1I41M1I9M1I16M1D30M1I36M1I6M1D13M1I20M1D6M3I41M1I27M1I9M1D30M1I7M1I4M2I4M2I3M1I4M1I24M4I5M1I5M1D12M1D5M1D7M1I8M1D28M1I15M1D7M1D3M1D27M2D9M2I6M2D15M1I2M1D3M1D9M3D11M2D4M1I13M1D16M1D4M1I3M1D8M1D12M1D5M1D17M1D2M1D15M1D7M1I6M1I42M2I16M2I1M2I24M2I4M1I5M1I14M1I6M1I10M3I24M2I4M2I5M3D6M2I3M1I6M3D19M1D19M1D27M1I13M1I6M1D12M1D1M1D19M1D11M1D9M1D5M2D27M1D2M1I4M1D28M1I12M2D27M2D8M1D6M1D41M1I15M1D9M1I10M2D67M2D24M1D24M1I11M1I4M2I9M1D5M1I27M1I14M1I26M1D13M1I13M2I11M1I7M3I11M8I18M1D20M2D2M1D26M1I29M1I46M1I42M1D11M1D40M2D9M2I12M1D14M1I3M1I39M1I49M1D4M1D46M1D12M1D25M2I12M1D10M1D14M1I31M1I5M1D49M1D5M1D16M1D15M1D6M1I4M1D15M1I5M1D25M1I14M1I24M1D20M4I3M4I2M1I8M1I1M2I14M2I17M1D3M1D109M3D13M1D19M1D18M1I38M1D2M1D3M1I33M2D15M2I46M1D17M5I26M1I12M2I1M2I57M1D12M1D3M1D18M1I7M1I15M1D7M1I6M1I20M2D6M1D6M1I38M1I7M1I2M1D2M1D33M2I3M1I6M2I12M2I13M1I10M2D15M1I2M1I3M2I22M2D15M1I16M1I13M5I13M2I8M1D6M4I10M2I6M1I1M1I2M1I5M1I1M1I8M2I11M1I5M1I3M1I5M1I9M3I12M1I4M1I4M1I6M1I8M1I8M4I2M6I7M16I11M2I11M2I8M1I5M1I1M1I4M1I4M2I8M1I2M1I8M1I11M3I2M4I7M6I1M2I4M2I2M4I12M1D6M1D8M1D6M2I1M1I4M1I4M2I9M1I13M1I2M1I2M1I4M1D5M1D20M1I26M1I3M2I14M1I4M1I3M1D12M1I7M1D5M1I3M1D20M2D8M1I17M1D16M1I4M2I2M4I3M1D10M2I14M1I5M2I21M1I4M1I2M1D14M1I38M1I18M1I14M1D8M1I4M1I10M1I4M1I9M1I5M1D30M1I8M1D5M1I12M1D29M1D11M1D9M1D3M1I20M1I5M1I4M2I10M1D8M1I59M3I4M1D5M2D14M1D2M1D3M1D6M1D5M1D9M1D8M1D5M1D9M1I6M3I4M1I9M1D6M1I3M2I5M1I32M1D11M1D22M1D3M1D6M1I17M1D24M1D21M1D15M3I1M2I5M1I3M1D15M1I5M2I23M1D11M1I19M1I39M1D44M1I13M1D20M1D31M1D7M1D8M1D10M1D6M2D3M1D27M1I16M1I7M2I3M3I8M1D3M1I14M1I13M1D4M1D11M1D15M1D2M1D5M1D12M1D12M1D11M1I17M1D14M1I4M2D27M1D13M1D12M1I8M3I16M1I10M1D31M1I8M1D22M1D20M1D25M1I2M1D6M1D22M1D20M1D20M1I5M1I21M1D2M1D5M1D8M1I32M1D6M1D8M1D6M1D24M1I7M1I12M2I12M1I9M1D13M1D3M1I2M1D3M1I17M1D10M1D14M1D26M2D4M1D9M1I12M1D5M1D9M1I4M1I14M2D10M1D25M1D4M1I21M1D5M1D9M1D7M1D9M1D22M1D13M1D5M1D12M1D7M1D59M1D2M1D5M1D14M1D29M1D6M2I5M1I7M1D28M2I11M1D2M1D19M1D10M1D18M1D8M1D4M1D16M1D15M3I11M1D33M1D3M2I15M2I12M1D14M2D18M1D5M1D5M1D1M1D5M1I16M1D5M1D3M1D15M1D12M1I7M2D6M1I19M1I38M2I19M1D22M1D14M1D11M1D9M2D28M1D9M1D6M1D33M1D5M1D3M1D4M1D4M1D22M1D9M1D20M2I11M1D10M1I8M1D7M1D4M1D6M2I13M1D20M1I7M1I17M1D16M1D5M1D6M1I4M1I24M2I15M1I4M2I4M1I9M3I16M1I8M1I46M1I5M1D5M1D33M1D7M1I5M1I10M1I12M1D17M1I10M1I3M1I10M5I16M1I8M1I20M1D23M1D10M1D13M1D6M1I5M1D12M1I47M1I15M1D4M1D7M1I10M2I3M1I8M1D8M2I3M1I2M1I15M2I12M1D19M1D32M1D5M1D4M2I9M1D22M1D13M3I7M1I3M1D10M3I5M1D8M2D4M2D2M1D27M11I6M2I7M1I3M1I16M1D21M1D15M2D16M1I5M1D4M7I17M1I44M1D23M1I9M1D34M1D15M1D24M1D80M3I9M1D11M1D9M1D19M1D6M1I10M1I19M1D16M1I13M1I7M1D7M2D5M1I3M1I14M1I2M1I4M2I13M3I17M1I9M1D1M1D5M1D6M1D6M1I19M2D2M1D6M1D52M1D11M1D7M2D5M2I5M2D11M1I6M2I9M2D1M1D3M1D2M1D4M1I6M2D10M1I10M1D5M1D10M1D25M2D33M1D16M1D2M1D16M1I4M1I9M1I11M2D16M1I16M1D18M1I11M1D7M1D14M1D10M1I9M1D25M1D4M1I9M1I19M1D4M1I5M1I6M1D6M1D10M1D21M3I8M1D8M1I7M1D6M3I1M1I13M1I4M2D36M3I29M1D30M1D11M3I20M1D29M1D5M1D18M5I13M1D19M2D32M1I7M1D19M2I11M2I2M1I25M1D2M1D7M1D4M1D12M1D4M1D3M1I2M1D9M1I5M1D5M1D3M1D3M1D23M1I10M1D4M1D7M1D3M1I16M1I2M1D22M1D18M1I12M1D10M1I8M1I3M1I14M1I10M1D4M2I10M1I9M1D4M1D8M3D20M1D20M1I20M1D19M1D10M1I4M1I7M1I1M1I4M1I14M1I8M1D6M1D21M1D15M3I16M1D1M1D4M1I6M1D30M1D4M2D19M1D7M1I12M1D17M1I11M1I9M1D13M1D29M1D11M1I6M1D8M2D12M1I16M1D10M1D11M1I9M1I9M2D6M1I13M1D15M1D2M1I8M1D26M1D41M1D19M1I10M1D19M1D3M1I24M3I3M1I7M1I13M1D5M1I24M2I23M1I16M1I9M3I2M1D3M1I4M1I1M1I11M3I10M1D2M29D5M1I4M2I3M2I6M1I11M1D3M2I3M7I26M2I5M1D27M2D20M1D5M1D11M2I9M1I4M2D3M1D14M1D1M1D3M1D18M1D29M1D2M1D10M1D22M1I1M1I11M1I27M1D26M1D10M3I3M1I6M1D9M1I11M1D7M1I13M1I9M2I10M1D12M4I26M1D10M1I10M1D32M2I14M1D3M1I22M1D3M2I2M1I29M1D18M1D15M1I6M1I9M1D8M1D8M2I10M1D28M1I12M1D5M1D8M2I9M1D14M1D8M1D25M1D4M1D10M1D28M1D6M1D2M1D13M1D4M1D34M1D25M1D7M1D5M1D8M1D3M1D26M1D3M1D5M1D6M1D6M1I5M1D24M1D9M1D13M1I3M1D5M1I8M1D11M1D2M1I11M1I9M1D15M1D17M1D11M1I13M1D7M1D1M1D33M1I11M2D19M3D13M1I19M1I7M1D10M1D32M1D6M1I16M1D8M1D3M1D6M1D7M1D15M1I16M1D3M1I11M1D10M1D3M1D6M3I7M1D3M1I32M1I6M1D3M1I2M1I2M1I6M1I5M3I2M9I3M3I2M5I2M2I23M1D2M1D1M1D23M1D4M1D4M1D30M1D8M1I34M1D35M1D24M1D36M1I4M1D14M1D7M4I3M1I3M1I1M1I16M2I1M1I3M2I10M1I10M1D24M1I1M1I5M2I4M1I3M1I1M2I2M1I6M1I3M1I7M1I2M1I2M1I2M1I6M2I4M3I7M1I1M1I1M1I3M1I4M2I4M1I6M1I3M3I4M3I3M3I4M2I1M1I8M1I2M2I5M1D3M8I12M6I5M1I12M2D7M2I10M1D18M5I1M2I9M1I8M1I25M1D7M1D11M1D1M2I8M4I18M1D24M2D3M1D36M1I10M1D9M1D7M2I13M2I6M1I7M1D8M2D4M1I3M1I4M1I5M1D10M1I9M1I7M1D2M1I40M2I3M1I4M2D9M1I3M1D10M1I2M1D3M1D11M1I9M1I6M3D9M1I1M2I54M2D27M1D6M1D4M1D10M1D19M1I15M3I10M1I18M1D40M1I7M1I20M1D2M1D11M1D2M1I10M1D3M1I11M1I6M1D1M1D20M2I10M1I4M1I14M1D7M1I17M1D3M1D16M1D3M1D14M1I11M1I36M1I14M1D9M1D20M1D18M1I10M3D23M1D1M1D13M1D24M1D30M1I9M2I1M1I3M1D6M43I13M9I9M1I1M3I7M3I8M1D18M2D4M1D8M1D11M1D45M1D19M1D3M2D17M3I9M1D24M1D2M1D39M1D6M1I5M1I3M1I10M1D10M1I5M1D10M1D6M1D3M1D5M1D13M1D10M1I32M1D5M1D4M1D38M1D1M1D31M2I3M1D6M1D13M1D26M1I27M1I24M1I8M1D6M1I12M1D5M1D8M1D1M1D8M1I10M1I2M1I7M1I3M1I4M1I2M1I2M1I22M1I2M1I9M1I12M2I22M1D5M1I9M4I8M1I2M1I4M1D10M1I36M1I10M1I11M3D11M1I19M2D9M1D15M1D21M1I5M1I18M1I36M1I7M2D9M1D4M1I6M1D9M1D5M1D11M1D10M1D4M1D9M1I14M2I6M1D5M1D4M1D6M1D2M1D35M1I10M1D2M1D6M8I7M1I3M2D2M1D5M1I10M1I7M3I4M1I5M2I3M1D8M1I3M1I5M1D15M1I1M1I8M1I3M1D6M5I2M1I1M1I28M1D13M1D7M1I4M1D6M2I3M1D8M1D5M2I3M1I5M1D4M1D21M1I11M1I3M3I8M1I13M1I16M1I9M1D9M1I7M1D10M1D3M1D23M1I26M1D3M2I20M1I4M2I12M1I8M1D10M1D3M1I10M1D9M1D3M1D13M1I3M1D17M1D26M1D11M1D17M1D7M3D30M1I13M1I8M1I14M1D17M1I12M2D3M1I28M1D17M1D15M1I25M1D24M4I15M1I15M1D10M1I7M1D18M1D12M1I11M2I2M1D7M1D4M1I18M1I6M1D7M1I14M1D4M1I6M1I3M2I2M1I4M4I2M1I10M1D8M1D3M2D6M1D4M1I13M2I39M1D6M1D2M1I8M5D2M8D4M5D20M2I3M1I2M1I2M4I8M24I9M1I7M4I2M1I3M4I2M3I6M1I5M1I4M5I6M3I12M1I15M4I2M3D11M1I3M1I3M3I1M2I4M4I2M7I3M2I2M1I5M1I19M1I1M1I10M5I4M1I1M2I8M1I5M1I2M3I2M2I7M1I18M5I11M13D3M3D2M2D8M1I14M1I6M1D13M1D5M1D2M1I1M2I5M1I8M1I9M13I2M3I1M1I2M1I1M1I9M1I6M9I3M6I2M2I2M3I2M1I3M1I15M3I4M1D14M2I13M1I1M3I9M1D3M1I3M2I18M1I10M21I4M1I2M1I6M3I3M1I2M3I1M4I5M1D4M2I2M5I12M3I2M6I2M3I6M1I1M1I1M1I4M2I13M1I2M1I12M1I1M1I5M4I3M1I2M1D5M5D3M1D9M4D4M4D6M3D4M1D5M1I7M1D11M1I4M1I6M1D18M1I24M1D1M1D7M1I10M1D23M4I17M4I14M1D17M2I3M1I4M3I6M4I1M4I5M3I6M2D7M1I7M4I2M7I4M1I6M3I2M1I15M2I8M2I3M1I15M2I7M1D3M1D5M1I3M1I5M1D4M1I8M1I5M1I11M2D1M1I6M1I19M1I9M1D2M1D28M1I11M6I4M2I14M3I12M1I5M1I2M1I5M1I12M1D4M1I22M1I31M1I19M1I12M2D26M2I9M1I7M1D14M1D16M1I7M1I5M1D7M2I2M1I5M1D21M1I21M1D9M1D43M1D19M1I13M1I10M1I11M1I5M1D12M1D7M3I4M2I6M1I6M1D41M2D6M1I15M1I30M1D15M1I1M1I4M1I11M1I19M2I7M1D22M1D33M1D37M1D5M1I8M2I12M1D2M1I25M1I11M1D10M1D5M1D10M3I4M3I5M1D6M1I6M1D35M1I3M1D6M1I9M2I3M1I3M2I29M2I3M1D4M1I14M1D12M1D4M1D6M1D9M1I9M2I4M1D9M1D23M1D16M2I27M1D4M1D26M1I13M1D23M1D8M1D2M1D14M1D17M1I9M4I4M1D19M1D16M1I2M1D3M1D5M2I7M1I5M1D5M1D15M1I15M1D1M1D17M1D53M1I6M1I7M1D32M1I6M1D10M1I5M1D13M1D11M1D9M1I31M1D14M1D85M2D53M1D24M1I16M1D7M1I21M1D17M2D5M1D1M1D4M1D37M1D55M1I4M1D1M1D9M1D2M1D4M1I31M1D18M1D4M1D8M1D8M2D26M1D18M1I2M1I19M1I3M1D21M1D6M1I9M1D3M1D3M1D7M1D23M2I4M1D23M5I33M2I6M2I5M1I21M1I20M1I50M1I36M1D21M1I16M1D10M3D6M1I32M1D10M1D20M1I13M1D11M1I5M1D22M1I17M1D9M1D35M1I24M2D14M2I12M1D15M1I8M2D12M1I39M1D8M2I27M1D5M2D1M1D15M1D9M1I6M1D4M2I43M1D16M1D4M1I14M1D3M1D36M1I8M3D8M1D3M1I67M1I29M1I8M1D12M1I24M1D21M1D4M1D4M1I20M1I25M1D6M1D7M1D36M2D5M1I19M1D3M1D1M1D6M1I23M1D16M2I15M1I6M1I69M1D9M2D43M1D28M1D8M1D1M1D67M1D11M1D4M4I3M1I7M1I6M2D6M1D7M2I7M4I13M1D11M1D8M1D2M1D4M1I20M1D5M1I14M2I16M1D5M1D12M2I18M1I40M1D1M1D17M1I2M2D38M1D14M1D31M1D3M1D6M1I33M1D28M1D6M1I13M3I1M1I9M1D4M1D28M1D17M1I9M1D8M1D5M1D11M1I2M1I11M4I3M2I22M1I5M1D17M1D27M1I33M1I23M1D12M1D27M1I17M1D2M1D5M1D6M1D10M1I13M2I1M1D30M1I6M1D9M1D10M1I26M1I5M1D43M1D5M1D2M1D7M1D18M1D9M1D7M1I1M1I13M1I41M1I31M2I9M1D35M1D6M1D6M1D6M1D2M1D30M1D14M1D13M1D11M1I10M1I12M1I6M2D24M1D7M1D7M2D19M1I24M2D5M1D13M2D16M1I10M1I7M1D10M1D4M1D8M1I11M1D9M1I8M1D3M1I22M1D6M1D6M1D16M1I20M1I17M1D6M1D23M1D4M2D11M1I14M1I25M1D24M1D7M1I25M1I2M1D5M1I15M1D7M1I16M1I9M2I32M1D14M1D35M1D2M1D9M1D13M1D9M1I17M1D5M1D4M1I20M1D4M1D38M1I18M1I11M1D8M1D3M1D4M1D31M1D13M1D16M2I45M1D44M1I61M1D12M2D13M1D22M1D21M1D16M1I53M1I7M1I17M1I16M1D8M2D5M4D3M3D7M7D4M8D2M3D12M3D13M1D7M1D1M1D9M1I5M1D12M4D9M2I2M2D8M1D21M2I9M5I8M3I2M2D10M2D1M2D2M1I4M2D6M34D6M1I3M5D1M1D10M4D10M1D2M3D7M51D3M1I2M2D2M4D6M2D8M6D3M1D4M2D4M1I6M3I12M1D2M1D6M1I18M104D11M2D2M1I4M1D7M253D2M1D14M956D2M1D3M3D9M3D7M2D4M4D5M1D8M2D2M1D7M2I3M178D3M1D3M1D11M1I2M2D2M1D11M1I3M1D13M4D4M1911D5M1I7M2I1M1I4M2I7M2I4M1D19M65D6M1I12M2I8M250D2M1D8M6D2M4D4M2D4M2D3M1D9M2D7M3D2M3D7M1I6M1D3M1D3M333D5M1D2M1D10M142D10M3D3M1D10M5I22M195D24M3I10M3D6M72D2M4D4M1D2M1D5M4D5M4D16M1D8M1I9M2I3M1D3M2D2M1I5M1D2M3D3M3D3M3D1M1D5M10D4M11D14M7D9M11D3M1I2M1I10M3D10M436D12M1D3M2I10M4D5M154D5M3I16M5D4M1D6M3D4M1D10M2I12M1D1M13D7M2I6M3D15M124D3M1D4M2D16M2D9M325D6M5D6M4D2M5D4M2I7M1I1M2D1M4D7M4D5M1D1M1D3M1I1M1I6M2I4M3D1M3D3M2D9M1D8M1D4M2D8M2D2M187D5M2D12M2D8M232D2M3D4M1I6M3D2M2D5M5D12M2D7M1I8M1I6M518D6M1I4M2D13M2I12M166D6M1I10M6D6M6D10M5D4M2D17M3I3M1I8M2D7M4D9M3I5M1I3M1I31M802D1M1D4M7D7M2I3M3D6M13D7M3D21M1D2M1I2M1D6M1D7M2D2M8D1M3D3M1I9M1D4M4D3M2D4M539D7M3D2M2D1M2D17M1D8M4D12M3D2M1D17M198D13M9D9M4D15M3D2M1I3M9D14M4D3M5D1M1D4M1D24M6D1M1D14M2D3M136D4M1D4M1D7M2I4M1I4M1I2M1D5M2I9M1D3M235D2M1D8M2I61M1I11M1I16M1D5M2D22M2D39M1D1M1D10M1I10M1D3M1D11M1D2M1D4M1D17M1I17M1D37M1D21M1D14M1I2M1D13M1I16M1I11M2D4M1D11M1D4M1D15M2D10M1D17M1D11M1D18M1D19M1D13M1D5M1D2M1D3M1D5M1I32M1D11M1I10M1D10M2I49M1D3M1D9M1D3M1D8M1I8M1I10M1D4M1D21M1D7M1D6M1D15M3I19M2D12M1D17M1I35M1D22M2D4M1D10M1D30M2I22M1I3M2D12M1D3M1D4M1D5M1D11M1D32M1I31M2D14M1I8M1D10M2D15M1D3M1D2M1D5M1D62M1D24M1D14M1D16M1D14M1D5M1D3M1D24M1D24M1D4M1D45M1D6M1D12M1D2M1D15M1D12M1I3M1D5M1D5M1D21M1D12M1D13M1D3M1D10M3I5M1D4M1I5M1D7M1D10M2D5M1I16M1D13M1D5M1D30M1I19M1D21M1I4M1D25M1D14M1I8M1D3M1D7M1D2M2D30M6I4M2I25M1D42M1I12M1I9M1I8M1I4M1D24M1D14M1D8M1I16M1D18M1D3M2D40M1D12M1I37M1D5M1I6M1I17M1D29M1D44M1D14M1D2M1D18M1D8M1I9M1I13M1D31M1D22M2D7M2D15M1D16M1I10M1I3M5I7M1I21M1D25M2D4M1I13M1D44M1D8M1I11M1I33M1D8M1I2M1D27M1D9M1D27M1I6M1D17M2D4M1D23M1D19M1D20M1D4M2D5M1D9M1D20M1I29M1I14M1D12M1I1M1I6M1D3M1I7M1D6M1I3M1I4M1D15M1I40M1D7M1D21M1D2M1D16M1I10M1I6M1I3M1D3M1I18M1D2M1D24M1D2M2D11M1D7M1D32M1I4M1I5M1I10M3I3M5I1M3I2M3I5M4I6M6I37M1D3M1D8M1D14M1I4M3I6M1D7M1I14M1I50M1D17M1D26M3I2M3I17M1I12M2D32M1I5M1D10M2D2M1D9M1I11M1D4M1D95M1D9M1I7M1D1M1D14M1I23M1D16M1D3M1D15M1D19M1I22M1D9M1D28M1D12M1D9M1D11M2D1M1D3M1D51M1D41M1D30M1D41M1D5M1I12M1D74M1I28M1D7M1D4M1I40M1D6M1D4M2D8M2D9M1D23M1I21M1D5M1D34M1I21M1D19M2I1M1I35M3I37M1D38M1D5M1D27M1D33M1D14M1D5M1D15M1D12M2D7M1I17M1I26M1D37M1D21M2D9M1D16M1I11M1D28M1D18M1I12M1D10M2D20M1D8M1I12M1D40M1I8M1D16M1D9M1D3M1D3M1D19M1D11M2D4M1I15M1D4M1D9M1D76M1D7M1D9M1I13M1D16M1D5M	*	0	0	TATGGTTCATTCTATTTTTTATGGTTTTAATCCCCTTTTGTTGGAACTCCTAAAACAACTAAACTATTCACCGGACACTAAGCATAGCAATTTTATTAAAAGATTCTCAATTGTGTCATTAAATTCTTATAGTAAAGAGTGATTATCTTCTTTTTGTTTTCAGGATTTTTAGGAAAATCGGCTCGTGTCATTTTTTATTCTATTACTGAATCCGAATTGAAGACGGTGGTTAGTCTTCGTCTACGAATATCCAATTTTAAACATCCTAATACCTCCATATATGTTCGGAATTGGCTAGGCACATAATCATTTTAGCGCGAATTGTTTGAGGGGAAGTCTACTTTTTTGATTGCCATTCGGCACGCGCAATTTCTTTCCCTGCAGACGGGGCCCTGCAATTTTTACTTTACTTCCCTTATATCTGTGTTTTTAGTTAATTCCTGGCTTTTTGTCATTGCCTTTCGGATGACACGTCATTTTAATTGGAAAGCTTAATTCTGTGCAGAATGTTAGGTTTGTTCTATAAGGTTCTTTTCCACTTTTTTCGATCCCATATTAAGTCTCTGGTTTACAAATAAACTTATCTTTTTGTAATCTTTCTCTAATCTCTTCGTGATTGCTCCTTTTTTTCTTTTCAATAATTGGGGACTCCATATGGATTATGACGTTGATTTTATCGATTCTTTTTGCATGTGTCCTATATAAGTGTAATTACTTCGGAACTTGAGCTGACTCCATTTTTTTATTATGTGTAATTACTACTTACTTTGAACTTGAGTCGCTCATTTTTTCCTATTCGAGCCCTTTTTTCCCCTATATCTTTTGTATACTAGTATCTTGATACAATTCCGTATTTTTTTTAATCTCCTGTAGACTTCAGAAATTTGTTTGGTTGTGCGAACCAAAGAGGAATGGTGATTGTTGGCTTGTACCACGTCTGAAACCAATGGGATTTATTTTTTTGTCCATATTTTTTTCTATTTGCTCTTTTTTGTAACGGAATCAATATCTTAGAGGATCAAAGATTATTTCGATTTCTTTACTCATTTTAGTTACATTGTTATATGCACATGGTTTTTTTTTTCGGGGAGAACTACGTTCCTCGAGCCCGAGGTCTGAATTTTATTCTAATCGTCTCCTACTTGACTTTCGGCTTTTAGTGGATGAATAATTTGCTTTGTCGAATCCCTATAATTGGTTATGCATTTGCTGCTAGCCGCAATAAACCCAACTTAAGATGGGATACGATGCTCGATAAGGCATGGAGGTTCAATATCATAATCAGTTTTCTTTCGTATAAACGCCAACGAATCTCATCCGAACTCTTTGGTACTTTGAAAACGGACATGTGGGATGCGTTTTTTTTGTCTTTGAAAAACCCGTTCGAATTCGAGTAGACGATCGGTTGGTAACTTTTCCTTTGCGATTGCCATTTTTAGGCCACCTTCGTATCTTTTATCCTAGGGTTGTTATACGTTTACCGTGAGTGTTGAAGGTAGCCAGATTTTGCAGTAACTGACTTAGATGACGCTAGTGTTGCCCTCTCTTTAAATAACCTATTTCCGTCTTGTTTTGGGTTGTTATTTAGGTTTGAATCTTTCTATATCGAATCAGTTAACGACCGAGATGTTAGGTATACTTCTTGCACTTGCAGACTCGTGAAATGCCAGGAGTTGTACGATTCCCCCAAGTTTGTGTCGAACCGACCATCATATATTGTTAGGTAAGTAGGTGATATGTTTCCTTTCCATTATGAATCGCGTTGTATGGCCAACCATTGCTGGTAGAATGCTAGATGGGCCCGGGACCACGTATCCTATTTTTTCTTTCTCCTCTCATATTGACCTTTTCTATTTTGCCAATAAATGATGATCTACAAAGGTTCGTTTTGTTCGTGTCACAGCTGATTATCCCTTTTTTTTCCATTTTAAAGAGGGGCATTCGATGTCCATGATCTCGATCGAGTATGTAGTCAGAATAAATAGAATAATGACTGAATGGAACAACGAGAACGCCTTTAGAGCTGGATAAGGGGAAAGTGGGCGGATGTAGCCAAGTGGAATCAAGCAGGAGTTGTAACCACATGCGCGTGTTCAATTCCCGTCGTTCGCACCCCCATTATTGCAATTCCAAAAAATTCAATTTCCCTATTCCTAGGTACGTATTTACGTACTGCGACGAATCAATAAAAGATCACTATTTTTTTTCCTTTGCCTAGGTCTTCTTCCAAGCGCCGGATAAACCCACGGGGTTTGGGGTTTTTTGTCGACCAATGGGGGCTTTCCCGTCACCGCCCCATGGGGTGGTCCACAGGGTTCATAACGACCCTTGACCCCTCTAACTACGGGGCTACTACGTTTACCCTCGCCAACCTTAGACCCGGCGCTACCCAAACTTTTTTGGTTCACCCCAACATTAACCCACTTGTACCGACGTTCCTAAGCAGTTTTTGGGATACCAACGGATCTCCCCAGCTGGGGAATCTTAAAGTGGCCGATTTACCTTCTTTTGCAATCAGTTTTCGCTACAAGCACCTGCGGCTCTACTAATTGCCCACACCCTCCACGTGTGATTTCCTATGTTATGTCTGGCCGTGCCTAAGGGCATAGCGGTTTGAAGATATTCTTCTTTTCCTCTCAAAAAACCCCTTCCCAACTGTTCCTCAAGCTTCTTCCAAAGCATACGTCCTTCTCGATTTAATTGTACGATCGCTAGACAGATGGATCTTATACTGAATCGTAGATGAAGTCACACATGAGTGGTTATATAGGCAAAGGAACTCCATTTATCTGTGCTTGAACTCGCTCATGTTATGATCTCCTACACTCTTCCTACGGTCTCGCGTTCCGTCACTGGCTATTTTCTTTCATTTACCTTCAGATCGAATGACCCTATGAAATTAACGTCGATACTTCTAAGAGTATGGTACGTAGGAGACATCCCTATTTTCCCCCGGGTCTTTACTTTACCAGCCTTGCTTTCAATTGCGCTCGACCATCAAAAATGTGCATACCGTCCCCCCTCTCTTTGAACAATGGGCGCTTCCGTTCGTGTCGTGCTTCAACAATTTTGTCTCTCCTATTACCATATCTCTAGGTAATAATTTTCTATGAGAACTACTTGAACTCCAATCACTTGCTGCCGTTACTCAACGTTTTTCTGTTGAGGTCTATATCCCGTAGAGGTAGAATCCCAAATTAGGTCATTGATCGATTTCCTTAGGTTTTCGTTCGTAAACCTAATTGGGTTACTTTCCCATTACTCTATAAATCAATGTTTCAAACCGCACCTTCAAGGAGTTACATTTCGGACATTTGATAGAATTTTTGTACCAGAAACATAGTATCTCCAATTATCGCCCTCTGGGATGTAAAATATATCCCTTGCTCACCATCCCCAGTAGTGTTGAGACAAATGTCCCTTTCGATTAGGGGCGTATCTATGGTTACATTCTACCAATCTGTTTTTGATTCCGTCGAAAATCGATTTTCGTCTATGCCGCTTAGGACCTCCCCCTCTATGCCTGTGCGGAATTTATCTCTGGAATTACGACCTTTACCACAACTGCCGTCCTGGCTCAATTATTTCGTGGATTGGATTTCACTTGCCTATCTATGGTTCCCCTTTCGTGTGCTCGGATAGGTGTTTTTGTATAAGTTTCGCCCTATTATTAGGTATTCTCCTTTAGTTTTTTTCTCTATCTAGACGTGGAATAGAAAAACCGTTGAAGGGTACTGATCATACGTCGTAATGCATTGTATGTCCTAGAATGAGGTCCCATTCGTTCTACACCCTTTCCGGTAGATCGATGGCTATTCACATCTACTACCTTAAACACCAAAGAAGATTTTCGACCCCATGCTTTATTTCTGTCTGGTGAATCCCGATTTCGACATTAAAAACGTATATTGATTCCTTTCCCCGGGAGAAAGGAAGATCACGAAACTTTTTTCTGTACATACGCGTATTTGTTTCCATCCCTATGACTTTCCCTCCTAGGCTCTGAGTTCGCAGTATCGATAAGCATTCGAGTTCTTATTGGTTCTTATGTTATGGTATGAATATACCATACGCATTCGTTATGTATGGGATGATGGATGAGATTCCATGGATAGAGAGCCAGTTCCAATGACTTATGGAAGTTCCCGTTCGCGTGCAGCCAGCAGGAATTGAACCCGCAATTACCAATTAAATGAGTTGGGCGTTTAACCATTCAGCTCATGGGATTCTTAACAGGGATCATCGTACATCGTAAATCACCATTTTTTCATATAGACAGACATATCATAGAAAAATGAAATCGAAAATATTCGAGAGGCAAATATTCGGAGATGACTATGAAAACACCTCTCTGGCTCCTCGATTGAAAGAGAGTTGAGAGGGATCCAGAATCCCAATTTCCTCGCTATTTGGATGGATCCAATCTATTGAGTCTGACCTCATAGTGATCATTTCTCTTTAGCAAAGAAGTGACCTGGTTAGCAAAGGATTGAACAACCGGGATCCGTTTACTTATGATACCTATTGACGTGATAACACGGATCTATGAATTCTGAGTGTATAGATGCCTCTTATCAGAAAGACGTGATCTTCTTGCTCATCACTTATTCCCAAACCTTCTTCTGGGGCTAATTCGTTTTCATTTACCATCTCAGGGAAATCCTTTTCGTTCCGCTTTACGAGCGTCACCTTACCCTGTCAGCTTGAAGTGATAGGTTATCTATAGGAACTGGACGTCCATGTGGTCAAATACCTCCTGAAAAATCCTTAGTGTCCTTTCATTAAGGTACTAGGGCTTCTATTTCCACAAGAAAAGAACGAAAGCACCTGTTCATTCTTTCATATACTGGTTTGGACGTAGAAAGACAATGTTCCATACTAAGGAGTCGGGGCCATAACCCACGAGTTCCAGGGCACTAGATCTTGTCGCACTTAGCACAGGCCCCTATGAATATACATATAGAATTTTTGGTCGGAATTCGAATGAAGCACGTTGAGTGAAAAAGGAGCAAAGAATGACAAAAGACGAGACTCTACTATCTTCACTCTTGTGGTTTCCTCTCCTCGGTTTCTGTTTTCTTATTCGGAGATCTTGCTTTTTCCTGATGGTTCGCATCTCTGCCACTCGCGATTTTCGCGAGAGAACCAAATCCAATTTGGTGAGATCATGATTTGGCGGCATAGTAGTGATTACCATTTGCAATTTGCGGTTCGAATCTTCCGATCTTTTATCTTTTTTGCTCAAAGAACGAATCACCCCTGTCGACAGCCCTTTATGAATAGCTTCCCTGGATCTGGTAAGTTTCCTCTTTCTACGTTTGGGATCGTTTGATCGATTTCCTAGATCGCTATGCTTGAGGTGCCGGTGCGCTCAAAGATTATGCAAACAGGGCATTCGCAAACAAAGGGGAATTCGTAGGTGCACTTTTTTTCCTGTCGCGTAAAAAAAGCTTTACGCGAGAGCAAATAGAGGTTGGGATATCATCGATCTCTTCCTCTGTGATTCACCTCTTTCTTGGATTCTAAGACCATACACCCTTGCAGTGTATGAGTGACTCGTCTCGTCTTTGGGTAATCTTTATTCTATTTATCTTCCTTTCGATGGGATTTTTTTAAGGATCGTTCAGAGCTATTATTATAGTCTGATTTTGCCTTTTTAGTGGTCCTCGCTTGTTCCTTTTCTTCTTCCCCTAATTCCTCATGGAAGTTGGGCTTATGACCCTTCAGTCCATTAGAGTGTAGAGTCGCCGTAGGCGCAGAATATTCCTGAACTACTTCTACGGTGAGGTTACATTGCTCCATGGGATTTTGATTATTCTAGCGCATTCTCCGATTATGCTTGAAGAGACTCGGTATACCTCCCACCTGCTCTTTAGCCACGATATTTGGAGGTCCTCCGCGGTCTACATGTCACCATCAAGCTCTCATTGAAAGTGAATCCTATTCCATGAATAATGTCGTATCTATCTAATGTTAATAATCTGAAAGTGAATCGGAATTCCTGAATAATGTCTCTATCTAATGTGATATAGAATATATGGACAAAGGTGTAGTCTTGAGGATGTCGATCGATCCGGTTCCAGATTTATGGCCTGAGTCAGAGACAGTAAATAGCATTCGAATTTTGCATTATCCTTAGGACACACTTAGTAGTATCAAAATCAAAGAAGATGTACAATCCAATTTCTCGATTCAATAGACGCCCTAAAGAGTTGCATATGGTACCCCTAATAAGGATAGATGGATATTGTCTAAAATCCGGTCCTGATTTACACCTAGTTCCTATCCTAAATAGAATGTAAGGACGGTGTGATCTTCTATGTAACAGAAGTATCCTATTTCATAGGCTCGAATGACCCCTTCTCATAATAGACTGGGCACGTCTGGTCCGTAGTGGAATGAACTTATAATCTGAATGATCCGAGTATCGATTCCATATTATAAGTTTCATTACCCTAGCGCCCATTCCCATTTTGGGCGGCAAAGATCTACTAATTCTTTTATTTTGCCAGTAGTAATGGATCTTGTACTAGAATGACCTACAGCTAAAGAGGGTTCCGGAGCATTGCAGAATGGGGTTTCATTGGGGATATTTCCTGGTAAGTAGATTGCGTTATCAGCACATACAGTCATACTCAATTCGATTGAATTGTTGATCTTAAAGGGATCTTCTATAATTTCGCACCAAGGGTTATTTTCTTGGTTTCGTCCATCATTAATAACTTGACTATTTTTAATAATAGTAGATAGAAAGAACCTCGTAAGTAGTCCTCTAATTTTGAATACCAGAAATATATGCCTGACTTGCCACATCCACACCATAATAGATAGTGTTTCCGAAGAACCCCTGCTATTGGAGGAAGGCCCTCCTAGGTATAATAGACATAGGGCTAAGAAGAGAGCCAAAAAGGATCTTTCGTGTATAATCCTGCAAAATCTTGAAGTTTATTCAGTTCCTGTACTAGACCAAATAATACAATGCAGCAAAAGTTCCTAGATTCATGGATACTTCGGAAGCATTAAGTTATATGCTTGCATTCCATCTTGGTCGCCAACAATTATTCCAATAATTACAATATCCGATTGCCCCTAATGGACGTCAATATGATGCAAGCTACTTTTTCATGCTTGTTATGAGTAATAGCAAGAGATCCCCAATATCTTCTACGAATAGCTAGATTCCAAAGACGATGCCATCGTTTGATGAGACTAAAAAGGACATATCGAGAATTCGCGTGCTGAAGCTGAAGCTAACATTTCGAAGTAACAGAAAGAAAAGCAACACTGGAGTGGGGGGTCAGAGTCGAATAAGAGGATTCCTCCTCGCTTCTTTCTCTTCATGCCAAACGTGCATGAGACTTTCATCTCGCCCGGCTCCTTAAGTGATAAAGAAAGAAGAACTTTTCTTCTTCTTTTTTGATTACCTTCCCTCGTATGTATAAGACCGAATCCATGTCTTTTCGAATCGATTTCGAAAAAGAACTAGAATCCTTAACTTTTCGAGGATCCTTCATCAGTGTTTGTGTAATGACCTGACTTTTTCAATCCTTTCGCCTGGTTCGTAGGCGTCAAGTCAGAAAGGTTGAGAACTAGAACCATCTATTTGATCGTTCCCATAGCCTGACATGATCATCTTAGGGTGATCTCTTTTGTCCCACGGATGCTCCTCTATTACACTCGTTAGTCTCTGAGGATGAGAACCCCTAGTGAGCAATCTACGTCGATAAGTCAGCATTGTATCGTCATTAGTCCGATCTTTGTAGGAACTACCCGTAATAACGCTTCAAAATGGATTCTGTTTATCATAAGAGTTCGTTTTTCCCTGCACCCTTCTTCACCTATTGTTATTTTACCAAAATATCACAATAAACTTTTGTAACAAGTTCTGTCTGGTTCGGAGTGGGATGCATTTCTCTCTGCATTCTATTGAGTTTGCAAAACCCAAACACCTCAAGATCGATATAGAGTAGGATTTGTCGGACGACCACACCCTTCGTAGACTTCAGGAGTCCATTGATGAAAAGGGGCTGGGGAAAGCTTGAACCCCAGCCACAGTATGGATATAAGCGCACTGAAATTCCTGGGGAGTTATCCATTTGGTATTGCCATAAGCACCGTTCCCATTTCTTGAAGCTCGATCTCCCCCCCAGAGATGAACCATTACCAAGAGAAACCATGAACCGAATAGAAGACTTGCCCCACCCATGAGTAATATTTCTAGTGCCTCATTAGACCGTAATCTCTCTTGGTATAACGGCCAGACAATAGTATGAACCTCAACTGCAACATTCTGGAGCTACACGTCATAGTTATTAAATCGTTTTAGCACCACATAACACATTCCCCCTAGTAGCTGTTACTACTAAAACAGACCTCGTATAGCCCATTTCTGTACATTCATGTATCTCGGATAGAGGAATACTAAAGTTGAACAGTAATAAAAAGAAATTTGAAAGATTTCGTTGAAATTTGTTCGTTTGAAATTTTCCCGAAAAGCTAATTATAGGTTTTCGTCTCTCCATCGGAACATAGGCCCGTTATGCTTATTACAACCGTGTTGAAGAATGAAATAGAACAAGGTCTATTTTTGATCAGAAGGTAAATCGATCATCGAAGAAGAATAGGGCAAAATTCGGATCCATTCTGGGAAAATGAAGATTCCTGGAGAAAGCAATGAACGCTTTCATAAAAATTCTCGAGACTCGAGATGAAGTTTTCATTCTGTACATATTCCATATCAGGAGTAGTAATCTGCATCCATCTCCGAAAGCCCGATTGTGTTTCGATTTTTGAATTGGATATTAACGGAATCCCCCATGAAAGAGGATCAAACCTTATCCATTCTATTTCCATAGATTCTCTTTCCTTATTTCTGAAGCAAGCCCCCGAGAGGGCTCTTAGTTGATCATGATTTTCGTTGTTCTTCTCTTTCTTTTTTTCTTTTTTGGTTGTTTTCGGGAGAAGATATCGTCCGATTCTCTTCCTATTGATTCTTTTCCGATCGCGATTGTATGATCCTGTGTCTACATACCTAGATTCTGTTCATTGATTACGAAAATTGTGCAAAGAGCTCTATTTTGCCTCTGCCTTCTATGAGTCCTTTCCTTTTTTGCGTATTGGTCACCCCCACCCACCGCCCTTTGGCAGCATCTGACTAATTCGGGAACTTCCTTTTGAAGCCAACTTCGACCCGGACGCCTTTGGGTGCTTCTAATACCAACGAAGGGCAGTGCTCCTTCCTGTTTTGATCCTAATTTCAATCGGAACTTTCCGCGTCGATCCTTTTTTTATACGTCCTGTGTTTGACTCCTATATTGGAGTACTCTATCGTATTGCTTGAGACGGTAAAACCATCGTGGAATTTTGGTGTTCTGTCTTTTGTTGGAAATCTTTTTCACGCTCGATAGAGAATTTGATAGCCACTGATTTTTTTCCGTCTTTCATAATACTTTAACACCTTATGTTAACTATCGATTACGAAAAATTGGATCGATTTTGCAGTTCTTTTTTTTTCTTGCGTACCTCGACGTGGTGACTGAGCGTGAGAGTCAGAATCCGTTTTCTTTTTATAAGGGCTAAAAAAAAAAAAAAAACAACAATCACTTTATTTTTTTTGGCTTTTTGCCCCCGATTGTATGGTGGATCCGAAAGATAGGAAAGCTCCCTCCAATCCGTAGCATACACTTGCATTCATCATCGAATACGGCTTTCCCACAGAATTCTATAGGGATCTATTAGATCGAGTATGGAATTCATACACTCACTTAAAATTGAGTATCCCGTTTCCCCCTTTTCCCGCTAGGATCGGAAATCCTGTATTTTCATATCCAATCCATCATTCCTTATGTTTCCGAAATAGTGAATGGAAAAAAAAGTGCTTCGAATCCTTGCTATTTGACTCGGACCTGTTCTCAAAAAGTCGAGGTATTTCGAATTGTTTGTGTTTGACACGGCAAAGTAAGGGAAACCCCTGAAGCATTTCCATTTGGACCTGGACACTCTAAGAGTTCCCGAATCGAATCTCTTTAGAATAAGATCTTTTGTCTTCATGGTAGCCTGCCTCCAGTCCCTTACAACTTGGCGTTTAGTGGGTTAGCCAATGACACTTTTCACATGTTTCTAGAAGCGATTCACATGGCATCCATCAAATGTCAAGTTTGGATAGAATCTTACAACGCACTCGAACGCCTGTGCCGATCTTTACTGCGACAGCAGCTAGGGCTCCCCGAATAATGCGATATCTCCCACCGTTAAATCCTTACCCTTCCCTCTACTACTAACTACAGAATGTTTCTTGGTTAAATTATGCATACAGTATAATAAGCTGATTTCAAACTCCCAAGGTTATCGTCTCTGGCAACTTACGTAAGGCAGAGTTTGGTTTTTGGGTTGATAGTGGAAAAGTCGACAGATAAGTCACCTTCCTGGCCCTCTAAGACCGTACATGAGATTTGTCACTCTCATACGGCCTTCTCGTTCATCTTTCGAAGGGATCCTTTTTCCTCGTACGAGATCTCCGCCCTTCTTCCACTTCCGTCCCGAAACTAACTAGACCAATTGAGTCCTGTTTCATGTTTCTAATTGACACTTTCCATTGATGATTAAAGGAAAGATTTGTTCTTTAAACCAAACATATGCGGATCAATCAACTTCTTTATAAAAGAAGAATCTTTCTCGTATCAATCCCCTTGCCCCGCCATATTCTTTGGAATCAGACAGGATCCTTTCGATTTGTTTTCCATTTCTTCTCTTTAATCTGGGCGCTTCTATCTTCGACTTCTTTTTTTTTTTCTGCTTTATTCTTTATTTATTTCAGTTCGATTTTCCCTCTTCCTCTATCCCTATCCTCTAGTACAGCGTTTTGCGCATCAATAGAGAACCTTTTCTCTGTATGAATCTATATTATTCCATTCCATTTCTCCCGAAACTTACCAAGAAAAGTAAAATCCCGAATTGATCCAAAATTGACGGGTTTGTTAGCTTATCCATGCGTTTAGGCACTCTTCAAAATAGGATCCATTTTCTAACTGGCTACTTCGTGCTTTGTTGTAGAATCGTCCTAGCTCCTTTCGATGACTTGTTGTGTGAAGGATATCTATATATCCATCTGATGCATCAGACCCCGCGTAGCATAAACGGGAAAGTATCCAGAAAAGACAGTTTCTTTTCAATTCGTTATCTAATAGTTAGTTCGTTTCTATTGTCAGATATCTATTTCTATATATTATATTGTTTAGTAGTACGATTTCTATTAGTTACGATCCCGGCGTCTGTGAGTTTCATTTCTTCCGTGATGTAACGGTCGGCCCAGTCTCCTCCATTTGTTTCTCTGTGACCAGGAGAAAGGCTCAGCAGGAAGAGGATTTACCATGATAGAAGCACAGAGGGTCAAACCCCTTCAAATATGAACATGGATTCTGGCACTCAACGTATTTGGGGTCCCTCATAGTCCGATCCCGAATGAATCAGTCCTTTCTACGAGGTCATCTTTGCCTATTAGGCAAGAGATAGCCAGTTCGAAATTATTCTGTCTCGGTAGGCTGGATTTTCTATACTATAACATTCATAAATGAAAATGACGTGTTAGTGATGGCTACCATTATCCTTTTCTTGGTATGTGTTTCTAGAGAAATAATTTGTCCAATTTCATGTTTCCGGGGTCGCAAAAAGGGCGTGGCACAGATAGAAACTCTTGAATGGAAATTGAAAGAAATGTAGGCCCCATTCCTTCGAATGGTAAGATCTTTTGGCGCAAGAAGAAGGGCGACCCAATCATCTTGACATTGGTTCTGCCTTCCCCTCTTTTTACAGAATACCGAGTCGGTTCTTCTCCTACCGTAATCGAATATACATGCTGAACAAGAGCTTCTTCATGAAACCTTCTCGATTTAGATCGGGAAAATCGTACAGATTTTTGAAACCATGTGCTATGGCTTCGAACCCATTTCCGTCCTATTTTCGATAGACTCGTTTGACAATTGAATCCAATTTTTTCTCCACATTATTGTGACTATCCATAAAGTGTGGGAAAGAAAGCCCGGAGCAATGGTTGGGCCTTGAGTTTCTCGCCCCTTTGGCTTTAGGATTCGTTATATTCTCTTTCCGCTGAGTGGGAGCTGGGGTACGGCTGGAATAACTCAGCGTTCAGTATCGAGTGCCGTTGATTATTCCCTAAACCCATGTTTGATCCTTTTTTTTTTTCTATTTGGACTTACTCCCCCTCCGCCCTATCGAACGGGAATGGATAATAGGCTTGGGATTGACGTGATAGGGTGGGTTGCTATACAGCTGGGGTGGCGAAGCTCCGCTATAATCTGAAGCGCTGATCAAGTTATCCTTGGCATGAATACAATTCCGAATCCGCTTTGTCTACGATAGGAAGCTATAGTAATGCAACTATGAATCGCAGTGGGAGAGTTCGATTCCTGGCTCAGGATGAACGCTGGCGGCTGCTTAACACATGCCAGTCGTACGGGAGTGTTGTTTTTCCCAGGTGGCGACCTGTGAGTTAACGCGTAAGACCTGCCACTTGGGAGGGGAAGCACCAACTGTAAAAACTGTTGTAATACCCCGTATTGGGGCTGAGGAGCCAAATGAGAAATCCGCCAAGGAGGGTCCTCGCGTCTATTAGCTAGTTGGTGAGGCAATAGCGTACCAATTGTCGATGATCAGTACTGTGTCCGAGAGGATTATCAGCCACCTGTTGGTACTGAGACACGGCCCAGACTCCTACGGTAGCAGCAGTGGGGAATTTTCGCAATCGGCGAAAGCCCTGACGGGATCAATGCGCGTGGAGTTGAAGGGTCCCACGGGTCTCAACTTCTTTTCTCGGAGAAGAAACAATTGACGGTATCTGGGAATAGCATCGGCCCTAACTCTGGCCAGCAGCCGCGGAAGACCGAGATGCAAGCGTTATCCGGAATGATTGGCGACAGCGTCTGAGGTGTCGTTTCAAGTCCGCCGTCAAATCCAGGGTCACCCTGTACAGGCGTGGAACTACCAAGCTGGAGTACTGTACGGGCAGAGGGATTTCCGGTGGAACGGTGAAATGCATGAGATCGAAAGACACCAACGCGAAGCACTCTGCCTGGCCGACACTGACCTGTAGACAAAGCTTGGGAGCCCAATGGTTTAGATACCCCAGTATTCCTACCGTACACGTGGATACTAGGTGTCTGGCGACTTCGACCCGGCAGTGCTGTACTAAACGCGTTAAGTTATCCCGCCGGGGAGTACGTTCGCAGAATGAAACTCAAAGGATTGACGGGGGCCCCGCACAAGCGGGGAGCATTGTTTAATTTCATTCAAAGCGAAGAACCTTACCATGGGCTTTTCATCGCGAATCCTCTTGAAATAGGGTGCCCTCGGGAAACGCGGACACCCGGGTTGCCATGGCTTCGTCAGCTCTGCCGTAAGGTGTTGGGTTCATTCTCGCAACGGCGCAACCCCTCGTTTTTAGTTGCACTATGATTTGAACCCGAACAGACGCCGTTTTTAAGCCTGGAGGAAGGAGAGGATAGGCCCAAGTCCTCAGCCCCTTATGCCTGGCGACCCAACACGTGTACAAATGGGCGGGACAACGGTTCGCGCTCTCGCGAGGGGTGACTATGCGTCGCAAAAAGCCCGTGGGCCGGGGTTTTGTCACTCGTCTTCATCTTCGATTGCAGGCTGCAACTCGCCTCAGAGCAGGAGACGCTAGTAATCGCCGTCACCATCGGCGGTGAATCCGTTTCCGGGCCTTGTACCACCGCCCTGTCACACTATAGGAGCTGTCCATTTTTGAAGTCATACCCTTAACCTTAAGGAGTGGGATGCCTAAGTCTCGCTTGCTACTTGAGTTAAGTCGTACAAGGTAGCCGTACGTGACGGTGCGGCTGGATCACTCTCCTTTCAGGGACAGCTATGCTGAGTGGTGCTTTAGTGTGGTTATTTTGGTTTGGAATCACTTTGATTCACGCACCAAAAAGAAGCAGCTACGTCTGAGCGAAACTTGCGTATATGGTGAAGCTCTCTGACTCTTCGTTCTAGTTCTTAAGCTATAGCACTCAAGCTTCCATGTTCCGCTTATATGAGTCCTTATGTCTCGGTAACAAATTTACTGGTTGACAATAGCGGTGACTTAAGTCTCCCGCTTGTTTTGCGTACTGATCCCCCCATGCCCCCCCATCACCCCGCTGTGGTGTGGCGATGGTGACTTGTTCAAAGGAATGGATGGATTTTTCCTGCATGCGAGCTGTTGGCAGTAGCAGGCCCTCCCTTGGCGAGGCCCGCGCGACGGCTATTGCTCAGTGGTAATCGCGCGCCCACCTCTTATATGTGGCTCGTTGGGCTGGGCTGTGAGGGCTCCCAGCCATGATAGTTCAATGTGCTCATCAGCGCCTTACCCGAAGAATGTGGATCACCAAGGCACTTAGCATGCGGCGGTCTCCTCCTGTGTTTGAAATCGGATTTTAAACAACATCACTTTCTGCCTCAGAGGATAGATGGGGGCGATTCCAGGTGAATCCCCATGTAGATCTAACTTTCCATTCACTCGTGGTAGCCGGGTGCGTGTCCGGGGGGCACGTACGCTCCTCGCTCTCCGAAATCCATACATCCCCTTATCAGGTGTATGAACGATCTGCGGGCGAGCACAGGTTGAGGTTCGTCCTCAATGGGAACATGGAGCACCTAACAACGCCTTCACATACCAAGAACTACGAGCTCACCTTTCTTCTGGGTGACGGAGGATCGTACCATTCGAGCCTTTTTTTTCATGCTTTTCCTCCCGGCGGTCCTGGAGAAAGCAGCAATCATAGGACTTCCCTAATCCTCCCTGCCTGAAAGGACGAACGTTGAAATTCCTTTTTCCTTTCCGCAGGGACAGAGGTTGGATCAGCCCATAAGAGGATGTCTTGGTATAAAGTAAGCCCTCTTGGTCTTCGACTCCCGAAGAGTCACTACGCAGCGCCCCTCGATCAGTGCATGGGATGGTGGCTATTTATCTATCCTTACTCGAAATGGGAGCAAGCGTTTTGAAAAAGGACTCTTAGAGTGTCCTAGGGTTGGGCCAGGAGGGTCTCTTAACGCCTTCCTTTTTTCTGCCCATCGAGTTATTTCCAAGGACTTGCCATGGTAATGGGAGAAGGGGAAGACGCCACATTTAAACGCCGTACCACGGAGAGTTGTATCGCGGTCGGGAAGGTGAATCGCTCCCGAAAAGGAGTCTCTGATTCTCTCCCAATTGGTTGGATCGTAGTGGGCGATGAACTATTATTCTCGTCTGAATGTGTACAGCTCTACGATCGAACTATGCTGCTGCATACGAAAGGTCTGTGTTATACTTAGCTCAAATCTCATTAGGGTGGTCTCCCAGCTGGCCAGGGAAAAGAATAGAAAGCTCTGACTCTTCATGCCTACCCACGTGGCTCGGGGGGAGATAGCTCAGTTGGTAGAGCTCCGCTCTGCCATTGGGTCGTGGCGATACGTTGGCTGTCTAATTGTCCCCCAGGCGGTATGGTAGTATCTTGTACCTGAACCGTGCTCACTTTTTCTAAGGTATGGGGAAGAGGACTGAAACAGCCACTGGAAAGAACTCCTACTGAGACAAAAGATGGGCCTGTCAAAAGGTAGAGAGGTAGATGGCAGTGGTCATATCTAGATGGATCGTACCATGGACTATAGTTGGAGTTCGAGGCTCTCCTCGCTTCCTCTCTGGGATCCCTGGGGAAGAGGATCAAGTTGCCCCTTGGATGCCTTGATGCACTATCTCCCTTCAACCCTTGTTGGCGAAAGTGGCAAAAGGAAGAAAATCCATGGACCGACCCCATTATCCTCCACCCCGTAGGAACTACGATATCACCCCCTAGGACTCCTTCGTCGTCCACGGGGTCACGACCGACCCATAGCCCCTGTCACTAGTGGAACCTTAGCCGTCCCGCGCGCCGCCTCTGGGCAGTTAATGGCTGCGTTACGAAGTGCAATCACTCGTTCTTACAATACCAGCATTCCTTAAGTTTAAGAAATCAAAGAGTCTGGCGGGAAAAGGGAGCTTCTCCCCGGTGATTCCTGGTCTCATCCTTATCTGGATTCCCCCGGAACCACAAGAATCCTTAGAATGGGATGCCATACTCAGCACCTTTTTGTTTTGATATGAGAAGAGTTTGCTCTTTGGAGAGCCTAACGATGAAATTTTAACTTGTGTTCGGGGGGAGTTATTGTCTAGCGTTTGGCTCTCTATGGTAGAACCCGTCCGGTGAGGCCTGAGCGGCGGTGGTTTACCCTGTGGCGGGATGTCCGGTTCGAGCCGCTTTATCTCAGCCCGTGACTTACGGATCCTATGTATCACCGAATTTGCAATTCGGCGAGTTCGATCTATGATTTTTCGCGTCATGACGTGATAAATCTTCCATTTAGTAGCACCTTAGGATGGCATAGCCTGAAACGTTAATGCATGTTCCAAATACTAAAATAGAGAAGCTGCGGTTGGATACCTACGGTACCCGTAACAGTACTAGGTGAAGGCGTAGCAAAGTCGACGAATGCTTCGGGGAGTATGGACAATAATGCAAGATCCTGGGGGGCAGGATTCCCAAATAGGTCACCTTTTTGAACGCCTGCTGAATCCTTCGCAGAGCAACGACAAGGCCTGCGAACTGAACATCCCTTAAGTAGCAGAGACAATAAAGCAAAAGCGATTCCCCTTAGTAGCGGGCTGGGAGCGAAACTGGTAGCAGCCTACCTCCGTGAAAACGGGGTTTCTGGGAGGCAATACAAGGCGTTGTCTGCTAGGCGAGCGTTGAGTGCCGCACCCACGATGGTCTAACGTCCATTAGCCGAAAGCATCATAGTCCTTACGCTCTGACCCGAGTAGGCATGGGGGGCAAGTGGATTTCCCGTGGAATCAGCAATACTCACCTTGCAAGCTAAATACCCTGGTGACCGATAGCTGAATAGTACCTGGAGGGAAAGTGAAAAGAACCCCCAGTGGGTAGTGAATAGAACGTGAACCGTGCTGAGCTCCCAGCATTGGGGGAAAGTGTACTCTGACCGCTTGCCTGTGTGAAGAATAAACCGGGCGACTCAAAAGGCATTGGCTTGTTAAGGGAACGGAACCTCACCGAAGCCGTCGACAAGCGATTCTTCATAGGGCGATTGTCACGCTTATGGACCCGAAACGGGTGATCTATCCATGGACCAGGATGAAGCGTGGATGAAACGAGCAGATGTCCGCACCGACTGATGGGCGTTTAAGAATCATCGAGATGAGTTGGGGTTAGGGTGAAATGTCCACTCGACCCAGAGCTAGCTGGTTTCGCCGAAATGCGGTTGAGGCGCATCGCGTTGACTGACAGTCTAGGGGTAAAGCACTGTTTTCGGGCGGGCTGGCGCGAGCGGTACCAATCTGAGGCAGAACTTTCTTTAATTTCTAGCTAGATATGACCAAAAATACAGGTCAAGTCGTGCCAGGGAGATTAATTCGGGGCTAATCTTCATCGTCGAGAGGGAAACAGCCCGGTCACCACTCAAGGCCCCGATGTTCGGCGGGGTTGCAAAGACAGTCCCATGGCAGTCTTGTTGTCCTTTTGAGAACTTCTCACTTGTATCGAGACGCACCTCTCTCTTTCGCTACAAGGAAAAGTTCTGCGTACATAGCTTCACGCCGTTGATCGCGTGGCTCCCGTGCGCCTGAAGAGGAACGGGCAGAGCGCGGTCTGCCGTAAGTCTGACTTCCGCGACTTTTGGCCACTATCACTAATGTGCACTCGGTAGGGGAGCGTTCCGTCACTTAGAGTGACATGCAGCACACCCCGCGAAAGGCGGGTGGCACTCTTGACGAAGCCGGAAGCTATAATGTCGGTCTTTCTTGAGTAACGGAAAACCCTGAAATACCCACGTTTTCCTCCCGCAAGTTCGTCCACGGAGGTTATCTATTTGGCCGTAAGATCATTGCCTCCAGCTCATCTACTTGTGCCGTGTTATGCTCGATTAACTTACAGGTTTGTCTTCTCACCCTCTTTCCATCCCTCGCTGCTACTCCCCCGTGCTGTATGTACGAGGGACGGTCGAGGTGCTAGGTTAGCCGTACTTATGATGGTTGAGCGTTTATAAGGACACATGGTGACCTCTCCTCTTTCCAAAGCGCTCTTTTTTATCTGAGGGTTATAGAAGGTGCGGTCAGCTCAGTGCGACAAGCCTTCCGCTTCTAGCCGAGGTCCGGACAGCGCTCTTACATCCTAGCTGACTTGCATCGTGCTGAAGTAGGAAGTCCCCGTGGACTATGCCCATTTGGCGCTGTCCTACGCATCCACGAGTTCTCTCATTTACACGCATACTTCCCAGGAAAGCTCGAACGGACCTTTCAACCACGGGTACCTGTACCCGAAAACCGACACAGGTGGTCAGGTAGGATACCTAGGGGGCGCGAGCAACTCTCTCTAAGGAACTCGGCCCCGAAAATAAGCCCGTAACTACTGTCGGGAGAAGGGGTCCCCCTCGCAAAACGGGTTGTCTTCAGATTTGACCATGTGGTTTAGCCCGGCCGGCGACCTTGCCACACACCACCATAAGTCTCTGTGTCTCCCGCAACCTAGATCCTACGACCATGTAATTGGGAGCTGGGACGGCCTGCCCAGTGCCGGAGAAGGTCAGGAGTTGTGTGAAACTGTGACAAGGGGAGCTCGGCGAACCCACGCCCCTCCAACGGCCGGCCGTCACTATAACGGTCCCTAATGTACGAACTCCTTTTCGGGTAAGTTCCGACCCGCCACGAAAGGCGGTGCGCTGGCGTGAGCTGGGCACGATCCCCTCGGAGAGAGACCTCGGATGCGAATAGGACCTGTCTGTGAGATGGCGGACGACCTGCACCTGGACATGAAAGACCCTATGAAGCTTTACTGTTCCCTGTTCATTGGCTTTGTGCCTTTCCCTGCGCAGCTTGTGGAAGGCGAAGAAGGCCCCCTTCCCTGGGTGGCCCGCGAGCCACAGTGCAATACCACCTGGAATAGCTCGGATCTCTAACCGTTGTGCAGACCCGGGCTGGGCCAGGGACAGCCTCAGGTAGACATTTTTCTATGGGGCGTAGGCCTCCAACAAGTACGGAGGCGTGCAAAGGTTTCCTCGGGCCAGACTGACATTGGTCTCGAGTTCAAATTCAGAATGGGAGCTTGACTGTCAAGACTCCCTCCGTCGAGCAGAAGACGAAGTCGTCCTTATGAACCGAAAACGGGTTGCCGATGTGGAAGGCCGTCGCTCAACGGATAAAAGTTACTCTAGGTATAACAGTGATCTATCCCCAATATTCCACAATCGACGGGAAGGTTTGGCACCTCGATGTCGCTCTTCGCCACCTGAGAAGCTGGTATGTGGTTCTCAAGGGTTGGGCGTTTCGCCGCCATTAAGCGGTCCGTGAGCTGGGTTCCGACGTCGTGAGACAGTTCTGTCCATATCCGGTGTGGCGTTATAGCATTGAGAGGACTTTTCCCTAGTACGAAGGACTCGGGAAGGACACGCACCTCTGGGTCACCAGTTATCGTTCCTACGGTACACTGCTGGGTAGCCAGTGCGGAGAGATAATGCTGAAAGCCCAATATTAAAAGTATAAGCCGCACCCCAGATGAGTGCTCTCTCCTCCGACTTCCCTATAGCCATCCGTAGCACCGGCCGAGACTCAGTCGACTCTGGTTCTCCACCCATACGGGGATGGAGCCTGACGAAGCCAGGGCAATAGGCTAGGTAGCGGCGAACGACCGTTTAATATGTGTCCAATTGGAATTGTGCGTGATGTATCAGCTGAGGCATCCTAACGCACGACGATTTGAACCTTGTACTCCTACACGACCTGATCAAATCGATCAGCACTGCCATCTATCTTCATTGTTCAACTCTTTTGATGAAAAGAGAAAAAACCAAAAAAAAGCTCTGCCTTCCATTCTGGATCGATAGAGAGGAGGGCAGAGGCCTTTGGGTTTCCCTCCCCTCCATCAAGAATTGGGGCTTCACATTACTAGCCAATATTCTCCTCTGCTTTCTTCCTCGTTTCATGTTCGTATTCTTGTGTCCTATGGCGTAGAGGAACCAACAATCCATCCCGAATTTGTGGTAAAACTCTACTGCAGTGACGATACTGTATGGGAGGTCCTGCGGCAAAACTAGCTCTCATGCCAAATGATAAAAAGCTTAACACCTCTTATTTGACGTTTTTCCTATTTTGAAGCTACGAAAAGATCCAAATCAAAATGCAAAGTCGTCTTATTTCAAAACCTCACTCATCACATCCCCTCTCTCCACTTCACACCTCGCACGCACTGTTCTTATAGAGAGAAAGGGGCTTTCCCATCTTCTTAACCCGAAATGAAATGGCTGAGGAGATGGAGGTTCCTTTTGGGGTACACCCCGGAAGAGATCCAGTGGAGACTGGGTGGGCCTGTAGCTCAGAGATTAGAGCACGTGGCTACGAACCAACTGTGTCCGGGGTTCAATCCCTCCCTCGCCCACAGCCTTCCAAAGGGAAGGGCCTTTACTTCCCCTAGGTAGAACACATTGATCGGGATAGCGGACGTACAGCTATTGACTTGGGTATGCTCTTTCCTTTTGTCGCAGTGGTATCGTATAACAGAATGTGATAGCTATAATAAAATGCATGAAACCAAGGATAGCGAACGGGTTACCTACTCCTAAGGTCAAAGCAATCCCTTTATTCCTTCTTTATCTTCCATAAGAATGAATCAAATCTCCCCAAGTAGATTCGAACCTACGACCACGTCCAGTGTACAGCCGACCGCTCCTACACTGAGCTACTGAGTAACAAGGGGATGTCGACCTCCAGATTCACTCCCGTCTCAACCCATGAACAATATGAGTATCCGAGTCTCTTTCGTAACTCCCGGAATTTCTTTTCTTCGTAGTGGCGCCGTTCCATGCCTCATTTGTCATAGGAGTAGGTCCCTGAGTGGCTCTATTTCATGTCTATTTCACTTCCTCGCACTTTCCTATCATTTAATATCCATCCCTTTGGTCTTATTGACCTAAGAGATGTCCTTTTATATGCTAGCTCCTTCTATATATGGAAAGGCAGAAATTCTCATCGAAACCTCAGAGAAATTGTGCATATGAAAACTCTAAAAGAAGAAAAAGGAGACCCATGCCGTGATTTTCACATCTTTCTACTTATAGTCTAAGTTTCTCGATGATGTATAATTTATTCGTCGTTGCGGTACGGACCTATTATTCGGTTCTGACCACATTTCTCCATGGGTCCCTCTAGATCTTCTTCTCCAATCTTGGATTAGGGCAGAAGGAGATATTCCGCGACTCCTTGGGGTTTCATTATGGCAGCTCATGATCTTTTCATATCGATCATTATCCACCTCGGCAATCTATTCTCTTAGCTAACCGGGGTGGAAGATCCATCCCATTTGTGTATATCCTGGACTCAAAAACGGCTATCTGAATGTGACTGAAATGCACGATCTCACATTCACTTTTCACGATACTAAAGGGTGGGAATACGATCATTTCGAACCATTTCCTATAAGAGCAAGGTGTCCATTACTTTGAAAATGGATTCTCTATCAACTAATAGCTATTGCCTTAAGATAAAAGAAACTAATAGAAGTCGAAGACGCGGAATGCGTAGTGAAAAAGAAAGTTCTTTCTGGTTTTCTTGTTCCGGAATATATTCTATCTATCTCCTAGACGCCGTAGAGAATGGAGAATTTTACATGTCTTTCAATTCTCGTACTCGTAATTGGGAAAGTTCGGAAGGAGATCAGATCATTTTGCAATGAAAACTACAAAAAAACTCTGGACCATTTCGAATCGGCCAAAGCGTCTTAATACATATGCAAAAAAAATTCATTATTGGCACACCATGATTAAAGATTTACTTGTATGAATCGCTATTGGGTTGATACTAATACTCAGTTCGTTTCAGTATGTTAAGGATCAGTTATCCACCAATTCATTTCGAGTTACTTAATGCCTATTTCTTATACCTGATATCCCTATCCCGTGGAAATTGCTCGCGCCGAAAGATGGATTCATATGCTATGTTTCATTTTGCTAAATGCTATCAATTAAACGGTGTAGCACTCCATAATGGATATAGCAATAAATAAATCATCCAAATTCTTTTATTTTAGTAGAAGAAACTGTTCTTCTATCTAAAATAAAGAATGACCTTCTATCCAAATCCAAGTTGCATCGATAAAATAAATCCAAATTCCAGTAGTAGATGACTAATTGCAATTTTTGTGTTACGCCATAGATTTAGAATCCCCTTCAATAACGACATAATTTTTTTTATTTTTTTTTCCTGATCAAAAAATACATGAAAAGAAAGAGTAGAAAAAATTTTTGGATTTATGGTAAAGAAATAAAAAGAAGAACTAACTGGGGTTCTGTTGATGTCAGGATTCAGTTTTGCACCCATAAGATACGGAGAACTTGCTTCACAGTTTGAATTACACAAAAAAGATTTTTCACGAAAGAGGTCTCCGAAGCACTTGGGAAAACGTCAACGTTTGCTGGCTTATTTTGCAAAAAAAATAGAGTACGTATAAGAAATTAATCAGTCAGTTGGATATTAGGACGGTAATTTTCATCGTTCGAATTTTTTTTCTTATTTTATTGTAGTCTTATAGGAGTCTTAGATTTTGCCTTTGATTGAGCCTCGTTTTTGGGAAGGAATTCAGGAAAATCCCTTTTCCTGGACTAATGAATTTAGAAGAAAGGATATGAGTCCTACCGCTTCACGAAAAATCTCTGATAGTCAATAATGGGGCCCTCAGCCGAAACCGTCATCAATGCATTGTGGTCTTCGCACTGACGTTCCGCTCGCGGGTGAGATGTTATTGTTTGTGAACCCATATTAATGCTATTTACACAGAGGAATTGAAAAAATCGCTGGAAAACCGAACTATTATACAATCTTACCTTCTGTACACGTTGGGATTTTTTAGCTACTATGTTTTTCCGAAGCCATAACGTAATGCCCAGAATCTTGGAGAATTATTCAAATACCCATCAAGAGCCAGCTATATTAGGTTACTTATGTTGAGAATTAGCCGTATACTTCTCACTTGGTTATGGTCTGGACCTTTTACTGCAGAATCTCGTGCGCAGACTCCTTTTTTTTTAATTTTTAGAGAGAGAGAATTATATAGACTATTTGAGCTGCTACACGGATGCGATGATGCATATTACTTGTCCGCATCGGAGGAGTTTGCGGCCGATCTGCCTTATGGATTGATCGATAAATGTTTAGGATTTCTGTGATTATTGTTTACGAGGAGTTAAGTTTCATATCACCCCTTAGTACACCGAATCCCATTTTTTGGTAACAGTTGAGGAGTTGTGTTATACGGAGAAGAATCTGTAAATTGGGGCTTATCGGCCCCATGTTACGGCTTCTGGAATACATGGTATCTTCTGTAAAGTTGATTCTTTACGAGTCTTTACAAGATTCGATTGGAAAGTCCAATGGCAAAAGAAGTGATTCTAGCACGCTATTTAGTACGAAATCGGTGAAATGAGGGAATCAATAAATTTTTAACAGGCTGTAAAAAATTCCGGGGGGTCCCTTATGAGAAATTTAGAGTCCGACGCGTAAAAAGCAAATAAATTCCGAATGAATGATTTGTGAATATCATTATCTTGGTAAAAAACCTTCACCCATTTTGATTGTCAAACAAGAGCTTTATGTCAAGAGTTGAAGCCCCAAAAGGGTGAATTAGGAATTTACTGGTAGAGATGATAGTCTTTTCCCCTGGGATGAAATTCGTCCACCCCGGTTTTATTAATTTTGCAAATTCTTCCTCAGCTAGTCCAAAAATGAAATTGGCTGATATCAGACGATATTTAGGTAGTATAGATATCATTATGGAGAAAGTTGGCTCGTTGAAATGATATAGACATGGGTACAGGTATAAGCTTATCAATTCTTTTTTTCGAACTTGGATTTATTAAAAGAAGTCTTTGACTGATATGGATCTACCCATTTTGACCCTCTTACTGGGAATCACAAAGAGTACTCGTATTGTTTGGTTAGAAGAGAAATAATCCTCATCGATACAACACGTATGGTCCCTGAATATGCTGTCCCCCTGGACGCTTCAAGCTATAGCAGATGGAACTAAGCTCTTTTTTATAAGAGTATATCTGGCCATCCCCGAGGGAATTTCCCTTATTACATTGACCTTCTATATCAGTCATATCAATTTTATTAGTTTTTTAGTTATCCTTTGGGATATCGCTTTTTGTTTTAGCGGATCTTAGTATTGGTGTTTTTTTATTGATTGCCTTTCAAGTATTGCTCCTATTGGTCTTCTTATGGCAGGATATAGCGTCAAATAATAAATATTCTTTTTCAGGTGGTCTACGAGCTGCCGCCGCATCTATTAGTTATGAATCCCATTAACTTTGTGTACTAGCAGATCTCTACGTGCGATTCGTTAAATAGGATCTTTTTCCTCTGAATTCATTGAATATTTAATCCTCCTTGTCTTATTCTATCTTCAGGTTAGTAAGTTAAACTAGATAGCTATAATGAGTGAAAACACAACTGCTTATTAAATTTGTAGTAAAAAGAAAAATCTTTTCCTACAAATAATAACAGTTTGTTTCCCTCATATAGCTCTCTAGTTACTTACTAACCTGAATGCTAGAATAGAAAAGGACGATAAATATCAATGATTTCAGAGGAAAAAGCTCCTATTTTACGGGGGGGGATCGCACTAGAGATATTGCTAGTACACAAAAAGTTAATGGGATTTCATAACTAATAGATTGGCGGCAGCTCGTAGACCACCTGAAACAGATATTTATTATTTGTCTATATCCTGCCATAAGAAGACCAATAGGACAATACTTGAAATGGCAATCCATAAAAAAACACCAATACTAAGATCCGCTAACCAAGCTCGATAATCCCACAGGATACCTAAAAAACTTATCAAATTGATATGACTGACTATAGACGGTCCAATGCTAAAAATAAGGGAATATCCCTCGGATGGCAAAGATATCCTTCTTTTAAAAGTATCTTAGTTCCTCTGCTATAGCTTGAAGCAGTCCCAGGGGCCACATCATTCAGAACCAATACGTTGTTGTATCGCTGCGATATTTCTCTTTCGAACCACACAATTCGATATTCTATTGTGATTCCATAAAGAGTGTCAAAATGTTAGAAGCCATACAGTCCATAACTTCTTTTTAAGTAATTCCAAGTTCGAAAAAGAATTGACAGCTTCACCTGTACCCTGTCTATTATCATTTCAACGATCACTTCTCCCATACTGATATCTATCACCTAATATCGTCATGATATCAAGCCAATTTCATTTATTTTGACTAGCTGAGCAAATTTTGGCAAATTCATAAAACCGGGTGGCACGAATTTTCATCTCCAGGTGAAAAGCTATCATCTCTCCAGATAAATTCCTAATTTCACTTTTGGGGCTTCCACTCTTGCATAAAGCTCTTGTTTTTGACAATTCAAAATTGGGTGAGAGGGTTTTTTACCAGAAATCGATAATTAAAATCATTCCTTCGAATTCTTGCTTTCTTAAAGCGTCGGACGTCAAATTCTTCATAAGGGCCCCCAGGAAGGTTTTCGACAGCGGTTTAATAATTTTGATGATCCCTCATTTCACCGATTCGGACTAAATAGCGTGCTAATACTCCCCTTCTTTTTGCCCATTGGACTTTCCATCGAATGATTGTAAGACTCGTAAAGATAAACTTTACGAAGATCCCATTGTATTCCAGAGCTCGTAACATGGGGCCCTATAGCCCCAATTTCCGCTTCTTCTCCCTAATAAAACCAACCCTCAACTTCGTTCCAAAAAATGGGATTCTGGGTATATTGTTGATATTCAATAACTCCTCGTAAAAAAACTCACAGAAATCTAACATTTATCGATTCCATCATAAGGCAGATCGTCAGTCAACCTCCTCCGATGCGAAAGTAATCTGCATCATTTCGCATCTGTACAGCTTCAAATCGATCATATATTATTCTCTCTCTCTAAAAATATAAAAAAAGGAGTCTGCGCACCGATATCTGGCCAAAAAGGTCCAAGCATACAAGTGAGAAGCTATACGGCTCAATTCAACAAATTTACCCTAATATAGCTGGTCTTTGGGGTATTTGAATATTCTCCAAGAATTCTGGTGCATTTACCGTATTGCTTCTGTAACCAATAGTCCTAAATAATCCCACGTGTTACTAAGGTAAGTATTGTATATAGTTCTGTTTTCCGCGATTTTTTCCATTCCTCTGTGTAAATAGCCTACTATGGTTTCACAATCAATAACATCTTCAACCATCGATAGTTAACGATCAGTCGAAGACACCGCATTGATTGGTGCTGAGGGCCTATTGACTATCATGAGATCTTTTCTTGTAAGCGGTAGACCTATCCTTTCTGTCCTTAATTCTTATCCATGAAAATGATATTCATGAATTCCTCAAAACAGAGGCTCACCAAAATGCAAATCTAAGACGACTATAAGACTACTAATAAAATAAGAAAAAAATTCGAACTATGAAATACCGCCTCCTAATCATCACCGGACTGATTAAATTTCTTATAACGTAGCTCTATTTTTCTGCCAATAAGCCAGCAACGTGAAGTTTTCCCAAATCTTCGGAGACTCTTTCCTGTGAAAAACTTTTTTGTGTATTCCAAATGTGAAGCAATCTCCGTATCTTATTTTTGAACTGAATACTTGAATTCACGAACCCAGTTTTTCTTTCTTTTCTTCTTTAACCATAAATCCAAATTTTTTCTAACCTCCTTTCTTTTCATGTATTTTTTTCTGATCATGAAAAATAAAAAATTATGTCAGTTATTTTGAAGTTATCTATCTCTTACCACAAACTTTGTCAATTATTCCATCTACTACGGAATTGGATTATTTTTAGCGCTGCAATTGGATTGGCTGAAGGGTACATTCTTTGGTTATTTTAGATAGAATAAATTTCTTCTATCTAAATCAAAGAATTGTGCTTGCTTTATTTATTGCTAGATCCAATTTATGGAATTTTACACCGTTTAATTGATATCATAGCAAATGAAACACGCATATGCATCCCTCTTTCGGCTCGAGAAATTTTCACGGGATAGAGATATGGTAATAAACTAGGCTATTAGTCCTCAAATGATTGTGGATACTCTGTATCCTTAACAGACGGAAACAACTGCCATTTATTCGTATCAAACCAATAGCGATTCATACTTTACATCTTCTAACTCAATGGTGGCCAATAATACTTTTTTGCATATGATTAGCGCTTGCCAGATTTCGAAATTGTCCAGAGTTTTTTATGTAGTTTTCATTGCAAAATGATGGATCTCCTCCGTAACTTTCCAATTACGAGTAGAGAATTGAAAGACTGACCAAGCTCAATTCCTACGGCGTCTAGGGATAGTAGATATTTTCCGGAACAAGAAAACCAAAGAATCTTTCGCTCTATTCACTACATTCGCTTCTTCGACTTCTATTAGTTTCTTTTCTTCTTTAATGCAATACTATAGTTGATATAGAATCATTCTCAAAGTCATGGAACCTTTCTCTTGATAGAAATGTTCGAAATCGCTATTCCCCCTTTTAGTATCGTGAAAATGATACCTGTGAAATCTGCATTTCAGTCTTCACATCAGAATCCGTTTTTGATCCATGATATCCAAAGTTGGATGGATCTTCCACCGTTTAGCTAAGAAGAAAGATGCATAGGTGGATAATAGATCGATATGAAAGATCATGAGCTGCCCCAATTGAAACCACCAGGAGTCGCTGAATTCTCCTTCTTCCCTAATCCAAGATTGAGAAAGAAGATCTAAAGAGGGACCAGGAGAATTGCAGAAACCCATAATAGAGTCCGACCGCAACGGGGGGGACCGGGGATTAATATTCCTCATCGGCAAACTAGACTACTAAGTAGAAAAGATGTGAAAATCATGTCATGGGTCCTCCTTTTTTTCTTTTCTTTAGAAGTTTTCTGATATCACAATTTCTCGATGTTTCGATGAAAGTTCTTGACTTTCATATATATAAAAGAGATAGACTATAATGACATCTCTTATGTCATAACCCAAGGTATGGATATTAAATGATATGAAGTGCTAGGAATTAAATAGAATGAAAATAGAGCCCCTCTGGGCTTACCTATGAAATGAGGCTGGAACCGGAACTCACTACGAAGACATTCCGGAGTTACGAAAGAAGCTTCGGACTCATATGTTCATGGGTTGAGAGCGGGAGTTGAACTCTATTAGGTCGAATCCCCTTGTTCCTCATACTCAGGGGTAGAGCGGTCGCTTTTAAGCTGACTGTTCCGTAGTTTCGAATCTACTTGGGGAGATGTGATTCCTTCTTTAATTAAGACTAAAGAATTGAATTAAGGCTTGCTGACCCTTATGAGTAGTAACCCGTTCGCTATCCCTTGTTTCTCATTGAAGGGCATTTTAATCTCATCGTATCCCATTCTGTCTACTATTCCACTTCGCCAAAAGGAGAGCCATACCCAAGTTCATAGCTTTACGTCCGCTATCCCGATCATGTTTTTCCTACCCTCATGGGAAAGTTAAAGGCCCTTCCCCCTTTGGAAGGCTGTGGGCGAGGAGGGATTCAACCCCCGCACCCGTGTTTCGTAGCCACGTGCGCTAATCTCTGAGCTCAGGCCCACCCCGTCTCCACTGGATCTGCTTCCCGGGGTACCCCCCAAAAGACCTCCTCTCCTCAGCCATTTCATTTCGGTTAAGAAGATGGGAAAGCCCTTTCTCTCTATCAGAACGTGCTCCGAGTGTGAAGTGGAGAGAGGGGATGTGATGATTTGATGTTTTTGATAAGACGACCTTTGAATTTTTGGATTGGGATTTTTTCGTCTTTGCAAAAATATGACAACCGTCAATAAGAAGGCTGTTAGCTTTTTATCATTCTTGGCATCGAGCTATTTTGCCGCAGGCCCTCCCCTACAGTACGTCACCCAGTAGAGTTTAACCACCAAATCGGATGGATTGGTGTGGTTTCCTCTACGCCCTAGGAACACAGAAATATCGAACCATGAACGGGAAGGCATGCGAGAAATATTGTCTATATGTGAAGCCCCATTCTTGCTGGAAGGCACACCACAAGCCTCTGCCCTCCCTTCTCGTATCTAATCCAAGATAAATTGGCGGCTACTCAGCGTGGTAGCCTCAGCCTTGCAATGTTTTTGTATTTTTCATCTTTTCATCAAAGAGTTGAACACGAGATAGATGCAAGTGCCTGATCGGATTAGGTGATCAGTCGTGTAAGGACCAATGTTCACTATCGTTCGTTCGTTAGGATGCCTCAGCTGCATACATCACTGCACTTCCAATGACACCTATTTAAACGCTCGTCTCGCCGCTACCTTATCCTAAACTTGCATCCCTGCTTCTGTCGCTCCCATCCCCGTCTGTGGCGAACCCGTCGCTGTCTCGGCTGTGCGATCCGTAGCTCTAGGGATCGAGGAGAGAGGCACTCATCTTGGGTGGCTTACTACTTATATGCTTTCAACAGTTATCCTCTCCGCACGTGGCTACCCAGCGTTTACCGTAGGCACGATAACTGGTACACCAGAGGTGCGTCTTCCCGGTCCCTCTCGATAGGGAAAGGTCCTCCTCAATGCTCTAACGCCCACACCGATATGGACCGAACTGCTCCGACGTTCTGCACCCGCTCACGTACCGCCTTACTGGGGCGAACAGCCCAACCCTTGGACCACCTACGCTCCCGGTGGCGAAGAGCCGACATCGAGTGCCAAACCTTCCGTCGATGGGACTCTTGGGAATCGCCTGTTAGCCCTAGATTAACTTTTATCCTTTGATCGACGGCCCTTCCACTGGCACCGTCGGATCCCTACGGCCGACTTTCGTCTCTTCTCGCGGGTGAGTCTTGCAGTCAAGCTCCCTTCTCCTTTGCACTCGAGACCCAATGTCCGTCTTGCCCTAGGAAACTTTGACACTCCTCCGTTCCGTTTTGGAGGACTACGCCCCATAGAAACTGTCTACCTGATACTGTCCCTTGTCCCGCGGGTCTGACCCAAGGTTTAGAATCCGAGCTCTTCCAGAGTGGTACTCACTGGGGCTTCGGGCCCCCCCGGAAGGGGGCCTTCTTCGCCTTCCACCTAGCTGCCAGGAGGCCCAACCAATCCCAGGAACAGTTCAGCTTCATAGGGTCCTTTCTGTCCATGTGCAGGTATCCGCTCTTCACAGACATGTCTATTTCACCGAGTCTCTCTTCCGAGACAGTGCCCAGATCGTACGCCTTTCGTGCTGGTCCGGTGAACTTACCCGCCCAGGAATTTCTCTTACTTTGGATCCCCGTTAGAGTTACGGCCGCGGTTCACCGGGGCTTCGGCGCCGGCTTCCCTGTCATCATTTCACCAACTTCCTTGACGTCCGCACTGGTCAGGCGTCATCCCCCATACTGGTCTTACGACTTTGCGGAGACCTGTGTTTTTGTAAACAGTCGCCCGACCTGTCACTGCGACCCCCTTTGCGAGGGGGCCCCTTCTTCCCGAAGTTACGGGGCTTATTTTGCCGAGTTCCTTAGAGAGAGTGTCTCGCGCCCCTAGGTATTCTCTACCTACCCACCTTGTCTTTTTCGGGTACAGGTACCTTTGTTGAGGTCGTTCGAGCTTTCTCCTGGGAGTAGGCATGGGTTACATACTTCAGCGCCGTACGCCTGGTATGAGCCTCGTTGGAGACGCAATGCTAGTCCACGGCTCATACTTCATCGCTGCGCGCTTGGTTACGCGGACCTCGCTCGAGGCCATTCCTCTACCCCTTCTTACCCTGAAAAAGCCAGGGTCACTTTTGTCCTTAAACCGTAACCATCTTCGCTACCTATCCTCCTCCGTCCCCCGTACCAACAGGGTCAGTACAGGGAAATTGCCTGTGTCCATCGCTACGCCTTTCGGCCTGATCTTAGGCCCTAACTCACCCTCCTTGGACGAACCTTGCGGAGGAAACCTTGGGTTTTCGGGCATTGCTTCTCACGCAATGTTTTCGTTCTCAAGCCGACATTCTGCTTC	*	NM:i:13899	ms:i:17052	AS:i:22375	nn:i:0	tp:A:P	cm:i:647	s1:i:5212	s2:i:5051	de:f:0.1276	rl:i:0
m54269_180730_070446/60883781/0_35888	0	c14r	66664	60	7M1D3M1D21M1D14M1I11M1D3M5I6M2I53M1D6M1D3M1D13M1I3M1I23M1I17M1D9M2I18M1D10M1D31M2D21M1D8M1I35M1D21M6I8M2I14M1I60M1D4M2D29M1D3M1I5M1I4M2I32M1D9M1D51M1I7M1D39M2I8M1I7M1D6M1D2M1D27M1D2M1I22M2I9M1I22M3I12M1I19M1I10M1I6M1D2M1D2M3I14M1D9M1I5M1I7M1I16M2I4M1I14M1D2M1D34M1D6M2D4M1D3M1D26M1D44M2I28M1I14M5I16M1D1M1D6M1I16M1D18M1D7M1I16M1D14M1D19M1D6M1D26M1I12M1D4M2D29M1D9M1D8M1D22M2D2M1D3M1D34M1I70M1D4M1D19M1I11M1D4M2D16M1I17M1I19M1D16M1D27M1D13M1I26M1D13M1D5M1D8M1D23M1I10M1D6M1D11M1D26M2I7M1D15M2D4M1D3M4I7M1D2M1D8M1D9M1D5M1D12M1D14M1D5M1D21M2D11M1I17M1I26M5I8M1D24M1D26M5I34M1I6M1D9M1D22M1I33M1D5M1D8M1I7M1D11M1D6M1D11M1D11M2D27M1D24M1I31M1D11M1D2M1I22M1D1M1D24M1I26M1D4M1I12M1I39M1I21M1D24M1I5M1I19M1I4M1D9M3D25M1D1M1D24M1I17M1D5M1D37M1I24M3I24M1I30M1D9M1I11M1D14M1I13M3I7M1D18M3I10M1D28M1I5M1D39M2I3M1I33M1D5M1D45M1I27M1D17M6I33M2D5M1D1M1D4M1D6M1D10M1D9M1I15M1D16M2I3M1D32M1D14M1D10M1I18M1D3M1D8M1I31M1D8M1D28M1I4M1D13M1I2M3I56M1D3M2D19M1D3M1D9M1D17M1D3M1I3M1I8M1I25M1D14M1D5M2D13M2I20M1I15M1D25M5I10M1I4M1D11M2I7M1D2M1D4M1D13M1I5M1I16M1D5M1I2M1I37M1D28M1D20M1I16M1D13M1I11M1I15M1I3M1I10M1D3M1D17M2D16M2I11M1D20M1D10M1D46M3I20M1D31M1I6M1D9M1D28M1D3M1D23M1I7M4I17M1D20M1D4M1I27M1D45M3D21M1D16M1D1M1D19M1I29M1I27M1D11M1D22M1I10M1I10M1I5M1D8M1I12M1D29M2D3M1I31M1D10M1I7M1I8M1D9M3D21M1I9M1I19M1D6M1I30M1I100M1D5M1D6M1D12M1D5M1D9M1D10M1I16M1I14M1D4M1D2M1D12M1D29M1I38M1I14M1D13M1I20M1I1M1I14M1I4M1I6M1I7M1D16M1D8M1D4M1I7M1D6M1I18M1D16M1I8M1D20M1D15M1I15M1D4M1D27M2I12M1D4M2I13M7I12M1I6M2I31M1D21M1I17M1D9M1D7M1D3M1D27M2I38M1D30M1D4M1I31M1I10M1D33M1I3M1D4M2I3M1D1M1D4M1I19M1I17M1D11M1I9M1D12M1D8M1D4M1I34M1D12M2I13M2D7M1I2M1D7M2D11M1I27M1I37M1D4M1I19M1D1M1D51M1I2M1I9M1I8M1D23M1D3M1I3M1I13M1I17M1D9M1I10M1D6M1D25M1I27M1D8M1D15M1D42M1I4M1D1M1D8M2D29M1I4M1I9M1I10M1D43M1I2M1D12M1I2M1D5M1D7M1I7M1D16M1D3M2D16M1I13M1D3M1D3M1D27M13I7M2I1M4I7M5I2M5I16M1D13M1D6M2D2M1D4M1D13M1D12M1D15M1D8M1I13M1D7M2I4M1D4M1I8M1I13M1D4M1I14M1D11M1I10M1I27M1D14M1D16M3D19M1I8M1D7M1D21M2D39M1I56M1D15M1D14M1D6M1D13M1I36M1I4M1I6M2D14M1I51M1I4M1D3M1D22M2D13M1I15M2D11M1D9M1D4M1D7M1D30M1D11M1I10M1D11M1D4M1D8M1I6M1I13M1I6M3I38M3I3M1I10M1D7M1I10M1D19M1I10M1D40M1D25M1I13M3I15M1D21M1I12M1I8M1D1M1D4M1D24M1I5M1I9M1D22M1I5M1D13M1I12M2I4M1D2M1D25M4I6M1D9M1D11M1D14M1D26M1I2M1D16M2I13M1I10M1D3M1I7M1I47M1I60M1D15M1D9M1I14M1I16M1D37M1D41M2D4M1D7M1D6M1D5M7I14M1I9M1D6M1D8M1D8M1D5M1D22M2D27M1D13M1D19M1D12M1I13M1I11M1I19M1D33M1I11M1D6M1I17M2D26M1D8M2D40M2D3M1D3M1D28M2D19M1D7M1D33M1I10M1D6M1D13M1I5M1D3M1D10M1D3M1D1M1D3M1D10M1D21M1I20M1D22M1D7M1D4M2I7M1D11M1D44M1I24M1D9M1I6M3I28M2I9M1D5M1D12M1D25M1I4M1D20M1D3M1I10M1D14M1D11M2D9M1D13M1D10M1D6M1D5M1I24M1I3M1D15M1D8M1D15M1I37M1I18M1D38M1I3M1D11M2I6M1I13M1I29M1D9M3I9M1D3M1D5M2D12M1D25M1D14M1D31M11I29M1I14M1I32M1D6M3I8M1D4M1I18M1D18M1I9M1D23M1D5M1I66M1I34M1D22M1D16M1D17M1D3M1D15M1D12M11I7M1I23M1D7M1D5M1I11M1D5M1D12M1I20M2D34M1D16M1D1M1D12M1D10M2I29M1D15M1D7M1D1M1D8M1D5M1D23M1D12M1D34M1D35M1I8M1I2M1I11M1D12M1D18M1D17M2I8M1I19M1I23M1D31M2D10M1D9M1D8M1D27M1D12M1D4M1D15M1D20M2I11M1D2M1D11M2I12M1D16M1D8M1I37M1D23M1D16M1D12M1D7M1D21M1D2M2D6M3D7M1D15M1I1M2D6M1D18M1D14M3I13M2D72M4I4M1D17M1I8M1I6M1D34M1D8M1I18M1D23M1D39M2I1M2I13M1D17M1D43M1I10M1D6M1I8M1D29M1D10M1I3M1D14M2D7M1D31M1D10M1D28M1I6M1D6M1D6M2D5M1I20M1D7M1I12M6I2M4I1M1I4M1I2M3I1M1I19M1D14M6I20M1D31M1D25M1I8M1I7M2I8M1D3M1I2M1D23M1I20M1I4M1I11M1I12M1D3M1I13M1I23M1I5M1D5M1I7M1D22M1I19M1D12M1D10M2D1M1D72M1D17M1D10M1D31M1D2M1D18M1I27M1D19M1I29M1D9M2I20M2I14M1I9M1I5M1D15M1D31M1D40M1D16M1D7M1D4M1D14M1I4M1D30M2D1M1D9M1I5M1I5M1D1M1D7M1D8M1D51M1D36M1I35M1I18M2D15M2I1M1I5M1I28M1I26M1I16M1D14M1D5M1I12M1D10M1D4M1D28M1D4M1D10M1D3M1D27M1D7M2D1M1D29M1D8M1D4M1D3M1D5M1D10M1I9M1I27M1I14M5I7M1I8M1I1M1I10M2D24M1I6M1I17M1D18M1I40M1D13M1D24M1I9M1I17M6I19M1I23M1I4M1I19M2D14M2I30M1D4M1D9M1D32M1D3M1D20M2D2M1I13M1I35M1I3M1I23M1D3M1D29M1D19M1I6M1D14M1I25M1I33M1D10M3I28M1D1M1D18M1D25M1I12M1D19M3I8M2D29M1I33M1I6M3D4M1D2M2I8M1I1M2I7M2I3M2I17M3D13M1D18M2D16M1I44M1D8M1I14M1I7M1I8M1D7M1I24M1D4M1I12M1D4M1D24M2D22M1D24M2D13M1I7M1I43M1I12M1D18M1D8M1I19M1D14M1D48M1I17M1D17M1I8M1I25M1D7M1D20M2I10M1D19M1D10M1D25M1D39M1D15M1I9M1D7M1D27M1D5M1D3M1D11M1I6M1D15M1I19M1D7M1D9M1D1M1D15M1I11M2D8M4I40M1I21M1I3M1I10M1D10M1D7M1D15M1D6M1D6M1I21M1D17M1D12M1D18M1D7M1I9M1I2M1D21M1I3M2I27M1D6M1I21M1I1M1I3M1D5M1D29M2I2M1I12M2I16M1D5M1D7M1I7M1D18M2I12M3I9M1D7M1I8M1D18M1D21M1I4M1I7M1I8M1I6M1D10M1D4M3D6M1I25M1D12M1D96M1I3M2D2M1D11M1I10M1I3M1I18M1D13M1D37M1I12M1D11M1D5M1D11M6I26M1D6M1D15M1D9M1I3M1I11M2D4M2D10M1I27M1I7M1D6M1D16M1D22M1D5M2I4M1I9M1D10M1D2M1D6M1D11M2I12M1D10M1I6M1D3M1I6M1D16M2D10M1D1M1D2M1I5M1D7M1D14M2I5M1D25M1D5M1D20M1D22M1D15M1I20M1D16M1I18M1D4M1I7M1D23M1D17M1D11M1I25M1D2M1D38M1D4M1I3M1I5M1I12M1I10M1D3M1D6M1D4M1I14M1D37M1D22M1I4M1D4M1I5M4I48M1D13M1D24M1I9M1D25M2D21M1D7M1D13M1D8M1I12M1D1M1D4M1D3M1I4M1D10M1D3M1I43M1D2M1D10M3I32M2I6M1I21M3I10M1D24M1D14M1I21M1D17M1I11M1D29M1D5M1I6M1I8M1D5M1I5M1I2M1I26M2I27M3I6M1D15M1D16M1D4M1D3M1I10M1I5M1I7M1I19M1D4M1D8M3I5M1I11M1D12M1D6M1D16M1D2M1D24M1D9M1D18M1D6M2D19M1D19M1I14M1D25M1I14M1D5M1D9M1I4M1D17M2D3M1D8M1D8M1D7M1D12M1I30M1D5M3D4M1D5M1I16M1I11M2I23M2I15M1I12M1I2M1I21M1D7M1D23M1I9M1D6M1D43M1I6M1D5M2D7M1I11M1D9M2I8M1I24M2I21M1D2M1D10M1D3M1D37M1D22M1D25M1D4M1D5M1D29M1D12M1D43M1D28M1D5M1D12M1D2M1I9M1D14M1D4M1D6M1D31M1D22M1D4M1D1M1D6M1I15M3I13M1I16M1D15M1I23M2I7M1D2M2D15M2I26M1D9M1I4M1D7M1D35M1D19M1D16M1D13M1D5M1D22M1I19M1D14M1D15M1D22M1D30M2I7M1D6M1D20M1D12M1D13M2I6M2D9M1D26M2D4M1I52M1D3M1D24M1D12M1D22M1D23M3I22M1D10M1I33M1D17M1D11M4I4M1D5M1D40M1D28M1D23M1D1M2D9M1D12M1D25M1D5M1D7M1D21M1I12M2D60M1I20M1I11M1D21M1D3M1D6M1D5M1D1M1D69M2I80M1D2M1D11M1D36M1D34M1D11M1I4M1D13M1I22M1D20M2D9M1D5M1D4M1D25M1D8M1D10M1D29M1D7M1I24M1D8M1D11M1D22M1I5M1I14M1D9M1D43M1I3M1D14M1D6M1D7M1I4M1D15M1D3M1D16M1D13M1I17M2D17M2D14M1D1M1D5M1D34M1D11M1I3M1D6M1D3M2D2M1I3M4I18M1I37M1D30M4I8M1I11M1I20M1D46M2D10M1I18M1D4M1D54M1D5M2D2M1D25M1D9M1D13M1D42M1D27M1D6M1D3M1D4M1D13M1I32M1D12M1D24M1D16M1I12M1D13M1D21M1I64M1D5M1I29M2D15M2I5M1I6M1D3M11I22M1D9M1I4M1I3M1D11M1D12M1D3M1I12M1D7M1I4M1D24M1I45M1I24M1I22M2I19M2D4M1D34M1I15M1D2M1D14M1D9M1D8M1I32M1D7M1I12M1D39M1I5M1I29M1D21M1D16M1D14M1I20M1D11M1D2M1D4M1D17M1I11M1D14M1I21M1D7M1D10M1D34M2I5M1D9M1D10M2I47M1D11M1I5M3I2M1I14M1I10M1D1M2D5M2D20M1D8M2D34M1D7M1D16M1D3M1I5M1D6M1I21M1D3M1D11M1I12M1D12M1I19M2I29M1I20M3I2M1I12M1D9M1D14M1D37M1I46M2D4M1D11M1D18M1D22M1D12M2D62M1I12M6I5M1I2M1I25M1D47M1D11M1D8M1I6M1I5M1D4M2D2M1D11M1I36M1I9M1D6M1D26M1D26M1I7M1D3M1D2M1D31M1I5M1D31M2D3M2D12M1D22M1I32M1D23M1D16M1I15M1I23M1D4M1D9M1I1M1I11M1I41M1D2M1D12M1D13M1D40M2I14M1D3M1D2M1I42M1D8M2D2M1D58M1D4M1D14M1D11M1I29M1I4M1I16M1D46M1D5M1D5M4I18M1I12M1I27M1I14M1I22M1D35M1I4M1I13M1D5M1D4M1D65M1D4M1D7M2D2M1D12M1D32M1D17M1D24M1D12M1D8M1D30M1D4M1D6M1D10M2I3M2I9M1I13M1D9M1D27M1D7M1D15M1D36M1I35M2I11M1D8M1D2M2I46M1I11M1D5M3I17M1D21M1D20M1I5M1D4M1I14M1D1M1D14M1D7M1I36M2D11M1D9M1I5M2I3M1I11M2D6M1D12M1I19M1I4M1I4M1D18M1I8M1I19M1I15M1D11M1I4M1D28M1D8M1D52M2I5M1D7M1D12M1D10M1I52M1D3M1D23M1D18M1D7M2D28M3I5M1D1M1D5M1I25M2I12M1D12M1I7M1D23M1D5M1D11M1D6M1D5M1D10M1D16M1D14M1D4M1D23M1D49M1D8M1D15M1D11M1D3M1D21M1D2M1D3M1I20M1D13M1D12M2D16M1D7M1D38M1I16M1I8M1I2M1I2M1I7M1D18M1I19M1D14M1D1M1D43M1I23M1D16M1D49M1D6M1D3M1D11M1D2M1D11M1I26M1D21M1D2M1D25M1D7M1D5M1I13M1D18M1D13M1D8M2I30M1D29M1D30M1D9M1D15M1D17M1I14M1I5M1D8M1D14M2I35M1D4M1D1M1D5M1D4M1D37M1D31M1D4M1D14M1D10M1D13M2I12M2I9M1D21M1I18M1D9M1I7M1I5M1I16M1I19M1D25M1D8M1D4M1D13M1I13M2D1M1D23M1D3M1D13M1D3M1D8M1I8M1I30M1I6M1I25M1D6M1I3M1D22M1D14M1I23M1I40M1D48M1D1M1D27M1D22M1D5M1I4M1I37M1D23M1D20M1I8M5I11M1D5M1D6M1I6M1I36M1I3M2D4M1D9M1D3M2D3M1D8M1D18M1I11M1I1M1I18M1D5M3D9M1D8M1I4M1I12M1D12M1D19M1D6M1D9M1D9M1D33M1D13M1D7M1D68M1I7M1I41M1D7M1D9M1I5M1I38M1D8M2I15M1D11M1I13M1D15M1D12M1D5M1I14M1D7M1I39M1I33M1D9M1D1M1D16M1D6M1D37M1I35M1D7M1D20M1D17M1I21M1D4M1D26M1I46M5I19M1D30M2D21M1I4M1D7M1I4M1D4M1D27M1I16M1I7M1D6M1D31M1D85M1I6M1D23M1D17M1D5M1D26M3I5M3I2M1I8M1I9M1D37M2D18M1I18M1I35M1I6M1D64M1D5M2I13M1I14M1I11M1D31M1D2M1D10M2D3M1D14M1I3M1D2M1D7M1I9M1D7M1I15M2D7M1D6M1I4M3D16M1D34M1D8M1I14M2I18M1D4M1D29M1D4M1D8M2I22M1D37M1I38M1I10M1D10M1D1M1D43M1D3M1D3M1D8M1D25M1I3M2D34M1I21M2I51M1I18M1I21M1D3M1I6M1D13M1D9M1D5M1D8M4I41M1I8M3I5M7I32M1D1M1D9M1D12M1D18M1I27M1D9M1D13M1I10M1I7M1I5M1D44M1D3M1D7M1I24M1I2M1I17M1I6M2D17M1I14M1D7M1D3M1I20M1I19M1D13M1D44M1D3M1D41M1D26M1I19M2D9M1D8M1I28M2I3M1I12M1D12M1D15M1D6M1D1M2I7M1D16M1D3M1D10M1D13M1I4M1I19M1I11M1D20M1I20M1D17M1D9M1D11M5I18M1D11M2D6M2D35M1D8M1I4M1D1M1D7M1I18M1D11M3I15M1D22M1D5M2D36M1D5M2D1M1D20M1I5M1D9M1I35M1I4M1I63M1D13M1D8M1D28M1D31M1I8M3D3M1D14M1I20M1D31M1D3M1D14M1D4M1D7M1I18M1I40M1D7M1D37M1D7M2I12M1D14M1D41M1I43M1I11M1I18M1D7M1I8M1D3M1D11M1I9M3I6M1D8M1D17M1I9M1I17M1D7M1D32M1D20M1D3M3D8M1D12M1D7M1D8M1I7M1D75M1D2M1I54M1D4M1D13M1D26M1D8M1D9M1D11M1D5M4I32M1D36M1I29M1I17M1D35M1D25M1I9M1D54M2D16M2D15M1D35M1D11M1D35M1D1M1D6M1D4M1D29M1D73M1I14M2I11M1D40M1D50M1D23M1D38M1D19M1D10M1D38M1I26M1D9M1D16M1D2M1D14M1I10M1D21M1D7M2D12M2D11M1D9M1D9M1D38M1D23M1D8M1I35M1I38M1D9M1D3M1I16M1I42M1D26M2I6M1D3M2I27M2D12M1D24M2D1M1D11M1D3M1I5M1D36M1I19M1D14M2D49M2I17M1I7M1I10M1D3M1D15M1I28M1I1M1I62M1I8M1I39M1D10M26I11M1D32M1D30M1I24M1D11M1I27M1I13M1D1M1D6M1I4M1D5M1I5M1D8M1I13M1I18M1D12M1D4M1I20M1I15M1D20M1I14M1D3M1I12M1D12M1D8M1I31M1I12M1I12M1D7M1I12M1D12M1D42M1D28M1D8M2D17M1I14M1D43M1D62M1D14M1I14M1D29M1D28M1D18M1I35M1I5M1I16M1D7M1I11M1D12M1D14M2D6M1D7M1I16M1I22M1D22M1D38M1D4M1D4M1D9M1D9M1D50M1D6M1D15M2D18M1D18M1I14M1I14M1D34M1D24M1I13M1D3M1D18M1D25M1D9M1D24M1I1M1I33M1I8M1D3M1D31M1D14M1I27M1D3M1D4M1D4M1D10M1D22M1D4M1D5M1D43M1I6M1D6M1I79M1D14M1I11M2I38M1D23M1D27M1I3M2D17M1D17M2I17M1D12M1I3M1I3M1D25M1D9M2D5M1D12M1D10M1D1M1D24M1D42M1I63M2D5M1D50M1D6M1D7M1D5M1D20M1I3M1D15M1D3M1D27M1D29M1D7M1I37M1D16M1D24M1D3M1D5M1D8M1I9M1D32M1I1M2D11M1D15M1D9M2I29M1D1M1D29M1D5M1D8M1I16M3D17M1I12M1D4M1I10M2D47M2D20M1I24M1D30M9I2M6I15M3I24M1I8M1D21M2D25M2I13M1D12M1I17M1D6M1D12M1I11M1I19M1D6M1D3M1D2M1D30M2I20M1I5M1I28M1D16M1D2M1D4M2D19M1D1M1D9M1D8M1D14M2D4M1I9M1D24M1D14M1D15M2I22M1D8M2D31M1D5M1I10M1I7M1D9M1D5M1I19M3D8M1D10M1I35M1D4M1I12M1D56M1D24M1D10M1D22M1D5M2I4M1I6M1I41M1D1M1D9M1D18M1D11M1D9M1I7M1I18M1D28M2D10M1D10M1D10M1I7M1D2M1D7M2D10M1I27M1I28M1D16M1D11M1D12M1D22M1I21M1I14M2I6M1D4M1D6M1I29M1D21M1I28M1I7M2I21M1D29M2D18M1I5M2D12M2I22M1D13M1D11M2I3M1D8M1D5M1D43M1D35M1I12M1D29M1D8M1I8M3I29M1D17M1D4M1I16M1D14M1I16M1D5M1I22M1I9M1D4M1I7M1D17M1D3M1I8M1D1M1D13M1D3M1D6M1I11M1D13M1I24M1D5M2I3M1D20M1I9M1I15M1I18M1I14M1D16M1D10M1D9M1D17M1D2M1D8M2D4M1D5M1D11M1D15M1D13M3I1M7I34M1I6M6I3M8I3M1I13M1D22M7I1M1I8M1D10M1D17M1D35M1I4M1D6M1D2M1D13M1D3M1D10M1D20M1D19M1D8M1D16M1D28M1I50M1D8M1D28M1D4M1I6M2I10M4I1M1I6M1D16M1D20M1D15M2D12M1I10M1D5M1I6M1D4M1D7M1D21M1D11M3I15M1D17M1I8M1D8M1I7M1D30M1D8M1I8M1D17M1D7M2I8M1I25M2D7M1I13M1D22M1I18M1I12M1D21M1D30M2D7M2D20M1I7M1D4M1D9M1D20M1D68M1I13M1D23M1D14M1I3M1D5M1D29M1D13M1D8M1D29M1I4M1D15M	*	0	0	TCTGGTCTTGATCCAATTAACCTTAATTAATCCTAATGATTTCTCTTTCTTTAAGCCTCCTTTTTTTTTTCGTCCATTACTAACAAAACGAATTATTCCCATATATAAAATATTAGTTCCAATGGCTTTGCTCTAGCCCTTCCCAACCGACAGAATTTCTCTTCTACTCCCTTCAGTTTATTTCGCACGATACTAAAAATAGTGGGGGTTTCATCGTTTCTATGTTCCCGTTTAACGGCGAGGCCGTCTCTATACACCGGATCCTTCTTTCATTTCATCAAAGGGATTGTGAACCTTTTATAGTTCACATTCTTTGGCTCTACCTATCCTTATAGAGTAAATAGCTCTTTGAAAAACCACAAAAATAGGGTTATACATCCAAGTGACGGCATGTAATTATGAAAGGTGGCTAAGTAGCTGACCCTCTTAGTCCGTTTGTTTAGATAGTAGCATAATCCTTTATCTTTTTATGACATTGTCCTCTCGCTTGTAATGAATAGCCGTTTGCTACCAATGGGGGAATGCTTCTTATTCCGAGCTAGATGATTGGATTTGCACCAAATGAAACCAGAAATTCCATATCACCGTAGAATCTAGGATAGAGAAGCGCTATCCTAGTCATTGGTACCGGGATCATGGAATACTTCAAAATTTCTATTTGTTTGAACCCATGATCCGAACGGTCCGCCCATACACCCTAGCACATGTTTTCCTCGACGGCTGAGGACATCCCTTAATCGCGGGGGCCGATTTTCTAAGCATTTCGTATTGGCTGTCCTTGCGTTTCTTAATAATTTTACCAAACCGTTGGCATGCGTATGTATAATAGACAAAAATGTGATGGGGTTAGATCGAATTCTTAAACCTGAATGATTGGCTTATGAAGGATTTCCATTAAATTGCATAAAACCCAATTTAGTTGAATAATTTACAAGAAATCTGGCCACTACCATCCTTAAACATTTCTGGACACCACACTGGATCAGTATCGCAGTGCGCTCGTCAAGCATTTCTTCCCCTACAATAATCGACAGATCCATAGGAGAAGCGTTGGCTTCGTCGTGACATAAAAAACAGCCCTTTCCTGTCTTCGGATACAACCCAAAAGGCTTTGCCTGTTCTTAGTGATAAACCATTGTGACATTTCGCGAACTTTGTGTACGCTTCACTTCGAGTAAAAATTCTGGTGTTCTTTGCCCGATAATAGCAAGCAGGCAGTTGTAGCATAATCCTCGCGTGGGGAATGCATACGCTTGTGTGTCGTCCTCCACGCAGAAAAGACCCACTGACGCTGCTATTCCGAGGCATATTGTATATTATATCTGGTGTCACCGTTGGCATCGTTTCAAAAATCGCCATTCCTGAGATTACCCCCCGGCCGGGGTAGTTATAACCAAAAAATATCTCTAATTTCCATCTTCTTACTGATATACCATGAGACCGTGTAATATGATTCGTGACCCTCGCAACGACTCTCTTGCCTAAAACAAGTGTCCTTCTCGATACATAACATTGTATAAGTCACCCAAGTCGCTTCCTTCATCTCCGTGAATCGAGTTAGGTCTTTTGGAACACCATGGGATATTATATAATATTATTAAATTTAAGTAAGAAAAACTACACTTAATAGGAAACGTAAGATGGAAGAGAAAGAAAGAATCCGCAGTTTTTATTGTTTCACTTTTTTTCTTTCTTATCGTAGAATACTTACTTCTATTATACGTAGATGCAACATACATAGATTTAAGATTATACAGAAAGTAGATAAGACAGATTGAATAAAGAAAAGAATGGGTTTATTCGAATACTAAACAAAAAAGAGATAGGGATCTATTCTTCGTTTTTTTTTTTCCAATAATCCAAGCTGCCCTTGGCATTTGGCACTTATCGAGTATAGAATAGATCTGCTCTGCTTCTCCTTCGTCTTACGAACAGAATTGGCTTTCTTATTTTAATGGATGAAATAAATAGTCACGCTTTCCTGACACAGAATCCCCTAGAAGGGTTAGGTACAAGGATTGGCTAGTCCTTTGCCATGCGATAAAAAAAGTGCATCGTGTCTATGTTCTTTGCTAGGGGTATTTCCATGGGTGTGCCTTGGATCGTGTTCATACTGTCGTATTGACATGATCCGGGTGGATTGCTTTCGGTGCATATATGCACACAGCCTAAGTTTCTGGTTGGGCTGGCTCGTGCGTTATACGAATTAGCGGTTTTTGGATCCTTCTGATCCTGTTCTGGATCCATGTGGGAGACAAGGTATTTTTCGTCATTCCTTTCATGACTCTTTTATGAATAACCACTTTCGTGGGGTGTTTGGAGTATTCAGGAGGAACTGTAACGAATCCGGGGTATTTTGGAGTTATGAATGCGTGGGCAGGGCTCATATGTTTTCTGTCTTTTGTTTCTTGGCGTATCTTGCATTGTGTATATTGGGACCCCCGACATATCCTGTGTGCTCGACGGGAAAACCTTCTTTGGATTGCCCCAAGATCTTTGGGAATTCATTTATTTCTTGCAGGGGGTGTGGCGTGCTTTGGCTTTGTCGCATTTTCATGTAACGGGTTTGTATGGTCCTGGGCATGGGTGTCCTGATCCTTATGACTAACTGGAAAAGGTACAAGCTGTAAAATATCCGGCTGGGGTGCAGAAGGTTTTTTGGATCGCTTTGTCCGGGGGAAATAGCTTCTCATCATATTGGCTGCGGTACATTGGGCATATTAGCGGGCCTATTCCATCTTAGTCGGTCGCTTCCACCTCAACGTCTCTACAAAGGATTACGTTGGGCATATTGAAACTGTACTTTCCAGTAGTATCGCTGCTGTTTTTTTTGCCAGCTTTCGTAGTTGCCGGAACTATGTGTATGGGTCAGCAACTACCCACCCCCCAATTGAATTGTGTGGGCCTACTCGTTATCTGGGACGGGAACTTTCGCAAGAAATAATCGAAGAGTTTAGTGATGGGTTAGCGAAAATCTCAGTTTACTTCAAATCTTGGTCTAAAATTCCCGAAAAATTAGCCTTTATGATTATATTGTAATATTCCGGGCAAAGGTGGGATTATTAGACAGGCCCACTTGGACAATGGGGATGGAATAGCTGTTGGATGTTAGGACTCCTATCTTTAGAGATAACGAAGGGCTCTGAACTTTTGTACGCCGTAATGAGGCCTACTTTTTTTGAAACATTTCCTGTTGTTTTGGTAGCTGAAGAGGGAATTGTGAAGCAGTTTCCTTTTAGAAGAGCGAACCAAATATATGTTGAACAATTAGGCGAACTGGTGGGAGTTCTAATGGTGGCGAACTTAATGGAGTAAGTATTCTGATCCTGCACTGTAAAAATATGCGAGATCCGTTCCCAATTAGGGGAAATTTTTTGAATAGGAGCGGCTACTTTGAAATCAGTTGGTTTTTTTTCTTTCGCAGCATGTCCAGTGTTTGGTTCACACTTTTGTATGCACCTTTGCTTTGCTTCTTCTTTTTTCGGACACATTTGCATGTGGTGCTAGAAACCTGTTCCGAGATGTTTTGGCTGGTATTGTCCAGACTTGGATGCTCAAGTGGAATTTGAACATTCCAAAAAGTCGGATGATCCAACTACTCGGAACAGCCCGTCTGATTGCCGCATTGCTTTTGGTATCTTTCACACTCTTCTTTTTTGATTGCATGGGAAACATCTCCCCCCTTCTTGGACTCTTTGTTTCCGTTTTTTACGGGAAATGATCCCAAATACAAATGAATGTTGTTGAAGTTATAATTGTACATAAACCACGATCGAATCTATTGAAATAGCATTGGTTTATACGTTCCTTTAGTTTCGACTTTAGGGATAATTTTTTTCGGCTATCTCTTCCGAGACCACCTAAGGTTCCGACTAAAAAAGTGAATATTTAATTGAAGTAAGAAGTCTCGCCCATCTGGGGGGGAGACTTCTTACTTCATTAGTCCCCGTGTTCTTCGATGGAAGCTCTTAATTGTTGAGAGGTTTGCCCAACGCGGTCTATCAGGCATACCCAGTAAAGCTTACAATTACACCACTTGATATGGCGACTAAAGTTCTGTTTCCATTTTTATGATTTCAAGATTACAATGGATTCTACGAAAAGATCGTGTATTTACAACGAGCAACGGAATAGTATACACAGTCAACACAATCATTAAATGAATTTCTGGCTACACAAACCGTTTGAAGATAGTTTCTAGACCTGGGACCAGACAAACATCGCGTAGGTAATTATTGAAACCCTTGAATTCGGAATCTGGAAGCTAGCTCCGGGTTGGGGGACTACTCCTTTTATGGGGTCGCAATTGGCTTTAATTCGCGGATTCCTATCTATTTTAGAAATTTATAATTCTTTCCGTTTTAACTGGACGGAATTTTAATGATTAGGTTTTCTACTAACGAAAACTACGAAGTCATAGTTTTTTCCCTCCAAAAGAGCCTTTCTACTTTAAGCTCTACATTTCTCGACATTCTGGTAGTTCTACCGTGGAATTTTTTTGGTTCGGTATCTCTGGAATATAGTGTTGACTTTTAGAATTGGCTCTATTATAATACCTGAAAGCCCCTGGTTATCTCTATCAAGACTGATTCTAATTCGTGGATTTTTTATTCTAGTACTGGAACACGAACTAGATAGAGTGGATCAGAGAAAAAAAAATGAAATAATGATTCATATTAACTATTCGAGACCTCTCAACCAACTGAAAAAAATTCCAAGTAGTTCTTAATAAAAAGTAAAAAAAAGAAATTTCTCTTCCCTTCCGAATTTTGTTGCCCAAAAAACAACTTTTTTCTTCGATTTTTGTCAGTCGTACACACCGATTCCATAAATATCATCAAGCGTGTCTATATTCGAAAACCCTTGCCTTTTGTTTAGTTGAGACTCAATCATCCGTGGCTCTAGTATGATCTAGGTTTTAATTGAACTGATTCATAGGATCTCGAAACAAGATATTTCCCTACCAGAAAACTACTACTCACTCCAATTTTTGGCTTTATTTTTATTTATCTATAAAAACAAGAGTACATCTCATTAAGCACAAAAAAAAGAACATCCAAAATAGGGAAGAAACAATCAAAGGCCTCACTATCAACATTTGGGAAAGAAAGATAGACGAGAGCCAACTTGAGATTTTTGGGGCGTATCATCACAAAGAGCAATTATGGATTTTTCTTATTTCATATCTCAATGGCACATCTACCCAACCCAGTGTCTGATGAATTTTTTGAACCGTTTTCTAATATCCTTTTGACATTTGTGTGTTTACTGTTGAGTGCCTCGAGAATTAAATTCTCATATCCGGTTTCTCGGAGGGGGTTTCGGTTAGTTCCCTTATCTCAATCAGTCTATGATTGTTTGAGGACGTCCTTGAGATTCAGGCAATTGCAGATTATATAACTATGAATATCTTCCTTTCCTCATGTCAACATTTTATGTGTTAGGGGATTACACTTACTTTGTTTTCTAGTACAAGTTGCTACCGGTTTTTGCTATGACTTTTTACTATCCCCCAACCGTTACAAGGCTTTTTTCCTCGGTTCAATACTATGACAGAGGCCAACTTTGGTTGGTTAATCCGATCAGTTCATCGATGGTCAGGCAAAGTATGATGGGTCCTAAGATGATCCTGCACGTATTTCGTGGTAGTCTCCACAGGTGGGTTTAAAAAAACCCCGCGAATTACTTGTGTCAACTGGTGTGGTTTAGCGTCTTAACTGCATCGTTTGGTGAAACCTGGTTATTCTTTACCTTGGGATCAAATGTTTATTGGCAGTCAAAATTGTACAGGTGTGCCTGACTCTATTCCGGTAATAGGATCACCTTTATGTGGGTATTACGTAAGTGCTAGTGTGTGTCAATCCACTTTGACCTCGTTTTTTATAGTTTTACATACCGTGTACTTCCTCTGCTTACGGCCGTATTTATGTTAATGCCCTTCTCAATGATACGTAACGCAGGTATTCGGGCGCCTTTATCGGAAGGCATCTCATAAGATCTAATTCTCATATATGCATATCGGGTAGGTGTGTATTCATTGCTACAAACATGGGTTATTCTAAAAAAAAAAAAAAAAATAAAGGAACAACATGTCCCCCAATGTGTGTTAGATACTTCTCTTCACTCCGAACTATTTGAGACATATACAATAGTTGAAGTTATTTAACGAACGAAAGAAGTCGGATTAGGGAGTGTGGCGACTTGAATTATGATTGGGTGCCAGCAGTATAGAGAGATTGGAGCTGCCACTTAGTAATTCACGACCAAAGTGTCTCCATACTCCAATCCACAACGTAAGTCCCCTTTCTAGTAAGGAGAGCTGTTTCACGTGAGAGAATATGTTCTATGATAACTCAACCATGTCATCTCATGAAGAGCTCCGTAGATCCCCGAGAGTATAAATGATCAGTCATGTGACATGATCCAATTCTCTATTTATTACACCTTACTTTTTATTATAGTATGGAAATGCATTCATTTTCTTTGCATCGATTGCGATCGCAATACTATCGGAGAAAAGAATGGATCTAGGAAGACGTAGGCTAAACATTTTTGATTTTTTATTAGTAACAAGTAAATACTTTGTTTTGAGACGTATAACTTGCAATATTGGGGGGGGATAAATAGCCACTAATCACGCCAACCGAGACAATCCACAAAGCACCTTGTCAGATCCAATTTGTAAGCCCACTTTTATTGAGCATTTAACCCATAAGAGTAGGGCTTTTCAATGATCGTTGTAGTGCACTTCGGAAATAGAATCTGATAAAGCTTTTCTTACTTGAGCCATTGAGACCATTATATACTTATTCTATTCGGACTTCTACGTTTTTTATTTTCGTTCATTCTATGCTCGATAAGCCGGATGATGAAAAATTCTCATGTCCGTTTCCTTTGGGTGGGTGCTGGATCTTAAGAATTCCACCTATCCCATAACAAAGAAACCTGACTATAAACGATCCGTATTAAGAGCAAAATTAGCTAAAGGGATGGGACATAATTTTACGGTGAACCCGCGTGGCCCAACTGATCTTTTATATATTTTTTTTCCAGTAGTAATCTAGGTACTATTGCATGTAATTTTAGGTTTAGCTGGTTCTCGGCGTCATGATTGGTGAACCGGCGGATCCGTTTTGCAAACGCCTCTGAAATATTACCCGAGTGGTACTATCTTTCCTTGTTTCAAATAACTCCGTACAGTAAACCTATCGTTATTGGGCGTTCTCTTAATGGTTTTCTTCTGTCCGACGGGCTATTGACAGGACTTTTCTAGAGAATTCAATAAATTCCAAAATCCATTTCGTGCGCCAGTAGCTACACCCGTTTTTTTTTAATCGGTTACTGCAGTACTCTTTTGGTTGAGGTATTGGAGCAACATGACCCATTGAAAAAATCTTAACTTTGGTTCTTTTTTTAGGGATTTTTCAGTTTGATTCATTCAATAGTGAAGTACCGTGCATAGGTATCTAGTAATATTTACGTCCAGTGAATCTCTTCCTAGATACCTACTAATCTATTTTATTATATCCATTTCGCGAAAATATAGATTGTCCCAAAGATGCAAATTGTTTTCTTTTTTCTTTTTATTCTAACTCGAACAAGAAAGAGAAAAAATGCAATGATTTAAAAATAAAAACTAGAACTTAGTCCTTAGGTAATCCATGGGAGATCTTCTCTAAGTGTCCATATCTGTTTTCCATCTTGCACGAAAACTGTCCATGCTCATCAGATCTCTTCCGTCTTACCAAAAGGTCCAATATTGTAGGATATTGGCCCTTTTTGAGACAATTAAGACGTTCTAGAAAGGCAGTTCTAATTGATCATCAAAATACAATTCAATGGAAGTCTTTTTTTGTTTTTTCTTTAGTTAGTTAAATCTTTTTTGAAAGCTAAAGGGGGGAAGTAAACCTGTTTTTATTTCTTGGCCGAGTTACCTCTTCCTCCGTGTGAAGAAAAGGAAGAAATATCATCAATTACGAGAAGCCTCATAAAGCGCTTCTAGGGGTTAAACTTCCATTGTCCCTATTCTAGCAAAATTATCTCATATTTTGCCTTTCCAATTCCCACAACAAAAAACTATAATTCACATTTTCGACAGCATGGCTACGCACATAGATAACTTCCTCTTGAGTGTTCTTTCTGACTATCCGTGTGATATCCGCGATCCTCTTTATCCGTAACTCAATACGAAATCCTGGGGTTTCTGTCAGTTATCTATAGTTGTGCCGTCTCAACGATTTCTACGGAAGTCGGTAAGATACTATTCTTGGGCAGTTATGTATCGATGACTTTGACGCAAAATTGACTATGCGGTTCTAACTCCATAGCGATTACTTCTCTCAATACATGTCTTCAAATTTAGTAAATTTCTTGTACCGATTCTTCCATAACCTCTATTGTATAATCTTCGTGCGCACCGCTCCCAAATTTGCATGTGTGATCATGTTCCTTCTTTCTCCAATAAAGCTCTTCGCAGGCAATACCACGGTACCGCTGGGCCCTTTTCTAAGCGGGGACAGACATGAACGACCATCATAAATCGCTTACATCTACTCTTGATTCAAACACACTTCCACTGTAGTGTTTGAATTGGTCCTGCTCACCTCCTCTCGAACCATAAGCCTAGGATTATTATTTGATCATTGAATCGTTTATTTCCTCTGAAAGTGGTTAATAATTCTTTTTACAGCTGTCTTTTTTTTAGGGAGTCTACCCCCATTATTCGCATAGGTGGTTTTACATCGCTATCACCTATCGTACACCACTTTAGCAATGGCTCGTAATGCGGCACTCTTCCACTACCACACCCTTTACCATAACTTCTGCTCGTTGCAAACCTAGAAAAGACCCCCTGTACGAATAGCATCTACAGCTGTTTCTTTGACCAGCATTAGGGTGATGCGTTTCTTGAGCTTTTGAATCCCAAGTAACCCCCGCGGAGACCAAGAAAACCACCCGACCTTCGGATCTTTAACAGTTTTCAATAGTATTTTGAAACTATCTTTAACATGAATACTCCTTTTTGTTATTCTACGTGCACTCTTCCGTAAACCTAAACGCTCATTCCTACGCAAACCAATACGTACTTTTCCTACGTGACCCAATTTTTGGTATAGCTTTTTCATATTTTATTATCTCATAAAATGAGGTAGAAATAACCAAAGCAACAAAGATACAAGTATCCGTTTCAGGGTACATATATCCTTGTTACTCCTACTACTTGATTTTTTTTTATTTGGAAATTTGACTTTTCGCGGTACTTTTTTTTTTACTTTTAAAATTCAAGTTCTTTTTTTCGAAAGATTACCCCTCTTTGTTTATGCTTCGGATTGGAACAAATGACTTAATTCGTCCACGCCTCAATCAGTCGACATTTGTACAAATTTTTTACGAACAGAAGCTCTTATTTTCATATTCCGTATTCCTTTCTACACTAGATTTACTCTTTGGAAAAATAAGTCTCTTTGTTTGAATTAAGAACTTTGATTTTTTACCCTAGAAACAAAAAGAAAAACCTAACCTTTGAATCTTTGGTATCCTTCAAATCTTCGGTAGCCCGTCGAGGTCCTTCGGTACGCTCGAATCCTTGTTGGACGTCTATACATTATCGCCCCTTGCTTGAATCATATAACGACTTTACTTCAATTTTGACCCTAATCCCGCATCCGTATTCGTATAGACTAGACCGGATCTTTCCTGAAATAGAGCCCGATGCTGGTGCATTCTCTAGCGAACGCGAACATTCCGTTGGGTAGGGCTTCCATACTAAACCCTCGAAGTATTTTTGCTTCTCTCGGTTTTTTTTTTCTCTCCTAATTTTTTCTTTTCGTATATTTTTTTTTCCTCCTATTTTTCTTTTTTATTTGAAAATAAAAAACGTTTGTATTTTTGTTTGAAAAATATGAAGTTCAAGATAGATTTGGGTACTATAACGATAGGTGGGCGATTACCGCTATGGCGGGGCGATTCCCTATAAACCTAAGACTTCTCCCCCAATCTTTAGTGCTTCTCATCTGTCATTATACCGTAGACGTGAAAGAATATCAATTCCCTTCCGCCCAAAACCTTGTTAGGAATTCCTTTAGTTGGCATAAATGCGTAAGGCAGGTCTGCTGATACGCTTTAAAAAGGGTCTAGTTCTATATATTCCCTTTCCTACTAGCTTTCTCTTTTGATGTCGGCAAAGTTGGAAACCAGAAATATCTGTTACTTTCCTGATGTTTCCAAACTTTTCAATAAAAACCCTCTCGTAGAAGATTTTAACAATGTTTTCGGTAATTTTGTAGATACTACCCGAACAGTTCCTTTTTTATTCATGCCTCGCCGCGTTTCTTATGAGGTTAGTAAATCATCATAGTTTCCTTGCCCATAAGACTCTCATTCTAGGTTCCTCCTACTTTTTTCTATATCAACGATGTTCTCTTTTTCGTTTCGTTTTGGATTCTAAAGCAATACGTGAAACCACATCTACTAATTTTTCTTGATCATATCTTTTCTACTAGTATTTATAATACTTCGGAGCTAATGAACTATTTTAGTCAAATTCAATTCTCTCAAATTCCCGGCGACGCGCCAAACGCCTAGTTCCTTTTGGATTTCCTTTTGATCCAATGATAACCGGGGCCCCTTTTGGCCATTGGTGCGCTGTCATATCGTATTATTATACGTCTTCGCATTTGAATATTAACTCTTTACCTGTCCGTACATTACAGCTCGAATTCCTTCGGATCTTTCTAAGCAATTTGGGGCACTGCGTCTTTGAATTACAGCAAACAATACCATATCACCATAGCGGCATATCGCTGATTACTAGCAGCTTCCTATGACTCGAATACACATTCAATTTTTCGAGCTCTCACTGTTATCTGTACAATTTAAAAGGGTCGTGAGGTTGACTCATATTATTTGGAATTTCATTTGTTTATTTCATGCAACAGGATGAAAGAAATATTTGTCTTTCCAGAAAGAAGACCTGGTTTTTTTTTTCAATACCTTTTTTGGGGGGGTTATATTTCTAACCGAAGAAATTGACTTCGTATGGGCATTTTGCTGGCAGCTATGGAAAAGCTACTCTAGCTACAGTTCGGATACTCGCCCCTTTCATAAAGTATTCGACCTGGTTTACACGGCTACCCAATATTCGTGGTGATCCCTTTCCCGAACCCATACGTTTTCGGTCGGTCTTATTGTAAACCGGTTTTTCGGGAAATATACTTACCCGATTTTTCCGGACCACGACGTGCATATCGTGCATCATTGCTCTTCGTCCCTGCTTCTAATCTGCTCGCCGTAATCCAATGGGTTCAAGTGCTTGAAGAGCATATCTACCAAACAAATACAATGGCCTCTTTATTATTTTCCCTTCATTCTCCTCTATGTTGTTTAGAAATCTGTTCTTTGGGGTTATAGTCCGCTGTTCTCTCTTAGTTCCATCTCTACTGCAAATGACCTGAGAGGTTTCTTTCTCTCAGCTCCCGCGAATCAATGAGAAAGTGTGCAAATTTCTCTAATTCCACAATATTCTAACATATTACGGTATATACACATTAATAGGAACGTTTAGGGTTTTTAAATATTGAATTTATTAAAATACTAAAATATATAGTCCAAGAAAGAGGATCTAGAAGATCTATCTGTGTAGTTATTTTATTTTACTTATCTTCTATATTTAATGTCATCTTTTTTTTTTTTTTTTTTTAATCTCCTTTTTTTTATTTTACTCTATTGAATCGCGGTAAGTATTTCTAATTCCATAAAATTTCGCGGCGATATTTACTCTTTCCTGTCTTAGTTGTTATTCTAACCTTATCAATAGACAATTTTTTTGGTTTTTTCCGCCACCCCCCCTAACTTTTGGTATGCTTTTCAAGAAAATCCATCCAGTCTAGGTGTTCGTTCCACTGCTTCTTCCTTTAATGGGTTATGTTTGAATCTCGCAATGGAGCTTTCCAAAAAATTTCTTTCTTTTCCGAGGTCAATTTACATCAGTTTTATACTCGGGACGCTCTTTGTTATTCCTTTGAAATTTTGTATGTCTTGTTTCATCAAATTACGATTTCGACATTCTCTGTTATTTTTATTATATTGATGCTTTATCACATTCTTTTTATGAAGTATGCATAGACCATACATATTGGAATTCCTATATCTTTTCTTATTTCTCTTCCTGCCTTTTCTTTCTATCATCCTTCCTTTTTATCTACATCCCCTTGAGTTGTTGCGTTCACAACTTAGAATCCTATTTTTTGAAAGAAAACAAATTGCAGTTGATACACGTATATGATAGATTACCATTTATGAAGATGTATTTATTCATATAGTGACTGTTTCTTGTTTGATCTCGACAATACGAAGCTAGGGTTGGTTATTAGTTTCATTTTCTAGAATTACATAGTAGTGTTCATTCTAATTGTTTTTTTAAATCCCCTTTTTGAACCTAAAAAAAACTAACGATCCACACACTAAGCTAGCAATTTTATTAAAAGATTTTCTCATTTTCATTAAATCTTTATAGAAAGAGGTATAATTTCTTCTTTTTTTTCAGGGATTTTAGGGAAAATAAGGCTCTGTCATTTTTTTATATTCTATTCTTGAACAGAATGGGAAGAAGGTTGGTTATTCTTCGTCACGAATATCCAAATTTTAACTCCTATATACTCCATAGAAGTTCGAATTGGATAGCAGGTACAATAATCCTTTAGCGCGAATGTTTTGGAGGGGAAGTCCTACCTTTTTTGATGCATTGGGCACGCGCAATTGTCTTTTGCTAACGGGGCCTGCACATTTTTTTACCTTTTACTACTCCCTTTATATCTGGTTTAGTTAATTCATGGCTTTTTTCATTGCCTCGGAATGAAACTCTATTTTTTTTATTGGAAATCTATATATTCTTCAAGAATGTTAGGTTGCTATAAGGTTTCTTTCACTTTTTACGATCCCAAATATTTATCTCTGGTTTTACAGAATTAACTCCTTTTTGTGATCTTTTCTCTAATTCTCGATGCTCCTTTTTTCTTTAATAAATTGGAAGCCAATATGGAGTATGACTTGATTGTATCGATTTCTTTTTGATTCTATATGTGGACATTACTTGCGGAACTTGAGCCTGAGTCCATGTTTTTATTATTTGTATTTACTTTCGAAACTTGATCTGCTTCTATTTTTCTATCGATCCCTTTTTTCCTATTCTTTTGTAATAGTTCTTGATACATACCGTAGTGTTTTATCTTCCTGTAGACCTTCAGAATAATTTTTTGGTTTGTGCGAACCAAAAGGATGGTGATTTTGGGTTGTTACCCAGTCCTGAAACCAAGTTGATTTCTTTTTTTCCCATATTTTCTATTCTATTTTTTTTTAACCGGGAATCAATCTTAGATGGATCTAAAATTATTTCGATTCTTTACTATATTTAGTACAATTGTATATGACACATGGTTTTTTTTATGGGAGAACTCCTTCCCGAGCCCGAGGTCTGAAATTTATTCTAATAGTCTCCTACTGACTTCGGCGTTAGTGATGATAAATTGTTTGTCGAAATCCCCTATATTAGTAGCATTTGCTTGCTGCCGAATAAACCCACTTAAGATGGATAAGATCCGATAAGGCATGAGGTTTCAATATCATCAGTTTCTCTTCTCGTAGTAACGCCAACGAATCTCATCCAGAACTCTTTGTATCTTTGAAAACGGACATGTGGATTGCTTTTTTTGTGCTTGGAAACCCTTCGAACTAAGTAGACGATCGGTGGAACTTTCTTGGCGAGTTTCCTTAGCCCACTCTCTTCTTCTTTATCCTAGGGTATACTTTACAGTTTGAAACTTGTCCTAATAAGGTTTATTCCCCAGCTACCTAGTTCTTTTTTTTTTTGTTAATTTTTGAATCTTTCTAGTCTGAATTCAGTAACGACCGAGATTTAGTATCCTTTCTTAGCCACTTCATACTCGTGAAATGCCGAGTTGGTACGAATTTCCCTCCCAATTTGCGACCCCTACCATAGGATTTGTATGTAATAGGTAATATGTTCTTTCCATTATGAAGCGCGGGATTGTAGGGCCCAAAACCATTGCGGTAGAATTGCTAGATCCCGGGACCACGTTACGATGTTTCTTTCTCCTCCTTCCTAATTGAACCTTTTCCTATTTTTGGCCAATAATGATGAGCACAACTTTCGTTTTTTTTTCGTGTCACAGCTGATTATCCTTTTTTTCCTTTTAAAGAGTGTCATTCGATGTCCAATATCTCGATCGAAGTATGTATGTCAGAATCAATAGAATAATGATGAATGGACAAAAGATGAAATCCTTTAAGCGAAAGGGTCGGATGGTAGCCAAGTGGGAGTCAAGGCAGTGGATTGTGATCCACCATGCGCGGTTCAATCCCGGTCGTTCGCCCATCCCATTAGTGCAGAATTCCAAAAATCAATTTTCCATTTCCTGTTACGTATTTACTTTAACTTACGGCGACGAAGAATAAAACTACACTATTTTTTTCCTTTTCCTGTTCTGCTTCCCAGAGCGCAGGATACCCAGGGTTGTGGGTTTTTTTTCTCCCAATGGGGGCTTTCCCTTTCACCGCCCCATGGGGTGGTCCACAGGGTCCTAACTACCCCTCTTACTACGGGCGTTTTTACCCTAGCCAAACATTGACCCGCCTACCCAACTTTTTTGGTTTTCCGCCCAACATACCCCTTTGTTCCGACGTTGGCTAAGAGTTTTGGGATACCAAGGACCTTCCCGTGTGTAATTTAAAGTGCCGATTTACCTTCATTTTTGAATCAGTTTCGCTACAGCACCTGCTCTCTACTACTTGCCCACCCCTTCCAGTGTGATTTCTATGTTATGTATGCCGTGCCTAAGGGCAAGAGCGGTTGAAGTAGATTCGCTTTTCTCTCAAAAACCCCCCTTCCCAAACTGTAAAGCTTTCTTCCAAGCATACGGCTTTCCAGATGTAATGACGATCTCTAGACAATGGATCTCATAATGAATCGTATGATGAAGTACCACAGATGGATATATAGGAAAGGAATCCCAATCTGCCGAATCGCCAGGTTTATTGATCATTCTACATCCTAGGGTCTCCGCGTCCTCATCTGCTTAATGTTCTTCATGTACACTCAGATCGAATTACTCTATGAAATTACGTCGATATTCTACATATTATGGGTAACGTAAGGAACATCCCCTATTTTTTTTCCCCCGGGGGTCTTAATTACCACTGCTTAGCTTTCCATTCGCCTTGACCATCAAATTAATGTGAATAACCCGTCCTCCTCTCCTTTGAAACAGGGGCGCTTCCGGTTCTGTGCGTGTCAAACAATTTTGTCTTCTCCTATTACCTATCTCTAGAGTCATAATTTTCCTATGAGGAACTCGAACCAACTCACTGCTGCCGTTCTCAAACAGTTTTCTGTTGCGGTCTATCCCTTAGAGGTAGTCAAATTGACAGTGATCGAGTCTATCTAGGTTTTGTCGTAAACCTAATTGGTTACTCTTCCACATTACGTAAATCAGTCGTTCAAACAACCGCACTCAAGTTATGGCATTTCCCATTTATAAGGAAATTTTGTACTCAGAAACAATAGTATCTCCAATATAGCCCCTCTGGGATGGTAAAATATATCCTTCGCACCATCCCCATAGTTTATGAGAAAATGTTACGCATTTTCGATTGGGTCAGTATTCCTAATGGTTACGATTCTACCAGATATGTCCTTTTTTGATTCCGTCGAAAATCGATTTTACAACGGTAAGGCGCTTATTACCTCCCCTCTATGCCTTGCGTAAGCTATCCTCTGGAATTTACGAACCTTTACCCACAACGGTGCCGTCCATGATCAATTATTTTGGGGTGGCATTGGATTTCAGTGCCTATCTATGTTCCCTGCGTGTGCTCGGGATGGGTTTTGTATAAGTTTTTCGCCGTATCTTAAATATCTCCTTTAGTTTTTTTCCTATCTAAGTGGAATAGATTAACCCGTTGAAGGGTAAGGATCATGACGTCTGTACTGCATGTATGTCCTAGAATAGGGCCCATTCCTTCTACCCTTTCCGGTAGCGATGGCTATTTCAAGCTACTACCTTCACACAAGAGAGTTCGCCCCATGCTTATTTCGTCTTAGTGAATCCCCGATTCGACCTTAACAGTAGATTGATTCTTCCCAAACAAGACTTTTTTTCGGTAAATACTTGCGTATTTGATTTTCCATCCATAAATCGACTTTCCCGCTCCTATGCTCGGCGTTTCCAGTATCGATTAGAGAATTCGAGTTCTTATTGTTTTCTGTTTGGTATGAATTAACCATACCAATGTCGTTATGTTGGATGTGGATGAGATTCCATGGATAGAGAGCCCGTTCCAATAGACTTATTGGAACTTCCGTCGCGTGTCATCCAGCCGGATTGAACCCGAGCAAATTTAACCAATTCTGCGTTGTGCGCTTTAACACCATTCAGCCATGGATGCTTACGGGATCATCGACACGTAAAATACCAATTTTCATATAGAAAGACATATCATGAAAAATGAAATCGAAAATATTGGAGATGGCAAATATTCGGAGATGAGATGAAACACTCTCTGGATCCTCGAATTGAAAGAGAGATGAGAGGGATCCGAATCCTAATTCTCGCTATTTGTAATGGATCCAATTCTATTGATCTGACTCATAGTGATCATTTCTCTTTACAAAGATGACCTTGGTTTCGCAAGGATTGACAACCGGGATCCGTTACTATGATCCTAGTTGACATTGATAACAAGGATCTAATGATTATGATTTTAATAGATCCTCGTAGAAAAGACTTTATATTCCTTGCTCTCAATCACTTATTCCCAAAACCTCGTATGGGGCAATCGTGTTCATTGACCCATCTCAGGGAAAATCCTTTTCGGGTTCCGCTACCTATCGGGTATTTTAGAGTGATAGGTTCTATAGGAACTGGACTTCCTATTTGGGTCAATGCCTATGAAAAATTCCTATGTTCCTTTCATTAAGGTAAGGGGCTTCTTATTCCACAAGAAACAACGAAAGCACCTTTCATTCTTTCAGTACTGGTGTTTTTACTTGGAAAAAACAAATGTTCCATCCTAAAGGATCGGGTCCATAACCCGAGTTCCAGTGCACCGATCTTGTAGCACTTAGCCACAGGCCCTATGAATATACATATAGAATTTTTTGGGTCGGGAATTCGATGAATCATTGAGTGAAAAAGAGCAACGAATGCAAAAGACGAGACCTTCTACTTCTTCACTCTGTGGTTTCCTCGGTTTCTGTTTTCTTTCGTGGATCTTGCTTTTCATGGTTCTCATCTCTGCCACTCGCGATTTTCGCGAGAGACCAATCCACGTTTGGGAAGATCATGATTGGGCTGGCATGTAGTGATTACCTTTGCAATTGGGTTCGAATCTATCCGATCTTTATCTTCTTTTTGCTCAAAGAACGAATAAACCCCTTGTTCGAATCCCTTTATGATAAGCTTCCCTGGATCTGGAAGTTTCTCTTTCACGTATTTGGATCGGGGGTTTATCGATTCCTTGATCGCTACTTATGGGCGTGCGCTCAAAGGATACAACAGGGATTCGCAAACAAAAAGGGGAATGGTATTCACTTTTTCCTGTCGCTAAAAAAGGCTTACGCTATAGCACAGAGGTTGGGATACATCTATCTCTCGGACAACCTCTTTGGATTCTTAAGACCACCCATTGCAGTAGGATCGTCTGCTTGGGGTTCTTTATTATATTATCTCCTTCGAGGGATTTTTAGGATCGTTCAGGTCTATATTTAGTCTAGTTTGGCCTTTTACGGTCCCTTTTCTCATGGAAGTGGTTAGGCCTCAGAGATAAGAGAGCGCCAGGCGCAGATTTCCGGATTCCTTCTACGGGGAATGCTCATTGAATGCGCATTCTCCGTATTATATGCCTTGAAGAGGACTCGAACCTCCACGCTCTTTAGCACTAGATTTTGGGTCTCTCGTGTCTACCATTTCACCATCAAGCTCTTGAAAGTGATCCTATTCCCTGAATATGATAGCTATCTAATGGGAATCTTGAAAGTGAATCGTATTCCATGATTATGCTTCTTTCTACTGTTGATTATAGAATATATGAACAAAGGTGGAGTCTTGGAGTATTCGATCGATCGGTCATATACCTGAGTCAACATCAATACTTCGATTTGCATTATCCGTAGGACCCTTATATTATCAAAATCAAAATATGTACAATCCATGTCCTCGATTCATAGAAGTCCCAAAGAGTTGCATAGGGTACCCAATAAGGAAGGATAGATATTCAAAAGCAGGTCTGATTACACACTATTCCCTAATCCTAAATAAATGTAAGGCGTGGGTATTTCTATGTAAACAGAGTATCCTATTTCCCACGTCTTCGATGACCCCTTCTCAAATAAGATGTGCAGCGGTTGGTCCGGGATGGAAGAATTATAATCTGATGATCAGTCGATTCCATGAATTATAAGTTCATTACCAGCGCCCATTCCCATTTGGCGGAACAGATCTCAATTCTTTATTCCAGTTAGTCAGAGGGAGCTTGAACTAAAAATAGACCTAGGCACTAAAAAGGATCCCTGCCGGAGCAATTGCAAGAATGGTGTTTCATTGATATTCCTGGTATAGTAGATGCTATCACCATACCGTCTAACTCAATTCGATGGAATTGGTTTTTTGATCTGTAAAGGGGATCTTTCTATAATTTCGCACATAATGGTTATTTCTTGGTTTCGTCCATCCATTAATAACTTGACTATTTTGATAATAGTACGATATAAAGAACGCTCGTAGGATCCTAGTGAAACCAAGAAATATAGGCCTGCTTGCCATCCACACCATAATAGATAAGTTTCGAGAAACCTGCTAGTGGAGTAAGGCCCCTAGGGATATAGACATAGGGCGAAGAGAGAGCCAAAAAAGGATCTTTCGTGTATAATCCTGCAAATCTCGAATGTTCTCAGTTCCGGTACTTGACCAATATACATGCAAGCCAAAGTTTCCTAGATTCATGGAGATATAGAAAATCATAGAGTTATCATGCTGCATATCCCTCATTTGAGTCTCCACAATTATTCCAATAATTTACATATCCTAGTGCCCTATGGACAATATGCAAGCATACGTTTCAGTGCTTGGTTGAGTAATAGCAAGGAGATTCCCCAATATCAGGCTAAGAATAGCTAGGATTTCCAGAGAAGAATGCCATTCGTTTGATGAGAAATAAAATGATATCGAGAATTCGCGAGTGTCTTGAAGCGAAAAAAAGCCCCCGCAGCAACTTTCGAAGTAACAGAAGAAAAGCAAACGTACTGAGTGGGGGAGCAGAGTCGAAAAAGGAATTCCTCGCTTCTTCTCTCAATGCAAACCGGGCATGAGACTTTCATCTCCGCACGTCTCCTAAGTGATAAAAGAAAGAAGAACTTGTCTTCTTTCCTTTTTTGATGACCTTCCTCGCGTAATGTATAAGACCGAATCCATTCTTTTTTTCGAAATCGATTTCGAAAGACTACTATCCCGTAACTTTTCGAGGAATCCTTCACTCAGTGGTTGTGAATACGACTTTTTCAATCCTTCGACCTTGTTTCGTAGGGAGCAAGTCCTAAAGTTTGAGAAATAGAACCTCTTATTGTGATTCGTTCCCATAGTCCTGAGATGAGCATCTTAGGGTGATCCTTTTGGCAAACGGAATGCGCCTATTACACTCGTAGTCTCTGAAGATGAGAACCCACTATGTAGCTCTACGTCGATAATTCAGCATTGTATACGTCCATTAGTCCGATTCTTTGTAGAACTACCCGTATACGACTTGCAAAATGGATCTGTTTTATCATAAAAGATTCGTTGTTCCTTAACCCTGCTTCACCTTAATTTTATTTGACAAAAAGATACAATAAACTTTTGGTAAAAGGTCTGTCTTGGTCGGGGAGTGGGATAGCATTCTCTTCTGGCCATATCTATGGAGTTTTGCAAAACCCAAACCCCTCAGAGATAGATATGATGTAGGAATGGTGTCGTGGAGAAGAACCACACTCCTTTCGTAGACGCGAGTCTTGATGAAAAGGGGCTGGGGAAGCTTGACCAAGTCCTACAGTGCTTGCTATAAGCGCAATTGAATTCCTGGGAGTTATACATTTGGTACTTGATAGACCGTTTCACAATTTCTTGAAGCTCGTCTCCCCCCAGATGCAACCATATAGCCAGAGAAACCATGAAACCAGAATAGAAGAGCTTTGGCCCCACCCCTGAGTAAATATTTCATAGTAAGCCTCATTATACCGTAGATCCCCTCCTCTTGGTATCTCAGACAATATTCGGAACATAAACGAAACATTCTGGAGCTACAAAGATAGTTATTAAATCGTTTAGCACCACATAAAAACTTCCCCCCTAGAGTAGCTGTTAATACGAAACAAAACTCTGTTAGGCCATTTCTGTACATTCATGTACTCTACGTATAGAGGAAACAGAAAGTTGAATAATAAAATAAGAATTTGAAAGATTTCGTTGCAATTGTTCGTTTGGAAATTTCCCGAAAAGCCTAATTATAGGTTCCGTCTCTTCTTCTTCCATCGGACCAATCGGGCCGTTATCTTATTACTACACTTGTTGAAGAGATGAAATAGAACCAAGTTCTATCTTTTGATCATAGTTAAATCTTATCATCCAGAAAAGATAGCCAAAAATTAGGGATACATTCTGGGAAAAGGAAACTTCCCTGGAAGATAAAGCAAATTAACGCTTCATAAAAATTCTCGTAGAATCGAGATGAAGTTTTCATTCTGTACATGCCATAATCATGATTGTACTGCATCCAATCTCCGAAAAGTCCCGATTGTTTTCGCTTTTGGAATGGGATATTTACGGAATCCCAAAATCATCAAACCTTATCCATGCTATTTCCATACGATTCCCTCTTTCTTATTCTTAAGCAAGCCCCCGAGAGTCTTAGTTGATCATGATTTCTGTTTCTCTTTCTTTTCCTTTTTTGTTTGTGTCGAAGAAAGATATCGTCCGATTCTCCTCTATGATTCTTTGTCCCGATCGAGATAGGATGGATCCATGTGTCTACATACCTATATTCTGTTCATGGTTACGAAAATGTGCAGAGCTCTATTTGCTCTGCCATTCTCTGAGTCGCTTCCTTTTTGCGTATGGCACCCCCCCCCCCCCTTTGCACAGTCTACTAATTCTTAACTTAATTTTGAAGCCATATTTCGACCCGACGCTTTGGTGCCTCTAATAACCAACGAATGCCAAGTGCTCTTCCTTGTTTAGATCCTATTTCAATCGAACTTCCGCGTCGATCCTTTTTATTACGTTCTTGTTTTTACGCCTATATGGGGCGTTACCTCTAACGTATTGCTTGACGTAAACCAATAGTGGATTTGTTTCTGTCTTTTGTTGAATCTTTTTCACGCTCGTAGAGAAAAAATTTGATAAGCCAATGATTTTTTTTCCGTCTTTTCATAATACGGTTAACCAACATGTTGAACTAATCGATTACTCAAAATTTGGATCGGATTTTGCGTTCTTTTTTCTGCCGTAACTCGACGTGACTGGAGCCGGGAAAAGAGGTTCAAGATCCGTTTCTTTTATCAGGGCTAAAAACGAATCACTTTTTTTTTGGGCTTTTTGACCCCATATTGTAGGGTGGACTCGAAGATAGAAATCTCCCTCCAACCGTACATACAACGTTCATCGAATACGGCTTTCACAGAATTCTATAGGGTCTATGATATCGAGTATGGAATTCGTTTACTCACTTAAATTGAGATCCGTTTCCCTCCTTTCCCCGCTATGATCGAAACCTGTATTTCCATATCATAATGCACCATCAAGTTCCTTAGGTTTCCAAATAGGGTATGGAAAAAGAAGTGCTTCGAATCATTCTATTTGCTCTGACCTGTTCTGAAAAGTCGCGGTATTTCGAATTGTTTGTTGACACGGAACCAAGTAAGGGAAACCCCCTGAAAGAATTTCCATTAATTGACGCTGGCATATAAGGTTGTCCGAATCGAATCTCTTTAGAAAGAAGATCTTTTGTCTCATGGTCGCCCTGCTCCAGTCCCTTAAAACGAAACTTTCGTTATTGGTTAGCCATACACTTCACATTTTCTAGCCATTCCCCTGGCAATCATAAATGGATACAAGTCTTGGTACAATCTACAACGCCTAGAACGGCCCTTGTTGACGATTCTTTACTGCGACAGCATCTAGCTCCTCGAATATGCGATATCCTCACCAACCGGGGTAAATCCTACCCTTCTCCTCTTACTACTTACTACAGAATGTTCTGGTTAAACTTATGCCAATACCAGGTATAGACAGCCTTGATTTTCAAGTCCAGAGGTTAATTCGTACTCTGGCAACTTACGTAAGGCTAGTGTGGGTTTTTTGGGGTTGATAGTGGAAAATCGACAGAAAGTCACCCTTCCTGTCCCTCTACAGAAACGTACATGAGATTTTCACCTCATAGACGGCCCTCGTTAATTCTTTCGAAGGATCCTTTTCCCTCGTTCGAGAGTCTCCGCCCTTCTTCCCCTCCGTCCCGAAGACTAACTAAACCATTGAGTCACGTTTTCATGTTCTATTGACCACTTTCCATTTGGATCAAGAGAAGATTGTTCTTTTCCCAAACATCTCGGGCGGACAATCACCGGCTTATAATAAGAAGAAATCTTTCCCTCGGTATCAATCCCTTGCCCCTCGATTCTTTAGAATCATAAGGATCCTTTTCGATTTCCTTTCTTCATTTGTATCTGGCTCTCTATCTTCGCTTATTTTTTTTTTGCTTATTCTTTTATTATTCATTCGAGTTTTCCCTCTTTCTCTAACCTATCCTCTAGGTACCGCGTTTGCATCAATAGAGAACCTTTTCCTCTTATGAATCATATTATTCCATTCCATTTCTTCCCGAACTCCCAAGAACAATCCCGAATTGACCAGAAATTGACGGGTTAAGGTGATTTATCCATGCGGTAGGCACTCTTCATATGAATCCATTTTCCACTGGCTTCGTGCTTTGGTTGGTCGTCCGAGATCCTTTCGATTACCCTATGGTGTGTTGAACGGTATATCTTACTACTGATCCGTCGATTGCATAAGACCCGCCGGTAGCAATAGAAAGGGGAAGTATACCGAAAAAAGTTCTTTTCAATTTCGATTATCTAGATATTAGTTCGTTTCTATTTTCTAGATATCTATTTCTATATTTAGTATTAGTTAGTATACTATTCTATTAGTTAGCGATCCCGTCTCTGTGAGTTCTTTCTTCCGTATGAACGTCGCACCATTCCTCATTTTTCTCTGTGGGACCGAGGAGAAAAGTGGCTCAGCAGAAGAGGATTGTACCATGAGAAACACAGAGGTCACCCCTCTTCCAATAGTAACATGATTCATGGCAATGCAACGAGTTGGTTCCTCATATCGTCCGAATGAATCATCTTTCTACCCAGAGTTCAATCTTTGCCTATTAGGCAAGAGATAGCAAGTTCGCAATTCTGTCTCGGTAGACCTGGATTTCTATTACTATGAAATTCATAATGAAAATAAGTAGTTAATGGGAGGCTACCATTATCCTTTGTTCTTGTATGTGTTCCCTAAAGAAGGAATTGTCCATTTCATGTTTTTCGAGGTCTCAAAAAAGGGCTTGGAAACAGATAAAACCTGAATGAAATGAAAAGAAATGTAGCCCCAGTTCCTTCGGAAATGGTAGATCTTTGGCGCAAGAAGAAGGGGCGACCCTATCTCTTGACTTGGTTCGCTTCCCCTCTTTTTTAAGCATAATCCTAGTCGGGTTTCCTTCTCCTACAGTATCGAATAGAACAGCCTGGAACAAGATTTTCTTCATGAAACCTGCTTCGATTTAAGATCGGGGAAAATCGTACAGATTTTTATGAAACCATTTGCTTGGCTCGACTCCATAGTCAATCCTATTTCGATAGACCGTTGACCATGGAATTCCAATTTTTCCCTTTTGACTATCCATAATAGTGTGGAAGAAGCCCGGAGGAAGGTGCCTTGAGCTTTCTCGCGCCCTTTGCCTTAGGATTCGTTAATTCTCTTGTCTCGATGGGGACGGTGAAGGGATATAACTCACGGTAGAAGTTCACCTTGACGTGGTGGAAGTCTCAGTTCGAGCCTGAATTATCCCTAAACCCAATGTGAGTTTTTTTCTATTTTGACTTACTCCCCCCTCCACGATCGAACGGAATGGATAAGAGGCTTGTGTTATTGACGTGGTAGGGTAGGGTTGGCAACTGCTGTTTGCGAACTCCAGGCTAATATCTGAATCGCATGGATACAAGTATCCTTTGGAAAGGAAAGACAATTCCGAATCCGCTGTGTCTACGAATATGAAGCTATAAGGAATGCAACTTGAATCTCATGGAGAGTTCGAATCCTGTCTCACATCAGGATGAACCTGGCGCATGCTTTAACACCATGCAAGTCGAACTGGAAGTGGTGTTTCCAGTGGCGGAAGGTGGTAACGCGTAGACTGCCTTGGGAGGGAACAACAACTTGAAATCGGTTGCTAATGACCCCCTTAGTCTGAGGGGCAAAGGAATCCGCCCAGTAGGGGCCTCGACGTCTGATTAGCAGTTGGTGATTCATAGCTTACCAAGGCGATGTCAGTACTGGTCCGAATGATGATCTCCACACTGTGACTGAGACACGGCCCAGACTCCACGGGCGGCAGCATGGGTAATTTCCGCAATGGGCTAAAGCCTGACGGAGCAATGCCGCGTTGAGGTGGAAGGCCCACGGGTCGTCAACGTTCTTTTCCTCGGAGAAGAAACAATGACGGTATCTGAGGAATACGCATCGCTAACTTGTGCCAGCAATCCGCCGGTAAGACAGAGGATGCAAGCGTTATCCGTAATGATTGGCGTAAAAGGCGTCTGTAGGTGGCTTTCAATTCCGCCCTTCAAATCCCATGCTCAACCCTGGACCGCTGTGGAAACACCAATGCTGTAGTACTGTAGGGCAGATGGGAATTTTCCGTGGAGCGGTGAAATGCATTGATATCGGAAAAGAACACCAACGGCGAAAGCACTCTGCTGGGCGACACTGAATGAGATACGAAAGCTAGGGAGCAATGTGATTAGAGACCCCATTCGTCCTAGCCTAAAACGGATGGATACTAGGTGCTGTGCGACTCGCCCCGTGCGTGTTGTGCTAACGCTTTAAGTATCCCCCTGGGGAGTACGTTCGCCAAGAATGAAACTCAAAGGAATGACGGGGCCCGCACAAGCGGTGGAGCATGTTTGTTTAATTCGATGCAAAGCGAAGAACCTTCCCCGGGCTTGCCATGCCCGGCCGCGAATCCTCTTGAAAAGAGGGGTTCCCTCGGGAACGCGGACACAGGGTGCATGGCTGTCGTCAGCTCCGTGCGTAAGGTTGTTGGTTCGTCTCGCAACGAGCGGCACCCTCGTGTTTTAGTTGCCACTATGAAGTTTGGACCCTGACAGACCGCCGGTGTTAAGCCGGATGAAGGAAGGATGAGGCCAATTCATCATGCCCCTTCTGCCCTGGGCGACACACGTGCTACAATGTTCGTGACACAGGGTCGCGATCTCGCAATGGGGGACTAACTCCAAAAACCCGTCCTCATTCGGATTGCAGGCTGCACTCGCTGCATGAAGCAGGAATCGCTAGTAAAGTTCGCCTGGGGTTCAGCCATAACGGCGGTGATCCGTTCCCGGGCCTTGTACACACCGCCCTTCACACTAGGATCTTGCCATGTTTGGCAGTCATTACCCTTAACGCGTAAGGATGGGGATTCCTAAGGCTAGGTTGGCGACCTGGAGGAAGTCGTAACAAGGTAGCCGTACTGTAAGGTGCGGCTGGATCCCCTCTTTTTCAGGGAGAGCTATGCTTATATGCGTATTGGGTTATTTTGGTTTGACAACTGCTTCACGCCAAAAAGAAGGCAGCTACGTCTGAGCTAAATTGATATGGAAGTTCGTCGTTTAGGGTGAGAGTAGCCAAGCTCCATGATCTTTTATCCTCAGGTCGGAACCAATTTTGCTAGGATAGGAATCCTTTTGACGTCCCCATGCCCCCCCCGTGTGGTTTGGCGGCATGGGGATGTCAAAGGAAATGGGATGGTCTTTGTCCCTCGCTTTTGGCGTAGCAGCCTCCTTTGGTAGGGCCGCGCGACGGCTTATTCCTCTTGGTAGAAGGCGCGCCCCTGATAATTGCGTCTTGTTCCTGGGCTGTGAGGGTCCTCAGCCACATGGATAAGTTTCATGTGCTCATCAGCGCCTGACCCGAAGATGTGTAATCATCCAAGCACATTAGCTGCGTACTCCTCCTTTTTGAATCGGAGTTTGAAACCAAACAAACTCTCTCGGAGGATAATGGGGCGATTCATGTGAGATCCCACTGTATCTAACTTTCTAATCACTCGTGGGATCCGGGCGTGTTCCGGGGGGGCACTACGGCTTTCCTCTCTTCTCGAGAATCCATCAATCCCTTATCAGTGTATGGAGAGCTATCCTCTCGAGCACAGGTTGAGGGTTCGTCCTCAATGGGAAAAGGAGGCACCTACAACGCATCTTCCAGACCAAGACTACAGATCACCCTTTCTTTCATTCTGGGGTGACTGAGGGATCGTACCAGTCGAGCCTTTTTTTTCATAATGCTTTTTTCCTTTCCCGGCGGTCTGGCGAAAGCAGCAATCAAATACTTCCCTATCCTCCCTTCCGAAAGGAAGAACGTGAAATTTCTTTTTCCTTTCCGCAGGGACCAGGGGTTGGATCAGCCATAAGAGGATATGCGTGGTAGAAAATAAGGCCACTCTTGGTCTTCGACTCCCTAAGTCACTACGAGCGCCCTCGATCATGCATGGGATGGTGGCTATTTATCTATCTCTTGACTTCTGAAATGGGAGCAGAGCACGGTTTGAAAGGATTCTAGAGTTTCCTAGGTTTGGGCCAGAGGGTCCTTCACCGCCTTCCTTTTTCTGCCGCATCGGAGTTATTTCCCAAGACGTGCCATGGTAGGGGGAGAAGGGGAAGAAGCACACTTGAAGAGCGCAGTCCAACGAGGTTGTATTCTGCGTTAGGGAAGGATGAATCGCTCCCGAAAAGAGTCTATTGATTCTCTCCCAATTGGTTTGGATCGTAGGGGCGATGTTACTTCACGGCGAGGTCCTCTGGTTCAAGTCCAGGATGGCCCAGCCTTGCGGCCAGGGAAAAGATAGAAGAAGCACTGACTCTTTCATGCTACTCCCTGTTGGCTCGGGGGATATAGCTCAGTGGAGAGCTCCGCCTTGCAATTGGGTCCGTTGGCGATTACGGGTTTGCTGTCCTAATTGTCCAGCGGTAATGGTATTATCTTGTTACCTGAACCGGTGGCTCACTTTTCTAAGTAATGGGGAGAGGACTGAACATGCCACTGCAAAGAAAGACTCTACTGAGACAAAAGATGGGCTCAAAAGTAGAGGAGGTAGGATGGGCAGTTGGTCAGATCTATATGGATCTGTACTGACGATAGGTTGGAGTCGGCGGCTCTCTAGGCTTCCCTCATCATCTGGGATCCCTGGGAAGAGGATTAAGTTGGCCCTGCGAAGCTTTATGCACTATCTCCCTTCACCTCTTTGAGCGAATTTCAAAGGAAGGAAAATCCATGGAACCGACCCATTATCTTCCACCCCGTAGGAACTACGATATCCACCCAATGAGCGCCTTTCGGCGTCCAGGGGTCCCGGACCGACCATAGACCCTGTTCAATAAGTGGAACACATTAGCCGCCGCTCTCCGGTTGGCAGTAAGGTCGGAGAGGGGCAATCACTCGTTCTTAAACCATCATTCTTACGTTTAAGATCAAAGAGGTCGGGCGAAAGGGAGAGCTCCCCGTTTCCTGGTTCTCCTGTAGCTGATTCCCCGGAACCACAAGAATCCTTAGAATGGATCCAACTCAGCACCTTTGTTTGAGATTTTTGAGAAGAGTTTCTCTTTTGGAGCGCACAGTACGATGAAAGTTGTAAGCTGTGTTCGGGGGGATTATTGTCGATCGTTGGCCTCGATGGTAGAACCCGTCGGGATTCCACTGAGATGCGGTGTTTACCCTGTGGCGATGTCAGCGGTTCGAGTACGCTTATCTCCATCCCGTGAACTTTAGCGGATACTATGATAGCACCGAATTTTGCCAATTCGGCAGTTTCGATCTATGTATTTCGCATTCATGGACGTGATAAGTATCCTTCCTTTGTAGCACCTTATGGATGGCATATGAGCCTTACGTTAATGCGAGGTTCAAAAGAGGAAAAGGCTTGCCGGTGGATACCTAGGTACCAGAGAGAGGAAGGGCGTAGCAAGCGACGAAATGCTTCGTGAGTTGAAAATAAGCATAATCATATTCCCAATAGGTCAACCTTTGAACGCCTGCTGAAATCCATAGCATGCAAGAGACAACCTGGCGAACTGAAACATCTTAGTAGCCAGAGGAAAAGAAAGCAAAATCGATTCCCGTATAGGCGGCGAGCGAAATGGGAGCCGCCTAAACCCTGAAAACGGGGTTGTGGGAGAGCAGACAGCGTTGTGCTGCAGGCGAAGCGTTTGAGTGCCGCACCCAGATGGCTACGTCCAGTCCCGAAAGCATACTAGCTTACTTACGCTCTGACCCGAGGAGCATGTGGCACGGGAATCCCGTGTGAATCAGCAAGGACCACCTTGCAAGGGCTAAATACTCCTGGGGGACCTATAGCGAAAGTAGTACCGTGAGGGAAGGTGAAAAGAACCCCCAGTGGGTAGTGAAATAGACGTGAAACCGTGCTGAGTTCCCAATGCAGTGGTATGGAAAGTGATCTCTGACCGCGTGCCTGTTGAAGAATGAGCCGGCGACTCATAGAGTGGCTTGGTTAAGGACGGAACCCACCGGACCGTAGCGAAAGCGAGTCTTCATAGGGCGATTGTCCTGCTTATGGACCGAACCTGGGTGATCTATCCATGACCAGGATGAACTGGATGAACTAGCAGGGTTCCGAACCGACTGATTTTGAAAATCAGCGGATGAGTTGTGGTTAGGTGTGAAATTCCACTCGAACCCAGAGCTAGCTGGTGATCCCCGAAATGCTTTTGATGCGCAGCATTTTTTACTGGACTCTAGGGGTAAAGCACTGTGTCGGTTCGGGCTGCGCGAGCGTACCAAATCGAGGCAAACTCTGAATACTAGATATGACCCAAAAATAACAGGGTCAAGGTCTGCCAGTGATACATGGGGGATAAGCTTCATCGTCCGGAGGGAAACTGCCCGATCACCAGCTAATGCCCCAAATGACCGCCAGTGATAAAGTAAGTTTGGGTGCAAAAACAGCCAGGATGTTTTGCCTAGAAGCCTCCACCCTTTAAGAGTGCGAATAGCTCACTGATCGGCCCCTTGCGCTGAAGAATGAACGGGGTAAGAGATCTGCCGAAGCTGTGGATGTCAATGCATCGGTATTAGCGTTCCGCTTAGAGGGAGCAACCGCAAAGCGGGGGTCGACGAAGCGGAAGCGAGAATTTCGGCTGAGTAACGAAAACATTGGTGAGATCCCATGCCCCCGAAAACCCAAGGTTTCCTCCGCAAGGTTCGTCCCACGGAGGGTGAGTCAGGGCCTAAGATCATGCCGAAAGCGTAGTCGTGGCCCAACATGTCAATATTCCCTGTACTACCCCTTGTTGTTACGGAGGGACGGAGGAGGCTAGTTAGCCGAAAGATGGTTATAGGTTTTAAAGGACCAAAGGGTGACCCTGCTTTTTCAGGGTAAGAATGTATAGAAAATCCTCGAGCCGAGGTCCGAGTACCACCTGCATCGCTGAGTAATGAGCCCGTGGACTAGCCCTTGCTTCTCCACGATGCTCATAACCAGCTGCTACGGCGCTGAGTATGTAACCCATCATACTCCCAGGAAAAGCTCGAACGACCTTCAACAAAGGGGTACCTTTACCCCCGAAACCGACACAGGTTGGGTAGTGAAGAGAATACTAGGGCGCGAGACAACTCCTCTCTAAGGAACTCGGCAAAATAGCCCTCAGTAACTTCGGGAGAAGGGGTGCCCCCTCGCAAAAGGGGGTCGCAGTGACCAGGCCCGGGCGACCTGTTTACGCAAAACCACAGTTCTCCGCAAAGTCGTAAGACCATGTATGGGGCTGACGCCCCCCCCCCCCCCCCCCCACCCCCACCTGCCCATTGCGGAAGGTCAATGCAGTTGGTGAACTGATGACGGGAAGCGGCCGACCGAAGCCCCTGTGAACGGGCGGCCGTAACTATAACGGTCCTATGTAGCGAAATTTCCTTGTCGGTTAAGTTCCGACCCGCAACGAAAGGCGTAAGTCTGGGCCACTTCTCGAGAGAGGACTCGGTGGAAATAGACATGTCCTGTGAGAATGCGTACTACTGCACCTGGACGAAACGACCCTATGAAGCTTTACTGTTTCCCTGGGAATTGCTTGGGCCTTTCCTGCGCAGCTTTAGGTGTAATTCGAGACTGCCCCCCTTCCGGGGGGCCCGCGCATCAGGGAAGATACCACTCCGGAAGAGCTCGTATTCTAACCCTTGTGTCAGATCCCGCGGGCCAAGGACAGTCCTCAGGTAGACATTTCTATGGGGCTAGGCCTCCCAAAAGGTAACGGAGGCGTGCAAAGTTTTCCTCGGCCAGACGGACATTGGTCCTCGAGTGCAAGGCAGAGGAGCTTGACTGCAATACCTCACCCGGCGAGCGAGACGAAAGTCGGCCTTAGTGATCCGACGGTGCCGAGTGGAAGGCCGTCGCTCAACGGATAAAATTTACTCTATGGATAACAGGCTGATCTTCCCCAAGATTCCCATCGACGGGAAGGTTTTGGCACCTCGATTCGGCTCGTCGCCACCTGGATCTGTAGGTGTTCCAAGGGTTGGGCGTTTCGCCCATTATGCGGTACGTGAGCTGGTGTTCAGAACGTCGTGAGACAGTTCGGTCCATATCCGGGTGTGGGGCGTTAGAGCCTTGGAGGACCATTTCCCTAGTAAAGAGGACCGGGAGGACGCACCTCTGGTACCATTATCGTGGCCTACGTTAAACTCTGGGGTATCCAAGTGCGGAGAGGAGACTGCTGAAAGCATATAAGTATAAGCCCACCCCAAGATGAGTGCTCTCTCCTCCGACTTCCTAAGCCCCGTTAGCAAGCCGAGACGCGACGGGTTCTCCACCCATACGGTGATGGAGCGACAGAAGCATGGAAATGGATAAGTAACGGCGAGACGACGTTTAAATAGGTGGCAATGGAAGTGCAGTGATGTAGTGCAGCTGATGCCTACCTAACGAACGAACATTTGAACCTTGTTCCTACACGACCTGATCAAATGATCAGGCACTTGCCATCTATCTTCCATTGTTCAACTCTTGTGAAAAGATGAAAAAACCAAAAAAAGCTCGGCCCTTCCCTCTCTGGATAGATGAGAGGGAGGGCATAGGCCTTTGGATGGTCCCTTCCAGTCAAGAATTTGGGCTTCACAATGTACTAGCCATATTCTCTAATGCCTGTCCGCGTTCATGGTTCGTATTCTGGTGTCCTAATGCGTAGAGGAACCACACCAATCCATCCGATTTGTGGTAAACTCTACGCGGTGACGATACTGTTAGGGAGTCCGCGGCAAATAGCTCGATGCCAGAATGAATAAAAGCTTAACACCTCTTATTTTGACTTTTCACCTATTTTGAAATACGAAAAAGATCCAAATCCAAAATGCAAAGGTCGTCTTATTCAAAACCTCAATCATCACATCCCCTCCTCCCACTTCACACACTCGGACCGCACTCTGTTCTTATAGAGAGAAAGGGTCTTTCCCATCTTCTTACCCGAAATGACATGGCTGAGGAAGAGATGTTCCTTTTGGGGGGTACCCCGCTGAGAGATCCCGTGTGGACGGGTGGGCCTGTAGCTCCGACATGATTAGAGCCCGTGCTACGAACCACGGGTGGTCGGGGTGCGAATCCCTCCTCGCCCACGCCTTCCAAGGGAAGGCCTTTACTTTCCCCTGAGGGAGACAACCATGATCGTGATAGCGGAGTAAAGCTATTGCACTTGGGTATGCTCTTTCCTTTTGTCGAAGGTGGAATCGTAGAACCGAATGTGATACGATGAGATAAAATGCAATAGAAACAAGGCTAGCGAAGGTTACTACTCCTAAGGGTCAAAGCAACCCTTTTCATTCAATTCTTTATTCTTACTTAACGATTAATCAATCTCCCACGTAGTATTCGAACCTAACGCCAGTCAGTTAACCGCGACGCTCTACCCCTGAGCTACTGAGGAACAGGGGTATTCGACCTCCTAGAGTTCAACTCCGCTCTGCACTCCATGAACAATAGGAGTCCCGAGCTTCTTTCGTACGCCCGGAATTTCTTGTAGTGGCTCCGTTCCATGCCTCATTCTAGGTAGCCCAGATGTGGCTCTATTCATTCTATTTCACTTCCTAGCACTTCCTATGCTTAAGATTCATCCTTTGGTCTTATTGCCTAAGAGATGTGTCAGTTATAGTCTATCTCTTTCTATATTGAAAGTCAAGAAATTCTCATCGAAACATCAGAAATGTGCATATTAGAAAACTCTAAAGAAAAAAAAGGAGACCCATGGCCATGTTTTTCAATCTTTTTCTACTTTAGTCTAAGTTTCTCGATGAGTATAATTACTTCGGTCGTTGCGGTCGCTCTATTATGGGTTTCTGACTCACATTCTCCATGGGTCCCTCTTAATCTTCTTTCTCCAATCTTGGATGGGAGAAAGGGGGGGGGAGGGGCGACGAGATATTCGCGACTCCTCCTTGTGTTTCCATTATGGGGCAAGCTCATGTCTTCATATCGATCTATTATCCCTCTGCATCTATTCTTTCTTAGCTTAAAACGGGTGGAAGTCCTGCCAATTTGGGTTATATCATGGACTCAAAAACGATCTGAATGTGAACTGAAATGCAGCGATCTTCACAGTTATCACTTTCACATACTAAAGGTGGAATATCGATTTTCGAACCATTTTCCCTATAAGAGAAAGGTTTCCGATTACTTTTGAGACCTGGATTCTATATCAAACGAAGCTATTGCATGAAAGAGAAAGACTAATAGAAGTCGAAGACCGAATGGTAGGAATAGAGGAAAGATTCTTCTGTTTCTTTGTTCCTGAAATATTCTATCTATCTCCTAGACCCGTAGAGAATGGAATTTTTCATGTCTTTCCCCATTCTCGTACTCGTAATTGGCAGTTACGAGGGGATCCATCATTTTGCAATGAAAACTACTAAAACAACTCTGGACTAATTTCGAATCAGGCCAGCGTCCTTAATACCTATGCAAAAATCATTATTGCCCACCATTGGATTAGAAGATTTAACTTGTCTGAATCGCTATTGGTTGATTACGAATAATGGAGTTGTTTCAGTATGTTAAGTATACAGATGTATCCACAATTCATTTAGAGTTACTTATAGCCTATTTCTTATACCATATCCTATCCCGTGAAGTCGCGAGCCGAAAGATGGAGCAGAGGTGCTAATGTTTCCATTTTGCTAAATGATATCATTAAAAACGTGTATCCATTCCTAATTGGATAAGCATAAAATAAATCAGCAAATTCTTTTATTTAGATAGAAATAAACTTTTTCTTCTATCTAAAATAAAGAATGTACCCTTCTATCCAAATCCATTGCATCGATAAATAAATCCAATTCCAGTAGGAATATGATATTGCAATTTTGTGTGTAACAAGATTAGAATAACTTCAAAATAACTTGACATAATTTTTTATTTTTCCTGATCATAAAATACATGAACAATAAGGAGGTAGAAAATTTTTGGATTATTGTTAAAGAAGAAAACGAGACAAATATTGGGTTCTGTTGACTTTTCAAGTATTCATTTTTTCACAATAGATACGGGAGACTTGCTTCACATTTGGAATTACACAAAAAGATTTTTCATCGGAAACGAGGTCTCCGAAGACTTTTGGGAAAACGATCAACGTAATTGCTGGCTTATTTGGCAAAGAAAATCGAGTACGTTTTAAGAAATTACTCTCAGTTGGATATTAGGGAGGCGGTTTTCATCGTTCGAAAATTTTTTTTCTTATGTTATTATAGTCTTATAGTATCGGAGATTTTTGGCATTTGATGACCTCGTTTGAGGAATTCATGGACTAATCCCTTTTCATGGAATACTGAATAAGGAAGACAGGATATTAGTCTACCGCTTACAAGAAAAAGATCTCATATATTCAATATTTGCCCTCAGCACCCATCATGCATGGTTGTTCTTCGGGGACTGATCGTTCCTCTCGATGGTGAAGATTTATTGATTGTGAACCCTATTAAGGCTATTTACACAGAGAATGGAAAAAATCTGCGGAAAACCGAAATATATACAAATACTTACCTTATGTACCACGTTTGGAATTATTAGCCTACTATTTTACAGAAGCAATAACGTACAATGCACCGATTCTTGGAGAATTTCAATACCACCAAAGAGCCACTATATTAGGGTAGATTCTGTTAGAATTGAGCCGTATACTTCTCCCACTGTTATGGCTTGGACCTTTTAATGGCAGATCCTCGGTGCGCAGACTCCCTTTTTTTTATATTTTTAAGAGAGAGAGAATTCTATATAATCTATTTGAGCTGCTACAGTATGCGAAGATGCATAATTACTTTCCACGGCGTGGGCTGCGATCGCCTTATTGATGATCGATAAATGTTTCAATTCTGTGATTTTAATTTTTTTTTTTTTACGAGGAGTTATTGAATATCAACAACTTAATTACACCCCCCCAGAAAAAAAAAATCCCCATTTTTTTGGACGAGTTGAGGGAGTTGGTTTTTTAAAAAATTTAGCGGAAAGAAGCTGTAATTGGGGCTTATCGGGCCCATGTTACGAGCTTCTGGAATACAATGGGATCTCTCGTAAGTTGTCTTACGAGTCTTACATCATTCGATTGGCATTCCAATGGCAAAAATAAGGGATTCCTTAGCACGCTATTAGTACGATCGGTGAAATGAGGGATCAATCAAAATTATTCAACAGGCTGTATGAAAAAATTCCTGGTGGCCCTTATGATAATTTATAAGTCCGACGCTTTAAAAAGCCAAAATTCCGAATGGAATGATTTTGAATATCATTTACTTGGTACAAAAAACCTTTCCCCAACCCAATTTGGATTGTCAAAACATAGCTTAATGCAAGATTGGAGCCCCAAAAGGTGATAGGAAGTTATCTTGGTAGGAGAGATAGTTCTTTTCCCTGAGATGGAAATTCGTCCACCCGGTTTTATAATTTGCAAATTCTTCTTCCTCAGCTAGCAAAAAAATGAAATTGGCCTGATATCTGACGATATTTAGGTATATCGATATCATTATGGGAGCAGTTGATCGTGAAATGACTAATAGACTGGTACAGGTAGAAGCTTCAATTCGTTTTTTCGACACTTGGAATTATTAAAAGAAGTCTAGACTGATAATGGATTCCACCCTTGTGCCCCTCTTACTGGGAATGCACAATAGAAGTACTCGTAAATTGTGTGGTTGAAATAGAAATATCCGCCTCGTACAACAACGTATTGGTCCTGAATATGCTGCCCCTGGCTGCTTCAAGCTATAGCAGATTGGAACTAGCTCTTTTTAAAAGGATATCTTTCCATCCCGAGGGATATTCCCTTATTTATCATTGGACCGTCTATAGCAGTCATATCAATTTTATTAAGTTTTTTAGTTAATTCTTTTGGGATTCGCTTTGTTTTAGCGGATCTTATATTGGTGTTTTTTGTATGATTGCATTTCAAGTATTGCTCCTATTGGTCTTCTATGGCAGGATATGCTCACATATACATATTCTTTTTCCGGTGGTCTACGAGGCTGCGCTCAATCTATTAG	*	NM:i:4118	ms:i:47411	AS:i:46814	nn:i:0	tp:A:P	cm:i:1121	s1:i:10660	s2:i:6150	de:f:0.0957	rl:i:0
m54269_180730_070446/65077668/42285_72975	16	c14r	70915	60	16S7M1D4M1D3M2D3M1I12M1I38M1D15M1D23M1D18M1D7M1D8M1D7M1I8M1D22M1D6M1I4M1D5M1D32M1D4M1D16M1I8M1D1M1D37M1D14M1D27M1D16M1D46M1I28M1I5M1I5M2I35M1D3M2D18M1D60M1I11M1D2M1D19M1I5M1D4M1D12M1I9M1D5M2I7M1I15M1D12M1D44M1I3M1I6M1I27M1D4M1D19M1D22M1D36M1I2M1I3M1I20M1I27M1D16M1I26M1D4M2I10M1D9M1D18M1D16M1I3M1I3M1I6M1D9M1D23M1D73M1D5M1D1M1D20M1D5M1I13M1I14M1I10M1D3M1D28M1I18M2D6M1D11M1I11M1I13M1D12M2I33M1D27M1I37M1D3M2D14M1I11M1I4M1D50M1I10M1D3M1I12M1I21M1D33M1I10M1D6M1I13M1D10M1I44M1D7M8I5M3I26M1D8M1I11M1I29M1D39M1I23M1I5M1I12M1D15M1D13M2D40M9I5M4I4M5I9M1D19M1D18M1I12M1D31M1D3M1D2M1D12M1D8M1D23M1D1M1D7M1D11M1D23M1I8M2I24M1D19M1I46M1D10M2I10M1D21M1I6M2D30M1I7M1D59M3I16M1D3M1D16M1D30M1D52M1D17M1D16M1D5M1I29M1D4M1D16M1D3M1D16M1D42M1D3M2I4M1D19M1D17M1D2M1D30M1D18M1D2M2D13M1D20M1D10M1D4M2D21M1D16M1D7M1D4M1D48M1I31M1D5M1I12M1D11M2D22M1I20M1D10M1I2M2D7M1D32M1I7M1I19M1D8M1I10M1I16M1I22M1D14M1I10M1D4M1D23M1I3M1D11M1D25M1D29M1D27M1D2M1D23M2D17M1D9M2D10M1I20M2I2M1I9M1I25M1D5M1D9M1I12M1D15M1D15M1I10M1D44M1D14M1D6M1D10M2D7M1D2M2I2M1I13M1I13M1I42M1D5M2D13M1I5M1I3M1I4M1I3M2D6M1I8M1D25M1D58M1D2M1D14M1D4M1D31M1I2M1D7M1D8M1D34M1D3M1D12M1I6M1D29M1D25M1D16M1D2M1D35M1I8M2D18M1D29M1D4M1D18M1I6M1D52M1D11M1D14M1I17M1D4M2I10M1D12M1D8M1D6M1D23M2I6M1D20M1D9M1I2M1D13M1D29M1D9M1I7M1D14M1D2M1D18M1I8M1D5M1D46M1D13M1D30M1I4M1I8M1I14M1D40M6I4M1I6M1D45M1I19M1D3M1D4M1D6M1D3M1D4M1D26M1D6M1D10M1I34M2I6M1I12M1D2M1D17M1D22M2D71M1D8M1D11M1D20M1I8M1D11M1D10M1D19M1D17M1D6M1D7M1I7M1I5M1D11M1D6M1I12M2D6M1I8M1D14M1D9M1D23M1I31M3I10M1I14M1D10M1D3M1D4M1D5M2I8M1D25M1D34M1D20M6I12M1I30M1D8M1D16M1D39M1D11M1D20M1D26M1I6M1D16M2D50M1D8M1D12M1D24M1D11M1D11M2D7M1D2M2D18M1D73M1D7M1D11M1D5M1D20M1I5M1I18M1I7M1I24M2D30M2D8M1I17M1D3M1D18M1D21M1I16M1D1M1D8M1D9M1D9M1D15M1D9M1I19M1D10M3D6M1D5M2D13M1I23M1I32M3I2M6I4M9I9M1D3M1D5M1D10M1I4M1D2M1D5M1D26M1D20M1I2M1I122M1D4M1D6M1I24M1D3M1D8M2D13M2D10M1D6M1D4M1I7M1I22M1I8M1D36M1D18M1D11M1D16M1D3M1D17M2I42M1D5M1D4M1I22M1I3M1D14M1I15M1D68M4I11M1D5M1I10M1D8M1D41M1D4M1D18M12I2M1I16M1D3M1D12M1D6M1D3M1D14M1I6M2D29M2D5M1D12M2D2M1D7M4I7M1I24M2I16M1D5M1D54M1D27M1I6M1D30M1D26M2I10M1I48M1D22M1D29M1I13M1D18M1I13M1D11M1D7M1I12M2D25M1D17M1D6M1D23M1D1M1D3M1D16M1D4M1D7M1I31M1D11M1D21M1D12M1I18M1D4M3I31M2D20M1D15M1D3M1D13M2D10M1I7M1D5M1D24M1D11M1D7M1I7M1D15M2D9M1I14M2D13M1D9M1D5M1D12M1D20M1D15M1I37M1D30M1I16M1I10M1I20M1I3M1D3M1D9M2D5M2D4M1D20M1D16M1D14M1D1M1D6M1D37M1I10M1D20M1I6M1D50M1D8M1D12M1D9M1I24M1I2M1I6M1D8M1D12M1D33M2I13M1D39M2D7M1I17M1D36M1D16M1I5M1D5M2D2M1D9M2D11M1I44M1D1M1D21M1D19M1I7M1I13M2D6M1D10M1I19M1D10M1D5M1D4M1D2M1I43M1D39M1I5M1D18M1D60M1D30M1D28M1D24M1D7M1D9M1D7M1D18M1D16M1D8M1D9M1I2M1D2M1D13M1D21M1D22M1D14M1D9M1D13M1D36M1D5M2D15M2D37M1D17M1D4M1D2M1D14M1D22M1D28M1D8M1D3M1D1M4I3M3I34M1D11M1D21M2I11M1D5M2D7M1D1M1D12M1D13M1D13M1D8M1I6M1I16M1D21M1D10M1D16M1D3M1D15M1D6M1D6M1D14M1D11M1D2M1D18M1I7M1I14M1D33M1D17M2D7M1D10M1D3M1D34M1D13M1D37M1D1M1D13M1D6M1D4M1D11M1D27M1D6M1D7M1D19M1I5M1D13M1D4M1I11M2D17M1I14M1D28M1D20M1D10M1I4M1D13M2D4M1D24M1D9M1I8M1I29M1I7M1D5M2D15M1D39M1D11M1D14M1D9M2D9M1D11M1D14M2I4M1D22M2D4M2D9M1I18M1D9M1D6M1D11M1I9M1D9M1D2M1D12M1D2M1D4M1D27M2I8M1D4M1D3M1D8M1I24M1D9M1I5M1I5M1D9M1I12M1D21M1D14M2I50M1I2M2D17M2D13M2D54M1D5M1D12M1I58M1I16M1D5M1D38M2D16M1D16M1D16M1I10M1D21M1D34M1I14M1D14M1I14M1D27M1D11M1D7M1I9M1D4M1D16M7I14M1D32M1D29M1D11M1I29M1I13M1I7M1D8M1D6M1D43M1I16M1I4M1D58M1D17M1D3M1D9M1D15M1D11M1D53M1D27M1D2M1D1M1D5M1I10M1I5M1D12M2I2M1I12M1I16M1D4M1I5M1D24M1I53M1D28M2D5M1D16M1I15M1D3M1D4M1D42M1D11M1I6M1D16M1I28M1D17M1D16M4I25M1D23M1I17M1I16M1D5M1I3M1D14M1D21M1D29M2I44M1I3M1D12M2D20M1D12M1I14M1D23M1D3M1D8M1I23M1D20M1D29M1D40M1I8M1D40M1D4M1I7M1I45M1D9M3D4M1D18M1D14M1I17M1D15M1I5M1D16M1D9M1I7M1D44M1D12M1I16M1I54M1D5M2D10M1D3M2D5M1D16M1I16M1D6M1I12M1D10M1D6M1D4M1I6M1D17M1D12M1D9M1D30M1D14M1D47M1I9M1D15M1D28M5I2M1I77M1D4M1I20M1I48M1I19M1D5M1D7M1D12M2D11M1D11M1D14M1I15M3I7M1D9M1D7M1D4M1D3M1D15M1D19M1I3M1D29M2D11M1D10M1D2M2D17M1I14M1D6M1I2M4I2M2D4M1I6M1D5M1D5M1D2M1D21M1D27M1I22M1D5M1D33M1D24M2D1M1D24M1I12M1I11M1I26M1I6M1D11M1D3M1I7M1I4M1I25M1D4M1D4M2D12M1D21M1D3M2D8M1D51M1D10M2I15M1D44M1D10M1D20M1D5M1D20M1D1M1D20M1I27M1D37M2I25M1I6M1D20M1I13M2I30M1D2M1D14M1D10M1D13M1D12M1D36M2I24M1D12M1D20M2I11M1D15M1D30M2D1M1D19M1D14M1D21M1D24M2D5M2I26M1I27M1D15M1D5M1D12M1I19M1D9M1D21M1D18M1D2M1D4M1I5M1D8M1D6M2D5M1D9M1I13M1D32M1D2M1D10M1D26M1I17M1I23M2D30M1D3M1D4M1D8M1I27M1I33M1D25M1D4M2D36M1D24M1I6M1D61M1D18M1D3M1D22M1D10M1I12M5I12M1D3M1I22M1D21M1I22M1D17M1I34M1D108M1D13M1D3M1D3M1D19M1D10M1I7M2D5M2D17M1I8M1D11M1D24M1D7M1D15M1D4M1D13M1D6M1I3M1D32M1D4M1D5M1D15M4I59M1D6M1D3M1D6M1D4M1D5M1I16M1D8M1D1M1D26M1D13M1D14M1I10M1I21M1D4M2D1M1D1M1D72M1D19M1D7M1D60M1I27M1D19M2I20M1D7M1D4M1D6M1D4M1I16M1D2M3D7M1D14M1I15M1D20M1I7M1I36M1D4M1D8M1I13M1D2M1D3M1D2M1D2M1D5M1I10M1I6M1D3M1D27M1D7M1D3M1D27M1D17M1D17M1D13M2D22M1D10M1D22M1I9M1D4M1D21M1D5M1D27M2D19M1D4M1D6M1D2M1D2M1D25M1I3M1D7M1D27M1I7M1I17M1D4M1D21M1D11M1D3M1D6M1I14M1D34M1D11M1I3M1D13M1D28M1D4M1D8M1I7M1D18M1I24M1D5M1D3M1D16M1D18M1D8M1D12M1D4M1D5M1D9M1D6M1D42M1D5M1D14M1I8M1I16M1D5M1D18M1I9M1D39M1I11M1D3M1D10M1D17M1I22M1D17M1D7M1D10M1I23M1D11M1D6M1D6M1D5M1D16M2D2M1D17M1D3M1D14M1D20M1I11M18I18M1D11M1D9M1D19M1D24M1D39M1I10M1D35M1D3M1D4M1D4M1D5M1D16M1I5M1D6M1D8M1D15M1I39M1D19M1I18M1D4M2D1M1D7M1D17M1D20M1D9M2D10M1I33M1D3M2D18M1D10M1D14M1D3M2D11M1D19M1D1M1D50M1D13M1I6M1D9M1I17M1D10M1D52M1D63M1D8M1D7M1D2M1D27M1I20M2D37M1I7M1I2M1I8M1D22M1D25M1I7M1D21M1D65M1D33M1D4M1D12M2I2M1D7M1I12M1D13M1D38M1I25M1D6M1I13M2D28M1D6M2D1M1D26M2D3M1I23M1I17M1D50M1D4M2D16M1D13M1D3M1D7M2D25M1I41M1I4M1I5M1D34M1D20M1I43M1I13M2D4M1D6M1D6M1D24M1D25M1I11M1D9M1D8M1D6M1D15M1I8M1I10M1D17M2D14M1I7M1D8M1D7M1I1M1I2M1D14M2D22M1D37M1D6M1D7M1I12M4I11M6I9M1D17M1D29M1D14M2D17M1D2M2D7M1D11M1I11M1D47M1D4M1D17M1D55M1D21M1D13M1D5M2I7M1D9M1I14M1D2M1D8M1D10M1D13M1D7M1D6M1D16M2D10M1I19M1I8M1D12M1D38M1D2M1D15M1D8M7I59M1D2M1D14M2D19M9I2M1I2M1D15M2I12M1D6M1I17M2D4M6I11M1I11M1I3M1I7M1D6M1I10M2D23M1D13M1D16M1D4M1I28M1I27M1D7M2D47M1D3M1D3M1D5M1D18M1D30M1I3M1D8M1I6M1I19M1I8M1I96M1D8M1D4M1D4M1D7M1I22M1D43M1D34M1D8M1I9M1I21M1D4M1D16M1I6M1D49M1I11M1D49M1D1M1D6M1I7M1I11M1I10M2D27M1D28M1D10M1D21M2D2M1D20M1D7M1I12M1D38M1D23M1D4M1I21M2I20M1D11M1I4M2D10M1D13M1I33M1D32M1D7M1D20M1D18M1D28M1I99M1D39M1D6M1I25M1D17M1D38M1D13M1D5M1I4M1D60M1D10M1D16M1D7M1D16M1D13M1D45M1D6M1D18M1I4M1I4M1D8M1D10M1D8M1D8M1D3M4I1M3I30M1D9M1D19M1D11M1D20M1D8M1D32M1D1M1D16M1D4M1D14M1I9M1D32M1I16M1D13M1D26M1D15M1D17M2I1M3I6M1D58M1D4M1I10M1I12M1D11M2D33M2D9M1D2M1D5M1I13M12I12M1D16M1D8M1I31M1D27M1D3M1D16M1D20M1D28M1D23M1I11M1D19M2D17M1D14M1D26M1D8M1I9M1D8M1I16M1I6M1D13M1D5M1D4M1D5M1D11M1D3M1D14M1D21M1D23M1I13M1D2M1D3M1D5M1D23M1D35M1I9M1D3M1D5M1I7M1D7M1D9M1I16M1D23M1D19M1D15M1I46M1D18M1D4M1I18M1I4M1D18M1D10M1D23M2D4M1D15M1I10M1D39M1D12M1D47M1I10M1D6M2I16M1I15M1I2M1I6M1D7M1D16M1D43M1D1M1D8M1D2M1D3M1D48M1D11M1I13M1D16M1D11M1I12M2I3M1I9M1D3M1D4M1D19M1D16M1I12M1D29M2D7M1D5M1D4M1D20M1D32M1D4M1D14M1D6M1D2M2D12M1D5M1I9M1D39M2D12M1I16M1D7M2D33M1D7M1D50M1I45M1I4M1D7M1I33M1I12M1D18M1I50M1D5M1D36M1D10M1D12M2D14M1I12M1D14M1D25M1D32M1D44M1D10M1D4M1D7M1D18M26I26M1D7M1I8M2I9M1D25M1D13M1I41M1D19M2D9M1D12M1D2M1D9M1I8M1D5M1I16M3I7M1D6M1D4M1D21M1D17M1D5M1D15M1D22M1D12M1D24M1I6M2I8M1D11M1D42M2I30M1D27M1I13M1D4M1I11M1D7M1D10M2I8M2D19M1D17M1D7M1D11M1D6M2D8M1I4M1I7M2D18M1D5M1I5M1D12M1I6M2D7M1D7M1D11M1I18M1I11M1I5M1I31M2D5M1D51M1I2M1I13M14I5M1D5M1D5M1D6M2D18M1I29M2I10M1D17M1D1M1D2M1D16M1D12M1D13M1I21M1D7M1I10M1I12M1D7M1D2M1I6M27I34M1D16M1D5M1D4M2D4M1D8M1I42M1D6M1I4M1I14M1D38M1D16M1D4M1I40M1I11M1D3M1D4M1I6M1D9M1I51M1I17M1I13M1D5M1D16M1I8M2I98M1D4M1I32M1D38M1D25M1D4M1D21M1D15M2D6M1D12M1D8M1D49M1D18M1D65M1D14M2D24M1I9M1D12M1D39M1D5M1D15M1D34M2I3M19I3M1I34M1D11M1I7M2I4M1D5M1I24M1D44M1D5M4I5M1I30M1D3M1D25M1D14M1I5M1I4M1I37M1I52M1D3M2D16M2D13M1D35M1D16M1D29M1D9M1D11M1D6M2D3M1D9M1D15M1D7M1D3M1D2M1D21M1I6M6I26M1D63M1I20M1D14M1D2M1D2M1D55M1D9M2D10M1D24M1D11M1D8M1D7M1D7M1I9M1D7M1D8M1I35M1D12M1D8M12I5M1D31M1I3M1D8M1I9M1D18M1D13M1D43M1D2M1I9M1D12M1D4M1D27M1D111M1D19M1D10M1D9M1D12M1D7M1D36M1D11M1I19M1D1M1D12M1I43M1D8M1D22M84I12M1I7M1D12M1D7M1D15M1I10M1I14M1D7M1I30M1D20M1D13M1D8M1I21M1D5M1D6M1D24M1D15M1D26M1D4M1D36M1D18M1D27M3I7M1D12M1D13M1D16M1D17M2D31M1D4M1I15M1I15M2D12M1D9M1I13M2D35M1D6M1D2M1D2M1D8M2D6M1D33M1I29M1D53M1D2M2D30M1D47M1I4M1D16M1D71M1D28M1D8M1D3M1D9M1D33M1D5M1D6M1I5M1D20M2D5M1D3M1D12M1I30M2D7M1I28M1I52M2D11M2D12M1D7M1D12M1D16M1I18M1D14M1I9M1D52M1D23M2I6M1D25M1D17M1D24M1D17M1D9M1I30M1D4M1D9M1D15M1D7M2D6M1I7M22I26M1D8M1D4M1D4M1D9M1D2M1I19M1D3M1D12M1D8M1I7M1D11M1D24M1D45M1D3M1D63M1D7M1D8M1D10M1I8M1D54M1D3M1D23M1D15M1D25M4I22M1D6M1D8M1D8M3I6M3D1M1D8M1D17M1I19M1D39M2D15M1D13M1D8M1I40M1D13M1I25M1D5M2D22M1D14M1D46M1D15M1D11M1D8M2D17M2D45M1I18M1D8M1D25M1D13M1D20M1D25M1I16M2D4M1D4M1D7M1I5M1D7M7I1M2I9M1D6M1I29M1D1M1D18M1D28M1D24M1D9M1D5M1D13M1D2M1D16M1D3M1D37M1I4M2D15M2D19M1D17M1D5M1D48M1D16M1D11M2I30M1D14M1D2M1D43M1D2M3D40M1I17M22I5M1D25M1D6M1D5M1D16M1D2M1D25M1D8M2D9M1D10M2D1M1D14M1D4M1I6M2D5M1D8M1D13M1D28M1D24M1D6M1D8M1D5M1D5M1D27M1D4M1D3M1D16M1D42M1D7M1D2M1D14M1D8M1D16M1D13M1D7M1D57M1D31M1I15M1D2M1D5M5I7M1D23M1D30M1D5M1I13M	*	0	0	AGGTCAGTTATGAACCTGAATTCGAATTGGAAGTTAGCTCCGGGTTGGGGGGAATACTACTTGTATGGGGGTCGCAATGGCTTTATGGCGGTATTCCTATTATTATTTTAGAAATTTATAATTTTCCGTTTTACTGGACGGATTTTAAGAATTAGGTTCTACTAAACGAAAATAAGAAGTCATAGTTCTTCCATCAAAAGAAGCCTTCTATTTAAGCTCTACATTTCTAGACATTCTGGTAGTCGACGTGGAATGTTTTGGTCTTCGGGATTAGAAATATGAGTGTGTGAATTGTTAGAATTTGCTCCTTTGATAATACATAGAAGCACATGTTAGCTATATCAAGATGATCTAATTCGTCGGATATATTTATTCTAGTATCTGGAACACGAAATAGATAGAGTGGATCAAGAAAAAAAAAATGAAACTATGATTCATATTAAACGATTTCAGGAACCTCGCAACAAGACTGAAAAAAATTCACGTAGTTTTAAAAACTAAAAAAAGAAAATTCTTCCTTCCAATGTGGTTTGCCCAAAAAACAACTTTTGTTCTCTAGATTGTGTCGAGTCCATTACACCGATCATAAAGGATCATCAAGCGGTTTCTTTTCGAGAACCCTTGCCTTTTTGTTTACTTGAAGGACTCAATTCATCGTGGCTCTAGCTGAATCTAAGGTTTAATTGAACTGATTCATAGGATCGCACCAAGATAATTTCTACACAGAAAAACTAACTCCAAGTTTTGCTTTATTTATTTATTAGTAAACAAGAGTAAATCTGCATACGCCCCCCCAAAAGAAATCCAAATAGGGCAGAGACAAATCAAGAGGCCTCTCATGATTCAAACAATTTGGGAAAGAAAGATAGACCGAGCCAACTTGAGATTTTGTGGCATTTCATCACAAAGAAGAATAGTATGGATTTTTCTTATTTCATATCTCAATCGGCAAATCGACCAACCCAGGGGTGATGAAGTTTTGAACTTTTTTCTAATATCCGGTTGGAATAATTTGGTGTTGCTGTTGAGCCGTACGAGATGAAATTCCATCTACGGGTCTCGGAGGGGGGTTCGGGTTAGTGACCTATCTCAATAAAGGATATGATTGGTTTGAGGAACGCTTGAATCAGGCAATTGCAGATGATAAACTAGGAAAATATGTTCCTTCATCATGTCAACATTATTTTATTGGTAGGGGAATTACACTTACTTGTTTTCTAGTAACAAGTGTCTACCGGTTTCTATGAATTTTACTATCGGCCCAACCGTTGAAAGAGGCTTTTTCGCGGTTCAATACCCATAATGACCGAGGCCAACTTTGGTGGGTTAATCGATCAGTTCAGCGATGGTCAGCAAGTAATGATGGTTCTAATGATGATCCTGCACGTAATTCGTGGGATCACCGGTGGGTTTAAAAAAACCCCGCCGAATAACGGGGTTCACTGGTGTGGTTTTAGCAGTATTAACTGCATCGTTTGGTCGTAACTGGTTTTCTTTTACCTTGGGACTCAAATTGGTGATTGGGCAGTAAAATTGTGACAGGTGTGCCTGACGCGATTTCGCGTAATAGGATACCTTTCAGTGGAGTTCTTAGTGGAAGTGCTTAGTGTGGGTAAATCCACTTTGCCTCGTTTTGATAGTTTACAGACTTTGTATTCCTTTGCTTCCTCTTCTGATTACTGCCGTATTTCTGTTAAGCACTTTCGTACGGATACGTAAAGCAAGGTATTTTGGGCCCTTTATAAGGAGGAATCTCATAGAGAGGTCTATTTCTCATATATCATATCCGGGTAGGTTGTGGTATTTCATTGGCTACAAAACATGGGTTATCTAAAATAAGACATTAATTTAGATACTTCTTCAACTCCGAACTATTGTGATACAAATACTAAAAAAATTTTGAAGGGTTGAAAACAGTTTTTAAAATTTTACGAAGAAAAGAAGGCGGAGTAGGGAGTGGGCGACTTGAATTTATTGATTTGGCATGCAGATAGAGAGTTGGATCTGCCACATTGAAGCCGACCAAAGGTGCTCCATATCAAGCAACACGTAAGTCCCCTGTTGTAAGGAAGGCTGGTTCATTGAGGATAATATTTTCTATGATGCATAAATCATAAAAATGTCATCCATGAAGAGGCTCGTAAGATCCCAGAGAGTAGGAAAGGGAATAAGTCAGGTGACATGATCCAATTCTCTATTTATTACCCTACTTTTTTAATTATAGGATGAAATGCATTATTTTTCTTTGCCATCGAGCGATCTGCAATACTATCGGAGTAAAAGAAGGGGATCTAGGAAGAACGTAGGCTAAACTTTTTGATGTTTTATTAGGACAAAGTAAATTATTTGTTTGGGGGACGTAAGAAACTTGAATTTGGGGGGGATAAATACAAAGAATCAAGAGACGCGAGACAATACACAAGCAATTGATCATGAGCAAATTTGTAAGCCCACTTGGAGATTGAGCATTTACCATAAGAGTAGGATTCTTTCAATGAATAGTTGAGGTGAAAACGTCGGAAAATAGCATCTGATAAAGCTTTCTACTTAGAGCCATTGATCATAGATACCTTATTCGATATGGATCTTCTACAGGTTTATTTCTTTCAGTCTTGCTCGAGCGGCTATGAAAAAAATTCTCATGTCAGGTCCTTTGGGGGCTGGATTTAAGAATTAACCTATCCCAATACCAAAGAAAATGACGTAAACGATCCTGATAGAGCAAAATTAGTAAAGGGATGGGACATAATTTTACGGGGAACCGCGGCCAAACGATCTTTGATATATTTTCCAGTAGTAAGTTAGGTACATTGAGGTAATGTAGGTTTAGCGGTTCTCGAGCCGTCAATGATTGGGGAACCGGGCGGATCCGTTTGCAAAGCCTATGGAAATATACCCGGAGTGGTACTTCTTCCCGTGTTTAATACTCCGTACAGTAACTAATAAAGTTATGGGGCGTTCTCTTATGGTTTCTGTTGGACGGGCTATTGACAGTACCTTTTATAGAGAATGTCAATAAAATTCCAAAAATCCTTTTCGTCGACCGTAGCTACAAAACGTTTTTGTTAATCGGTACTGCAGTTAGCTCTTTGGTTAGGTATTGGGCAACAATAACCATGTGAAAAATCCTAACTTAGGTCTTTTTTCGGGATTTTTACAGTTGCTTCATTCATCGGGAAGTACCGTGAATAGGTATTAGGAAATAGTTACTTCCAAGTGAATCTTCATAGATACCTCTAATCTATTTTATTAGACCATTTCGCGAAAATAGAGATTGCCAAAGACTCAAAATTGTTTCGTTTTTTTTTATTCTAAACTCGAAAAAAGAGAAGAGACGACAACCATTGCAAATGGATTTAAAACTAGAATTGATTTTAGGAAATCCATTGGGGAGATGCTTCCTAGAGTGTCCCATAGTGTTTTCCATATTGCCATACGAAAATGTCAATTATCATAAGATCTTCTTCCGTCTTACTCAAAAGGTCCATAGTGTATGGATATGGCCCTTTGAGACAAATACGTTTATTGACAGGCAGTTATAATGTGATCAATAAAAATTCCAATTCAATGGAATCCTTTTTTTGTTTTTCTTTAGATTAGTAATCTTTTGAAAGCTTACAAAGGCGGGCGAAGCTAACTGTTTCTGATCTTCTGGAAACGAGTACCCTCTTCCTCCGGTGAAGAAAAGGAAGAAATAAATCAATCAAATTACGAGAAGCCTCATAAAGCGCTTCCTAGGGTTCAACTTCCATGGTCATATTTCTAGAAAAAGTATCTCATATTGTGACATTCCATTCCACAAGCAAAATACTATAATTCACAGTTAGAACAGGGATGGTACGCATATATAGGATTAACTTAATTCTGAGTGTTCTTTCTGACTTCCGTGGATATCCGCGATATCTCTTGATCCGAACTCAATACGGAAATCGGGGTTCTGTCAAGTTAGCTATAGGTTGTGCCGTATAAAAAGCTTTACGGAAGGCGGTAAGATATATCTTGGGCAGTTATGTATCTAGGACCTTGAGCAACTTGATGCGGTTCTAAACTCCTAGAGATTACTTCTCAATACAATTTCTTTCAAATTTAGTAAAATTTCTTGTACGATTCTTCAAACCTGCTATTGTAGCAATATTCGTGCGGCACGGCCCAAAAATTTTGCAGTGTGATACATGTGCTTCTGTTCTCCAGTAAAGCTCTTAGCAAGGCAATGGACAAACGTATCCGCTTGACCTTTTCTAGCGGGGACTAGATGAAACGACCATATAAAGACGCGTACTATCTAATCTTGATTAACACACTTCCCACTGTGTGTTTGAGTGGATCTCTACCTCCTCTCGAACCATTATAGACTGTATTTTATTTGATCATTGAAGCGTTTATTTCTCTGGAAAGGGGTTTAATTTTTTACCGACGTCTTTTTTAGGAGGTCGACACCCCATATGCGGACATAGGGTGTTACAATCGCGTATAAAACTAATAGTACAACAATGGTAGCAATGGCTCGTACTGCGGCATTTTTTTTTCGTTCCACACCAGCCCCCTTTACCATAACTTCTGCTCGTTGCAAACCCACTGTGACGAATAGCATCTACAGCTTTCTTGACAGCATGGGGATGTTTTCTTGAGCTTTTGAATCCACAAGAACAGCGAGGACCAAAGAAACCACCCGACCTTGCGGATCTGTAACAGTTATAAAATAGTCATTGTTGAAACTGCTGAACATGAATAACTCCTTTGTAATTCTACGTGCACTCTCGTAAACTAAAACGCGCATTCCTACGCAAACCAATAGTTACTTTCCTACGTGAACCAATTTTTGGTATAGCTTTGTCATTTTTATTATCTATAACTATGAGTTAGAAATACACAAAAAGAAAAAAGATACAAGATATCCGTTCAGGGTAAAATATATCCTTACTTGAATTTTTTTATTGGAATTGGACATTTTTCGCGGGGTAATTTTTTTTACTTTTAGAAAAGTCAAGTTCTTTTCGAAAAGATTACCCTGTCTTTGTTTTGCGTCGGATGGAACCAATGACTCTAATTCGTACCACGCCTACGAATCAGTCGACATTTTGTACAAAAAATTTTACGAAACAGAAGCTATTATTTCATATTTCGTTTCCTTCTTAAAAACTATGATTTCCTCTTTTGAAAAAAATAAGTTATTTGTTTGAATTTTAGAACTGTGAATTTTGTACCTAGAAAAAAAAAGAAAAAAAAACCCCTAACCCCTTGAAATCTGTGGTATCCTTCAAATCTTCGGTATCTTCGAGTTTCGGATCGCTTCGAACCTTCTGGGGAAGTCTATAAATTATACGCCCCTTGCTTGATCCTAACGACTACTTCAATTTTGACCCTATACCCATCAGTATTCGTATAGAACTAGCACCGGACTTTCCTGAAATATAGCAGGATGATGGTGTCATTCTCTAGGCGAACGCGGAACATTCCGTTGGGTAGGCTTCCAAACTAAACCCTCAAAGTAATTTTTGCTTCTCTCGGGTTTTTTTTGCTTCATATTTTTCTTCTGTCTATTTTTTCTCCTATTTTTCTTTTGTATTGGAAAATAAACAAACGTTGTATTTTTGTTTGAAAAATAGGAAGTTCAAGATAGAATTTGGGTACATAACGAAGGTGGGGCGATAACGTATAGGCGGGGCGATTACCAGTATATAAACATAAGACTTCTCCCCAAAATTCTGGTTTAGTCGAGCTTCTCGATCTGTTTATACCTCGAGAAGTAGAAAGAATAGCAACCCATTCCGGCCCAAAACCTTAGGAATCCGGAGAGGTGGCATAAATTGTAAGCCAGGGCGGCTGATACGGCTTTAAAAAGGTACTGTCTATATATCCCTTTATGTCTTTCTCTTTGATGTCGCAACGTGAAACCAAGGAAATATCTGTGACTTTCCGATGTTTCCGACCTTCATACACCTCTCGTAGAAGTTATTTTAACAATGTGTTCGGTAATTATTTGTAGATACTACCCGAACAGTTACTTTTGTATTATGTAAATTCTTTTAAAAAATCTCCGCGTTCTATAGGGTTAGTAAATTCAGAAAGTGTCTTGACCGTAAGACTCTCATGCTAGGGCCTCCTAAGTTTTCTATAATTCGACCATGGTCTCTTTTTTATTTTCAGTTTGGATTCTAAAGCATATACGTGAAACACAATCTACTACTTTTTTATTTGATCTATATCTTGTCTACTAGTATTTATAATACTGCAGGAGCTAATGAACTTTTTAGTTCAAATTCAATTCTCGCAAGTCATGGCATCGCGCCAAACGCGAGTTCCTTGGATTTCCTTTTGACAATGGATAACCGGCTGCATTGTCGGCATAGAGTAGTTATTATACGTCTTCGCATTGAAACTATTGACATGTACGTACAATACAGCTCGAATTACTTCGATCTGTCTAGGGCATTTGGGGCACTGGTCTTGATTACAGCAACAATAGAACATCACCAATACGAGCATATCGCTGATTACTAGCCGCTCCATGACCGAATTACACATCAATTTTCGAGCTCCAACTTTATCTGCTACATTGTAAAAGGGTCTGAGGTGACTCATATTATTTGGATTTCAATTTGTTATTTCAATGCAACAGGATGAAAGAAATATTGTCTTCCCGACAAAAAAGAAGAACTGGTGTTTTTATTTTAATAATACTTTTTTGGGGGGGTTATATTTCTAAACGAAGAAATTGACTTGTATGGCATTTTGATGGAAGCTAGTACAAAAAAAATCGGAACTAGCTACTCGATTAAGTTTCGGATACGCGCCCTTTATAAAGTATTCGACAATGGTTACAACGGCTACCCAATATTCGGGGGAGCCTTCCCAACCCATAAGTGTCGTCGGTCCCGACTATTGTAAACCGGTTTGTCGGGAAATATACGCATACACAGATTTTTCCACACGAGTGCATATCGTGTCATTGCTCGTAGTCCTGCTTCTATCTGCCTCGCCGTAATCCAGTGGGCTCAAGTGCTTGAAGAGCATATTCTACCAAACCAATACAATTGCCTCGGTAGGATTGTCCTTCATTCTTCCTCGATGTTGTTTAACCGAAATCTGGTTTCTTTTGGGGTTATAGTCGATGGTTCTCTCTTAGTTCCATCTCTACTCCAAACTGGACATGAGAGTTTCTATCATCAAGCTCCTCGCGAATCAAATGAGGAAAGTGTGCAAATTCTCTAATTCCACACTAGTTCTAAACTATTAGGGTAGATACAATTAATAGGGAAAGGTTAGGTTTTAATATTGACATTATTAAAATATAAAATATATAGTCAAGAAGAGGTCTAGAATATATCTAGATGTGTAGTTATTATCTATATTCTATATTAAGTAATTCTTTTTTTTTTTTTTTTTTAATCTCCTTTTTTTTGTTTCTCTTATGAATCGCGGTAAAGTATTCTATTCAATAAAAATTTTCGCGGGCGAATATTTCTCTGTCTTACTGTCGTATTTGTTAATTAATAACCGTAAAGTACGACAATTTTGTTGGTTGTTCCGCCATCCCCACATGAAGTATGGGGTCTTTGCAAGTAAAATCCATCCATTATAGGTTCGGTCGTTCCCAATGTTCTCCTTTAAGGTTAGGTTTTGAATTCGCAATGGAGCTTCAAAAATTTCTTTTCCGAGTCACTTTCAGTTTTATTAAGCGGGACGCGTTTGTAGTCCGTGAAATTGTATTGATGGTTTCAATCAATTACGATTTCGAATTTCTCGGTTATTTTGAGGATATTGATGCTTTATCACATGCTTTTTATGATGTAATTCATAGACAATACCATATTGGAATCCTATCAGCTTTCTGATTTTCTATTCCTTCTTTCTATGCATCTTCTTTTATCTATCCCGTAGTTTGTTCCACAACTTAGAATCTATTTTTTTTTCAAGAAAAATTGCAGTTGTCACGTAATGATAGATTTAATCATTTATGAGAGAGGGATTTATTGCAGATAGGGATGTTTCGTAGTTAGGATCTCGGACAATCGAAGCAATAGGTTGGTTATTAGTTCATTTTCTATAATTAAATAGTAGGGGCATGCTATTTTTTTGTAATCCCTTTTTGAAACCCTAAAAAAAAACTAACGAGTCCACCACACTAGCCTAGCATTTTATTAAAAAATTCTCAATTTTCATTAAATCTTATAGAAAGAGGGGTAGAATTTCTTATTTTTTCAGGGATTTTAGGAACAATAAGGTTCTTGTCATTTTATTCCTATTACTGAACAGAATGGAAGACAGGGTTGGTTAGTCTTCGTCTACGAATATCAAATTTTAACTACTACAGACTCATAGAGTCGAATGGGAGCAGCAATAATTCAAGGTTAGCGCGAATTGTTTGGAGGGGAAGTCTACCTTTTTTAGCATTCGGCCCGCGCAATTTCTTTCCCGCGAGACGGCCTGCCAATTTTGTACTTTTACTACCTATATCGTTTTTTTAGTTTAATGCAATGGCTTTTTTATTGCCTTTCGAATGAACTTATTTTTTTAATTGGAAAGCGAGATATTCTGCCAGAATGTTCGGGTTCTATAAGGTTCTTGCACTTTTTCGATCACAATATTAAGTTCTCTGTTTACAGAATTAACTTCTTTGGTAGATCTTTCTCTAATTCTTCGATTGCTCCTTTTTTCTGTAATAAATTGGGGAATCAATAGGGATTAGGACGGGGATTGTATCGATTCTTTTTGAATTTCTATATGTGTAATTCTAGGAAACTTGAGCCTGAGTCCATTTTTTATATGTGTAATACTTCGAACTTGAGTCTGCTTCTAGTTTCTATTCGAGCCCTTTTCCTATCTTTTGTAGTAAGTCGTGATACAATTCGTATTTTTTTATCTTCCTGTGACCTTCAGAATAATTTTTTGGTGTGCGAACCAAAAGAATGGTGATTTGGGTTGTACCAGTCTGAAACCAAGTGGATTTTTTTTTTGTCCCCTATTTTCTTCTATTTTTTTTACGGAATCAAATCTGAGATGGATCTAAAGATTATTGCGATTCTTTACTATATTTAGACAATGTAGATGACACATGGTTTTTTTATGGGAGACCTCCGTCTCGAGCCCGAGGTATGAATTTATTCATATAGTACTCTATGGGGGACATTTTCGGCTTTAGTGATGAATAAATTTGCTTTGTCGAATCCCTAGAAGGGTAGCATTGGCTGCTGCCGACAATAAACCAACTTAAGGGGATAAAGCTCGATAAGGCTGAAGGTCAATATATAACAGTTTCTTGGAGTAACGGCCAACGGAATCTCATCCAGAACCTTTGTACTTTGAAAACGGACTGTGGATGCGTTTTGTGCTTTGAAAACCGTCGAACTTAAGTAGAGATCGGTGGTACTTTCTTGCGAGTTTCTTAGCCCACTTTTTCTTCTTTATCCTAGGGCGTATACTGGGACCAGTTTGAAATTGTAATAACTAAGGTTATTCCCCGCTTACCTATTCTTTTTTTTTTTTTATTGAATCTTCTATTATGATTAGTTAACGACGAGATTTAGTAGCCTTTCTTGCACTGCATAACTCGTGAATGCCGAGTTGGTAAGAAATTCCCCAATTTGCGACCACATAGGATTTGTTTGTAAAAGGTGATCGTCCTTTCATTATGAATCGCGAGTGTATGGCCAACATTGCGGTAGAAGCTAGATGCCCGGGACCACGGTTACATTGTTTCTTTCTCTCCTTTCATATTGACTTTCTATATTTGGCAATAAAAGGATGAGCTACAAAGGATTCGTTTTTTGTCGCGTCACAGTGATTACTCCTTTTTTTCCATTGAAAGAGTGGGCATCGATGTCCAATATCGACGAAGTATGGAGGTAAGAATAAATGAATAATGATTGAATGGACAAAAAGAGAAAATCCTGTAGCTGGATAAGAGGGCGGAGTAGCAGTGGATCAAGGCAGGGATTGTGAATACACCATGCGCGGGTTCAATTCCCGTCGTCGCCCATCCCCTATTGCAAATTCCAAAATGCAATTGCATATTCTAGGTACGTATTACTTACGGCGGCCGGCAGATAACACTATCACTATATTTTTCTTTCTAGTTCTTACTTCCAAGCGCAGGATAAAACAAGGGGTGTGGGTTTTTTCTACCAAATGGGGGCTTCCCTTCACGCCCCATGGGGGTGTCACAGGTTCATAAATACCCAGCTTACTACGGTCTGAGTTTACTAGCAAACTTAGACACAGGCTCTACCCAAACTTGTTTGGTCACACCAACCATTAGCCCACTGTCCGACTCGTTGCTAAGCAGTTTGGGATACCAAACGGACCTCCCAGATGGTAATCCATTAAAGTGGCCGATTTACCTTCTGTTGCAATCAGTTTCGCTACAGCACCTGGCCTCTAGCTAATTGCCCACCTTCCACGTGGGTTCTATGTGATGTATGGCCGTGCCTAAGGGCATATCGGTTGAAGTAGATTCTTCTTTCTTCAAAAAACCCCTTTCCCAAACTGTACAAGCTTCTTCCAAAGCATACGGCTTTCTAGATGTCTATGACGATACTCTAGACAGATGGATTTATAGACTCGTATGATGAAGTACCCCATGAGTGGATATATAGAAGGAATCCAAATCTGCGAATCGTTCATGTGAGATCTTCTAAAGCATATGGTCTCCGCGTGCGTCATCTGGCTGATGTTCTCATGTAGCATTCAGATCGAATGACTCTATGAAATTTACGTCGATACTTTACATATTATGGGTAAACGTAGGAGACATCCTATTTTCCCCCGGGGGTCTTAATTACACTGCTTAGCTTCAATTCCGCCTATGACATCAATTAAATGTGAATAACCCCCCCCCCGTCCTCCTATCTTGAAACAAGGGGAGCTTCCGGTTCTGTGCGTCTTCAAACAATTTTGTCTTCTCCAGATTACATATATCTAGAAGTCAATAATTGTCTATGAGGAACTACTGAAACTCAATCAATTGGCTGCCGTACTCAACGTTTTCGTTGAGGTCTATCCCGTAGAGGTAGTCAAAATGGATCAGTGATGCGATTTATAGGTTTCGTTCGTAACCTAATTGGTTACTTCCAATTACGTAAATCAATAGTTCAAACCGCACTCAAAGGTAGGCATTTCACATTGATAAGGACTTTTGTACAGAAACACTAGTATTCCAATTATAGCCCTAGGGGATGTAAAATATATCCCTTCTCACCATCACCATAGTGTATGAGACAATGTACGCATTTCGATTAGGGGCGTATCAGGTTACCGATTCTACCAAGATAGTCTTTTTGATTGACCAGTCGAAAATCGATTTTTACGGTATAGGCGTTATGGACCTCCCCTCTATGCCTTGAGGTAATGATTTCCTCTGGAATTACGACCTTTACCACAACGGTGTCGTCCAGGGAGCACATTATTCGTGGATTGGATTTCACGTGCCTATCTGGTTCCGTGAGTGTGCTCGGAGATAGGTGTTTTGTAAAAGTTTGCCGTATTATTAAGTATTCTCCTTTAGTTTTTTTCTCTATCTGAAGTGGCATAGGAATAACCGGTTGAAGGGTAATCGATCATAAGTCTGGAATGCATTGTATGTCTAGAATAGGGCCCATTTTCTACCCTTTCGGGGTTTATAGTCGATGGCTATTCACAGCTACTCCCTAACACCAAAGAAGAGTTCGAACCCAATGCTTTCTTTCATGTCTTAGTGAATCCCATTCGAACATAAAAGTATATTGATCTTTCCCAATAAACGAAGACTTTTTATGTAAATACTGCGGATTTGATTCTTCATCCATAAATAGACTTTCCCGACTATGCTCTGAGTTCCAGTATCCGAAAGAATTCGAGTTTATTGTTCTTATGTTATGGATTGATAGACAATTACCAATTCGTTATTATGGATGATGGCTGAGATTTCAGGAAGAGAGCCAAGTTCCAATAGACTTATGGAACGTCCGGGTCGCGTGCATCCAGAAGAATTGAAACCGCAAAATTACCAATTAGAGTTGGGCGCTGTAACCATTCAGCCATGGATGCTTAACAGGGGATCATGTACATCGTAAATAAACCATTTTCATATAGAAAGACATATATAGAAAAAATGCAAATCGAAAATATTCGGAGATGGCAACTATTCGGAGCTGACTATGAAACACTTCGGATCGCGAATTGAAAGAGAGATGAGAGGGATCCCGAAATCATAATTCTCGCTATTGGAATGGATCCAATTTCTATGCGTCTGACTTATAGGATCATTTCTTATTTAGAAAGAATGACCTTGGTTATCAAAGGATTGAACCACCGGGATCAGTTACTTATGATACCCTAGTTGACATTGATAAACAAGGATCTAATGAAGTATGAGTTTAATAGCTCCTCTTTAGCAGAAAGACGTTATTCTGCTCATCACTATCCAAACTCGTCTGGGGCTAATACGTTTTCATTTAACATTCGGGGAAAAATCCTTTTCTTCCGCTTAGCCTATCGGTATTTTTAGGATAGGTTCTATAGGAATGGACGATCATATTGGTCAAAACCTAATGAAAAATTCCTATTTTCCTTTCAAAAGGTACGAGGGCTCTTATTCCACAAGAAAAGAACGAAAGCACCTTTTCATTCTTTAATATTACTGGGGGGTCTACTTGGAAAAGCATGGTCCCATACTAAAGGATTCGGGCCCCCCACACCAACCCCGAGTTCCAGTGCACTAGATCTTGTAGCACTTAGCAACGCGGCCCTATGAATAGACATATAGAATTTTTGGCGGGAAAATGAGAATGAATCATTGATGTGAAAAAGGAGCAAAGAATGACAAAAGACGAGACTCTACTAGTCGTCAACTCGTGTGGTTTCCTCGGTTCTGTTTCTTATCGGGATCTTGCTTCATGGTTCTATCTATGCAACGGCGATTTTCGAGAGGAGAACCAAATCCAACCCGTTGGTGAGCTCATGATTGGGCTGCATGTATGATTACCTTTGCAATGCGGTTCGAATCTATCCGAATCTTATCTTTTTGCTCAAAGAACGAATAAAACCTTGTCGAAGCCTTTATGATAGTCCATGGATCTGGGAAGTTTTCTCTTTAACGGATTGGGCATGCTCCGTGATGCGATTTCTTGACGCTATTTGGGCGTGCGATCAACGGATAAAACAGGGATCGGCAAACAAAAAGGGGAAATTCGTAGTCACTTTTTCATGCGCGTAAAAAAAGGCTTTACGCGAGAGCAAGAGAGGTTGGATACATCTATCTCTTCTGAGCACCTTTGGGATTCTTAAGACCACACTGCGCCGTAGCGTACCCGTCTGCTTTGGGGTTCTTTATTATATTATCTCATTCGGAGGGATTTTCGGATCGTCACGGCTATACTGTACGTCTACTTTGGCTTTTACTGTCTCCTTTCCAGGAGTGGTTAAGGACTCAGAAGATAGAGGAGAGCGCAGGAAGATTTCGGAATACTTCTACGGGGAATGCTCATGGAGTGCGCATTCTCCGGAGTATGCTTGAAGAGGGAAATCGAACCTCCACGTCTTTAGCACGAGATTTTGAGTCTCGAGTGTCTACAATTTCACCTAAAGGCATCTGAAAGTGAATCATAGTCCAGAATAGATATCTATCTACTGTGAGACTGAAAGTGAATTGTATTCCATTGAATATGATATCTATCTACTGTGATAATGGACTATCTGACAACGGTGGAGTCTTGGAGTCTTTCACGATCGATCGGTCATATAGGCATGAGGTCAGAATCAAATAGCTTCGATTTGCAATTATCCGTCGGACCCACCTTATATGTATCAAAATCAAAAAGATGACATCCAATTTCTCGATCAATAGAAGCCAAAGAGGTGCAATGGTACCCAAAAAGGATAGGATAGATATGGCACAAGCAGGTCTGATTTCACACCTATTCATAATCCTAAATAGATGGAAGGGCGTGGGATTTCTATGTAAACAGAGGGTATCATATTTCATAGGCTCGAATGACCCGTCTCATAATAAGAATGTGCACGGTCTTCGGTATGGAATGAACTTATATCTGAGGATCGAGCGATGCCATGATTATAAGGTCTTACATAAGCGCCCATTCCCATTTGGCGGGAAACAGATCTACTAATTCTTTTATTCCAAGTTAGTAAGAGGGATCTTGAACTAAGAATAGACCTAGCAGCAAAAGGGGTATCCTGAGACAATTGCAAGAATGGGGTTATTGATAGTCTGGTCTAGTAGATGCTATCAAAATACAGTCATACGCAATCATGGAAATTGTTGCTCTTAAGGGGCTTCTTAATTTCGCAACATCAAGGGTTATTCTTGGTTTCGTCCAGTCAGTAATAACTTGATATTTTAGATAAAGTAGATAGAAAGAACGCTCGTAAGGCGGTCCTATTGAAACCAAGGAAATATAGGCCTGCTTGCCATCCACCAGAATAGATAGAGTTTTCCGAAGAAACTGTAGTGAGGAAGGCCCTCCTAGGGATAAGAGACATAGGGCTAAAAGAGAGAGCCAAAAACGGATCTTTCGTGTATATCCTGCATAATCTCGAATGTTATCGTTCGTACGTAGACCAAATAATACAATGCAAGAAACAGTTATAGATTCATGGAGATATAGAAAACGCATATAGTTATAATGCTTGCATATCCATCATTTGAGTCTACAACAATTATTCCAATAATTACATATCGATTTGCCCTATGGACGATAGCAAGCATTCGTTTTATGCTTGTTGAGTAATAGGCAAGGAGATTCGTTTTACCAATATCATGTAATGAATAGCTAGGATTTACAGAAGAGATGCCATTCGTTTGATGAGAAAATAAAAAGGAATATCGAGAATAGCGTGGCTGAAGATGAAAGCAGCAACTTGCGAAGTAACAGAAAGAAAAGCACGACTGGAGTGGGGGAGTCAGAGTCGAAAAGAGGATTCCTCGCTTCTTTCTCTCATGCAAAACCGTGCATGAGACTTTCATCTCGCACGGCTCCTAAGTGATAAAAGAAGAAGAAATTGTTTCTTCTTTTTGATTACCTTCCTCGGTATGTATAAGGACCGAACATTCTTTCGAAATCGATTTCGAAAAAAGAATACTAATCCTTACTTTTCGAGGGATCCTTCATCCGGGTTGTGATGACTGACTTTTTCATCCTTCGACCTTGGTTCGTAGGCAGCAGTCAGAAAGGTTGAGAAATAGAACCATCTGATTGATCGTTCCAGTAGCCATGAGAGGGGTGATCATCTTAGGGTGATCATTTTGTCAACGGAGGCTCCTATTACACTCGTCGTCTCTGACGATGGAACCACTAGTAGATCTACCGTCGATAATTCAAGCTTGTATACTAATAGTCCGATTCTTTGTAGGAACTACCGTAAGAACGAGGTGCAAAATGGATCTTGTTTATCATAAAAGAGAGTCGTTGTTCCTGACCAGTACTTAATTGTTATTTGAACACAAAGATCCCAATAAACTTTTGGTAAAAGTTCTGTCTTGGTCGGAGTGGGGATGCTATTCTATTCTGCATATTATGGAGTTTGCAAAACCCAAACACCTCAGAGATAGATATAGAGGTAGGAATTTGTCGAACGAACCACCACTCCTTCGTAGACGGTAGGAGTCCATGATGAAAAGGGGCTGGGGAAAAAGCGTGAACCCAAGTCCTCAGTGATGATAGAGCGCATTGAAAATTCCGGGGGAGTTTATTGGGTATGATAAGACCGTTCAACAATGCATTGAAGCCGATCTCCCCCCAAGATGAACCCATATAGGCCAAGAGAAACCATGAACCAGAATAGCAGAGCTTGCCCACCATGAGTAAAATATTTCATAGAGCTCTTGACGTAGAATCTCTCGTGAGTATATCAGCAATAGGTCGGAACATAAACTGAAACATCTGGCGTACAAGATAGTTATTAAATCGGTAGCACCAATAAAAACATTACCCCTGAGTAGCTGTTAATACGATAACAGAAACTCTTATAGCCATTTCTGTACATTCATGTACTCTAGGATAGAGGAATACATAAAGTTGGAACATAATAAATAGAAATTGAAAGATTTCGTTGAACTGTCGTTTGGAAATTTCCCGAAAAGCTAAGTAGGTTATCTTCTCCATCGAACATAGGGCGTAGCTTATTACTAAACTTGTTGAAGAGAATGAATAGAACAAGATCTATCTTTTGAATCAGCGGTTAAAATCGATTAATCAGAAGAAGAATTGGCCAAAATTAGGATACATTCTGGGAAATGAAACTTCCTGAAGAGCAAGCAAATGACACGTTTCATAAAAATTCTCGGAGACTAGAGAATGACGTGTCATTCTGTAACAGCAGGATCATGAATAGTAACTGCATCCCATCTCCGAAAAGTCCGATGTTTCGACTTTTTGGATGGGATATTCACGGAATCCCCCATGAATAGGATCAAACCTTATCCATCTATTCCCTAAGATTCCTCTTCTTATTCTTACGCACGCCCCGAGAGGCGTAGTTGATATGATTCTGTTTCTCTTTTTTTCCTTTTGTTTGTTTCGAGAAAGATATCGTCCGATTCTCCTTCTATGAGTTTTTTCGCTCGAGATTGTATGGATTCAATGTGTCTACATACTAGATCTGTTCATGGATTAACGAAAAATGTGCAGAGCTCTATTTGCCTCTGCCATTATATGAGTCGCTTCCTTTTTTGCGTATGCACCCCACCCCCTTGGCAGCATCTACGAAGGTCGGAACTTAATTTGAAAGCCTATTTCGAACCGGACGCTTTGGGAGCTTCTAATACACCAACGAATGGCAAGTGCTCTTCTTGTTTAGATCTATTTAATCGGACTTTCGCGGCGATCCTTTTTTTCGTCTTGTTTTTACTCCATATGGGAGTTACTCTAGTCTTGCTTGACGTAAAACCAAATAGTGGATTTATAGTTTTATAAATTTCTGTTTCTGTCTTTGGTTGATCTTTTTCACGCTCGATAGGCATGTGATAAGACAATGATTTTTTCCGTCTTTCATAATACGGTAAACACCATGTTAACTAATCGATTACGACACATTGGATCCGGATTTTGCGTTCTTTTTTCTGCAGTACCTCGACGTGACATGAGGTGAAGAGTTCAGAATCGTTTTCTTTTTATAAGGGGCTAAAACGATCACTTATTTTTTGGCTTTTTGAACCCCATATTGTAGGGTGGATCTCGAAAGCTAGGAAAGACTCCCTCCAAGCCGTACATAAAAACTTTCATCGCATACGCTTCCAGAATTTATAGGGATCTATGAGACGAGTAGGGAATTCCGTTTATCACTTAAATGCGTATCCGTTTTCCCTCCTTTTCACGCTAGGATCGGAAATCCGTATTGCAAATCAATACCATCAGTCCTTAGGTTCCGAAATAGGGTATGAAAAGAAGTGCTCGAATCAGTGCTATGGGATGGACCTGTTCTGAAAAAGTCGCGGTATTTCGAATTGTTTGTTGACACGGAAAAGTAAGGGAAACACCCCTAAGGAATTTACCATATGGACCTGAGACTATAAGAGTTCGAATCGAATCTCTTGAGAAAGAAGATCTTTTGTATCATGGTAGCCTGCTCCGTCCCCTTACGAAACTTTCGTTATTGGGTTAGCCATACACTTCACATGTTTCTAGCGATCCACTGGCATCACAAATGAACAGTCTTGGATAAGAATCTACAACGCACATAGAACGCCCTTGTTGACGACTTTACTGCGAAAGCATCTAGGGATCCTCGAATAATGACGATATCTTCAAAACCGGGAAATCCTTAACACTTCCTCCTCTACTAATACTACAGAATGTTCTTGTGAAATTATGCCAAGACCAGGTATATAAGCGTGATTTCAAATCCAGAGGTTAATCGTACTCTGGCAACTGTACGTAAGGCAGAGTTGGGTTTTGTGGGTTGATAGTGGAAAAGTCGACAGATAAGTCACCTTCTGTCCCTCTACTTAGACCGTACAATGAGATTTTCACTCATACGGCTCCCGTTCACTTTTTTCGAAGGGATCCTTTTCCTAGTTCGAGGAGTCTCCGCACTTCTTCCACTCCGACCGAAGGACTAACTAAGACATTGAGTCACGTTTTCATGTTCTAATTGACACTTCTTTATGATTAAAGGAGAAGATTGTTCTTACCCAAACATCTGCGGATAAATTCACCGTCTTATAATAAGAAGAATCTTTCTCGGTATCAGCCTCCTTGCACCTCATTCTTTGAGAATCAGAAGATCTTTCGAGGTTCAATTTTTCATTTGGAATCGGGTCTTCTATGCGACTTATTTTTTTTTTGCTTTATTTCTTTATTTATTTCATTGCGATTTTTCCCTCTTCCTCTATCCCCTAATCCTAAGGTACAGCGTTTGCATCAATAGAGAACCTTTTCTCTGTATGAATCTATATTATTTCCATTCCAATTTCTTCCCGAAACTTCCCAAGAAAAATCCCGAAATTGGATACAAAGGACGGTTAAGTGAGCTATCCATGCGGTTAGGCACGCTTCAATAGGAATCCATTTTCTAAATGGCTTTTCGTGCTTTGTGAGTCGTCGAGATCCTTCGCTACCTATGTTGTGTTGAAAGGGATATTCTATATGATCGATCGCCTGCATAAGACGCGGGAGCAATAGAAACGGGGAAGTCTACGAAAAGAGCGAGTATTTTCAATTTCGTATCTATATCTTAGGTCGTTTCATTTCTAGATATCTATTTCTATATATTAGTAGTAGTTGTAGTATATTCTATTTCGTTAGCGATCAGGCCCCCCTTTTTTTTTTGGAGTTCTTTTTCCGTGATGACCTGTCGCACCAGTCCTCCATTTTTTCTATGTGGACGAGGAGAAAGGGGACAGCAGGAAGAGGAGTTAATGAGAGAGCACAGAGGTCCAACCCTCTTCAATATGGAACATGGATTCTGGCAATGCAACGTAGTTGGGTCCTCATACGATCGAATGAATCAGTCTTTTACAGAGGCAAATCTTTGCCTATTAGGCAAGAGGATAGCAAGGTCGAAATTCTGTTCGGTAGGACATGGATTTCTATAATATGAAATTCTAAATAAGAAAATGAGTAGTTAACTGGGAGGGCTACCATACCTTTTTCTGGATGTGTTCTAAGCGAAGGAATTGTCCATTCATGTTCGAGGTATCAAAAAGGCGTGGAAACCAAATAGCAAATCGTGAATGGGAAATTGACCGAAATGTAGCCCAGTTCCTTCGGAAATGGTAAGATCTTTGGCGCAAGAGAGGGGCGACCAATATATCTTGACCTTTTTTTTCGGTCTGCTTCCCCTCTTTTTTTACGAATACCGAGTCGGGTTCTTCTCCTACCAGGACGATAGAACATGCTGAAAGATCTTCATCATGGAAACACCCCCCCCCATGTCGATTTAGATCGGGAAAAAATAGTACAGTTTTATGGAAACCATGTGCTATGGCGAAAAAATTTCCATAGTCAATTCCTATTTTCGAATAGGGACCGGTGACAAGTTGAATCCAATGTCACATTATTTGATTCTCCATATAGTGTGGAAAGAAGCCCGGAGGAAGGGGGCCTTTGAGTTTCTCGCCCCTTTGCCTTAGGATTTCGGTAATTCTCTGTCTCGAGGGAACGGGAAGGTATAACTCAGCGGTAGAGTGTCACCTTGACGTGGTGGAAGTCATCAGTCGGCCGATTAGCCTAAACCCAATGTGAGTTTTTCTATTTTGACTTACTCCCCCCGCCACCGACGAACGGGAAATGGAGTAAGAGGCTTGTGGGATTGAACGTGATAGGGGTAGGGTTGGCTAGACTGCTGGTGGCGAACTCCAGGCTAATAATCGGAAGCGCATGGATACAAGTTATCCTTGGAAGGACAGACAATTCCGAATCGCTTTGTTACGATAAGTAGCTATTAAGTAATGCAACTAGGAATCTAAGGAGAGTTCGATCCTGGATCAGGATGAACGCTGGCGGCATGTTAACACATGCAAGTCGAACGGGAATTGGTGTTTCAGTGGCGAAACGGGTGATGTAACGCGTAAGAACCTGCCCTGGGGGGGAACAACCAATGGAAAACGGTGCTATAACCCCGTAGGCTGAGGAGCAAAAGGAGAAATCCGCCCAAGGAGGGGGCTCGCGTTGATTAGAGAGCTGGTGAGGCAATAGATTACCAAGGCGCTGAGTAGTAGTGTCCGACGAGGATGAATCAGCCAAACTTGGGACTGAGACGGCCCAGACTCCTACGGGAGGCAGCGTGGGGAATTTTCCGCAATGGGCGAAAGCTGACGGAGCATGCCGCGTGGAGGTGGAAGGCAAGGTCGTCAACTGCTTTTATGGAGAAGAAAACAATGACGGGTCTGAGGAATAAGCATCGGGTAACTCTGTGACAGCAGCGCCGTAAGACAGAGGATGCAAGGTTATTCCGGAATGATTGGGCGTAAAAGGCGTCTGTAGGTGGCTTTTCAGTCCGCCGTCAAAATCAGGGCGCAACCTGGACAGGCGGTTGGAAACTACCAAGCTGGAGTACGGTAGGGGCAAGGGAATTCCCGGTGGAGCGGTGAAATGCATTAGATCGGAAGAACACCAACGGCGAAAGACTCTGCTGGGCCGACACGACACTGAGAGACGAAAGATAGGGGAGCAAAATGGGATTAGAGACCCCAGTAGTCCGAGCCGTAAACGATGGATACTAGGTGCTGTGCGACTCGACCCGTGCAGTGCTGTAGCTAACGCGTTAAGTATCCGCCTGCGGAGTACGTTCGCAAGAATGAAACTCAAAGGACTGACGGGGGGCCAGCACAAGCGGTGGAGCAGTGGTTTAAGTCGATGCAAGCGAAGCACCTTACCAGGGCTTGAACGGCCGCGAATCTCTTGAAAGAGAGGGTGACCCTGGGAACGCGGACACAGGTGGTGCATGGCTGTCGTCCGCTCGTGCCGTAAGGTGTTGGGTTAGTCTCGCAAGAGAGCAACACTCGTGTTAGTTGCACTATGAGGTTGGAACCTGAACAGAACGCGGTGTTAAGCCGGAGGAAGGAGAGGATGAGGCCAAGTCATCATGCCCGTAGCCCTGGGCGCCACACGTAGATACCAATGGCGGGACAAGTGTCGCGTCTCGCGAGGTGAGCTACTTTCGCTTTCAAAAACCCGTCCTCAGGTCGGATTGCAGGTGCAACTCGCTGCATGAAGCAGGAATCGTAGTAATCGACGTCAGCCATCCGGCGGTGAACCGTTCCCGGCCTTGTACACACCGCCCGTCACACTATAGGGTGGCCATGTTTGAAGTATTACCTTAACCGTAAGGAAGGGGGATGCTAAGGCTAGGCTTGCGACTGGAGTGACGTCGTTAACAAGGTAGCAGTATGGAAGGTGCGGCGGATCACCTCCTTTTCAGGGAGAGCTATGATTATGCTTATTGGTATTTTGGTTTGACAACCTTTTGCTTCCGCCCAAAAAGAAGGCAGCTACGTCTGAGCTACACTTGGATATGGAAGTCTTCTTTCGTTAGAGGTGAAGTAAGGACCAAGCTCATAGCTGATTCTCAGGTCGGAACAAATTAGTTGATAGTGATAGGATCCTTTTGGAGTCCCATGGCCCCCCACAGTGGTTTTTTTTCCTTTGTGTGGCGGCTGGGGATGTCAAAAGGAAGGGATGTGAGTTTTTCTCGCTTGTGGCGTAGCAGGCCTCCTTTGGGAGGCCCGCGCGACGGGCTATAGTCAGTGGTAGAGCGCGCCCTGATAATTGCGTCGTTGGCAGGGGCTGTGAGGGATCTCAGCCACAGGATAGTGCAATGTGCTCATCAGAGGCCTGACCCGAGATGTGGATAATCCAAGGCATTAGCATGGCGTACTCTCCTGTTTGAATCGAGTTTGAAACCAAACAAACTTCTCCCAGGAGGATTAGATGGGGGATTCAGGCTGAGATCCAATGGAGAGTCTAACTTCGATTCACTCGGGGATCGGGGGGCCGGGGGGGCACTCGGTCCTCTCTTCTCGAAATCCATACATCCCTTATCAGGTATGGAGAGATAGCTCTCGAGCAACAGGTTGAGGTTGTCTCATGGGAAATGGAGCACCAAAAAACGCATTTCACAGACCAAGAACTAAGAGATCAACCTTTCATGGATGGGGTGCGGGGGATACGTACCATCGAGCCTTTGTTCATGGCTTTTCCCGGAGGTCGGAGAAAGCAGCAATCAATGGGATTCCCTCATTCTCCCTTCCGAAAGGAAGAACGTGAAAATTCTTTTTCCTTTCCGCAGGGACCAGGAGGTTGGATCTAGCCAAAGAGGAATGCGTGGGATAATACGGCCACTTCTTGGTCTTCGGACTCCTAAGTCACTACGAGCGCCTCGATCAGGCAATGGGATGTGGCGATTTATCTCTCTGACTCGAACTGGGAGGCAGAGCAGGTTGAAAAAGGATCTTAGAGTGTCTAGGGTTGGGCCAGGAGGTCTCTTAACGCTTCCTTTTTCTGCCCATCGGAGGTATTTACCAAGGAAGTGCCCTGGTTAAGGGGGAGAGGGGAAGAGAAGCACACTGGAAGAAGCGCAGTACAACGGAAGAAGTTGTTGCTGCGTCGGGAAGGATGAATCCTCCCGAAAAGGAGTCTATTGATTCTCTCCCAATTGGTTGGATGAGGGGCGAGATTATTCACGGGCGAGGTCTCGGGTTCAAGTCCAGGATGGCCCAGCTGCGCCGGGAAAAGAATAAGAAGAAGCATCTCCTCTTTCATGCATACCCACTTGGCTCGGGGGGGATATAGCCCTCAAGTTGGTAGGCTCGCTTTGCAATTGGGTCGTTGCGTTACGGGTTGGCTGTCTTAATTGTCCAGGGGTAATGGTAGTATATTGTACCTGAACCGGGCTCACTTTTCAAGTATGGGGAAGAGGACTGAAACTGCCAATGAAAGACTCTACTGAGACAAAAAGAGGGCGTCAAAAAGTTAGAGAGGTAGAGGCAGTTGGTCAATCTAGGTATGGATCTACATGGACGATAGGTGGAGTCGGCGGCTCTCCTAGGCTCCTCATCTGGGATTCCCTGGGGAAGAGGACAAGTTGCCTTGCGAATAGCTTGATGCACTATCTCCCTTCACCCTTTAGCGAAATGTGGCAAAAGGAAGGAAAATCCATGGACCGACCCCAGTATCTCCCAACCAGTAGGAACTACGAGATCCACCCAAGGACGCCTTCGGAGTTCCAGGGTCACGGGACCGACCATGGACCCGTTTCCATAAGTGGAACCACATTAGCCGTCGCTCTCCGGTTGGGCAGTTAAGGGTCGGAGAAGGGCAATCACTCGTTCTTAAAACCAGAATTTTTAAGTTAAGTCAAAGAGTCGGGCGGAAAAAGGGGAGAGATCCCCGTCAGGGTTATCTGTAGATGGATCCCGGAACCACAAGAAATCCTTAGAATGGATTCCAAATCAGACCTTTCGTTTTGAGATTTTGAGAAAGTTGCTCTTTGGAGAGCACAGTACGATGAAATTGTAAGCTGGGTTCGGGGGGGAGTTATTGTCTAGCGGTGGCCTTCTGGTAGAACCGTGGGGAGGATGAGAGGCGGTGGTTTACCCTTTCCCACCCCCCCCCCCCCCACCCCTGTGGAGGATGTCCGCGGTTCGATCCGCTTGATCTCCAGCCCCCGTGAACTAGCGGATACTATGATAGCACCGAATTTGCCAATTCGGCCAGTTCGATCTATGAGTTCGCATTCATGGAAGTTGATAAGACCTTCCATTTAGTAGCCCCAGGATGGCAAGCCTGAACGTTATGCGAGGTTCAAAAAGAGGAAGGCATTGCGGTGGATACCTAGGGGGTACCCGAGACGGGAAGGCGTAGCAAGCGACGAAATGTTCGGGGAGTTGAAAATAGCATGATCCGGAGATTCCCAATAGGTCAACCTTTTGAACTGCTGCTGAATCCAGAGCAGGCAAGAGACAAAATGGCGAAACTGAGTAAAATCTTGTAGCAAGAGGAAAGAAAGCAAAAGCGATTCCCGTAGTAGCGGCGAGCGAAATGGGGGAGCAGCCTAAACCGGAAAAACGGGGGTTGGGAGAGCAATCCAAGCGTTGTGCTGCCTAGGCGAAGCGGTGAGTTGCCGCACCCTGATGGCTAAGTCCAGTAAGGTCGAAAGTCACTAGATTACGCTCTGACCGCGTAGCCTGGGGCAGGGGAATCCGTGTGAATCGCAAGGCAACTTGCAAAGGACTAAATACCTGGGTGACCGATAGCGAGTAGTTACCGGAGGGAAAGGTGAAAAAGACCCCAGTGGTAGTGAATAGAACGTGAAAACCGTGCTGAGATCCCAAAGCAGTGGGAGGGGGACAAGTGACATATGACCGCGTGCCTGTGGAAGAGCGCCGCGACTCATAGGCAGTGGCTTGGTTAAGGGAACGGAACCCACCGGAGCAGTAAGCCGAAAGCGAGTCTCCCCCCCCCCCCCATCATAGGCGATGTCATGCTTAGACCCGAACCTGGGTGATGATATCCATGACCAGGATGAAGCTTGGAAGGAAAACTAAGCAAGGTCCGAACCGACTGAGTGCGAATCAGCGGAGGAGTGTGGGTAGGGGGGAATGCCACTCGAAAACAAGAGCTAGATGGTTCTCCCGAAATTGCGTTGAGGCCGCAGCGTTTGAAGGACATTAGGGGGTAAAAAAAATTAAAAAAAAAAAAAAAAACAAACACTGTTTCGGTGCGGGCTGCGCGAGCGGGACAAATCGAGGCAAAATAGAATCTAGATGACCAAAAATAAACAGGGGTCAAGGTCGGCCAGTGAGACGATGGGGGATAAGCTCATCGCTCGATGAGGGAAACAGCCCGATCACCAGCTAAGGCCCCTAAATGACCGCTCCGCGATAAGGAGGTGGGGGGGCAAGACCAGACAGGAGGTTTGCCTAGAAGCAGCAACCCTTTAAAGAGGTGCGTAATAGTCATGATCCGAGCGCCTTGCGCTGGAAGATGAACGGGGCTAAGCGATCTGCCGAAGCTGTGGGATGTCAAACTGCAATCGGTAGGGGAGCGTTCCCGCCTTAGAGGGAGCAACGCGAAAGAGGGGGTCGGACGAAGCGAGGAAGCGAGACTGTCGGCTTGAGTAACGAAAACATTGGTGAGAATCCAATGCCCCGAAAACCCAAGGTTTCCTCCGCAAGGTTCGTCCAAGGAGGGTGGTCAGGGGCCTAAGATCAGGCCGAAAGGCGTAGTCGAGGACAAAAGGTCAATATTCCTGTACTACCCATTGTTGGACGGAGGGACGGAGGAGGCTAGGTTGCCGAAGATGGTTATAGGTTTAAGGCACAAGGTGACCCTGTTTTCAGGTAAGAAGGGGAGAGAAAAGGCTCGAGCCGAGGTCCGAGTACCAAGCGCTGCAGCGCTGAAGTATGAGCCCGTGGACTAGCCATTGTTCTCCACGAGGCTCATACCAGGCGCTACGGCGCTGAAGTATGTAACCCATGCCATAATCCCAGGAAAGCTCGAACGACTCACCAAAGGGTTACCTGTACCCGAAAACCGACAAGGTGGGTAGGTGAGAATACCTAGGGGCGCGAGACAACTATCTCTAAGGAATCGGCAAATAGCCCAGTAACTCGGGAGAAGGGGTGCCCACTCGCAAAAGGGGGTCCCGCCCCCCCCCCCCCCCCCCCAAGTGGAACAGGCCCGGGCGACGGTTTACCCAAAACACAGTCTCCGCAAAGGTCGTAAGGGACCTGTATGGGGGGCTGACGCCTGCCCAGTGACGAAGGTCAAGGAAGTTGGTGAACTGATGACAGGGAAGCCGGCGACGAAGCCCCCCCCGTGTGCACGGCGGCCGTAACTATAACGGTCCTAGGAGCGAAATTACTTGTCGGGTAAGTTCGACCCGCACGAAAGGGCGTAAACGAATTGGGGCACTGTCTCGGAGAGAGAATCGGTGAAATAGGACATGTCTGTGAAGAGGCGGACTACCTGCACCTGGACAGAAAGACACTATGAGCTACTGTTCCATGGGATGCTGTGGGCATTTCTGCGCAGCTTAGGTGGAAGGCGAAGAAGGCCACCTCGGGGGGGGCCCGAGCATCAGTGAGATACCACTCTGGAAGAGATGGATTCTAACTTGTGTCCGACCGCGGCAAGGACAGTCTAGGTAGACAGTTTCTTGGGGCGAGGATCCAAAACGTAACGGAGGCGTGACAAAGGCGGGGATTTAATAGGGCCAGACGGACATTGGTCTCGAGTGCAAAGGCAGAAGGGAGCTTGACTGCACGACTCACCCGTCGAGCAGAGACGAAAGTACGGCCTTAGTGATACGACGGGCCGAGTGGAAGGGCGCGTCAACGGATAAAAGTTACTCTAGGGATAACAGGCTGATTCTCCCCAAGAGTCCACTCGACGGGAGTTTGGCACCCGATGTCGGCTCTTCGCCACCTGGGCTGTAGGTGGTCCAAGGGTGGGCTGTCGCCCATTTAATGCGGACGTGAGTGGGTTCAGGAACGTAGTGAGACAGTTCGGTCCATATCCGGTGTGGCGTTAGAGCATGAGAGGAGGGGGGGGGGGGCCTTTCCTAGTACGAGAGGAACGGGAGGGACGCACCTTCTGTGTACCACGTTATCGTGCTACGGTAAACGCTGGGTGCCAAGTGCGGAGGGCTAACTGCTGAAAGCATATAAGTAGTAAGCCCACCCCAAGAGACGTGCTCTATCTCCGACTTCCCAGAGCGCCGGTAGCACAGCCGAGACAGCGACGGTTCTCAACCCATACGGGGATGGAGCGACAGAAGCATGGAAATCGGATAAGGTAGCGGCGAGACGAGAAGTTTAAATAGGTGTCAAGTGGAAGTGCAGTGATGTATGCAGTGAGGCAGCCTAACGAACGACGATTTGAACTTGTTCCTCACGACCTGATCAATCGATAGGCACTTGCCCTCTATCTTCATTGTTCCACTCTTTATGAAAAGATGAAAAAAACCAAAAAAAAGCTTCAATTCCATCTCATTGGATAGATAGAGATGGAGGGCAGAGGCATGTGGTGTCCCTTCAGTCAAGATTGGGGCTTCACAATTACTAGAAAATAAATTCAAAAAAAAAAAAAAAACAAAACAAAAAAAAAAAAAAAAAGAAATAAACAAAAAAAATTAAAAAAAAAAAAAAACCAATATTTCTCTTCATGCCTTCCGCGTTCATGTTCGATTTCTTGTGTCCTAGGCCGTAGAGGAACCCACACCAATCCATCCGAATTGTGGTGGTTAAACTCTACTGCGGTGACGATATGTAGGGGAGGTTCCGCGGCAAATAGCTCGATGCAGAATGATTAAAAAGCTTAACACCTCTTATTGACTTTTCATATTTTGAAATACGAAAACGATCCAATCCAAAATGCAAAGTAGTCTTATTCACAACCTCAATCATACATCCCTCTCTCCCACTTCACAACTCGGAACGCAATGTTTTATAGAGAGAAAGGGGCTTCCCATCTTCTTAAACCGAAATGAAAAACTGGCTGAGAGAGGGAGGTTCATTTGGGGGGTACCCCGGGAAGAGATCCGTGGAGGAGGGGTGGGCGGAGCTCAGAGGATTAGAGCACGTGGCTACGACCACCGGTGTCGGGGGTTCGGAATCCCTCCTCGCCCAGCCTTCCAAAGGGAAGGGCACTTTACTTTCCACGAGGGTAGGAAAACCATGATACGGATAGCGGACGTAAGCTATGACTGGGTATGCTTTCCTTTGTCGAAGTGGAATCGTAGAACAGAATGTGATTACGATGAGATAAAATGCAATAGAAACAAGATAGCGAACGGGTTACCTACTCCTACGTGTCAAAGCAAGCCCTGTAATTCAATCGATTCTTACATTAAGAAATGAATCAAATATCCCAAGTAGGATTCGAACATACGACCAGGCAGTTAACAGCCGAACGCTTCTACACTGAGCTACTGAGGACAAGGGGGATTCGACCTAGTAGAGTTCAACTCCCGCTCTCAACCCATGAACATTATGAGTCCGAAGCTTCTTCGTAACTCCCGGAATTTCTTCGTAGTGCTCCGTTCATCCTCATTTCTAGGTAAGCCAAGAGTGGCTCTATTTCATTCTATTCACTCCGAGCCACTTCTAGAATTTAAGATCCATACTTGGTATATGACATAAGAGATTGTCAGTTCTAATCTATCTCTTTCGATATAGAAAGTCAAAGAAATTCTCATCGAAACATCGAGAAATTTGTGCATATAGAACCTTCTAAAGAAAGAAAAAAAGGAGACCCATGCCCGGATTCAAATCTTTTACTTAGTCGTCAAGTTTCCGACGAGGATAATAATTCGGTCGTTGCGAGTCGGACTCTATTATGGGTTCTGACCACAGTCTTCCATGGGTCCTATTAGATCTTCTTTATCCAATCTTGGATTAGGGAAGAAGGAGATATTCGGACTCCTGGTGGTTTCATTATGGGCGGCAGCCATGATCTTCATATAGATCTATTATCACCTCTGCATCTATTCTTCTTAGCTAAACGGGTGGACGCTCATCCCATTTGGTTATACATGGACTCAAAAAAAAGGATATGAATGTGACTGCAATGCCGATTTCACAGGTTAGCTTTTCACGATACTAAAAGGGAATATGCGATTTTTTTTTTTTTTTTTTTTTGTTATCGAACCATTTCATATAAGAGAAAGGTTCCATTATTTGGAAAGGATTCTATTCAAAACTATAGCTATTGCAGTAAGAGAAAAGAAACTATAGACGTCCGAAGACCGGAATGGTAGGAATAGAGAGAAAGATTCTTCTGGTTTCTTGTTCCTGAAATAATTCTATCTATCTCCTAGAAGCCGTAGGAATGAGAATTTTCATGTCTTTCAATTCTCGTACTCGTTAAGGGAAAGTTACGGAAGGAGATCCATATTTTGCATGAAAACACATAAAAAACCTCTGGACAGTTCGAAATCAGGCCAAGCGTCTTAATACATATGCAAAAAAAGTCATTATTGGCCACATTGATTAGAAGATTTAACTTGATGAATAGCTATTGGTTGATACGAATAATGGCAGTTGTTTCCCCCAGTATGTTAAGGATACAGATGATCCACATTCATTTGAGTTACTCCCTACTAGATTCTTATACAGATCTCTAGCCCGTGAAAATTCTCGAGCCGAAAGAGGATGCATATGCTATGTTTCATTTTGTAAAAGGATATCATAAACGGTGTATCAATCCATACATTGGAATAGAAATAAAATAAATCAGCAAAATTCTTTTATTTTAGATAGAAGAAAATTTCTTCTATCTAAAAATAAAAAGATGTACCCTTCTCTCAAATAATTTGCATCGATAAACTAAATCAAATTCCAGTAGTGATGAATAATTGCAAATTTTGGTGTGTACGAGATTAGAATAACTTCAAATAAATGAAATAATTTTTAGTTTTCGGATCAGAAATACATGGAAAAGAAGAGGTAGAAAAATTTTTGGCTTTATGGTTAAAGAAGAAAAAGAAGAAAAACTGGGGTTCTGTTGATTTCAAGATTCAGTTTCACCAATAAGATCCGGGACTTGCTTCACATTGGAAGTACACAAAAAAGATTTTCATCGGAAAGAGGTCTCCGAAGGACTTTGTGGAAAACGAACGTTGCGGCGTATGTTGGCAAGAAAATTTTTTCATTTAGAGTACGTATAAGAAAATTAATCAGTCAGTTGGCTATTAGGGACGTAATTTCATCGTTCGCATTTTTTTCTGATTTTATTAGTAGTCGTAAGTAGTCTTAGATTTTGCATTTTGTGAGCCTCGTTTGAGAATTCATGGAATATCATTTTCATGGAATAAGAATAAGGAAGAAAGGATATGAGTCTACCGATTACAAGAAGAAGAGCATGATAGTCAATAGGCCCTCAGCACCCATCAAGCATGGTGTTCTTCGACGATCGTAATCTCGATTGTGAAGATGGTATTGATTGTGAACCCATATTAGGCTATTACACAGAGGAATGGAAAAATCGCGGAAAAAACCGAACTATTATACAATACTTACCTTGGTAACACGGTGGGTTTTTAGCTACTATGTTTACAGAAGCAATAACGGTAAATGCACCAAATTGGAGAATATTCAAATACCCCAAAGAGCCAGCTATATTAGGGGTAATTATGTTAGAATTTTTTTTTTTTTTTTCTTTTTTTAAGCGTATAGCTTCTCACTTGTTATGGCGGGACCTTTATGCAGATCTCGGTGCGCGATCCTTTTTTTTAGATTTGTAGAGAGGAGAATTAAGATGATCTTTTGAAGCTGAAGGTATGCGACTGAGCATGAATTACTCGCACGGAGGAGTGCTGCCGATCTGCTTATGGATGGAGCGAATCAGGTTTAGATTCTGTGATTATGTTTTACGAGGATTATTGATATCAACACGTATACACGCATCCCATTTTTTTGGAACGAGTTGAGGAGTGGTTTATTAGCGGAGAAGAGCGGTAAATGGGGGCTTATCGGGCCCCATGTTACGAGCTTCGGAATACATGGATCTTCGTAAAGTGATCTTTCGAGTCGTACAATCAAGCGATTGGAAAGTCAATGGCAAAAGAAGGGGATTCATTAGCACGCTATTTAGTACGAAGCGGTGAAATGAGGGAATCATCAAAATTATTCAACAGGCTGTAGAAAAAATTTCCTGGGGGCCCTTTGGAATTTTTTCTAGAAGTCGACGCTTTAAGAAAGCAAAGAATCCGAATGGAATGATTTTGAATATCGATTTTTGGTAAAAAAACCTTCAC	*	NM:i:3689	ms:i:40417	AS:i:39723	nn:i:0	tp:A:P	cm:i:977	s1:i:8774	s2:i:6033	de:f:0.0974	rl:i:0
m54269_180730_070446/65142870/0_31834	0	c14r	72289	60	2S16M1I8M1I14M1D18M2I2M1I7M1D29M1I32M1I3M2I5M1D8M1I3M1I5M1I2M1I20M1D6M1I15M1D28M1D36M2I10M1D4M1D10M2I1M1D3M1D30M1D15M1D5M1I17M1D34M1I6M1D4M1D4M1D14M1D17M1I11M1I5M1I19M1I8M1D10M1D19M1I5M1D10M2D5M1D8M1D20M1D36M1I15M1D2M1D6M2D4M1D8M1I29M1I3M1I19M1D13M1D1M1D6M1I46M1I28M1I4M1D7M1I4M1D3M1D16M1D30M1D2M1D34M1D20M2D7M1I19M1D53M1D6M1D3M1D4M1D9M1D6M3I8M3D20M3D19M1D3M5I2M2I7M1I5M2D5M1D25M2D5M1I12M1D25M1I9M1D6M1I2M1I9M1D30M2D8M1D13M2D8M1D2M1D5M1D13M1D17M1I3M1I9M1D5M1D5M1D20M1I44M1I3M1I13M1D13M1D7M1I11M1D17M1D13M2D11M11I6M5I8M1D29M1D18M1I7M1D3M2D5M1I12M1D10M3I11M1I6M1D11M1I15M1D6M1D11M1D10M1D10M1I14M1D3M1D7M1D9M1I4M1D4M1D14M1I9M1I16M2D24M1D6M1D11M3I12M1D11M1I16M1D11M2D11M1D27M1D14M1D7M1D18M1I17M1D33M1D9M1D27M1I26M2I4M1I11M2D5M1D25M2D2M1I10M1D4M1I2M1I24M2D3M1I15M2I6M1D2M1D15M1D8M1I17M2I3M1I4M2D9M1I11M3D14M1I9M2D13M1D16M1I4M1I12M1D4M1D10M1D17M1I8M1D14M1D8M1D7M1D13M1D12M1D5M1D43M1I25M1D6M3I11M2I15M1D23M2D5M1D10M1I24M3D22M1D5M1D12M2D35M1I3M1D8M2I11M1I2M1D49M1I6M1I3M1I10M1I26M3I19M1D10M2I4M1I9M1I9M1D4M1I18M1D3M1D7M1I10M1D15M1D2M1D6M1I14M1D6M1D16M1D5M1D6M1I8M1D16M1D26M1D20M1D11M1I29M1I11M1I16M1I29M1I18M2I8M1D70M2D24M1I39M1D3M1D27M1D16M1I42M5I4M1I1M2I60M1I2M1I5M1D46M1D3M1D4M1D2M1D16M1D7M3I1M5I3M3I5M1D5M1I39M1D15M1D19M1I23M1I18M2I2M1I31M1D4M6I6M1D16M1I14M1D6M1D12M1D16M1I13M1D23M6I7M1I15M1D5M1D6M1D9M1I19M1I8M1I18M1I49M2I6M3D35M1D13M1D10M1I10M1D2M1D5M1D19M1D7M1D5M1D12M6I7M1I8M1I8M1I6M2I4M1D28M4I27M1D13M1I5M2I2M1I6M1I6M1I23M1D44M1D2M1D8M2D20M1I49M1D22M1I6M1D9M2I15M1D7M1I8M1I15M1I39M2D6M1I3M1I23M1I35M1D6M1D11M1D24M1D4M2I24M1D2M1D11M1I56M1I16M1D9M1D3M1D5M1D7M1I15M1D11M1I24M1I11M1I10M2D6M1I3M1D1M2D13M1D11M1I13M1D17M1D8M2D8M1D9M1I3M1D43M1D6M1D17M1I6M1I30M3I22M1I5M1D5M1D2M1I6M1D17M1I8M1D11M1I7M1D5M1D29M1D33M1D23M1I14M1D12M1I17M1D3M1D4M1I12M1I17M1D22M2I10M1D10M1D11M1D54M1D4M55I11M1D40M1D3M1D31M1D20M1D15M1D10M1I8M1D24M7I3M1I9M1D18M1D12M1D29M1D3M1D20M1D2M1D25M1D3M3I82M1D5M1I14M1I1M2I14M1D12M1D5M1I8M1D40M1D4M1D9M1D9M1D13M1D21M1D10M1I9M1D20M1D11M1D3M1I3M1D5M1D12M1D4M1D9M2I3M2I35M3I43M1D10M1I7M1I4M1D14M1D2M1D6M2D18M1I40M1D11M4D11M1D3M1D5M4I12M1I7M1I7M2I3M1I22M1D26M1I10M1D13M1D15M1I10M1I17M2D7M2I9M1D10M1D8M1D2M1D27M1I22M1D13M1I17M1D16M1D11M1D2M1D9M1D19M1I5M1D22M1D5M1I52M1D5M1D3M2I16M1D4M1D1M1D10M1I14M1D20M1D8M1I43M1I6M1D19M1I13M1D7M1D34M12I3M1I30M1D26M1D4M1I56M1D2M1D2M1D13M1D10M1D5M1I8M1I5M1I14M1D8M1D25M1D1M1D19M2I19M4I12M1I5M1I22M1D7M1D10M1D3M1D4M1I3M1D27M1I34M1I35M1D13M1I25M1D55M1I6M1D10M1D8M1I32M1I23M1D4M1I33M1D24M1D7M1D8M1I25M1D14M1I22M1D2M1D40M1D35M5I21M1D10M1I18M1D7M1D23M1D9M1D4M1D21M1D5M2I12M2D16M1D19M2I11M2I13M1D2M1D48M1D5M2D4M1D12M1I5M4I14M1I38M2I3M2I15M1I11M2I16M1D6M1D96M1D8M1I4M1I12M1I19M1I39M1I14M1D5M1I26M1D14M1D17M1D12M2D3M1D22M1D24M1D1M1D9M1D4M1D5M3D18M1I29M1I11M1D22M1D13M1D8M1D32M1D18M1I4M1D7M1D12M1D15M1D6M2I21M1I14M1D3M1D8M1D7M1D2M1D13M1D4M1I8M1D24M1D38M1D4M1I20M2D13M1D2M1I11M1I8M1D12M1D6M2D14M3D31M1I8M1D19M1D1M1D3M1D22M1D4M1I16M1D29M1D13M1D1M1D6M1I15M1D4M2D1M1D6M1D10M1D8M1D4M1I34M2I5M1I26M1I5M1I6M1I4M1I10M1D3M1I12M1D12M1D15M2D28M1D2M1D3M1D5M2D10M1I4M1I9M1D22M1I14M2I23M1D25M1D6M1D7M1D5M1D4M1I10M1D20M1D4M1D8M1D18M1I2M1I3M1I29M1D7M1D13M3I4M1I10M2D9M1D2M1D53M1I15M1D18M1D16M1I10M1I7M1I2M1D31M1D1M1D34M1D5M1D11M1D12M1D15M2I11M1D6M1D6M1I10M1D3M1D5M1D21M1I5M2I7M1I2M1D17M1I11M1D6M1I15M1I15M1D22M1I9M1D61M1I11M1D26M3I27M1D9M1D2M1D16M1D30M1I31M1D2M1D18M1I24M1I17M1I16M1I4M1D12M2I25M1D30M1D1M1D13M1I31M2I5M2D14M1D4M1D21M1I13M1D8M1D13M1D5M1D13M2D1M1I2M1D17M2I4M1D52M1I8M1D5M1D2M1I15M1D39M1D14M1D40M1D5M1D39M1D26M1D23M2D12M1I32M1D25M1D11M1I59M1D13M1D17M1D9M1I10M1D13M1I14M1D9M2D1M1I10M1D8M1D1M1D10M2D16M1I1M4I28M1D12M1D33M3I5M1D10M1I20M1D13M1D9M1D28M1D22M1D15M1D6M1D25M1D11M1D6M1D3M1I13M1I9M1D23M1I32M1D14M2D3M1D10M1I16M1I12M1D4M1I86M1I46M1I14M1D5M2I20M2I5M1D6M1D25M1I12M1D19M1I10M1D12M1I8M1D8M1D17M1I15M1I3M2I6M1D2M1D51M1D23M1I14M1I25M1D20M1D11M1D1M1D18M1D6M1D25M1I7M1D11M1D13M1D1M1D17M1D11M1D5M1D30M1D9M1D3M1D10M2D2M1D8M1D9M1D6M1I9M2D2M1I6M1D2M2I4M1D12M1D1M1D18M1I3M1D44M1D61M1D25M1I6M1D30M1D12M1I8M5D17M1D27M1D12M1I5M1I17M1D21M2I2M1D3M1I7M1D6M1D6M1I3M1D6M1I14M1D5M1D37M1D10M1I5M1D13M1D10M1D2M2I2M1I10M2D33M1I15M1D23M1D21M1D33M1D64M2I9M1D2M1D7M1D57M1D12M1D6M1D4M1D8M1D10M2D2M1D6M1D11M1D9M1D15M1D33M1I12M1I5M1D31M1D20M1I9M1D36M1D9M1D12M1D14M1D9M1D11M1D9M1D6M1I14M1D1M2D25M1I11M1D4M1I3M1D29M1D26M1D11M1D5M1D4M2D1M1D15M1I5M1D26M1D30M1D43M1D2M1D11M1D16M1D1M2D10M1I12M1I16M1D26M1D42M1I23M1D8M1I12M1D13M2I33M1I31M1D16M1D13M1D19M1I16M1I6M1D16M1D27M4D22M2D20M1D7M1D22M1D30M1D38M1D18M1D8M2I10M1D6M1D3M2I6M1D8M1I3M1D6M1D29M1D12M2I7M1D40M1D8M1D40M1D12M1I4M1I9M1I7M1D34M1D28M1D21M1D4M1D43M1I19M1D12M1D9M1D12M1I24M1I2M3I6M1D7M1D7M1I12M1D8M2I20M1D3M1I11M3D28M1I24M1I10M1D5M1I56M1D11M1I18M1D9M1D27M5I15M1I2M1D7M1D3M1D14M1D24M1I2M1I19M2D7M1I11M2D6M1D25M1D12M3D29M1D49M1I3M1I23M1D6M1D7M1D13M1D37M1D24M1I10M1I18M1D4M1D10M1D27M1I18M1I36M1D12M2D24M1I10M1D23M1D11M1D7M1I24M1I13M1D16M1D25M4I4M1D21M1D34M1D13M3D2M2D23M2D17M1I8M3I13M1D55M1I6M1D13M1D39M1I1M1I3M1D3M1D4M1I11M1D3M1I7M1I6M1I16M1D19M1D14M1I13M3I45M1D15M1D10M1I55M1D2M1D21M1D1M1D16M1D2M3D37M1D15M3D6M1I1M1I22M2I5M1I24M1I19M1D8M2I32M1I34M1D27M1D12M2D11M3D10M1D10M1D57M1I2M2D5M1I4M2D13M1D16M1D21M2I33M1D20M1I11M1D10M1D4M1D15M1D1M1D22M1D4M2I17M1D6M1I1M1I3M1D24M1D10M1D23M1D12M1D13M1D14M1I18M1I6M2D26M1D10M1D20M2D3M1D20M1D49M1I20M1D18M1D3M1I7M2I26M3D33M2I16M1I29M1D3M1I27M2D5M1I9M1D5M1D11M1I1M1I5M1D7M1D24M2D6M1I3M1D13M1D2M1D22M1D19M1D12M2D5M1D17M1D3M1D25M1I6M1D49M1D17M1D5M1I9M1I12M1D10M1I23M1I9M1I1M1I18M4D18M1D4M1I22M1D4M1I2M1D5M1I16M1D20M1I7M1I30M1D16M1D8M1I8M1D32M2D2M1D3M1D15M1D43M1D23M1D35M1I11M1I39M1D17M1D3M1I3M2D17M1D5M1I13M1D4M1D1M1D7M1I6M1D11M1D7M1D7M1D14M1D16M1D4M1D31M1D2M1D20M1I4M1I2M1I5M1D1M1D4M1I24M1D1M1D4M1D13M1D2M1D17M3I53M1I12M1D46M1D13M3I14M1D15M1I14M1D4M1D1M1D9M1D31M1I28M1D1M1D44M1I14M1D2M1D2M1D15M1D6M1D13M1I22M1D12M2D4M1I6M1I11M1I5M1I17M1D6M2D1M1D15M1D7M1I35M1D75M1D7M1D13M1D55M1D4M1D8M1D10M1I28M1D44M1D28M1D11M1D21M1I17M1D10M1D48M1I2M1D7M1D4M1D15M1D2M1I26M2I20M1D11M1I35M3I3M1I11M1D6M1D10M1D7M1D31M1I26M1D14M2D25M1D2M1D35M1D69M1D3M1D7M1D21M3I12M2I35M1I8M2I29M1D19M1I10M1D9M1I17M2I26M2I3M1D8M1D9M1D33M1D3M1D6M1D10M1D28M2D6M1D3M1D17M1D29M1D22M1I42M1D22M1I8M1D5M1I4M1I7M1I6M1D6M2I23M1D35M1D23M1I6M2D21M1D9M1I7M1D19M2D7M1D5M2D30M1D23M1D4M1D10M1I61M1D6M1D7M1D5M1D30M1D14M1D10M1D4M1I9M1D49M1D14M1D29M1D9M1D13M1I11M1I19M2D8M1D9M1I46M1D7M1D9M1D29M1D8M1D8M1D5M1D8M1D22M1D5M1D5M1D24M4I7M1I13M1I23M1I22M1I5M2I40M1D12M1D28M1I11M1D18M1D5M1D12M1D7M1D26M1I21M1I23M1D12M1D3M1D3M1D4M1D6M1D18M1D12M1I4M1D5M1I12M1D6M1D8M1D66M1D31M1D10M1D14M1D40M2D12M1D13M1D2M1D11M1I31M1D3M1D22M1D1M1D4M1D2M1D3M1D21M2D2M1D6M1D76M1D2M1D43M1I15M2D4M1D10M1D4M1I11M25I11M1D12M1D3M1D12M1I9M1D4M2I8M1I22M1D12M1I33M1I44M1D44M1D4M1D7M1I10M1D19M1I13M1I8M1D6M2I26M1D4M1D24M1D1M1D6M1I15M1I5M1I9M1D13M1I14M1D17M1I7M1I39M1D31M1D5M1I25M1I5M1I11M1D14M1D12M1D4M1I8M1I7M1I13M1D4M1D3M1D15M1I11M1D6M1D19M1D21M1D9M1D13M2D1M1I22M1D4M1D13M1D12M1D23M1D17M1D13M1D12M1D6M1D27M1D4M1D11M1I5M1D6M1I6M1D4M1I55M1D5M1I2M1D11M1D2M1D7M1D8M1D20M1D3M1D2M1I5M1I17M1D19M1I3M1I11M1D7M1D9M1I9M1I27M1I13M1D6M1D11M1D22M1D11M1D10M1D12M1D7M1I4M1I4M1D15M1I6M1I4M1D1M1D11M1I15M1D20M1D25M7I5M1I15M1D8M1I5M1D27M1D58M1I19M1D21M1D10M1I5M1D20M1D9M1D4M1D5M1I8M4D15M2D11M1D40M1D41M2D19M3D1M1D6M1D25M1D2M1D15M1D14M1I20M1I8M2D15M1D7M2D2M1D7M1I8M1I14M1D5M1D8M1I11M1D14M1I45M1D19M1I35M1D6M1D13M1D19M1I8M1I7M2D19M1D37M1I19M1D17M3I8M1D11M1I4M1I15M1I17M1I35M2D11M1I13M1I13M1I11M1D1M1D31M1I4M1D20M1D2M1D19M1I10M1D16M1I10M2D4M1D23M1D4M1D21M1D31M1D10M1D22M1I3M1I21M1I21M1D56M1D17M1D67M1I15M1D28M1D14M1D3M1D4M1D7M1D5M1D8M2D8M1D4M2D8M1D12M1D8M1D5M2D21M1I20M2D6M1D11M1D33M1I18M2I40M1I6M1I8M1D12M1D13M1I15M1D11M1D12M2D17M1I16M1D64M1I9M1D28M6I4M1I8M1I20M1I15M1D16M3I10M1D11M1I12M1I5M2D1M1D3M1D11M1D19M2D15M1D32M1D1M1D35M1D1M1D21M1I13M1D23M1D13M1D15M1D12M1D9M1D6M1D1M1D7M1D36M2D4M1D28M1I5M1I7M2D13M1D49M1D25M2I6M1D9M1D17M1D12M1D5M1D14M1D7M1D13M1D3M1I28M1D40M1D2M1D11M1I3M2D9M2I15M1D16M1I9M1D19M1D4M1D14M1D3M2D18M1I18M1D16M1I13M1I44M1I6M1D20M1D4M1D6M1I19M1I10M1D20M1D12M1D3M2D4M1D8M2I3M1D4M2D8M1I33M1D3M2D13M1D2M1I13M1I82M1I13M1D17M2D39M1D12M1D4M1D20M1D10M1D28M1D10M1D3M1I4M1I7M1D4M1I6M1I14M1D4M1I17M1D4M1I13M1D12M1D4M1D9M1I14M1D2M1D1M1D31M1I21M2D9M1D5M1D9M1D20M1I30M3I12M1D2M1I14M1D47M1D3M1D9M1D29M1D3M1D34M1D3M1I27M1D14M1D15M1D25M1D8M1I15M1D6M2D1M1D7M1I16M1I12M1D24M1D4M1D5M2D13M1D5M1D40M1D9M1D5M1I8M1D6M2D20M1D17M1D3M1I7M1D10M1I7M1I9M1D6M1D13M1I4M1D2M1I7M1I7M1D9M1D21M1I26M2D8M1D9M1I12M1D6M1D11M1I9M1D7M1D19M1D6M1D28M1D8M1D9M1I13M1D20M1D16M1D1M1D45M1I17M1D6M1D20M1D2M1D6M1D11M1I25M1D3M2D43M2D3M1D26M1D8M1D18M1D1M1D6M1I3M1I9M1D15M1I23M1D10M1I15M1D23M1D10M1D3M1D8M1I25M1D7M2D4M1D12M1D6M2D38M1D3M1I20M2D10M1I13M1D25M1I23M1I14M1D8M1D19M1D76M1D9M1D16M1I6M1D4M1I10M1D4M1I42M1I12M1D5M1D5M2D3M1D10M1I13M1I26M26I16M2D35M2I18M1D5M1I19M1D9M1I16M1I11M1D4M1D6M1D3M1I5M3D47M1D4M1D7M1D21M1I9M3D10M1D29M1D29M2D3M1D7M1D40M1D9M1D13M1D15M1D18M1D7M1D47M1D20M1I10M1D11M1I8M1D14M2D7M1I10M1I7M1D37M1D7M1D3M1D1M1D30M1D6M1D16M1I10M1I26M1D17M1I6M1D9M1D25M1I2M3I7M1I8M1D2M1D5M1D3M1I31M1I4M1I8M1D23M1I14M3D27M1D4M3I12M1I5M1I10M1I8M1I9M1D9M1D12M1D11M1I15M1I6M1D6M1D2M1D9M1D2M1D8M1D14M1D6M1D23M1D5M1D18M1D10M1D11M1D26M1D4M1D25M1D8M1D5M1I24M1D5M1D5M2I11M2D26M1D7M1D11M1D3M1D6M1D5M4I3M1I8M1I22M1I2M1I11M1D8M1D35M1D29M1I11M1D4M1D9M1D18M3I5M1D20M1I3M1I5M2D24M1D12M1I8M1D12M1D3M1D8M1D9M1D5M1D7M1D10M1D14M1D10M1I49M1I9M2I41M1D20M1I3M1D10M1D13M1D6M1D32M1D19M2I9M1D6M1D2M1D22M1D12M1D25M1D6M1D5M2I15M1D9M2I2M1D20M1D6M2D54M1I5M1D13M1D34M1D7M1I2M1D4M1D11M1D14M1I6M1D20M2I3M3D3M1D4M2D31M1D9M1D1M1D8M1D52M7I16M3I8M1D4M1D7M1D11M1D12M1D7M1D3M1D2M1D16M1D28M1D5M1D2M1D5M1D7M1D15M1I15M1D16M1D5M1D20M1D3M1D4M1I31M1D2M1D15M1I6M1I20M2D7M1D26M1I11M1D6M1D12M1D1M1D20M1D2M1I19M1D27M1D9M1D23M1D2M1D19M1I16M1D8M1D44M1I4M1D6M1I12M1D4M1D10M1I2M6I2M1D11M1I5M2I4M1D2M1D2M1D32M1D2M1D27M3D74M1D16M2I4M2I7M1D10M1D6M1D11M2D8M1D18M1I34M1D14M1D7M1I1M1I9M1D9M1I8M1D8M2I2M1D9M1D8M1D8M1D12M1D39M1D7M1D29M1I32M1D27M1I8M5I10M1D5M1I8M1D7M2D6M1I4M1I10M1D5M1D16M2D14M1D48M1D5M1D7M1D11M1D11M1I21M5I10M1D5M1D25M1D10M1I14M1D1M1D9M1I6M1D5M1I5M1D12M2D23M1D4M1D15M1I17M1D13M2D16M1I21M3D9M1D19M1D4M1I25M1I12M2D4M2D6M1I39M1D7M1D27M1D15M1D17M1I35M1D2M1D26M1D11M1D7M1D5M1D21M1S	*	0	0	ACTGATGATCCTGCACGTAATTTCGTGTTGTATCTCACAGGTGTTTTTAAAAACCCCTCGGAAATTTAACTTTTTCCCCTGTGTGTTTTTAGCTGTATTAACCTGCATCGTTTGGTGGAACTGGTTCTTCTTTACCCTCCTTGGACAAATTGGTTTATTTGGGTCAGGTCAAAATTGTGACCGGTGTCCTGACAGCGATTCCGGTAATAGATCACCTTTAGTGGAGTTCTTACGTGGAGGGCTAGTGTGGGTCAATCCACTGTGACTCGTTTTAATATAGTATACTACCTTGTACGTCCCATTGCTACTGCCGTCGTTATTTTAATGCACTTTCTATGATCCGTAAGCAAGTATTGTCGGGCCCTTTATAAGGAGGCATCTCATAGAGAGTGCTAATTCTCATATATCCATATCGGTAGTTGGGGATTTCAGTGCTCCAACATGTGTTATTCTCAAAATAAGACACGGTCATTTTAGATACTTCTCTTCAACCTCCGAACCTTGTGATACAAGAATACACATAGTTGAACGTTAATTTACGAAAGAAGAAGCGGATTAGGGAGTGTGCGACTTGAATTTTGATTTGGCCATGCAGATAGAGAGTTGGATCTGCCAACATTAGAATTCCCGCCACGGTGTCCAAACCAATCAAACACGTAAGTCCCCTGTCTAGTAAGGATCCGGCCCGGGTCACTTGAAGAGAAATTTTCTATGATCTCCTCAACCCATGTCATCCAGGAAGAGGCTCCGTAAGATCCCATAGAGTAGAAACTGGAATAAGTCATGTGACATAATCCAGTCTCTCATTTATTGACACTACTTTTATTATAGTATGGAATGCATTCATTTTCTTTGCATCGATTGCGTCGCAATCCTATCGGAGTAAAAGAAGGGATCGAAGGAGAACGTAGGCTAAACTTTTATTTTTTAATTAGTAACAAGTAAATACTTGTTTGGACGTACGAAAAGTGCAATATTGGGGGGGATAACTACCCACTACTCAGAGACCGAACCACCACAAAGCATTGATTAACAGGATCATGGTAAGCCCACTTGGATATGCATTTACCCATAAGAGTAGATACCCCTCTTTTTTCAATTGATTTTGTAGTGCAACGGCGGAACATAGAATCTGAAAGCTTTTTCTTACTTAAGCCATTGAGCCATTATATCCCTTATTTATATTATGCTCTTCCTAACTGTTTTATTCTTTCATTCTTGCTCGAGCCGGATGATGAAATTCTCTGTCCGGTTCCTTGGGGCTGGTCTAAAGATTCACCGATCCCATAACAAAGAAACCTGACCTTAAAACGATCCGTATTAGAGCAAATTAGCTAAAGGGATGGGAACATAATTATTACTGTGAACCCGCGTGGCCCAACGCTCTTTTATAATATTTTTTCCAGTAGTATTCTAGGTACTATGCATGTGATTGTAGGTTTGCGGTTCGCGAGCCGTCATGATTGTTGAACGCGGATCCGTTGCAAACTCTTCTCCAACTGCCTTCCTCTGGAATATTACCCGAGTGGTACTTCTTTCCCGGTTTCCAATACTCCGTACTAGTAACTATATTATTGGGGCGTTCTCTTATGTTTTCTGGGTTGCCGACGGGCTTTATTGCAGGACCTTTTGCTAGAGAATGTCAATAATTCCAAAGCCAGTTCTCGCCCAGTACTACAACCGTGTTTTTTAATCGGTATGCGTAGCTCTTGGTTAGGTTATTGAGCACATTCCCCATTAACAAAATCCTTGAACTTGAGGTCTTTTTGTGTATTTTCAGGTTGATTCATTCATCGTGGGTACCGTGCAGGTTAGGTATCTAGGAATATTTACTTGCCTAGTGAATCTTCCCATATACCTATACTATTTTATTAGAGCCATTTCCGGAAAATATAGATTGTCCAAAGAATCACAATGGTTTCTTTTTCTTTTTATTCTAACCTCGAAAAAGAAGCCTATAAAAAATTGCAATGGATTTAAACCGAGAACTTTTCTTAGGTAATCCATTGGGAAATGCTTCTCTAGAGTTGTCCCATCTCTGTTTTCCATCTTGCATATACTGAAAACTGTCATCTCACAGATCTTCTTCCGTCTTACTCAAAGTCCCAATAGTGTTGGATTATTTGGCCCTTTTGCTACAATTATACTCTAAGAAGGCCTTTCTAAATTTTATCATAAAATACAATTCAATTAATTCTTGTTTTTGTTTTTCTTTAGCTATTAACTTTTTTTTTTGAAAAGCTTAAAAGGGAAATAAACATGTTTTTTATTTTTCGTAACGAGTACCTCTTCCTCCGTGTGAAATACAAAGGAAGAAATAATCATCAAATTACAGAAGCCTCATAAAGCGCCTTACTTAGGGTTAAACTTCCATGGTCCCTTTTCTAGAAAATTATCTCATTTTTGCATTTCCTTCCCCAAGCAAAAATACTATAATTCACATTTCGCACATGCATTGATAGCAGCATCTATAGGAAAACTTCCATCTGAGTGTCTTTCCTTCTGACTTTTCCGTGTGATATCCCGATCTCTCTTGATCCGTACCTCTACGGAATCCGTGGGTTTCGGTCAAGTTAGCTATAGTTTGCGTATCAACGCTTTCTACGGAAGCGGTAGATAATATCTTGCATTTATTTATCTATGACCTTTGACTCAAATTGATTGCGTTCTAACTTTCCATAGAGATGTATTCTCATTACAATTTCTTTCAAAGTTAGTAAAATTTCTTGTACCGATTCATTCAATAACCGTGCTATTGGAGGAATATTCGTGCGGCACGCTCCCAAATTTTTTTGCATGTGGTATACATTTCCTTCTGTTCTTCTCCCAAGTAAACGCTCTTCGCAGGCAAATCCCAACGGTATCCGCTGACTGTTCTAAAGCGGTTACGAATGAAACGACCATATAAGACGCCTTACTATCTACTCTGATTCACACACTTCCACTGTATGTTTAGTGTATTCCTGCTACTCCTCTCGAACCATAAGACTAGTATTATTATTTGATCATTGATCGTTTATTTCTCTTGAAATGGTTTAATTCTTTTTACAGCCGTCCTTTTTTAGGAGGTCGTACACCCCTTATGGCGGCATAGGTTTTACAATCGCGTATACAACTTAATCGTACACCACATTTTAGCATGGGCTCGTATTGTGCGGCACTCTTCCACTACCAGCACCCTTTACCATAACTTCTGCTCGTTTCAAACCCACTGTACGAATAGCGTCTACCGGTTCTTTGACCAGCATAGGGTGAATGCTTTTCTTGAGCTTTTGAATCCACAAGTACCCGCGGCGACAGAAAACCACCCGACCTTGCGTATCTTAACAGTTATAAGAGTAATTGTTGAAACTAGCTTGAACATGAATAACTCCTTTTGTTATATCTATCTAGCGGGTGCACTCGTCCGTAAACTACAACGCGCATTCTAACGCAAACCCATACGTACTTTCCTACGGTGGAACCATTTTTGGTATAGCGTTTGGCATATTGTATTATCTCATAAATCTTATTAAAATACAAAAGAAAACAAGATAAAAGATAATTTCCCCCCCGTTTTTTCAGTTAACAATATATCCTTTACTTGAATTTTTTTATTTGGAATTTGGCATTTTCGCGGGTACTTTTTTTTGCTTTTTAGAACGGTCAAGTTCTTTTTTCGAAAGATTTACCCATGTCTTTTTTTAAATGGCTTCGGATTGGAACAAATGACTCTAATTCGCCACGGCCTAGCCTACAATCCGTCGCAATTTTGGTACACATTTTACGCCAGAACTCTTATTTTCAATTTCCGTCTTCCTTTCCTTAAACTATGAATTACTCTTTTGGAAAAAATAAGTCTCTTCCTCTTTGTTTTGAATTTTAGAACTTGAATTTTTACCTAGAAAACAAAAAGAAAAAACTAACCCGGTGGAATCGTTTGGTATCCTTCAAATCGTTCGGTATCCGTCGAGTCTTCGGTACGCTTCGAATCCCGATGGGGAAGTCCCTATAAATACGCTCCTTGCTTGAATCAGAACGACTTACTTCATTTTGACCCTATCCCCATCAGTAATTCGTATAGACAGACCGATCTTTCCTGAAATATAGCCAGGATATGGTTCATTCTCTAGGCGAAAACGAACGCGGGAACATTCCCTTTGGGTTATGTCTTTTCCTAACTAAACCCTCGAACGTAATTGTTGCTCTTTTCTCTCGGGTTTTTTTTTTCGCTCCTTTTTTCTTTTCTGTTCATAGTTTATTTTTTCCGCCTATTTTTTCTTTTTTTATTTGAAAATAAAAAACGTTGTATTTTTGTTTGAAAAATAGGAAGTTCAAGATAAATTGGGTACTAACTATAGGTGAGGCGGTTCACCGCTATAGTCGGGGCGAGTACCATAGATAACAAAGGACTTCTCCCCCATTCTGTTTAGTCGAGCTTCTCAGATCTGCTATATACCCATCGAGAAGTAGAAAGATAGCAATTTCCCATTCCCGCCCCAAACCTTATGCAATTCCTTGATAGTTGGCATAACTTCGTAAGCCAGGTGCTGATCACGCCGTTAAAAAGGTTCTAGTTCTATAATATTCCTTTTCTAGTCGTTCTCTTTTGATGTCGCAAGTTGAACCAAGAAATTCTGTTACTTTCCTGATGTTGCCGACACTTTTTCAATCTAACCCTCTCGTAGAATATTTAACAATGTGTTTCGGTAATATTTGTAGATACTACCCGAACAGTTCCTTTTTAATTCATGTCCGCGTTTTCTTATAGAGGTTATAAATCAGCAGATGTCCTGCCCATAAATACTCTAATTCTAGTTCCTCCTAATTTTTTCTATAATCAACCTGTTCTCATTTTTTCTTTTCCGTTTGGGATTGAAGCGATAATGAAACACAATCTCTAATTTTTTATTTTGCTCTATATCTGTCGACTAGTATTTATATACTTCAAGCTAATGAACTCTTTTAAGTAAATTCAATTCTCTCAATTCCTCGGCGATCGCGCCAAAAACGCAGTTCCTTTGGATTTCCTTTTTGAATCAATGGCTACCCGCTGCATTTTCGTCATAGCGTATTTATATAATACCGTCTTCGCGTTTGAAACTCTTACAGTAACGTACATTACAGCGCGAATTACTTTCTGATCTTCATGAGGCACTTTGGGGACTGCTCTTTGATTACAGCAACAATAACATCACCATACTAGCATCTCGCTGATTACTAGCAGCTCCTTGACTCGAATACACATCAATTTTCCGAGCTCCACTGTTTCTGCTACATTTAAAAAGGGTCTGAGGTTGATCTATTAATTTGGATTTCACGTTTGTTATTTCAATGCAAAGGATGAAAGAAATATTGTCCGTTTCCAGAAATAGAACCTGGGTTTTATTTTCATACTACTTTTTTTGGTGGGGTTATAGTTCTAACCGAATAACTTGACTTCGTATGGCATTTTTTTTTTTTTTTTTTTTTTTTTTTTTTTTTTTTTGTTTTTTTTACTTTGGTGTTTTGCTGGCACTATGGAAATAGCTACTCTAGCTACAGTTTCTTATACTCCCCCTTTCAGAAAGTATTCGACCTGGTTTAACAACGCTACCCAATTTTCGGGTGACCCTTTTCCCTACCCTACGTGTTTCGGGTCGGTCTATTGTAACCGGTTTGTCGGGAAATTTGTTTTATCACGTACCCAATTTTTCCACCACGACGTCATATCGTGTCATGCTCTTCGTCCGGCCTTTATCTGCCTCGCGTATCCAGGGGGTTTCAAGTGCTGAGAGCATATCTACCAAAACAAATACATTGCCGCCCCGGTAGGATTTGCCCTTCATTCTTCCTCTATGTTGTTTACGAATTCTGGTTCTTTTGGTGTTCTAGTCGATTGTTCTCCTTAGTTTCCATCTCTACTGACTGAAAACTGGACATGAATTTTCTTCTCACCAGCTTCCTCGCGATCAAATGAGCAAGTGTGCAAATTTCTCTAAATCCACAATTTCTAAATATTACGGTAGATACCATTAATAGGAAAGTTAGGGTTTTTAATATTGAATTCTTAAAATAACTAAAATAGCGGTCAAGAAAGAGGATCTCAATCTATCTAATGTTGTTGTTTTTTATCTATATTTATATTAATGTAATTTTCTTTTTTTTTTTTTTTTTTTAATCTCCTTTTTTTATTTTACTACTCTTATTGTATCGCGGTAAAGTATTCTAATTCAATAAAAATTCGCTGGCGAAATATTTAACTCTTCCTGTCTTATTTTTATTCATCCTTATCAAATAAGACAATTTTTTTTGGTTTGTTCCGCCATCCCACCCAATTAAGTATTGGATTCTTTTCAAATCCTATCCGTCGAGGTTCTGTCTGTCGTTCCCGACTGCTTGCTCCTTTAAAATGGGTTAGGTTTGGATCTCGCCATGAGCTCCCAAAACATTTCTTTCCGAGATCAATTTCTCGTTTTATAACCTCGGACGCTCTTTGTTATTTCCTTGAAATTTTGTATTTCGTGTTCCTCAAATTCAACGATTTCGATTCTCTGTTTTTTTATTTATGATGCTTTATCACATTGCTTTTTATGTATGGAATTCATAGACCATCCATTTGGAATCCTATACGCTGTCTTATTTATCTTCTTCTTTCTATCATCCTCCTTTTATCTCACCCCGTTCGTTTGCTTCACAACTTAGAATTCCTATTTTTTTTAAAGAAAACATTGCGTTGCTTACACTTATATGATAGAGTTACTCATTTATGATAGAATTATTTATTCATATATGACTTTTCCCTTAGTTAGGCTCTCGCCATCAAGCCATAGGTTTGGTTTTTCGGTCTTTTCTATAATTACATAGTAGGTTCATTCCTATTTTTTTTTTAATCCCCTTTTTGGAACTAAAAAAAAAACTAAACGAGCACACACTAAGCAGAGCAATTTTTATTAAAAGATTCTCAATTTCATTAAATCGTATAGAAGAAGGTATAATTTCTTTCTTCTTTTTTTCTTTTTTTTCAGGGATTTTAGGGAAAATAAGGTCTTGTCAGTTTTTATTCTATTACTGACAGAAATGGGAAGACAGGGTTGGTTATTCTTCGTCTACGAATATCCAAATTTTAACTCCTATCTCATAGATAGTTCGATTGGATAGCGCAATAAATCAATTGTAAGCTGCGAATTGTTTGGAGGGAAGTCACCTTGTTTGATTCATTCGGCACGCCATTTCTTTTCCCCCGCGACCGGGCCTGCAATTTTTACTTTACCCTACTCCTTTTATAATCTGTTTTTTTTAGTTAATGCAATGTCTTTTTCATGGCTGTCGGATGAACTGCTATTTTTAATTGGAAAGCTATATATTCTGCCAAGAATGTTAGGGTGGCTATAAGGTTCTTTCACTTTTTTCGATCCCAAGATTAAGTCTCTGGTTTACAGATTTACTTCTTTTGTGTAGATCTTTCTCTAATTCTTCGATGCTCCTTTTTTCTTTAGTAAATTGGGGAATCCAATATGGAGTATGACGTGGATTGGTATCGTTACTTTTTGATTTCTATAATGTGTAATTACTTCGGACTTTGAGCCCTATTCCCATTTTTTTATTAGGTGTAATTCATCGGCAACTTGAGTCTGCTTCTATTTTTCTAGTCGACCCTTTTTCCTATTCTTTTATATAAGTTCTTATACAATTCCCGTCTTTTTTTATCTTCCTGTAGACTTCAGAATAATTTGTTTGGTTGTGCGAACCAAAAGGATGTGATTTTGGGTTGTAACAAGTCTGAAACCACGTGGATTTTTTTTTGTCCCATATTTTTCTATTCTATTTTTTTTTTACCACCGTTAATCAACTCTTAGATGTTCTAAATATTTATTTCGATTTCTTTACATCTTTATACAAGTGTTATATGACACATGGTTTTTTTATGGAGACCACGTCCGCGATCCCGAGGCTGAAATTTTATTCATACTTTCTCCTACTGACTTCGCTTTTGTGATGAATACATTGTTGCTTTGTCGAAAAATCCCTATAATAGAGCATTTGCTGCTGCCGAATAACCCAACTTTAATATGGGATAAGATGCCGATAGCCTAGGTTCAATATCAATAACCTTTCTTTTCTTCGTAGTAAACGCCAACGAATCTCATCCAGAACGCTTTGTACTTTGGAAAACGACGGACATGTGGATGCCGTTTTTGTGCTTTTTGAAAACCCTTTCGACTTAATAGACGATCGGTTGGTACTTTTCGTGCGAGTTTCCTTACCCCACTCTTCTTCTTTCTTATCCTAGGGGGATACTTAACCAGTTTGAACCTTGTCATAATAAGGTGAATTCCCCCGCTTACCTAATTTCTTTTTTTTTTTTTAGTTTTGAATCTTTCTATTCTGAAGTCAGTTAACGCCGAGATTTTAGTAGCCGTTCTGCACTTTTCATAACTCGTGAAATGCCGAGTTGTACGAATTCCCCCATTTGCGACCTACCATAGATTTGTTATGTATAGTATATGTTCCTTTCCATTATGATCGCGCTTGTATGGCCAACCATTCGGTATAATGTAGAGCCCGCCACTTTACTATTGTTTCTTTTCTCCTCCTTCATATTGACCTTTTCTATTTTTTGCCAATAATGATGAGCTACAAAAGGATTGCTTTTTTTCGTGCACAGCTGTTACTCCTTTTTTTCCATTTTAAAGAGTGGCATCGATGGCCACTATCTCGAATCGCGTATGGCGTCATAATAAAAGAATAAGGATGAATGAAAAAGTAGAGAACATCCTTGAGCTGGATTAAGGGGCGGATGTGCCAGTGGATCAGGCAGTGATGTGAATCCACCAGCGCGGGGTTCAATCCCGCGGTTCGCCCCTCCCATTATGCAAATTCCAAAAATGCAATTTTCCATAATCCTAGTTCGTATTTTACTTACGGCGACGAAGAAAAACTATCACTAATGTTTTTCCTTTTCCCTAGTTCTCTTCCAAGCGCCGATAACCAAGGGGTTGTGGTTTGTCTACCAATGGTTGCTTTCCCTTCACCAGATCCCATGGGGTGGTCCACAGGGTTCTACTCCCCTCTTACTACGGGGCGTTTCCTACGCCAACACTTAGACCCGCTCTACCCAAACTTTTGTGGTTCAACCCACATTACCCACTTTCGACGGTTTGCTAAGCAGTTTTGGATCAACGGACTCCCCAGATGTAATCTTAAGTGGGCCGCTTTACCTTCTTTTGCAATCGTTTTCGCTAAACAGCGACCTTCTGCTCTCGCTAATTGCCCACGCCCTTCCCACGTGGTGATTTTCTATGTTTGTAAGGGCCGTGCCTAGGGCATATCGGTGAAGTAGATTCTTCTTCTCTCAAAAAACCCCTTCCCAAACTGACAGCTCTTCAAGCATACGGCCTTTCCTAGAAGTAATGACGATCTCTAGACAGATGGAATCGTATCGGAATCGGGTATGATGAAGTACCACATGAGTGATATATAGTAAAGGAATCCAAATCGACGAACGCTCATTTATGGCTTACTACATCCTAGTCTCCGAGTTCCGTCATCTGCTTTGTTCTTCTGTAGCAGTCAGATCGAATTGAACTCCTATTAAATTACTTCGATACTTCTACATATATGGGTACGTAGGAGACATCCCCCCTAATTTTCCCCCGGGTCTTAATACACTGCTTAGCTTTCAATTCGCCTCTGACCATCAAATTAAATGTGAATAACCCTTTCCTCCTCTCGTTGAACAAGGGGCGCTTCCGGTCTGTGCGTGCTTCAACCCATTTTTGTCCTTCTCCGATTTACCAGATCTATAGAGTCAATACTTTTCTAGGGAACTACGGAACTCAATCACTTTCGGCCGTTACCAACATTTTCTGTTGAGTCTATCCCGTAAGGTAGTCAAATTGGGAATCAGTGATCGTTTCTAGTTTCGTTCGTAAACCTATTGTTACTCCAATTAAGTAAATCAATAGTTTCAACCAACGCACGTCAAGTTAGGGCATTTCCCGATTGATATAGGACTTTTGGTACCAGAAACAATAGGAATCTCCAATTATACCCCTCTGGGATGTAAAATATATTCCCTTCTCCCATCCCCATAGTGTATGAGACAAATTTACGCATTTCGATTAGGTCCGTATTCGATGGTTACCTATTCTACCAATATGTCCTTTTGATTCCGTCGAAAAAATTCGATTTTACGGTATAGGCTCTTAGGACTCCCCCTCATCCTTGCGGTAATGATTCTCTGTAATTAGAACCTTTACCACAACGTTGGCCGTCCATGGATCAAATTATTTCGTGGATTGATTCACTTTCCTCTCTATGAGTTCCCTTGCGTGTGCTCGGGATAGGGTGTTTTGTATAAATGTTTTCGCCGTTTCATTACGGTATCTCCTTTATTTTGTTTTTCTCTATCTAGAATTGGAATAAATAACCCGGTTGACGTTAAATGATCATACTTGTAATGCATTGTAATGCCCTAGCATAGGGGCCCTTCTTCTACCCTTTTTCCGTAGTCGATGGCGATCACGCTACTACCTTAACACCACAGAAAGAGTTCGACCCATGCTTTATGCTGTCTTAGTGATCCCATTCGACATTAAATCATTTATTTCTTGCCCAATACCAACGAGACTTTTTTCTGTAAAGACTGCGTATTTGCTTCCCTCCATAAATCGACTTTCCCCTCCTAGCTCTAGTTTCCATTATCGATAATATTCGATTTCTTAATGTTCTTATGTTATGGTATGAATAACCATACCAATTCGTATGTATGGATGATGGATGAGATTCCATGGATAGAGAGCCGTTCCATCGACTTATGGAACGGTCCGGTTCGCGTGCATCCAGCAGAATTTAACCCTCAAATTTACCAAGTTGAGTTGGGCGCTTTAACCATTCCCATGGATGCTTAAACAGTGATCATCGTACATCGTAAATACCCAATTTCATATAGAAAGACATATCATAGAAAATGAAATCGGACAATATTCGGATATTGTAAATATTCGGAGATGACTATGAAAACACCTCTCTGGATCCCGAATTGAAAGAGGATTGAGAGGGATCCAGATCCTAATTCCTCGCGATTTGAATGGATCCATTCTCTATTGAGTCTGATCAGCGTGAAGCTTGTCTTTACACAGACTACTTGGTTATCAGGATTGAACACCCGGTGAAAAATCCTTTTACTTATGATACCTAGTTGACTTGATAACAAGGGCTAATGAATTATGATTGTAATAGATCCGCTTTAAAAGCAGAAGACGTATATTTCCTTGCTCATCACTTATTCCAAACCTCGTATTGGCTAATCTTTCCAGTTACCATCTCAGGGAAAATCCTTTCGTTCCGCTGAGCCCTATCGGTATTTTAGTGATAGTTCTAAGGAACTGGACGATCCTATTTGGTCAATACCTAATGAAAATTCTATTTTTCCTTTCATTAAAGGTCCGAGGCTTCTTATTCCACAAGAAAAGTAACGACAGCACCTTTTTCCGCTTTCATATACTGGGGTTTTTACGTGAAAACAATGTTCCGATACTAAATGATTCGGTGTCCATAACCACTGTTCCCAGTGCACTAGATCTTGTAGCACTTAGCAACGAGGCCCTATGAATAGACATAGAGAATTTGTGGTCGTGAAATTCTCATGAATCATTTGAGTGAAAAATGAGCAAAGAATGACAAAAGACGAGACTCTACTAGGTCTTCACTCTTGTGTTTCCGCTCGTTTTCTGTTTTCTTATAGTCGGGTCTTTCTTTCATGTTTCTCATCTCTGCAACTCCGCGATTTTCGCAGATAACCAAATCCAAGTTGGGTGAAGATCTGATTTGGGCTGCGCATAGTATGATTACCTTGCAATTGCGGTTCGACATCTATCCGATCTTTAATCTTTTTTTGTCAAGAACGAATCAAACCCCTTGTCGAAGCCCTTTATGATAAGCTTCCCTGGACTGGGAAGTTTCTCTTTCACGGTAATTGGGATCGTTTGAATCGATTTCCTTGATCGCTACTTATGGCGTGCGCTCAAAGGCTACAACAGGGATTCCAACAAAAAGTTGAATTCGAGGCACTTTTCCTGTCGCGTAAAAAAAAGGCTTTTACGCAGAGCAATAGAGTTGGGATACATCACTCTTCTGAGCAACCTCTTTGGATTCTTAGACCCCCTTGCAGTAGGATACCGTCTGCTTTGGGTCTTTATTAATTTCTCCTTCGAGATTTTAGGACGTTCAGGCATATTTCATTCTATTTGCTTTTTACGTCCCTCCTTTCTCAGGGAATGTTAAGGACCTCAGAATATTAGGGAGAGCGCCGGCCTCAGATTTCCGGAATACTTCGACGGGGAATCTCCTTGAATGCGCATTCTCCGGATTATGCCGTGAAGAGGACTCGAACCTCCACGCTCTTTCCACGAGATTTTGAGTCGCCCGTGTCCTACCATTCCCCATCAAGGCATCTTTCCAGTGACTCTATTCCTGGAATCATAATATCACTGTGATATCTTGAAATGAATCGTATTCCATGAATATGAGATCATCTAATGTGATAATATGTGAATATCTGACAAAGGTGAGTCTTGGAGTATTTCGATCGGGACGGATCATATAGCCTTATCAGACAATCAAGAGCTTTCGATTTGCATTACCGTAGACACCTTATATGTAGCAAAATCAAACAGATGTACCACCAATTTCTCGGATTCATAGAAGCCCAAAAGGTGCATATGTAAACGCCACATAAGGACGATAGATATGACAAAAGCAGGTCTGATTACACCCTATTCCTAATCCTAATAGAATGTAAGGACTTGGGGATTCTATGTAAACAGAGTATCCGTTTCCATAGGCTCGAATGACCCCTTCTCATAAAATAATGTTCACGGTCTGGTCCGGTATGGAATGAACTTATAATCTGATGATCGCGTCGATTCCAACTGCTTATAATTATTACCCAGCGCCCATTCCCAGTTTGGGCGGAACAGATCGACTAATTCTTTTATTCCAGTTAGTAGAGGGATCTTGACTAAGAATAACCTAGCACTAAAAGATGATCTGAGCACTGCAAGAATGGGTTCATTATATTCCTGGTAGAGAGATGCTATCACACATACATTCATACTCAATTCTGATGGACTTGTTGTGATCTAAAGGGGATCTTCTATAATTTCGCACATAAGTGTTCTTTCTTGGTTGCGTCCCAGTCATTATAACTTGCCTATTTTTAGATAATAGTAGATAGAAAAACTCTCGTAGGAGTCCTATTACCCCCAGAATTATGGCTGGCTTCCATCCACACCGAATAGATAAGTTTTCCCGAAGAAACCTGCAGGAGGAAGGCCTCCTAGGTATAAGAGGACCTATTGCTAAGATGAGGCCAAAAAAGGATCTTTCGTGTATAATCCGCATAATCTCTAATGTTATCATTTCCGTACGTAGACCACTAAACCACAGCAAAAGTTCCTAGAATTCAGGAGATATAGAAAAGCATATACGTGACATGCGTGCATATCCATCATTTGAGTCTCCACAATTATGCCAAGAATTACATATCCGATTTGCCCTATGGACGATTGCAAGCATACTTTCATGCTTGTTTGATTATCAAGGAGAATTCCCCAATATCCATGCTAAGAATAGCTGGATTTCCAGAAGAAGATGCCATTCGTTGATGAGAAATAAAAAGGAATATCGAGAATTCGCGTGGCTGTAAGCTGACGCAGCAACTTTCGAATAACAGAACGGAAAAGCAACGCTGGAGTGGGGGAGGGTCAGAGTCTAAAAAGGGATTCCTCGCTTCTTTCCTCTCATGCAAAACCGTGCTTTAGACTTTCAGTCGCACGGCTCCTAATGATAAAAGAAAGAGAACTTGTCTTCTTTCTTATTTTTATTACCTTCCTACGCGTAGAATAAGACCGAATCCTTCTTTTTCGAAATCGATTTCGAAAAATACTAATCCTTAACTTTTCGAGATCCTTCATCAGTGGTTGTGATGACTGCCGTTTCAATCCTTTCGACCTTGTTCCGTAGGAGCAAGTCCGAAAGTTTGAGAATATAACCATCTGATTTGATTCGTTCCCAATAGCCCTAGATGAGCATCTTAGGGTATCCTTTTTGGTCAACGGATCTCCTATACAAACTCGTGCCTCTGAGAGGTGAGAACCACTAAGTAGCATCTACTTCGATAATTCAGCATTGTATACGGGTCATTATCCGATTCTTTGTATGAACTACCCTTAATAACGAGCTTGCAAATTGATTGTTTATCATAAAGAGATTCGTTGTTCCTGACCCTGCTTCCCTTAATTGTTAGTGTGAAACAAAAAGAATCACAAACACTTTTGGTAAAAGTTCTGTCTTGGTCTGAGTGGGATAGCATTTCTCTTCTGCATATCTAGGAGTTTTGCCACACCCAAACCCTCGAGATAGATATCGCGGTATGAATTTGTCGAACGAACCACACTCGCTTCGTAGACGGTTGGAGTCATTGATGAAAAGGTCTGGGGAAGCTTGAACCCAAAGTCCTACCGTGAGTGATATAAGTCGCAACAATTGAATTCCTTGGAGTTAATACATTTGTGTTTGATAAGAAACCGTTCACAATTTCTTGAACTCTGATCTCCCCCCATGAACCATATAGCCAAGAGAAACCATGAAACCATAATAGAATAGCTTGCCCCAACCCATGAGTAATATGTTCATAGTAGCCTCCTTAGACCGTCGATCTCTCTTGGTATATCCAGACAATAGGTAGAACATAAACTGGAAACATTCTGGATCTACAAGATAGTTTTAAATCGTTAGCACCACATAAAAACATTCCCTTCCCCCTAGAGTAGTCTTTAATACAATGCAGAAACTCTGTTTAGGCCTTTCTGTACATTCATGGTAACGCCTACGGATAGAGGAAGACAAAGTTGAAACATAATAAAAAGAAATGAAAGATTCTGTTGAAATTGTTCGTTGGAAATTTCCAAAGCTAATTATAGGTTCTTCTCTCCCACGACCAATAGGCGCGGTATGCTTATTACTAAACTTGTTTGAGAGATGAAATTAGAAACCAAGGTCTATCTTTTTGATCGAGGTTAATCGATATCAGAAGAAGAATAGGCCCAAAATTAGGATACATTCTGGGAAAATGAAATTCCCTGGACGAGAAGCCAATGAAGACTCTTTCATAAAAAATTCTCGTAGAATCAGAAGAAGTTTTCATCTGTAACGGCCAGATCATGAATTAGTAAACTGCATCCACTCTCCGAAAAAGTCCCGATTGTTTCGATTTTTGGAAGGGTATATTACGGAATCCCTGAATAGGATCAAACCTTATTCCACTGCTATTTCCTAAGATTCCGCTTTCTTAGTCTTAGCACGCCCCCAGATGGCTTTAGTGGATCATGATTTCTGTTTTCCTCTTTCTTTTCCTTTTGTTTGTTTCGAGAAGATAGCGTCCGATTCTCCTTCTATTTTTTGATCTTTTCCGATCGAGATGTATGATCCATGTGTCTACATCCCTAGATTCTGTTCATGATTAACGAAAATCAAGCCCTATTTGCCTCTGCCATTCTGATTCGCTTCCTTTTTGGCGGATGGCACCACCCCCACCCCCTTGGCAGCATCTACTAATTCGGAACTTAATTTGAAAGCCATATTTCGAACCCGACTGCTTTTGGATGCGTCTCCTACCAACGAATTGCAAGTGCTCTTCCTTGTTTAGATCCTACTATTCATCTAACTTTTCCGCGTCGTCCTTTTTTTACTTACTTCCTTGTTTTTACTCCTAATTGGGAGTTACTCTACGTTTGCTTGACGGAAACCCCAATAGTGGCTGTGTTGCTTCTGTCTTGTGGTGAATCGGTTTCACGGCTCGATAGAGAATTGATAAGCCAATGATTTTTTCCGTCCTTTCCTAAGACGGTTCGCCACCATGTTAACTAATCGATTACGAAAAATTGGATCGATTTGCAGTTCTTTTTTCTGCATCCTCGACGTGACCTGACGAAGAGGTTCAAGAATCCGTTTTCTTTTTATACGGGCTAAAACGAATCACTTAGTTTGGTCTTTTTTGACCCCATATTGTAGGGGTTGGATCCTCGAAAGATAGGAAATATCTCCCTTCCAAGCCGTACATCCAACTTCATCGACTATACGGCTCTCCACAGAATTCTATATGGATCTCATGATATCGAGTATGGAATTCATTTCACTCACTTAAATTGATTATCCGTTTCCCTCCTTTTCCGCTAGGATCGAATCCTGTATTCATATCCATACATCAAGTCCTAGGTTTCCGAAATAGTGTAATGGAAAAAGAAGTGCTTCGAATCCTTGATATTTGACTTCACCTGTTTCTAAAAGTCGAGGTATTCGAATTGTTTGTTGCACGGACAAAGTAAGTGAAAACCCCCCTGAAAGAATTTCCCTATTGACCTTGGACAAGAAGAGTTCCGACTCGAATCCTCGTTAGAAAAAGATCTTTTTCTCTGTTAGCCTGCGCCATCCCTTACGAAACTTTCGTTATTGGTTAGAGCCATACACTTCACATTTTCTACGTCGATCACATGGCATCATCAAATGATACAGTCTTGGATCGAATCTACAACGCACTAGAACGCCTTGTTGACGATCTTTACTGCGACGCATCTAGGGCCCCTTCGAATAATGCGATATCTCCACACCGTACATCCTAAACCCTTCCTCCTCTTCTAAATCTACGAATGTTCTTGTAAATTATGCAAACCAGGTATATAAGCAGTGATTCAAATCATGAGGTTCATCGTACTCTGGCAACTTTACGTAAGGCATAGTTTGGTTTTTTTGGGTTTGATGTGGAAAAGTCGCCAGATAGTCCACCCTTCCCCGGTCCCTCTACAGAACCGTACATGCTTTCACCTCATACGTCTCCTCGTTCAATTCTTTGTCGAAGGGATCCTTTTCCCTCGTTCGAGAGTCTCCGCCCTTCTTCCCTCTCCTCCCCGAGACTAACTAAGACCAATTGTCACGGTTTTCATGTCTAATGAACACTTTCGCTATTTAGATTACAGAGAAGATTGTTCTTTTACCAAACATGCGGAATCAATCACTTCTTATATAGAAGCAATCTTTCTCTGTATCATCCCCTTGCCCCTCATTCTTGAGAATCAGAGATCCTTTCGAGTTTCTCCTTCTCATTGGAATCTGGGCTCTTCTATCTTCTGACTTATTTTTTTTTGCTTTATTCTTTATTTATTTCATTGCGATTTTGCCCTCTTCTCTAGCCCTATCCTCTGGTACAAGCTTTTGCAATCAATAGAGAACTTTTCCTCTGGGATGAATCTATAGGAGTCCATTCCCAATTTCTGTCCCCGAAACTTCCCCAGAACCCGAATTGGATCCAAAATGACTGGGTTATTTTTAGCTTATCCATCGGTGTAGCACTCCGTCAATCAGGACTCCTTTTCTAACTGGCTGTCGTGCCTTTGGTGGAGTCTTCCGAGATCCTTTCGATGACCTATTTTTGTTTGAGGGATACTTAATGAGTCCGATCGTTGCATCAGACCCGCGGTAGCAATAGAACGGGAATATCAGAATACACCGTTCTTTCACTTTCGCTTAGCTATATATTAGTTCGTTTCTATTTCTAATATCTAGTTCTATATATTAGTATAGTTAGTAGTACGATTCTATTCTTTAGCGATCCCGGGCTCTGTGAGTTTCTTTCTTCCGTGATGAACTGTCGGCACCAGTCCTCCATTTTTCTCTGTGGCGCGGGACGAAGGGGCTCAGCAGGAAGAGATTGTTACCATGAGAGAACACAAGTCAACCGCTCTTCAATATGGAACAGGGTTCTGCAATGCACGTGTTTGGGTCCCATATCGATCCGACTGATCATCTTTCTACAGAGGTCAATCTTTGCCTATTAGCAGAGGATAGCAAGTTCGAAACTTCTGGTCCTCGGAGACATTGCATTTCTATTACTATGAAATTCTAATGAAATGAAGTAGTTATGGAGGGCTACCATTATCACACTTTTTCTTGTATGTGTTCCTAAGAGAAGGAATTTGTCCATTTCATGTTTCGAGGGTCTCAAAAAAGTCGTGGAAACAGATAGAAACGCGTGACGGGGAATTGAAAAGAAATTAGCCCCAGTTCCCTTTTCGGAAATGGTAAATCTTTGGCGCAAGACAGAAGGGGCGACCCGATCTTTGAATTTGTCTGCGTCCCCTCTTTTTTTAAGAATACCGATTTCGGGTTCTTCTCCTACCAGTATCTAAAAACGTGCTGGACAAGATCTTCTTCATGGACACCTGCTCGATTTAGGATCGGGAAAATCGACGATTTATGAAACAATGTCTATGGTCGAATTCATAGTCCAATCCTATTTTCGATAGGACCGTTGACAATTGACCAATTTTTTCTCCATTATGTGAGCTATCTCATAATAGTGTTGAAAGAAGCCCAGAAGGGTGGCCTTGATTTCTCGTCCCCCGTGCCTTAGGATTCGTTAATTCTCTTTCTCAGGGGACGGGGAAGGGATACAACTCCGCGGTAGAGTGGCACCTTGACGTGGTGGAAGTCCTCAGTTCGAGCCTGATATCCCTAACCCAAGTTGAGTTTTTCTATTTTGACTTACTCCCCCCGCCACGATCGAACGGGAATGGATAAGAGGTTGTGGATTGACTGATAGTGTAGGGGTTGGCTATACTGCGGGTGGCGAACTCAGTCTAATAATCTGAAGCGCATGGATACAAGTTATCCTGGGAAGAAAGACCATTCCGAATCCGCTTTGTCTCTAATAAGGAACTATAAGTAATGCGAATATGACTTCTCATGGAGAGTTCGTCCTGGCTCAGATGAACGCTGGCGGCATGCTTAACACATGCAAGTCGAACGGTAAGTGTGTTTTCCAGGGCGACCGGTGAGTACCGCTACGGAACCGGCCCTTGGGAGGGGAACAACCCAACTGGAAACGGTTGCTAAACCCCGTAGGCATGAGGAGCAAAAGGAGAAATCCGCCCAAGGAGGGGCCTCTCAGCGTCTGATTACGAGTTGTGAGGCAATGCTTACCAGGCGAGGCTCAGTAGCTGGTCCGAGAGGATGGATCAGCCACACTGGGACTGAGACACGCCCAGACTCCTACGAGGCAGCAGTTGGGAATGTTCCGCATGGCGAAAGCCTGACGGAGCAATGCCGCTTGGAGGTGAAGGCCCCCTGGTCGTCACCTTCTTTTCTCGGAGAAGAAACAATGACGGTATCTGAGGAATAAGCATCGCTACTCTGTCCAGCAGCCGCGGTAAGACAGAAAAGAATGCCAGCGTTTTATCCGTAATGATTGGTCTTGAACCGTCTGTAGGTTGGCTTTTCACAAGTCCGCAGTCAATCCCCAGGCTTCAACCTGTACAGGCGGTGGAAACCTACCAAGCTGAGTACGGTAAGTGGCAGAGGGATTTTCCCCGGTGGAGCGGGGAAATGCATTGAGACATCGAAAGAACCCAACGTCGAAGCACTCTGCTGGGCCGACACTGACACTGAGAACGAAGCTAGGGAGCAAATGGATTATAGACCCCAGTAGTCCTAGCCGAACGATGCTCTATGTGCTGTGCGACTGACCCGTTCAGTGCTGTAGCTAACGCGTTAGTATCCCGCCTGGGGAGTACGTTTCGCAAGAATGAAACTCAAAGGAATTGACTGGGGCCCGCACAGCGGTGGAGCATTTGGTTTAATTTCGAGGCAAGCGTAAGACACCTTACACATAGCTGACATAAGCCGCTAATCCGCTTGAAAGAGAGGGTGCCCTCGGGAACGCGGACACAGGTGGTGCCTGCTGTCTTCAGCTCGTTCCGTAAGGGTGTTGTTTAGTCTCGCAACGAGCGCACCCTCGTGTTTTAGTTCCACTATGAGTTTGGAACCGAACCTACGCCGGTTAAGCCGGAGGAAGGATAGGAATAGGCCAGTCTACATGCCCCTTATGCCCTGGCGCACACGTTCTAACAATGGCCGGGACAAAGGGTCGCGATCTCGCGAGGTTTAGCTAACTCCAAAACCCCGTCCCATTTCGATTGCAGCTGCACTCGCCTGCATGAAGCAGGAATCGCTAGTATCGCCCGTCAGCCTACGGCGGTGATCCGGTTCCCGGGCTTGTACACACCGCCCGTCACACTATAGGAGCTGGCCATGTTTGAAGTCTTACCCTTAACCGTAGGAGTGGGATGCCTAAGGCTAGGCTTGCACTGGAGTGAGTCGGAAAAAGGTTATCCGTACTGTTAAGGTGCGGCTGGATCACCCTTTTCATGATAGCTACATGCTTATGCTTATTGGTTATTTGTGTTTTACACTGCTTCACGCCCAAAAGAAGCAGCTACGCTGAGCTAAACTGGGATATGGAAGTCTTCTTCGTTTAGGTGAAGTAGACCAGCTCATGGCTTATTATCCTCTGTCGGAACCATTATTGATGTGATGGAATCCCCTTTTTGACGTTTTGTCCCATGCCCCCCCCCCGTGTGGGTGTGGCGGCATGGGTATGTCACAAAGGAAAGGGATGGAGTTTTTCCTCGCTGTTTTGGCGTAGCAGGCCTCCCTTTGGGAGGCCCGCGCGACGGCTATTATCTCGTGGTAGAGCGCGCCCCTGATCAGTGCGTTCGTTGTGCCTGGCTTTGAGGGCTCTCAGCACCTGATAGTTCCATGGCTCATCGCGCCTGACCCGAAGATTTGGATCATCCCAAGGCACCTTATCATGGCGTTACTCCTCCTGTTTTAATCGGAGTTGAAACCAAACAACTCTCTCAGAGGCTGATGGGGCGATTCAGGTGTATCCCATGTAGAATATACTTTCCTATTCACTCGTGGATCCGGCGGTCCTGGGGGTCACTACGGCTCCTCTCTTCTCGAGAATCCATACATCTCCTATCATTGTATGGAGAGCTACTCTCGAGCACAGGTTGAGGTTCGTCCTCAAGGGAAGATGGGCCCCTAACAACGCTCTTCACAGACCAAGAACTACGAGATCACCCTTTCATTCTGGTGACGGAGGGTCGTACCATTCGACCTTTTTTCTTGCTTTTTCCCGGCGGTCTGGAGAACGCATCAATCATAGACTCCTCTAATCCTCCCTTCCGAAGGAGACGGAAATTCTTTTTCCGTTCCGCGGCCAGGAGTTGGATCTAGCCATAAGAGGAATGCTTGGTATAAATAAGCCACTTCTTGGTCTTCGACTCCCTAAGTCACTACGACGCCTCGATCATTGCAATGGGATGTGTCGAGTTATCTATCTCTTGAACTCGAAATGGGAGCAGCAGTTTGAAAAAGATCTTTAGAGTGGCTCGTTTTGGGGAGGGGGGGGGGGGGGGGGGGGGGGCCGGAGGGTCTCTTACGCTTCCTTTTTCTCTCCCATCGGGTTATTTTTCCCAATGTACTTGCCATGTAAATGGGGATACGTGAAGAAGACACACTTGAAGAGCGCAGGACCGTGGAGTTTTGATATGCTGCGTTCGGGAAGGATGAATCGCTCCCGAAAAGTAATCTTTGATTCTCTCCAATTTTGTTGGATCGTATGTGCTCTGATTTACTCACGGCGAGGTTCTCTGGTTCAGTCCAGGCTGGCCCAGCTGGCGCCCGGTAAAAGGAATAGAAAAGCATCCCTGACTCTTTCATGCATCCTCCACTTGCTCGGGGGATATAGCTCAGTTTGTAGACCCGCTCTTTGCAATTGGGTCTTGTGCGATTTACTGGTTGCTGTCTAATTGTCCCAGGGCTTTATGGAGTATCTTGTACCTTAATCCGGTGGCCTCACTTTTTCTAAGTAATGGGGAAGATTACTGAAACATCCACTGCAAGACTCTACTGAGACAAAAAGATGGCTGTTCAAAAAGGTAGAGGAAGTAGGATGTGGCAGTTTGGTCAGATCAGTATTGATCGTACTTGACGATAGTTGAGTCCGGCGGCTCCTCCTAGTCCTTCCCTCATCTGGATCCTGGGAAGAGGATCAAGTTTGGCCCTTGCAATCGCTGATGCCCTATCTCCCTTCACCCTTTGAGCTAAATGTGGCAAAGGAAGGAAATCCATGGACCCTACCATTATCTCCACCCCGTAGGACTATAGATCACCCCAAGACGCCTTCGGCTCCAGGGGTCACGGACCGACCATGACCCTGTTCACTAAGTGAACACATTAGCCTCCGCTCTCCGGTGGGCATAAGGGTCGGAGAAGGTCAATCACTCGTCTTAAACCAGCATTCCTTAATTTAAGTATCAAAAGTCGGGGCGGAAAAAGGGGAGAGCTCCCCGTTCCTGGTTTCCCTGTAGCTGGATTCCCCGAACCGACAGAATCCTTAGATGGATGCCACTCAGCACTTTTGTTTTGAGATTTTGAAAGGTGTGCTCGTTTGGAGAGCACAGTACATGAAAGTTGTAAGCTGTGTTTCGGGGGGGGAGTTTTGTCTACGTTGTCCTCCTATGGTAGAAACCCGTCGGGTAGGCCTTAGAGGCGGTTGGTTTACCCTGTGCGGGTTCAGCGGTTCGGTCCGCTTATCTCCATCCCGTGACTTAGCGGATCTATGATAGCCCGAATTTTGCCATTCGTCAAGTTCCGATTATGATTTCGCATTCAATGGACTATTGTAGATCCTTCCATTTTAGTAGCACCTGAGATGTCATAGCCTTAACGTTATGGCGAGTTTCAAAAGAGGGAAGGGCCCCCCCTTTCGGGTGGATCCCTATGTCCCAGATACCGAGGAGTGCGTATCAATCGACGAAATGCTTCGGGATTTGAAAATAAGCATAGATTCCGAGATTCCCAAATATGTCAACCTTTTGAACTGCCCGGCTGAATCCATGAGCAGCAAAAGACAACCTGGCGAACGAAACCTCTTAAGTAGCAGAGGAAACGAAAGCCAAACGATTCCCGAGTACGGCGAAGCGAACTGCACCCTAAACCGTGAACGGGGTTGTGGAGAGCACTACAAGCGTTGTGCTGCTAGGCTAAGCGGTTTGGGCCGCACCCTAGATGGCTACAGTCCAGTCGCCGAAAGCCACTAGCTTACGCTCTGACATAGCATGGGCACGTTGAATCCCGTTTGAATCGCAGGACCACCTTGCCAGCTAAATTCACCTGTTGAGACCTATAGCGAAGTAGTTACCGGGAGAAAGGTGAAAAGAACCCCAGTGTGTGAACTAAGAACGTGAAAACCGTGCTGATCCCCAACAGTTGGATTGGAAAAGTGACTCTGACCGCGTGCTCTGTGGAAGAATGAGCCGGCGACTCAGAGGCAGTGGCTTGGTTAAGGAACGGAACCCACCGTAGCCCGTAGCGAAAGCTAGTCTTCATAGGGCGATTGTCCTGCTTTGGCCCCGAACCTGGTGATCTATCCATGACCATGAATTAAGCCTTGGATTACTAAGCAGAGGTCCGAACGACTGATGTTGAAGAACAAGCGGATGAGTTGTGGTTGAGGGGTGAAATGCCACTCGACCCAGAGCTAGCTGATTTCTCTCCCCGAATGCGTTGCGTGCGCAAGCAGTTGACTGGACAATCTAGGGGTACCGCCCTTGTTTCGGTGCGGGCTGCGCGAGCGGTACCAAATCGGCAAACTCTGCAATACTATATATGAACCCAAAAATAACAAGTGGTCAAGGCGTCATTGAGACTATGGGGGATAAGCTTCATCGGTCGGAGGGAAACAGCCCGTATCACACTAAGGCCCCTAAATGACCTGCTCAGTGATAAGGAGGTGGGGTGGCAAAAGACAGCCGAGGTTGCCTAGAAGCAGCCACCCTTTAAGATGCGTAATAGCTCACTGATCGGCGCCCTTGCGCTGAAGATGCACGGGGCTAACGATCTGCCGAGCTGTGGGATGTCAAAATGCAGTCGTTTAGGGGAGCGTTCCGCCTTATTAGGGAAGCAACCGCGAAAGCGGGGTCGCCGAAGCGGAAGCGAGACTGTCGGCTTGAGTAACGAAAAAATTGGTGAGATCCAATGCCCCGATAACCAAGGTTTCCTCCGCAAGTGTCGTCCACGGAGTGTGAGTCAGGTCCTAAGATCAGGCCGACAGGCGATAGTCGATGGACAACGGTCAATATTCCTGTACTACCCCTTGTTGTTCGGAGGGACGGGGAGCTAGTTAGCCAAAGAGGTTATAGTTAAGGACCAAGGACCCTGCTTTTCAGGGTAAAAAGGGTAAGAAAGGCTCGAGCCGAGGTCCGAGTAACCAAGCGCTGCAGCGCTGATATGAGCCCGTGGACTACCATTGCTTCTCCACGAGGCTCATACCATGCGCGAACTGCGCTGAATTATGTAAAACCCATGCCATACTCCCAGGAAAAGCTCGAACGACCTGCAAACAAATGGTGTACCGTAACCCCAACCACACAGGTGGGTAGGGTAGAGAATACCTAGGGCGCGAGACACTCTCTCTACGCCTCGGCAAAATAGCCCGCGTAACTTCTGGAGAAGGGTGCCCCCTCGCCAAATGGGTCCGCAGTGACCAGGCCCGGGCGACTGTTTACCAAAAACCCACGGTCTCCGCAAGTCGTAAGACCATGTATGGTGGCTGACCCCCCCGCCATGCCCAGTGGCCGGAGGGTCAAGGAAGTTGGGTGAACTTATGACAGGAAGCCGGCGACAGATCTAGCCCCGGTGACGGCGGCCGTAAACTTTCGCGGTCCCTAATGCGAATTCCTTGTCGGTAGTTTCCGACCCGCACAAGGCGTAACGATCTGGCACTGTCTCGTAGAGATCCTCGGTGAAATAAATGTCTGTGGAAATGCTGACTACCTGCACCTGGACGAAGACCCTAGGAATCTTTACTGGTTCCCTGTGATTGCTTTGGGCCTTTCCTGCGCAGCGAGGTTGAAGTCGAGAAGGCCCCCTTCCGGGGGGCCCGAGCATCCGTGAATACCATTGGAAGACTCGGATTCTGACCTTTTGTCAGACCCTCGGGCCAAGACATCTCAGGTAGACAGTTTCTATGGGGCGTAAGGCCTTCCCAAAGTAACGGAGGCGTCAAAGGGTTCCTCGGGCCAGACGGACATTGGTCATCGATTGCCAAGGCAAAGGAGGCGTGACTGCAAGACTCACCTCCGTCGGCAGATACGAAGTCGGCCTTAGTGATCTACGGTGCCGATTGAAGGCCGTCGCTCAACGATAAAATTACTCTAGGGATACATGCCTGATCTTCCCCACGCGTCCCCATCGCGGGCGGTTTTGGCACCTCGATGTCGTCTCTTCGCCACCTGACTGTAGGTGGTGTCCCGGTTGGGCTGTGTTCGCCCATTAATCGGTAACTGAGCTGGGTTTCCTAACGCGTGAGACATTTCGGTCCAATCCGTGGGGGCGTTAGACATAGAGGCCCTTTCCCTAGTAACGAGAGGACCGGGAAGGCGCACCTCGGGTGTACTCCGTTATCGTGCCGTACGGTAAACGCGGGGTAGCCAAGTGCGGAGAGTATAACTGCTGAAAAGCAAAATGTCTTAGCCCCACCCCAGCTAGTGCTCCTCTCCTCCGACTTCCCTACTAGCCTCCGGAGCACAGCCGAGACAGCGACGGTTCTCCACCCTACGTATGAGCGAAAACGAACATGAATAGGATGAAGGTAGCGGCGAGACGAGCCGTTTAAATAGGTTCATGGAAGTGCAGTGTGTTATGCAGCTGAGGCCATCCTAACGAACGAACGATTTGAAACTTGTTCCTACACGACCTGATCAAAGCGCTCAGGCACTTGCCATCTATCTTCATTGTTTCAACTCTTTGAGAAAAGAGGAAAAAACCAAAAAAGCTCTGCCCTTCCATCTCTTGGATAGATAGAGAGGAGGGCAGAGGCTTTGTGTCCCTTCCAGTCAAGAATGGGGCTTCAAATTACTATCCAATATTTCTCTCATGCCTTGCTCGTTCTGGTTTCGAATATTCTGTGTCCCTAGGCCGTAGAGGAACCACCCAATTCCATCCCGAATTTGCTGTTACCTCTCTACTGCGGGACGATACTTTAGGGAGTCCTGCGGACCAAATAGCTCGATCCGATGATAAAAAGCTTAACACCTCTTATTTGACTTTTTTCACTATGTTGAAATACAAAAGATCCAATCCAAATGCCAAGTCGTCTTATTCAAAACCTCAAATCATCACATCCCCTCTCTCCCACTTCACAGAACCTCGGAACGCCTGGTGCTTATAGAGAGAAGGGGCTTGCCCATCTTCTTAACCCAAAATGAAATGGCTGAGTAGAGGAGTTCCTTTTGGGGTTACCCCCGGGAAGAGATCCAGTGGGACGGGTGGGCCTGTAGCGCAGAGGATTAGAGCCCGTGCTAACGAACCACGGTGTCGGGTGTTCGAATCCTCCTCGCCCACACCTTCCAAAGGGGAAGGCCTTTACCGTCCCCCTGATGGTAGAAAACCATTGATCGGGATAGCGGCGTAAATGTGAACTGTTGGTATGCTCTTGCCTTTTTGTCGAAGTTAATCGTAGAACAGAATGTGATACATGAATAAAGCAATAGAAACAAGATAGGAACGTTTTACCTACTCCTAAGGGTCACAGCAAACCCTTTATTCAATTCTTATTCCTTACATTAAGACTATCAAATCTCCCGAAGTATGCTCGAACCTACGACCAGCAGTTTAACCGCGACCGCTCTAACCACTGCAGCTACGGAGAACAAGGGGATTCGCCATCCCTAAGTTTCAACTCCCCGCTCGAACCCATGACAATATGAGTCCGAAGCTTCTTTTCGTACCTCCCGGAATTTCTTCGTTGGCTCCGGCCATGCCTCCATTTCCTAGGTAGCCCAAGTGGCTCTATGTTCATTATATTCACTTCTAGCACTTCCTATCCTTTCTATCCTCCCTTTGGTCTTATTGACTTAAGAGATTCATTTATGTCTATCTCGTTTCTATATATGGAAGTCAAAAAATTCTCATCGAACATCGAGACATTGTCTATAGAAAACTCTAAAGAAAGAAAACAAGGAGACCCATGCCCTGATTTTTCAAATCTTTTCTATTATTATCTAAGTTTCTCGATGAGGAAATAATTCGTCGTTGCGGTCCGGACTCTAGTATGTGTTTCTGACCCATTCCATGGTTCCCTCTTAGATCTTCTTTCTCCCATCTTGGATTAGAAAAGGAGATATTCGCGACTCCTGGTGGTTCTTTCTGGGCAGCTCATGATCTTCTTCAATCTTCTCTATCCACCTTGCCTCTATTCTTTCTTTAGCTAAACGGGTGGAAGATCCTCCAATTTGGTTTATATCAGGGACTCAAAAACGGATCTTAATGTGACTGAATGCACGATTTCCAGGTATCTACTTTTCACGATACCTAAAAGGTGGATAGCGATTCGACCATTTCCTATAGATAAGTTTCCATTACTTTGAGAAATGGATTCGATATCAAACTTAGCCTATTGCATTAAAGAAGAAAAAACTAATAGAAAGTCGAAGACGCGAATGGTAGTGAATAGAGAGAAAGATTTCTTCTGGTTTTCTTGTTCCTGAAAAATATTCTATCTTCTCCTAGCGCCGTCTAGAATTGAGAATTTCATTTCTTTCCAATCTCGTACTCGTAATTGGAAAGTTCCGGAAGGAGAGCCATCATTTTGCAATGCAAACTACTAAAAAACTTCGACAATTTCGAAATACAGGCCAGCGTTCTTAATACAATGCAAAAAAAATTCATTAGTGGCCCCCCATTGATTAAAAGATTTAACCTTGTATTAATCCTATTGTTTGACGATAATGGCAGTTTGTTTCAGTATGTTTCAGGATACAGATTTATCCACAATTTTTTTTTTTTTTGTTCCCCCCCCCCCCAGTTAGAGTTACTTAAGCCTATTTCTTATACCATATCTCTATCCCTGGAAATATTCTCGAGCCGAAAGATGATGCAATATGCTATGTTTCATTTTCTAAATGATCATCATTAAAACGGTGTAAGCAAGTCCATAATTGATATACAATTAAATTCAGCAAATTCCTTTTTATTTAGATAGAAGAAACTTTTCTTCTATCTAAATAAAGAATTACCCGTCTATCCAAATCCAATTTTGCATCGAAATAAGTCCAATTCCAGTAGTAGATGAATAATTGCAAATTTTGTGTGTACGAGATTAGAATAACTTCAATACTGACAAATTTTTTATTTTTCCTGATCAGAACAATACATGAAAAAGAAGGAGGTACAAAATTTTTGGATTATGGTTCAAGAAGAAAAGACGAAAACTGTGGTCTGTTGATTTCAAGTATTCATTTTCACCAATCCGATACGGAGACCTGCTTCACTTTGGAATTACACACAAAAGTATTTTTCATCGAAAGAGGTCTCCCGAAGACTTTGGGCAAACGTCCGTTTGCTTGGCTTATTTGGGCCAAGAAAATAGAGTACGTTATAAATAATTAATCAGTCAGTTGATAGTAGGACGTAATTTCATCGGTCGAATGTTTTTTCTTATTGATTGTAGTCTTATAGTAGTCCTTAGATTTTGGCATTTTGGTGACCCTCGTTGTGAGGATTCATGGAATATCCCATTTTTCAGGAATAATGACTCAGGAAGCACTTATATGAGGCTAACAAACCCTTACGAAGAAAAGTCCATGAAGTCCAATATGGGCCCTCATCACCCATCAATGCATATGTGTTTCTTCGATGATCGTTACTCTCGATGGTGAAGGATGTTATTGATTGACCCATATTAGGCTATTTACACAGAGGATGGAAAAAAAAATCGCGGAAAAACGCGAACTAGTAGAACAATACTTTACCTTATTAACACGTTGGATTATTTAGCACTATGTTTACAAGAACCCTAAACGGTAAAATGCCCAGAATCTGGAGAATATCAATACCCCAAGAGCCAGCTATATATGGTATTATTTTAGAATTGAGCCGTATGCTTCCACTTGTTATGGCTTGGACTTTTATGGCGATCTCGTTGCCAGACTCCTTTTTTTTATATTTTGAGGAGAAGAATTAATATATGATCTATTTGAACTGCTACAGTATGTCGAATGATGCATAATTACTTTCGCTCGGAGAGTTTGGCTGCCGATCTCTTATTGATGGATCGATAACTGTTTAATTTCTGGATTATTTTTTCGAGAGTTATGAATTAAAATCAAACAACTTAAGTACACAGAATCCCATTTTTTGTGAGAACGAGTTGAGGAGTTGGTTTAATAGCGGAGAAGAAGCTGTAAATTGGGGCTTTCGGGCCCCATGTTACGAGCTTCTGGAATAACACTGGGATCTCGTAAGTTGATCTTACGCGTCTGACAATCAATTATTCGTTGGAAAGTCCAATGGCAAAGAAGTAAGGGTTCATTAGCACGCTATTTAGTACGATCGTTGACATGAAGGGAATCATCAAAATTATTAACGTCTGTAGAAAAATTCCGGGTGCCTTATGGAATTTAGAATCCGACGCTTTAAGAATCAAAGAATTTCCGACTGGAATGGTTTGAAATATCGATTGCTTGGTAAAAAACCTGCACCCCAATTTTGGGAATTGTCAAAACAAGAGCTTTATGCAAGAGGTGTAGCCCCACAGGTGAATTAGGAATTTATTCTGTAGGAGATGTAGTCTTTTCCCCGTAGATGAAAATTCGTCCCACCGGTTTAATTAATTTGCAATTCTTCCTCAGCTAGTCAAAAAAAAATGAATTGGTGTATCAGTACGATATTAGGTAGTTAGATATCATTAGGGAGAAGTTGAGCTTTGAAATGATATAGACGGGTACCCATGTCGAAGCTATCATTCTTTTTTCCGACTTGGAATTATTAAAAGAATTTATGCTGATATGGATTCTACCCATTTTGACCCTCTTACTGGGAATCACAATAGAAGTAGCTCGTATTGTGTGGTTAGAAGAGAAATATCCGCATCGCTACAACAACGTATTGTCCTGATATTGCTGCCCCCTGTGATGCTTCAAGCGATAGGCAGATGAACTACGCTACTTTTTAAATTGAGATCTGCCCCCGAGGGTATTATCCCTTATTTAGCATTGGCCGTCTATACGTCATATCATTTTATTAAGTTTTTTAGTTATTCCTTTGGGATATCGCTTTGTTTTAGCAGAAAAAAAATCTTAGTATTGGTGTGTGTTTTTTATGATTCCCTTTCATTATTGCTCCATTGGTCTTCTTTGGCAGGTCTTCCAAAGAATCAATATTCTTTTCAGGTGGTCTACGAGCTGCCGCTCATCTATATTATGAATCCCATAACTTTTTGTGTACAGAGCCATATCTCTACTGCGATTCGTTAAAATGTATCTTTTCCTCTGAAATTCATTGATAGGATCCCTCCTTTTCTTATTCTATATTCAGGTTAGTAGTAAACTAGATAGCTAGAATGAGCTGAAACAAACCTTCTTATTATTGTAGTAAAAGAAAAAATCTCATTTCCTATGTAACAATAAAAAAGGAAGTAACATAAGCGGTTAAGTCTGTACCCCAAGGTTGGATTTTTTTGATTAGTCCACATTCTTGAAGCGGGCAATAATAAGGGATTCCGATACAGAAGTTGTAATCAGAAGGGAATCCTCAAAGTTTATGAGGGATTAGAAAACACTAAAGTACATAAGGATTATAATGATGGATCCTAAAGCATTAGATATTTTTCCTCATACCCGGAAATCTAATAATTAACTTGAAATTTTGGAATGAGCAAGTTACTTTCTGTCTTTCTTCGGATTTCCGATATCCGATAGGTCCCATTCACTTGTTAATGAAATGGCTATCAGACGAATTAACCCTTTATTTCCTTTTTCTTAAATACCCCTCGGGGAAAGAAGAATAGAACAAAAGATAGGGAATGCAATACAAAAAAAAAGATATTTCTTTATCTTTCCGGCGTTTATCCCCATTAATTCAGAAGAATTCTTCTGAACTATGCCCAACTCTTCGTTTATAATTGTTATCACGAGTGTTTTTATTCCAAGATTAATTTCTTGCTGAACAAAGAAAAGTCACATTATTTATAAATGTGCTGATATGATTCCGAAGTCGTTTTTTTTATTCTAATGCGACAGAATTCTTTGGTCAATTTAGGCGTTGCAATCGATTTATCTTAGATAATTCTAACTACTCCCAAGAAGATAATACGAAATAAACAGTACGTTCCTTTTTCCTGATCATATGATGAGCCTTATGAAACTAAGGTTTCATGTACGTTTTGGAATAGCGTTGGGAACTGTGAGTGTTATCGGTATTTCGACTATTATATCCAAACAGTTCAGTACAGGGTATATGTTGCAGGCACAGTCAAACAGGTTTTTTTGGATTGACTTTGGCGGCAGCCATAGGTTTTCTGGTTTTTCTCATTTCGTCTTTGGCGGAATTTGAAAGATACCCTTGATTTCCAGAAGCGGAGAAGAATTAGTAAGCAGGTTATCAAACCGAATATTGCTTTCTGGTATCAATCTGTTTATTTTAGCTTGTTTCTTACCTCATTTATTAGTTTTCCGCTTTATTTTACAGTTCTCATACTTAGCGGGTTGGAATTGTCTATTCCCTATATCCTTTTTTGGATTTTTCCAATGATAAAATGGTTGGAATTTTTATAAATGACAATGGTATCTTTATTACTAGCTAAAGCTTATTTAATTTCTCTGCATTTCTATCACACGAGGGACTTACCCAGGATGATAATTGTCAGTTTATTAAATCTTGGATGGAAATTTCTTTTTACCTATTTCTGGAATCTCTTTGTGAACAACTTCTTCCCAACTTTTTTCACTATAAAATAGATAATCAATCACATTAAGAATATTTTCAACACAAAGTCCTCTCAAACAGAGAAAGTAACATACCATTTTTCATAGATATTTCGAATATGTTCCCTATGGTACGGGTTCATGAGTTATGGTCAACAAACATACGCGCAGCAGGTACATGTTCAAGTTTCATAATTACCTTATCA	*	NM:i:4136	ms:i:39405	AS:i:38850	nn:i:0	tp:A:P	cm:i:801	s1:i:7597	s2:i:4925	de:f:0.1092	rl:i:0
m54269_180730_070446/68682638/0_23753	16	c14r	78386	60	12M1I4M1I11M2D12M1D8M1D8M1D12M1I11M1I15M1D12M1I20M1D12M1D6M1I15M5I3M1D15M1I7M1I3M2D10M1D35M1I11M1I9M1D10M2D2M1D11M1D13M13I5M1I10M1D3M1D2M1D9M1D9M5I6M1D13M1D4M3I23M1D5M1D6M1D6M1D16M1D28M1D15M2D31M1I16M1I17M1D28M1I25M1D10M1I4M2D10M1D12M1D45M1D4M1D2M1D32M2D2M1D35M1I10M1D4M1I7M1I24M1I13M1I2M1D8M3D14M1I62M1I7M2D15M1D29M1D6M1D21M1I20M1D9M1D19M1D3M1D17M2D9M1D14M1D9M2D24M1D6M1D30M1D7M1D29M1D20M1I8M1D33M2D10M1I12M2D4M1D29M1I14M1D43M1D20M1D20M1D6M1I19M1I27M2D6M1D13M1D9M1D23M1D5M1I13M2D7M1D23M3D9M1D31M2I15M1D14M1D49M1I3M1I10M1D2M1D14M1D8M2D9M1I3M1D11M1I32M1I2M2I8M2I7M1D16M1D2M1D6M1I22M1D6M1I28M1D25M1D1M1D4M1D10M1D20M2D36M1D5M1D20M1I3M1I9M3I2M4I15M1D35M1D21M1D32M1I27M1I8M1D10M2D4M1I43M1D20M1D3M3D21M1I12M2D3M1D12M1D9M1I9M1D5M18I13M1I23M3I12M1D16M1D35M1D35M2I30M1D2M1D3M1D41M1I7M1I7M1I13M1I9M1D55M1D10M1I5M1D26M1D3M1I14M1I8M2I7M1D2M2D3M1D7M1D22M1D2M1D2M1D3M2D25M1D6M1I47M1D9M1D14M1D10M1D4M2I22M1D29M1D7M1D49M1D17M1D27M1D3M1D23M1D11M1I5M1D6M1D5M1D3M1D26M1D11M1D18M1I4M1D47M1D11M1D19M1I16M1D5M1D4M1D22M1I8M1I24M1D10M1D21M1D4M1I4M1D19M2D2M1D2M1D34M1D18M1D9M1D2M1D9M1D5M1I72M1I33M1D24M1D12M1I27M1I16M1D2M1D12M1D12M1D7M1D15M1I2M1I42M1D8M1D7M1D3M1D3M1D10M1D13M1I14M1D70M1D6M2I43M1D2M1I21M1D2M1D3M1D7M1I3M1I13M1D14M1I27M1D3M3D27M1D59M1D13M1D18M1D18M1D7M1I30M2D4M1D22M1D44M1D6M1D5M1I6M1I15M1D5M1D22M1I7M1D42M1D4M1I6M1D38M1I20M1D7M1I2M2I11M1D1M1D70M1D6M1I20M1D23M1D26M1D3M1D1M1D18M1D7M1D2M1D2M1I5M1D3M3D9M1I5M1I9M1I6M1D34M2D14M1D30M1I18M1I2M1D3M2I7M1D14M1I5M1I13M3D8M1D15M3I22M1I8M1D10M1D2M1D6M1D3M1D6M1I7M1I2M1I6M1D7M1I2M1I14M1D3M1I4M1D8M1D3M1D25M1I9M1D1M1D8M1D12M1D29M1D11M2I6M1D31M1D5M1D3M1D9M2D5M1I13M1D9M1D22M1D16M1I15M1D17M2D56M1D14M1I10M2D9M1D12M1D6M1D12M1D14M1D25M1I8M1I13M1I43M1D33M1D38M1I26M1D13M1D20M5I34M2D3M1D13M1D17M1D7M1D12M1D2M1I5M1I48M1D10M3I28M3I1M1I14M2D10M1D20M1D13M1I20M1I8M1I24M2D7M1I7M1D15M1I3M2D20M1D15M1I42M1I3M1D12M1D22M1D9M1D20M1D14M1D12M1D9M1I2M1I3M1I11M1I16M1D19M2I1M1D10M1D22M1D4M1D4M1D18M1D10M1D5M2I19M1I5M1I13M1D14M1D13M1D14M1D2M1D15M1I68M1I19M1I8M1D12M1D19M1D4M1D7M1I6M1I9M1D4M2D20M2D7M1D25M1D4M1D5M1D50M1I3M1I3M1I43M1D9M1I2M1D10M3D39M1I13M1I9M1I2M1I18M1D4M1D5M1D26M2D49M1I18M1I9M2I22M1D43M1D1M1D34M1D4M1D6M1D6M1D12M1D15M1D5M1D7M1D17M3I14M1D1M1D6M1I17M1D9M1D8M1D10M1D13M2D6M1D32M1D9M1I5M1D7M1D24M1D9M1I6M1I21M1I20M1D3M1D24M1I3M1D6M1I69M1D6M2D10M1I12M2D6M1I22M1D4M3I6M1D5M1D8M1D9M1D16M1I36M1I21M1I7M1D4M1I10M2I2M1D50M1D13M1D6M1D3M1D6M1I4M1D11M2I23M1D14M1D6M1D3M1D22M1D9M1D6M1I28M1I15M1D11M1I10M1I17M1D14M1I5M1I10M1D4M2I6M2I10M1D16M2I8M1D16M1D21M1D12M1I19M2D11M1I4M1I19M1D3M1D3M1D2M1D20M1I19M1D2M1D9M1D32M1D15M1D5M1D5M1D11M1D6M1D6M1D11M1D26M1D2M1D34M1D8M1I41M1I22M1I24M1D12M1I10M1I25M2I6M1I21M1D9M1D17M2D10M1I10M1I49M1D40M2D2M1I25M1I8M1I42M1D2M1D5M1D2M1D5M1D20M1I19M1I22M1I15M1I22M3I27M1D17M1D60M1D3M1I9M2I2M1I8M1D7M1D5M1D3M1D1M1D13M1I15M1D3M1D11M1I19M1I40M2D85M1D4M2D27M1D4M2I14M1D5M1I6M2D34M1D5M1D20M2D13M1I6M2I10M1D23M1D20M1D53M1I15M1D5M1I10M1I2M1D4M1D1M1D14M1I15M5I6M1D6M1I10M4D17M1D4M1I7M1D20M2D12M1D3M2I7M1I8M3I14M1D12M1D4M1I12M4I6M1D7M1D15M1D2M1D5M1D3M1I49M1D3M1D12M1D6M1D6M1D8M2I19M1D3M1I15M1D35M1D41M1D5M1D2M1I8M1D6M1D12M1D7M1D6M1D7M1I2M1I9M1D3M2D7M1I23M1D25M1D10M1D4M1I33M1D13M1D7M1D7M1I16M1D13M1D22M1D2M1D13M1D12M1D15M1I8M1D8M1D15M1D35M1I8M1I20M1D42M2I4M1D10M1I5M1D10M1D7M2D13M1D5M1D1M1D8M2D3M1D3M1D4M1D13M1D4M1I22M1I5M1D5M1D5M1D5M1D8M1D8M1D6M2I1M12I4M1D2M1D30M2D6M1I3M1D12M1D7M1D31M1D7M1D25M1I7M1D11M1D6M1D18M2I2M1I11M1D17M2D6M3I2M1I8M1I8M1I5M1I6M2I8M1I44M1I14M1D5M1D8M1I14M2D2M2D4M1D2M1I17M1D3M2D1M1D12M1I12M1D3M1D8M3I15M1D4M1D3M1I5M1D18M2D3M2D14M1D54M1D2M1D7M1I32M2D2M1D22M1D13M1D2M1D14M1I4M1D7M1I9M1D6M1D10M1D2M1D5M1D7M1I3M1I6M2I44M1D9M3D22M1I6M1D9M1D11M1D9M1D10M1I12M1D15M2D19M1D12M1I6M1I30M1I37M1D5M1D33M1D11M1I2M1D14M1D7M1D1M1D21M1D5M1D7M1D12M1D23M1D3M1I20M1I7M1I4M1I2M1D42M2I10M1D4M1D19M1I47M1D32M1D25M1D6M1I2M1D8M1I9M17I6M1D2M1D6M7I9M1D44M1I13M1D16M2D29M2D14M2I10M1D5M1D33M1D11M2D25M4I13M1I10M1I15M1D10M1D21M1I66M1I9M1I22M1I4M1I7M1D34M1I5M1D25M1I19M1D4M1D5M1D20M1D7M1D8M1D20M2D14M1D18M1I15M3D9M13I17M1D7M1D13M1D7M11I3M1I21M2D61M1D6M1I31M1D8M1D7M1D26M1D9M1D6M1I14M1I2M1I5M1D31M1D31M1I39M1I3M1I1M2D5M1I6M1I8M1D3M1I31M1I4M1I5M1D6M1I6M1I12M1I11M1D19M1D14M1D7M2D4M1D16M1D2M1I5M1I5M1I13M1D22M1D5M1D4M1D30M1D3M1D18M1I4M1I24M2I5M1D6M1I7M1D14M1D1M2D10M1D10M1D9M1I5M1I2M1I17M3I3M1I10M1D3M5I5M1I18M1I1M1I16M1I2M1I13M1D5M1D5M1I11M1D9M1I9M1I10M2D3M1D5M1I56M2D6M1I8M1D58M1I4M1I13M1D8M1I6M1D29M1I5M2D2M1D10M1D44M2I3M1I13M1I10M1I8M3I12M1D15M1D18M1I11M1D10M1I13M1D12M1D6M1I18M1I7M1I11M1D4M1D17M1I3M1D17M2D5M1D3M1D14M1I22M1I23M1I7M1I19M2I13M1I33M1D10M1I14M1D1M1D24M1D3M1I25M1I9M1D3M1I4M1D14M1D25M1D24M1D21M1D3M1I7M1I6M1D4M1I5M1I15M1D4M1D24M1D18M1D16M1I21M1I3M1D10M1D3M1D7M1D4M1D47M1D3M1D3M1D27M1D13M1D4M1D35M1I19M1D76M1D26M1I3M1D17M1D2M1I4M1D49M1I3M1I35M1D35M1I29M1I4M1D2M1D9M1D52M1D18M1I6M1D28M2I7M1D50M1I13M1D3M1D12M4I10M1I68M1I16M2I1M1I25M1D20M1I8M1I19M2D6M2D16M1D17M2I19M1I5M1D12M1D8M1D10M1D6M1I15M2I14M1I10M2D3M1I7M1I11M1D11M2D23M1I4M1D3M4I62M1D9M1I4M1I3M1I9M1I24M1D2M1D4M1D13M1D5M1D8M1D19M1I9M1I19M1D16M1D9M1I14M1D3M1D8M1D31M1I6M1D6M1I22M1D1M1D28M2D18M1D6M2I5M1D16M1I6M1I37M1D4M1D21M1D10M1D4M1D19M1D32M1D17M1D39M1I18M2D3M1D3M1D3M1D4M2I17M1D1M1D2M1D2M1D5M1D8M1D10M1D16M1D5M2D5M1I5M1D14M2I3M12I7M1D27M1D10M1D13M2D49M1D23M1I16M1D20M1D7M1D22M1I15M1D4M1D10M4I12M1D2M1D6M1D21M1D19M1D21M1D4M1D14M1D34M1I18M1D15M1D13M1D9M1I3M1I11M1I3M1D2M1D42M1D14M1D10M1I6M2D5M1I15M2D11M1D9M1D8M1D1M2D16M1I12M1I10M1I10M1I15M1D16M1D4M2D5M1I4M1D13M1I12M2I16M1I7M1D9M1D9M2I7M2I24M2I1M1I16M1I6M1D35M1I5M1D28M1I21M1D3M1D5M2I11M1D3M1I2M1D6M1D62M1D18M1I25M1I6M1D58M7I26M1D5M1I12M1I4M1I7M2I32M1I15M1D13M1D2M1D3M1D21M1I6M2D2M2D8M1D10M1I3M1I3M2I27M1D9M1I12M1D31M2I16M2D3M1D11M2D7M2D16M2I10M1D15M1I7M4I6M1D9M1I18M1D29M1I9M1I13M1I3M1D28M1D11M1D4M1D15M3I11M1I24M1D20M2D26M1D3M1D8M1D8M1I8M1I2M2I35M1D19M1D49M1D8M1D13M1I1M2D6M1I4M1D6M1I8M1D16M1D3M2I20M4I28M1D1M1D28M1D2M1D10M1D8M1D3M1D2M1D11M1D35M1D16M1D7M2I12M1I12M2I2M1D7M2D15M1I19M1I6M1I12M1I10M1D4M1I9M3I33M4I14M1D10M2I12M1D6M1D7M1D5M1D12M1D6M1I38M1D24M1D8M1I17M1D28M2I35M1I16M3I33M1D17M1D24M1I2M1I7M4I3M4I13M2I11M1D42M1D20M1I10M2D7M1D6M2I5M1I12M1D18M1D6M1I11M1D4M4I26M1D9M3I6M1D35M1D22M1D2M1D27M1D17M1I11M1I11M2I6M3I6M1I16M1D11M1I6M1D14M2I10M2I11M1D17M1I8M14I2M1D7M1D49M2I11M1D10M1D29M1I5M1D4M2D5M1D24M1D8M1D8M1D9M1I15M1I25M1I1M1I3M1D5M1I4M1D16M1D3M1I4M2D5M1I21M1D7M1D6M1D7M2I24M1I20M1I11M1I5M1D6M1I5M1D24M3I3M1I27M1D7M1D1M1D2M1I11M1D3M1D3M1D2M1D10M2D15M1D2M2I34M3I21M1I13M1D3M1D9M1D3M2I5M1D4M10I8M1D34M1D6M1D4M1D28M1I10M2I14M1D7M1I2M2I25M1D4M1D7M3D2M1D33M2D13M1D2M2D7M1D19M1D8M1I10M1D18M2D7M1I7M1D3M1D10M2I6M1I8M2D6M1I8M1D31M1I59M1I3M1I15M2I6M1D5M1D23M1D9M1D30M2D18M2D7M1I10M2I2M2I29M1D12M2I31M1I15M1I9M2I9M1D5M1I18M2D8M1D9M2D25M1D5M1D12M1D3M1D19M2D8M1I19M2D43M9I1M2I6M1D15M1I5M1D2M1D7M1I8M1D11M1D5M1D7M1D14M1D30M1I4M2I8M1I11M1D4M1I4M1I11M1D22M1D3M1I9M1D14M1I24M1D11M1D27M1I4M1D12M1I2M1I5M2D11M1I6M1D13M1I10M3D9M1D15M1I17M1I10M1D16M1D9M1D9M1D6M1D11M1D26M1D20M1D1M2D5M1I7M1D13M1I12M1I3M1D4M2D25M1D6M2D6M1D4M1D41M1D2M1I3M1D4M1D16M1D10M1D3M1D11M1D20M1I12M1I44M2D5M1D14M2D1M1D4M1D1M1D17M1D23M1I24M1D25M1I2M1D28M1D49M1I54M1D5M2I24M1D6M1I3M1D7M1D5M1D4M1I4M1I19M2D3M1D5M1I11M1I43M1D12M1D51M1D2M1D6M1D8M1I3M1I7M2D32M1I8M2I7M1D26M1I26M1D6M1D4M1I29M1D15M1I23M2I2M1D10M1I7M2I12M1D4M1D18M1D17M1D3M1D77M1I13M1D3M1I17M1D4M1D19M1D6M1D4M1D12M1I13M3I4M1D12M2I13M2I9M1I10M1D16M2D2M1D2M1D35M1I8M1D19M1D11M4I20M1D13M1I14M9I1M1I3M1D30M1D23M1D13M1D14M2D24M1D10M1I6M2I7M2D11M2D4M1I12M1D21M1D12M1D8M1I11M1D6M3D7M1D11M1D17M1D28M2D12M1D34M6I9M1I16M1I11M3I4M1D13M1D6M1D48M1D5M1D17M1D8M1D2M1D8M1D9M1I9M1D23M2I7M1I2M1I9M1D17M1D8M1D8M2D9M2D3M1I7M1D8M2I9M2D8M1D20M11I9M2D11M1D31M1I17M1D8M1D23M1D8M1D22M1D22M1D5M2D11M1D21M1D7M1I5M1I5M1D6M1I5M1D30M3I5M1I19M1D5M1D7M1D9M1I5M1D7M1I5M1D11M2D4M1I15M1D10M1D46M1D13M1I16M1I29M1D47M1D6M1D15M1I7M1D7M1I8M1I12M1D18M1D2M1D10M1I17M1D15M1D1M1D16M24S	*	0	0	TTTAATTTCCTTCTTTTGTATTTTACTCTTTGACTCGCGGTAAGGATTCAATTCAATAAAATTTCGCGGTGCGAATATTTATCTATTTCCTGGCTTATTGTTAAGTCATAAACCTTATCAAATAAGTCAATTTTTTGGTTTGTCCGCCTATCCCACCCAATGAATTTTTGTATGGGATTCTTTTCAAGGAAAATCTCTACAGTCATAGGTCTGTGTTTCCCACTGCTTCTCCTTTAATGGTTCGTGTTTGAATCTCGGCAATGGAGGTCCAAAAAATCTTCCGAGTCAATTCTCAGTTCCCTCGAACCGCCCCCCTAACTCCGGGAAGCTCTTGTATCCTTGAAATTGTATTTCGGGTTTTGTTTAAGCAAATTACGATTCGATTAATTCTCTGTGATTTTTATTATATGATGATTAGCCATTGCTTTTATGATGTAATTCTAGACCATACCTATTGGAATCCTATATCTTCTTATTTCTCTTCTCTTTCTATCATCCGTACTTTTATCTATATCTACCTGTAGTTTTGCTTAAACAACTTAGAAGCCTATTTTTTTTAGAAAAAAAATTGCAGTTGCTTACAAGTATATGATAGATTTACTCATGATGATAGAGGGTATATTCATATATGACTGTTTCTTGTTAGGATCTCGACAATACGAAGCAATAGGGTGGGTATTAGTTCATTTCATATTACATAGTAGGGTGCATTCTATTTTTTTTTATCCCTTTTTGAACCCTAAAAAAAAACTAACGAGTCACCACACTAAGCTAGCAAATTTTATTTAAAAGATTTCTCAATTTTCATTAAAATCGTATCGAAGAGGGTAGAATGTATTATTTTCAGGCGATTTTAGGGAAAAATAGGCTCTTGTCATGTTTTATTCTATTACGGAACAGAATGGGAAGACAAGGGTTGTAGTCTTCGTCTACGATATCCAAATTTTAACTCATAATACTCCAAGATAGTCGCATTGGATAGCCGCAATACTTCAATTTATGCGCGAATTGTTGGAGGGGAGTCTACCTTGTTTGATGCTTCGCACGCGCAATTTCTTTCCGCGAGACGCCTGCAATTTTTATTTTACTCCTTATATCTTGTTTTTTAGTTAATTACTGGCTTTTTCATTGCCTTTCGGAATGAAACTCTATTTTTAATGGCAAGCTATATATTCTGCAAGAATGTTGGTGGTCTATCCGGTTCTTTCCACTTTTTGATCCCAATATTAAGTCTCTGGTGTACAGAATTCTTCTTTTGGCTAGATCTTTCTCATTCTCGAGTGCTCCTTTGTTCTTTAATAAATTGGGGGAATCCAATATGATTATGACGTGGAGTGTATCGATTTCTTTTTGAATTTCTATAGTGTAATTACTTCGGAACTTAGCCTGAGTCCATTTTGTTATATGTGTTAATTAATTCGAAACTTGAGGTCTGCTTCTAATTGTCTATTCGAGCCTTTTCCAGTCTTTTGTATAAGTTCTTGAACAATTCCGTATTTTTTTAGCTTCTGTAGGACCTTCAGAATATTTGTGGTGTGCGAACCAAAAGGAATGGTGTTGCGTTGTCCAAGTCTGAAAACAAGTGGATTTATGTTTTGGGTCCCATATTTTTCTTTCTATTTTTTTTACGGGAATAAAATATTAGATGGATCTAAAGATTATTTCGAGGTCTTTACTAATATTTTAGTACAATGTATATGACACATGGTTTTTTTAGGAGAACTACCGTCTCGAGCCCGAGGGTATGAATTAATTCATAATAGTACTCCTACTGGAGGCGTCGGCTTCTTAGTGAGAATAAATGTGCTTTGCGAATCCCTTATAATGAGTAGCATGTGCTGCGCCGAATTAAACCAAACTTAAGAGGGGATAAGATGTCGATAAGGCATGAGGGTCAATATCTACAGTTCTTCGTAGAACGCCAACGAATCTTATCCAACTCTTTGTACTTTGAAAACGGACATGTGGATGCGTTTTGGCTTTGAAAACCCGTGCGAACCTTAAAGTAGACGGGAATTTTCCGGTTGGGACTTTTCTGCGAGTTTCCTTAGACCACTCTTATTATTCTTTACCTAGGGGTATACTTTACCAGTTGAAACGTGTCATAAATAAGGTTATTCCCCGCCTTAACTATTTCTTTTTTTTTTTTTTTATTTGAATCTTCTATTCTGTTCAGGTTAACGACGAGATTTAGTATCCTTTCTTGCACTTTCATAACTGTGAAATGCCGAGTTGGTACAATCCCAATTTGCGACTTACCATAGGGAGTGGTTATGAATGGTATATGTTCCTTCCATTATGGAATCGCGATGTATGGGGGGGGGGGGGGGGGGGGCCAACCATTGCGGGGTAGAAGGCTAGATGCACTGGAGAACCACGGTACTATGTTTCTTTCTCCTCCTCATATTGCCCTTTTCTATTTTTGCCAATAAATGAGAGCTACAAAAGGATTCGTTTTTTTTCGTGTCACAACGCTGATTCCTCCTTGTTTGCCATTTTAAAGGTGCATCGCAGTCAAATATCGCGATCGAAGTATGGAGGTAAGAATACAATAGAACTAATGATGGAATGGCAAAAAGAAGAAAATCCTTAGCTGGATAAGGGGCGGATTAAGACAAGTGGATCAAGGCAGGGGATTGTGAATCACCATGCGCTGGGTTAAATCCCGTCGTTCGCCAATCCCATTTTGCCAAATTCCAAAAATGGCAATTTTTGACATATTCTTTAGTATGTATTACGGCGACGAAGAATAAAACATACATATTTTCCTTTTCCTCGTTCTTTTTCCAGCGCAGGGATAACCACAAGGGGTTGTGGGTTGTTTTCGACCAATGGGGGCTTTCCTTCACCGCCAAATGGGGGTGGCCACCGGGTTATAATGCTACCCCTCTTACTACGGGGCGTTACCTAGCCAACACTTAGACCCGGCTCTCCAAAACTTTTTGGTTCACCCCAACATTACCCACTTGTCAGACTGTTGCTAAGCAGTTTGGGTAACCAAACGGCCTCCCCAGATGGTAATCTTAAAGTGGCGATTACCTTCCTTTGCAATCAGTGTGCTACAGAACCATGCTGTCTAGCAAGAGCCACCCTTCCCAGTGTGATTTCTCTGTTAGTATGGCCGTGCTAAGGGCATACAGGTTGAAAGTGATTCGTCTTTTCTCTCAAAAAACCCCTTCCCAAACTGTACACGCTTATCCAAAAGATCGGCTTTCTAGATGTATATGGACGATCTCTAGACAGTGGATTTATTGAATCGTATGATAAAGTACCACCATGAGTGAGATATATAGGAAAGGAATCCAAATAGCCGAATCGTCATGGTATGATCTTCTACATCTAGAGTCTCGCGTTCCGTCATTAGGATTGTCTCATGTAGCATTCAGATCGAATGACTCGATGAAATACGTCGAAACTTCTACAATTATGGGTACTAGGAGACACCCTAGTTTACACCGGGGGGTAGTAATTACCACTGCTTAGCTTTCAATTCGCCTCTGACCATCAAATTAAATGTGAATAAACCCGTCCTCCTCTATTGGAAACAAGGGGCGCTAGGGTTCTGTGCGTGCTTCAAACATTTTGTCTTATCCCATATGACCATAGCTCTCGAGTCAATAAATTTTCTATGAGGAATATGAACTCAAGCATTGCTGCCGTTATCAACAGTTTCTGTTGAGGTCTAATCCCCGTAGAGGTAGTCAAATTGGATCAGTGATCGATTTCTAGGTTCGTCGTAACATAATGGTACTCCAAGGACGGAATCAATAGTTCAAAACCGCACTCAAAGTAGGGCATTTCCCATTGATATAGGAACTTTTTTACCAGAAACAATAGTATCTCCAATTATAGCCCCTCTGGATGTAAAAAAGAGATCCCTTCTCACCATCCCATTAGTGTATGAGACAAAGTAACGCATTGCGATTAGGGGCGTTTTATGTTACGATTTCGGACCAGATATGTCTTTGGATTCCGTCGAAAAATCGATTTTACGGTATAGGCGCTTCGACCCCCTCTATGCCTTGCGGTAATAATTCTCTGGAATTACGACCTTTCCCACAACGGTGCCGTCCATGGATCAAATTATTTCGTGGATGGATTTCACTTGCTATCTATGGTTCCCTTGGTGTGCTCGGGATAGGTGTTTGTATAAAATGTTTCGCAGTATTATTAAGTATTATCTTAGTTTTTTCTCTATCTAGAAGTGGATCGAATAACCAGGTTGAAGGGTAATGATCATACGTCTGTAATGATTGTAGTCCTCGGAATAGGGGCCCATTCTTCTACATTTCGGGTAGTCGATGGCTATTCACAAGCTACTCCCTAACACCAAAGACGAGTTCGACCAATTGCTTTATTTCTGCTTACGTGAATCGGATTCGACATTAAACGTATATTGATTCTTTCCCAATAAAACGAAGACTTTGTTCTGTAATAATGCCGTATATTTGATTCCTCATATATCGACTTTCCCTCCTATGCTCTGAGTTCCAGTATCGATAAGAATTAGAGTTCTTATGGTTCTTAGGTATGCGTATGAATATACCATACCAATCGTTATGTAGGGATGATGGATGGATTCAATGGATAGAGAGACAGTTCCATAATTATGGAACGTTCCGGATGCGTGCACCGCAAGGAATGACGCAAATTTCCCCAATTTATGAGTTGGGGCGCTTAACCATTCAGCCATGGATGCTTAAAAGGGATCCGTACATAGTAAATACCAATTTTCATATAGAAAGACATATCATAGGAAAAATGAAATCGAAAACTATCGGAGAGATGGAAATATTCGGAGATGGACTATTGAAAACACCTATGATCCTCGATTGAAAGAGAGATTTGGGAGAGGGATCCAGAATCCTAATCTCTCGCTATTGGAATGGACCATTCGATGATCTGACTTCATAGTGGATTCATTTTCTTTAGCCACAAGAATGACCTTGGTATGCAAAGATTGAACACCGGCTCAGTTTACTTATGATACCTAGTTTGACAGTGTACAAGGATTAATGAAGTATGGTTTAATAGATCCTCTTTGCCAGAAAGACTATATTCCTTGCCCTCATCCTTATTCCCAAACTTCGTATGGGGCTAATCGTTTCATTACATCTCAGGAAAGCGTTTTTCGTTCCGCTAGCCCTATGGGTATTTTAGTGATAGGTTCTTAGGAACGGGACGATCTATATTTGGTCAAATACTAATGAAAGATTCCTATGCCTTTCATTAATGTACGAGGGCTTCTTATTCCACAAGAACAGAACGAAAGCACCTTTCATTCTTTCATGATACTGGGGGTTTACTTGGAAAGACAATGTTCATACTAAGGATTCGGGTCATAACCACGAGTTAAGTGCACTAGATCTTGTAGCACTTGAGCACCGAGGGCCCTATGAATAGGAAATATAGAATTTTTGGTCGGGACAATCGAATGAATCATTGACGGAAAAGGAGCAAAGAATGACAAAAGACGCGATTAACTAGTCTTCAATCTTGGGGTTTCCTCGGTTTATGTTTTTCTTATTCGGGATCTTGCTTTTCTGGTTTTCATCTCGCAACTCGCGATTTTCGCGAGGGGGGAGAACCAAATCCAAGTTGGTGAAGATCATGATTGGCGGCATAGTAGTGATACCTTTGCAATTGCGGTCGAATCATCCGATCTTTACTATTTTGCCTCAAAGAAAGAATAAAACCCACGGTCGAAGCCCTTTATGATAAGCTTCCTGGATATGGAAGGAAGTTTCTCTTTCACGGGATGGGGATTTACGGTTTGATCGATTACTGATCGCTACTATGGGCGTGCGCTCAAAGGTACAAACAGGGATATTGCAAACAAAAAGGGGAATGTCGTAGTCAACTTTTTCCTGTCGCGTAAAAAAAGCTTTACGGCGCGAGAATAGAGGTTGGGATAACATATCTCTTCTGAGCAACCTCTTTGGATTCTTAAGACCCACCCTTGCAGTAGGATACAGTCTGCTTGGGGTTCTTTATTCATATAGCTCCGTCGAGGATTTGTAGGATCGTTCAGGCATATTTAGTTATTTTGGCTTTTACTGTCTCTTTTCTCAGGGAATGGGAAGGGAACCAGCAGCTAGGAGGGAGGAGCGACAGGCGGCAGATCTCCGGAATATTATACGGGGAATGCTCATGATAATGCGCATTTCCGTATTATGCCTTGAAGAGGCTCGACCTCACGCTCTTTAGCACGAGTTTTGAGTATGCGTGGATATCCCATTTAACCATCAAGGGAATACTTGAAAGTGAATATATTCCGAGAATAGAGATCTATCTAAGTGATATCTTGAAATGATCGTATTCCATGAATTATGATATATATCTAATGTGATATATGGAATATATGACAAAGGTGGAGTCTTGGAGTATTTCGATCGACTCGGTCATATAGGCCTGAGTTCAGACATAAATAGATTCGATTGCATTATACGTAGGACACTTAATGTATCAAAAATCAAAAAAGATGACAACAATTTCTCGATTCAAGAGACCCAACGGGTGAATATGGTACCCAAATAAGGAAGGAAGATAGTCAACAGCAGGTCTGATCACACCTATTCCTAATACTAAATAGAATGTAAGGGACCGTGGGGGATTTATATGTAAACAGAGTATCCTATTTCCATAGGCTCGATGACACCTGTCAATAATAAGATGCACGGTCTGGGCCGGTATGGAATGAAAATATAATCTGAATGATCGAGTCGATTTCCATGATCTATTAAGTTCATTACCCTAGCCGCATCCCATTTGGGCGGAACAGATCTACTAATTCTTATTCCAGTTAGTAAGAGGGATCTTGAACTAAGAAATAGACCTAGCAGCCTAAAAGAGGGGATCCGGAAGCAATTGCAAAAGAATGGGGTTCATTGATATTCGGGTATAGGAGATGCTATCACACATACAGTAATACTCAATTCAGGAATTGTTTGATCTAAAGGGGGATCTTCTATAATTCGACATAAGGGTTATTCTTGGTTTCGCCAGTCATTAATAACTGACTTTTTTAGTACTAGTAGATAGAAAGACTAACGCTCGTTAGGATCTATTGAAAACCAAGAACTATAGGCTGCTTGCCTCAACACCGAATAGATAGGTTTTCCGAAGAACTGCTATGGAGGAAGGCCTCCTAGGGATAAGAGACATAGGCTAAAGAGGAGAGCAAAAAAGATCTTTCGTGTATAATCTGGCATATCTCGAATGGTTATCAAGTTCCGGTACGTATACCAAATTAATACAATGCAAGCAAAAGTCCAGATTCATGGAGATATAGAAAAGCAATAAAGTTATTCATGCTTGCAGATCCATCATTTGAGTCTCCAACAATATTTCCAATAATTACATATCCGATTTGACCTAGGACGAATGAAAGCATGACGTTTCATGCTTTTGAGTTAATAGCAAGGAGATTCCACAAATCAATTTGGTAAAAGAGTAGGATTTCAGAAGAAGTGCCATTCGTTTGAGGAAGAAAGAAAAGGAAATATCGAGAATTAGCGTGGCTGCAGGCTGAAGCAGCAACTTTCGAAAGGAACGAAAGGAAAAGCAACGGGATGGAGTGGGGGAGTCAGAGTCGGAAAGAGGATTCCTCGATTCTTTCTCTCTGCAAAACCGGGCTGAGACTTCTCTCGCAACGGACCTAAGTGATTGAAAAGAAAGAAGAACTTGTCTTCTTCTTTTTTGATTACATCCTGCGATGTATAAGACCGAATACATTCTTTTCGAAACGATTTCCGAAAAAGAACTACTAATCATTAACTTTGTCGCGGAATCCTTCACAGTGGTTGTGAAATGACTGACTTTTTTCAATCCTTTCGACTTGTTTACGTAGGCGGCAAGGTCAGAAAGGTGAGAAAAATAGAAAACCATCTGATTGATTCGTTACCAATAAAGCCATGAATGATCATCTTAGGGTATTATTTTGTCAACGGATGATATATTACAATCGTTAGTCTCTGAAGGATGAGACAAATATGTAGCCATCGTACGTAGATAATTCAAGCATGTTACTCTGAGTCCGATTATTTGTAGGAAACTACCCGTATAAACGAGTTCAAAATGGACTGTTTATCTAAAAGAGCTTCGTTGTTCCTGACCTGCTTCACCTTAATGTTATTGAAAAAAAGATCACATAAACTTTGGTAAAGGTCTGTCTGGTCGGAGTGGGGAGAGCATGTCTCTCGCATATCTATGGAGTTTTGCAAAACCAAAACACCCAGAGATAGGATATAGAGGTAGGAATTTGTCGAACGAACAACAATCCTTCGGTAGGCGTCAGGAGTCCATTGATTGAAAAGGGGCTGGGGAAAGCTTGACCCAAGTCCTACCAGTGATGGATTATACGCGCAATTGAAATTCAGGGGGAGAGTTATTACATTTGTGTATTGATAAGACGGTCACAATGCTTGAAGCTCGATCTCCCCCAGAGGAAAACATATAGCCCAAGAGAAAACATGAAACAGAATAGAAGAGCTTGCCCCACCCATGAGTAATATTTCATAGTCGCCTCAGTAGACAGTAGATCTCTCTTTATTATCCAGACAATAGGTAGGAACCTACAACGGAAACCATTTAGGAGCTACAAAGATAGTTATTAAATCGTTAGCACCAATAAAACTTCCCATGAGTAGCTGTTAATACGAATAAACAGAAACTAGGTTATAGCCCCTTTATGTACATTCAATGTACCTCTACGGATAGAGGAAATACATAAAGTTGAACATAATAAAAAAATACGAAATTGAAAGATTTCGTTGAATTGTGCGTTTGGAAAAGCCCGAAAAGCTAATTATAGGTTATTCTCTCCATCGGAACAATGGGGCCGTTATGCTTATACTTAAACTTGTGAAGAAAGAGATGAATAGAACAAGGCTACTTTTGATCAGAGGTTTAAATCGATCATCAAAGAGAATTAGGCCAAAAAATTAGGATACATTCTGGGGAAAATGAAACTTCCCTGGAAGAGAAGCAAATGACACGTTCATAAAAATTCTCGGAGAATCGAGAATGAAGTTTTCATTCTTAACATGGCAAGTCATGAATTAGGAACTGCATCCAATCTCCGAAAGCCGAGTGTTTCGATTTTTGGAATGGGAATTTAAACGGAATCCCCATGATAGGAATCAAATTACTCCATGCTATTTCCAAAAGATTCCTCTTTCTATTCTAAGCAAGCCCCCGAGAGGGTAGTTGATCCTGATTTTCTGTTTTTTATCTTTATTTCCTTTTTGTTTGTTTCGAGAAGATATCGTCCGATTCTCCTCTAGTGATGCTTTTCGCATCGAGCTGTATGGATCAATGTGGCTACATACCTACGCTTCTGTTCATGGATAACGAAAAATGTGCAGAGGCTCATTGCCTCTGCCATTCCTATGAGGCGCTTCCCCCCATGTTTGGTATGGCCACCCCCACCTTGGCAGCATCTACTAATCGGAAACTTAATTGAAAGCCATATTTCGACCGACGCTTTTGGGTGCTTTTCTAATAAACCAACGGAAAATGGCAAGTGCTCTCCTTGTTTAGACATATTTTCAAGCGGAAATTTCTTTCCCGGCGATCTTTTTTATTACGTCTGTTTTATCCATGTATTGGGAGGTAATCTACGTATTGCGTGCCGTAAAACCAATAGTGGATTGTTCTGTCTTTTGTGAATCTGTTCAGGCTTGATAGAGAGAATTTGATAAGCCAAGATGGTTTTTCAGTTTTTCTAATACGGTTAACCACCATGTTAACTAATCGATTAGAAAAATTGGATCGGATTTTGCAGTTCTTTTTCCTGCAGTACTCGAGTGGACATGAGGTGGAAAAGTTCAAGAATCGTTTTCTTTTATAGGGCTATAAGAAGAAATCATTATGTTTGGACTTTTTGACCCCATATTGTAGGGGAATCTCGAAAGATAGGAAAGATCTCCTCCAAGACTACATTAAAACTTTCATCGAATACGGATTTCCACAGAATCTATAGGGATCTTGAGATCAGTATGGAAATGCAGTTTACTCACTAAAATTGAGTATCGTTTCCCTCATTTTCCCGCTAGACGGAAATCCTGTATTTCCATATCCAACCATCAAGTCCTTATGGTTGCCGAATAGTGTATGGAAAAAGAAGTGTTCGAATCATTGCTATTTGACTCGGACCTGTTCTGAAAAAAGTCGGAGGTATTTCGAATTGTTTGTGACACGGACAAAGTAAGGGAAAACCCCTGAAAGAATTCCCAGTTATTACCTTGGACATTATAAAGTTCCGAATGAATCTCTAGAAAGAAGATCTTTGTTATGGTAGCGCTCAGCCCCTACGAAACTTTCGTATTGGGGTTAGCCATACACTTCACATCGTTTCAGCGATCACAGGCATATCAAATGTACAAGTCTGGATACTATTTTCTTTTCTTGAATTAAACGCACTAGAACGCCCTTGTTGACGATTCTACTGCGGACGCATCTAGGGCTCTCGAATATGCGATATCTAACAACGGGTAAAGCCTTAACCTTCCTCTCTTACTAATACTACAGAATGTTCTTTGTAAATATGGCCAATACAGGTAATAAGCAGTGATTTCAAAACTCACAGAGGTTAATGTACTCTGGCAACTTTATAAGGCAAGAGTAGTTGGGTGTTTTTGGGTGGTGACTAGTGGGAAAAAGTCGCACAGAGAAGTCACCCTGCCTGTCCCTATACAGAACCGTACATGAGGATTTGGACCTCATCGGCTCTCGTTCATTTTCTTTCGAAGGGGCTTCCCGATTGAAGAGTCTCCGCCCTCTCCTCCGTCCCGAAGGACTAACTAAGACAATGAGTCACAGTGTTTTCATGTTATAATGAAACTCTGCCATTATGATTAAAGGAGCAGTGTTTTTACCAAACATAGCGGATAAAATCACGTCTTATAATACGAAGACATCTTTCTCGGTATCAATCCCCTGCCCTCATCTCTTTGAGAATCAGACGGATCCTTTTCGAGTTCATTCTTCATTTGGAATCTGGGCTATCTATCTTCGACTATGTTTTTTTGCTTTAATTCTTATTTATTTTCATTTCATTTTTCCTCTTCCTCATCCTATCTCTAGGTTACAAGCGTTGGTGCATCAATAGAGAACATTTTCATCTGTATGAATCTATATTATTCATTCCAATTTCCCGAACCTTCCCAAGAAAACATCACGATTGGATCCAAAGTGACGGGTAATGTGAGATATCAAGGCGGGTTAGGCACTCTCAAATAGGAATCCATTCTAACTGGCTTTCGTGCTTGGTGAGTCGTAACGAGATTCCTTTCGATGACATATGTTGTGTTGAAGGAGATATATATATGATCCGATCGATTGCATAAGACCCGCGTAGCATAGAACGGGGAAAGTATACAGAAAAGACAGTTTTTTCAATGTCTGAGATCTATATATTAGTCGTGTCATTCTAGATATATAGTTATCTAATTAGAGTAGTTGTAGTAATATTCATTAGTTAGCGATCCCGGATCTGGAGATTCTTTCTTCCGTGACGAACTTGTCGGCAACCATGTATCCATTTATTCTCTGTGGACCGAGGAGAAAGGGGGCTCAGCGGAGGAAGAGGATGTACATGAGAGAAGCACAGAGGTTCAACCCTCTTAAAATATGGAACATGGATTATGGCAATGAAACGTAGTGGGTACTCATATCGATCCGAATGAATCAGTCTTCTACAGAGGTCAATCTTTGCCGATAGGCAGAGGGATAGCACTGTTCGAAATTTTTTTTTTTTTTTTTTTCTGTTCGTAGGACAGGGGTCATGGAGTTTAGTACTAGGAAATTCATAAATGAAAATGAAGTAGTTAATGGGAGGGGCTACCATTATCTTTTTCTTGTAGGTGGCTAAGAGAAGGAATTTGTCCATTTCCTGTCGAGGTCTCAAAAATAAGGGAGTGGAACAGTAGAAACTCTTGAATGGAAAATGAAAAGAAATGGGCCCCAGTTCTCGGAAATGGGTAGATATTTGGCGCAAGGAAGAAGAAGGGGCGGACCCATATCAATCTTGACTTGGTTCGCTTACCCTCTTTTTTAAGAATACCGAGTAGCGGTTCTGCTCCTACCGTTATCGAATAGAACATGCTGAACAAGATATTCTTCATGGAAACCTGCTCGTATTTAGATCGGGGGAAATCGTACAGATTTTATGGAAACCCAGGTGTATGGCTCGAATACATAGTCAATCCTATTTTCGATTAGGAAGGTTGACAATTGAATCCAATTTTTCCCCATTATTTGACTATCCAAATATGTGGAAGAAAGCCCGGAGGAAGGGGGCCTTGGTTTATCGCCCTTTGCCTTAGGATTCGTATTCTCTTTCTCGAGGGAAGGGGAAGGGATATAAACTCAGCGTTAGAGCACCTTGACGCCCCCCCCCCAGGTGGTGGAAGTCATCAGTAGAGCCGATTATCCCTAAACCAATGTAGGGTGTTTGGGGGTTTTTTTCTATTTTGACTTACTCCCCGCCACGATCGAAAAGGAAGTGATAAGAGGCTTGTGGGATTGACGGGATAGGGTAGGGTGGCTATTACTGCTGGTGGCGACATCCAGGCTAATAATTGAAGCGCTGGATACAGTTATCCTTGGAAGGAAAGACAATTCGAATCCGCTTGTCTAACGAATTAGGAAGCTTATTAAGTATGCAACTATGAATATCTGGGAGAGTTCGATCTGGCTAAGGATGAACGCTGCCGGCATGCTTAAACACATGCAAGTCGACCGGGAAGTGGTGTTTCCAGTGGACGATAGGTGAGGTAACGCCGTAAGAACTGCCCCTTGGGAGGGGAACAACAACGGGAAACGGTTTGCTTAATACCCGTAGGGCTGAGGGCGCAAAAAGAGGAAATCCGCACAGGAGGGGCTCGCGTCTGATAGCTAGTTGGTGAGAAATAGTACCAGGCGATGATCAGTAGTGCGTCCGCAGAGGCATGATCAGCCCCATGGGACTGAGAAACGGCCCAGATCATAGGGAGAAGCAGTGGGGAATTTTCCGAAATGGGCGAAGCTGACGGAGCAATGCCGCAGTGGAAGGTGGAAGGCCAACGGGTCGTCAATATTTCTTTCTCAGGAGAAGAACAATGACGGTATTGGTATAAGCAAGGCTAACTCGTGCCAGCAGGCCGCAGGTTAAGACAGAGGATGCAAAAGGCGTTTATCCGGAAGATCTAGATGGGCGGTAAAGCGTCTGTAGGTGAGTCCTTTCAAGTCCGCCGTTCAAAATCCCAGGGCTAACCCGGACAGGGCGGTGGAAATACCAAGCTGGGAGTACGGTTAGGGGCAGAGAATTCGGTGTGGAGCGGTGAAATGCATTGAGATCGGAAAAGACACCAACGGCGAAAGCACTATGGGGCCGCACACTGACCTGAGAGGCGAAAGCTAGGGGAGCAAATGGGATTAGAGACACCAGTAGTCCTAGCCGTAAAACAGATGGATACTAGGGCTGTGCGAACTCGACCGTGCAGTGCTGTAGCTAAAGCGTTAAGTTATCCCCGGGGAGTACGTCGCAAGAATGAAAATCAAAGGGAATGACGGGGGCCCGCACAAGCACGGTTGGAGCTAGTCGTGTTTATTCGATCTCAAAGCGAGAAAGAACCTTACCGGGCTTGACATGCCGGAATCCTCTTGAAAGAGAGGGGGTGCCCTCGGAACGCGGACCACAGGTGGTGCAGGATGTCGTCAGTCGTGCAGGTAAGGTGTTGGGTTAAGGTCTCGCAAACGAGCGCAACCTCTGTGTAGTTGCCACTATGGAGTTGGAACCCTGAAAAGAGCCGGGTTAGCCGGAGGAAGGAGGAGGATGAGGCCAAGTCATCATGGACCCTTATGGCCTGGGCGACACAACGTGCTAACAAGGGGCGGGACCAAGGGTGTCGCGATCTCGCAGAGGGTGAGCTAACTCCAAAAACCCGTCCTCAGTCGGATTGCAGGGCTGCAACTCGCCGATGAAGCAGGAAGCGCTAGTAAGCCCGCGTAAGCCATACGGCGGTGAATCCGTCTCCCGGGACTGTAACACCCGCCCGTCACACTTAGGAGCTGGCCATGTTTGAAGTCATACCCTGAACCGTAAGGAGGGGGAGCCTAAGGATAGGCTTGCGACGGATGTGAAGTACGTAACAGGTCAGACGCTACTGGAAGGTGCGGTGGACACATCCTGGTCAGGGAGAGCTAAGATTATGCTTATTGGGTATTTGGTTGGACACTGCTTTCACGCCCAAAAAGAAGGCAGGCTCGTATGAGCTAACTGGATATGAAGCTTCTTTCGTTTAGGGTGAAGTAAGACCAAGATCATGAGCTTATTATCTAGTCGAACAAATTAGTTGATAGTGATAGGATACCATTTTGACGTCCCAGCCCCCCCCCGTGTGGTGTGGCGGCATGGGGATGTCCAAAAGGAAAGGGATGGAGTTTTCTCGCTTTTGGCGTAGCAGGCCTCCCTTTGGGAGGCACGCGCGACGGGCTATTAGCTCATTGGTAGAGCGCGCCCTGATAAGTGCGTCGTTGTGCCTGCGGCGTGAGGGCTCTCAGACAATGGGATGTTCAATGTGCTCATCAGCGCCTGACCCGAAGATGGGGATCATCCAAGGTAACTCTTAGCATGGCGTACTCCTCCTGTTTTGATCGGAGTTGAAACCAAACAAAATTCTCCTCAGGAGGATAGACGGGGGCGATTAAGGTGAGATACCAGGTAGCATCTACTTCTCATCATCGTGGGACTCGGGCGGTCCGGGGGGGGCAATACGGCTCCTCTCTTCTCGCGATCCATACATTCCTTATCGAGTGTAGGAGAGCTATCTCTCGAGCACAGGTTGACCGGTTAGTCTCAATGGGAAAATGGAGCAAATAAAAACGCATCTTCACAGAACAAGAACATACGAGATCACCCTTCTTCTGGGGTGACGGAGGGAGGGATCGATACCATTCGAGCATTTTTTTCATGCTTTTCCGGCCGGTCTGGAGAAAGCAGCAATCAATAGGACTTCCACTAATCCTCCCTTACTCGGAAAAGAAAGAACGTGAAATTCTTTTTCATTCCGCAGGGACCAGGAGCGGGGGATCTTAGCCATAAGAGGAATGCTGTATAAACGCCACTTCTTGGTCTCGACTACCTAAGTCACTTTACGAGCGCCCGCGATCAGTTGCAAGGGATGTGGCTATTATCTATTCTTGACTAGAATGGGCAGCAGAGCAGGTTTGAAAAAAAGGATCTTAGCAGTGTCTAGGTGGTGCCAGGATGGGTCTCTTAAGCCTTCCTTTTTGGACATCGGAGTTATTTCCCAAGGGACTGCAAGGCATGGTAAGGGGGAGAAGGGGAAGAAGCACACTTGAAGAGCGCAGTACAACGGAGAGTTGTAGCTGCGTTCGGGGACAGGAATGAAGCTCTTCCCGAAAAGGAGGCTATTGATTCATCCAATGGGTGGATCGTAGGGCGTGATTTACTCACGGGCGAGGTCTCTGGTTTCAAGTCCAAGGATGGCCCAGCTGCGCCGGGAAACGAATAGAAGAGCATCTGATATCTTTCATGCATATCCCATGGGTCGGGGGATATAGCTCAGTTGGTAGAGCTCAGCATATTGCATTGGGTTCGTTGCGATTACGGGTTGGCTTTAATTGTCCATGCGGTAATGGTAGTATCGTACCTGAACCGGTGGCTACTTTTTCTCTAATAATGGGGAAGAGGACTTGAACCAATGCAACTGAAAGACTCTACTGAGACAAAAAGATGGGTGTCAAAAGGTAGAGGAGGTAGGATGGCAGTTGGTAGATTAGTATGGATCGTACATGGCGATCGTTGGAGTCGGGGGCTCTACTAGGCTTCCTCATCTGGGATCCCTGGGAAGAGGATCAAGTTGGCCCTTGCGAATAGCTTGATGCCACTATCTCACTTCAACCATGGCGCATTGGCAAAAAAGGAAAGAAAATCCTGACGCCCCATATCTCCACCCGTAGGAATACGAGATCACCCCAAGACGCTCGGCAGTCCAGGGTCACGGACCAAACCCACCCCCCCCTGCCTAGACCCGTTCAATAAGTGGAACACCATAGCCGTCGCTCTACGGTGGGCAGTAAGGGGGAGAAGGGCAATCACTCGTTCTTAAAACCAGCATTATTAAGTTTAAGACAAAGAGTCGGGCGGAAAAAGGGTGAGAGCTCCCCCGTCCGGTTCTCATGGAGCTGGATTCACGGAACACAAGAATCCTTAGAAAGGGATTTCCAAATCAGCACCTTTGTTTGAGATTTGAGAAGAGAAGAGTTGTCTTGGAGGAACAGTCCGATGAAAGTTGTAGCTGTGTTCGGGGGGGAGTATTGTCTATCGTTGGCCTCTTGGTGAACCCGTCGGGGAGCCTGAGAGGCGGTGGTTTACCCTGTGGCGGATGTTCAGCGGTTCGAGTCCGCTATCTCCAGCACGTGACTTAGCGGATACGTGATTGCACCCGAAATTTTGCCAAGTTCGCGTTAGATCTATGATTTCGCATTCAGGGACGGTGATAAGATCCTCAATTTAGTAGCACGTAGGATGGCCATAGCTAACGTTTAATGGCGAGGTTCAAGAGGAAAGGTTGCGGTGGCACCTAGGACAGAGACGAGGAAGGGTAGTAGCAAGCGACCGAAATGATTCCGGGGAGTTGAAAAAAAAGCATAGATCGGAGATGCCCAAATAGTCACTTTTGGAACGCCTGCTGAATCCAATGAGCAGGAAAAGGAGACAACCTGGCGAACCTGAAACTCTTAGTAGCAGAGGAAAACAGAAAGCCAAAAAGCGATTCACGTAGTAGCGGCTAGAAGCGATATGGGAGCAGCCCTAAACGTGAAAACGGGGTTGTGGGAGAGGCATACAAGCGTTTGTGTGCTAGGCGAAGCGGGTGAGTGCCGCACTCCTAGCGGGCTAAAGTCCAGTGCCAACGCAGATCACTAGATTCGCATCGACCCGGTAGCATGGGGCACGTGGAATCCAGTGGGAATCAGCAAGGACCACCTTGCAAGGTCAAATACCCTGGGTGACAGATAGCGAAAGTAGTACCGTGAGGGAAAGGTGACAAAGAAACCCAGTGGGTAGTGAAATAGAACGTGAACCCGTGCTGAGCTCTCAAGAAGTGGGAGGGGAGGAAGGAAAGTGATCTATGACCGCGTGCCTTTGAAGGAATGAGCCGGCGGACTCCATCGGCAAAGTGGCTTGGTTAAGGGAACGGAACCCACCGGAAGCCGTAGCGAAAGCAGTCTTCATAGGGGATGTACTGCTTCTGGACCCGAACCTGGGGTGATACATGACCAGATTGAGCTTGGGATTGAACAACTAAGCAGCGGTCCGACACGACTGAGTTGAAGAATTCAGCGGATGAGTGTGGTTAGGGGTGAAATGACACTCGAACCCCAAGAGCTAGCTGGTTCTCCGAATGCGTTGAGGCAGCAGGACTGGACATATAGGGGTGTAAAGCACTTTTCGGTGCGGGCTGCCGCGAGCATTTGGTACCACTCGAGGCAAAACTCTGAATACTAGATCGACCCAAAACAAACAGGGGTCAAGGTCGAGCCCGTGAGAACGATGGGGGATACAGCTCAGCGTCGAGAGGGAAACAGCACGGATAACAGCTAAGGCCCTAATGACCGCTCAGTGATAATAAAGGAGGTGGGGGGTGCAAAAACAGCCAGGAGGTTGCCTAGAAGCAGCCACCCTAAAGACGGCGTAATAGTCCACTGATGAGGCCCTTGCCTGAAGATGGAACGGGGCCTCGAAGCGATCTGCCGAAGCTGTGGGATGTCAAAATGCTCGGTAGGGGAGCGTTTCGAATAGAGGGAAGCAACCGGAAAAACGGGGGTCGACGACGCGGAAGCGAGATGTCGGCTGAGTAACGAAAATCTGGTGAGGGATCAATGCACCAGAAAAACAAGGTTTCCGCCGCAGGTTTTCGTCCACGGAGGGTGAATATAGCAGGGACTCAGATCAGGGCGAAAGGCGTGCGAGGGACAACAGGTCAATATTCCTGTATACCCTTGGTGGACGGAGGGCGGGGGGGTAGGTTAGCGAAAGATGGTTATAGGTTTAAGGACACAAGGGGACCTGCTTTTTCAGGGTAGAAGGGGTGTAGAGAAAATGCCCTCGAGCCGAGATGTCGAGTACAGCGCTGCAGCGATGAAAGTATGAGCCCCGTGGACTTAGCCATTTGCTTCTCCACAGAGGCTCATAAAGGCCGCTACGGCGCTGCTGAAGTATGTAACCAATGCCATACTACCAGGGAGAAAAAGATCGAACGACTTCAACAAAGGGGGGTACCTGTAACGAAACGACACAGTGGGAGGTAGAGAATACTAGGGCGCGCGAGACAACTCTCTCTAAGGAACTCGGCAAAATAGCCCGTAAATTCGGGAGAAGGGGTGCCCATCGCAAAAAGGGGGTCGCAGTGCCAGGCCCGGGCGACTGTTTACCAAAAAACCACAGGTCTCCGCAAAGTCGTAAGACAATGTATGGCGGGCTGACGCCTGCCCAAAAGTGCCGGAAGGCAAAGGAAGTTGGTGAACTGAGACAGGGAAGCCGGCGACGAAGCCCCGGTGAACGGCGGCCGCTACACTATAAAACCCGGGTTTTCCTAAGGTAGCGAAAAATTCCTTGTGGGTAAGTTCCGACCAGCACGAAAGGCGTAACGATCTGGGCATGTCTCGGAGAGAGACTCGGTTGCATTAGACCTCTGTGAGATGCCGGGACTAACTTGCACCTGGCAGAAAGACCCTATGAAGGTTACTGGGACACTGGGATGGCTTGTTTTCGGCCTTTCATGCGCAGCTTAGGGGAAGGCGAACGAGAAGGCCCCTTCCGGGGGGGCCCGAGCCATAAGTGAGATACACTCTGGAAGAGCTCGGATTCAACTTGTGTCAGAACCGCGGGCAGAGGGAAGTCTCAGGTAGACAGTATGCTATGGGGCAGTAGGCATCCCCAAAAAGGTGATAAAGGAAGGCGTGCAAAGGTTTCTCGGGCCAGAGAGGACATGGTCCTCGAGTGCAAAAAGGCAGAAGGGGGAGCTTGACGCACGACTCCCCCGTCGAAGCAGAGACCCCCCCCCCCCCCCGAAGTCGGCTTAGTGATCCGACGGTGCCGAGTGGAAGGCCCGTCGCTCAAAGGTTAAATAAGTTACTCTAGGATAACAGGGGATATTCCCCAAGAGTCCACCTCGACGGCGAAGGTTGGCCTCGTGTCGGCTCTTCGCCACCTGGAGCGTCGGTGGTCAAAGGGTGGGATGTTACGCCCATTAATGCGGTTACGTGAGATGGGTTCAGACGGTCGCTGGAGCAGTTACGGTAATATCCGGTGTGGGCTTAGGAGCTGAGAGGGACCTTTCCCTAGTACGAGAGACCGGGAGGACGAACTATGGAGGGTACCAGTTATCGTGCCTACGGTTAAACGCTGGGTAGCCAAGTGGCGGAGAGGATAAACTGTGAAAGCCATATAGTAGTAAGCCCACCCCAAGATGAAGTGTGCCTCTCTACTCCGACTTCCCTAGAGACTCTGTAGCCGCATGAGACAGCGAGGGTCTCACCATACGGGGGGAGCGACCGAGACAGGAAAAATCGGATACGGTAGCGGCGAGACGAGCCGTTTTAAAAATAGGTGTCAAGTGGAAGTGGCAGTGATGTATGAGCGAGGCATCCAACAAAAACGACGATTTTTTTTTTTTTTAAACTGTTCATACACGACCTGATCAAATCGATCAGGCATTGCCACTATTTCATTGTCAAACTCTTTGATGAAAAGATTGAAAAAACCAAAAAAAAAAGCTCTGACTTCCATTCTGTATTGGATAGATAGAGAAGGAGGGCGAGGCTTTGGTCCTCCAGTCAAGAATTGGGGCGTCACAATTAATAGAATATTTCTCTCAGCTTCCTCGTCATGGTTCGATATTCTGGGTACTAGGTCGTAGAGGAACACACAAATCAATCCCGATTGGTGGTTTAAACTTACGCGGTGACGAAGTAATGTCAGGGGAGGCTGCGGCCAAAATAGTCGATGCCAGAATGATAAAAAGCTTAACACCTTCTTATTTGACTTTTTCACTATTTTGAAATACGAAAAAGAGCCAAATCAAAAAGGCAAAGGGTCCGTCGTATTCAAAACCTCTCAATATCACTACCCTCTCTCCCACTTCACACCCGGAACGCATGTTCTTATAGAGAGAAAGGGGCTTTCCCATTCTTAACCCGAAAGGAAGGCTGAGCGAGAGGGAGGGTTTCCCCTTTTGGGGGGTACCACCGGGAAGAGATCAGTGGAGACGGGCGGTGGGCCTTTAGCTCAGAGGATTAGAGCACGGTGGCTACGAACCACAGGTGTCGGGGTGGTTCGAATCCTCCGTCGCCCACAGCCTTCCAAGGGAAGGGCTTTACTTTCCCTGAGGGTAGGAAAACCCTGATCGGATACGGACGTAAAGCAGTAACTTGGGTATGCTATTTCTTTGTCGACAGTGGAATAGCAAGACCGAGTGATACGATGAGATAAAATGAAAGAGAAACAAGGATAGCGAAAAAAAACCCCGGGGGTTAATACTCCTAAGGGTCAAAAGCAGCCTTTAAGTACAATTCTTATTCTTACATAAAGATGAATCAATCTCCCAAAGTAGATTCGAACCTACGAAAAGTCAGTTAACAGCCCGACCCCGCTCTACCCACTGAGATATGAGCGAACAAAGGGGGATTCACCTCCTAGAGTTAAACTCCCGTCTAAAAACTATGACAATATGAGGCCGAAAGAGTATTTCGTAACTCCCGGAATTCTTCGTAGTGCTCCGTTCCATTGCTAATGTAATAGGTTAAGCCAGAGTGGCTCGTAGTTCCACTATTTCACTTCCCTCGCCCTAATATCATTTAAATATCCATCTTGGTCTTATGACAGACGAGATGTAAATTTATAGTCTATCTCTTTTTTATATAGGAAAGTAAAGAAATTTCATCGAAAATCGAGAAATGTGCAATAGAAAACGCAAAGAAAGAAAAAAAGGGGACCCATGCAAGATTTTCAAATCTTTTCATAGTAGGTCTAAGTTCTCGATGAGGATTAATTAATTCGGTTCGTGCGCGGACTCTATTATGGGTTTCTGACCCATTCTATGGGTCCTCTAGATCTTCTTTCTCCAATCTTGGATTAGGGAAGAAAGGGAATGTCGGACTCTGGTGGTTTCATTATGGGAAGATCAGATTTCATATCGATTATTATACACCTCTGCATCTCCTTCTTTCTGAGCCTCAACGGGTGGGAGATCCATCCAATGTGGTTCTATCATGGACTAAACAGGATCTGAATGTGAGAATGAGATCTTAACAGGTATCAATTTCACGCTACCTAAAGGGTGGAAATAGCGATTTTCGAACCATTTCCATAAGAGAAAGGTTTCCATTACTTTAGAAAATGGATTCTTCATCAAACTATAGCTATGCAGTAAAGAAGAAAAGAAACTAATAGAAGTCGAAGACGCGGAATGGTAAGTGAATAGAGAGAAAGATTCTTCTGGTTTTCGTGTGACTGAAAATATTATATCATCTCCTCTAGACGCCGTAGAGAAATTAGAATTTCATGGTCGTCAGTTTCGTATAGTGAATTGGGAAAGTTACGGAAGGAGACATATTTTCGCACTGATAACAAACATAAAAAAATCTGGACAATTTAGAAATCAGGCCAAGCGTCTAATACATATGCAAAAAATTCATTATTGGCCCACCATTGATTAGAAGATTTCACTGGTATGAACGTATTGGTTGATACGAAATAAATGGCATGTTTACGTATGTTAAGGATACAGATGTATCCAACAATTCATTTTTAGAGTACTTAATAGCATATTTCTTATACCAGTCTCTCTATCCCGTGAACTTCTCGAGCGAAAGTGGATTGCATCTGCTATGTTTCATTTTGCTAAATATATCAATTAAACGGTTGTATCAATTCCATAAATTGGATTGATGCAATAACTATAATCAGCAAAAAATTCTTTTATTTAATAGAAGAAACTTTTCTTTATCTAAAAATAAAGAAGTACCTTCTATCCAAATCCAATTTGCATCGATAAAATCAATTCAAATTCCAGTAGTAGATGAATAATTGCAAATTTTTGTGGTGTACGAGATTAAATAAACTTCAAAATAACTGAATAATTTTTATTTTTCCTGATCAAAAAATCATGAAAAGGAAGGAGATTAGAAAAATTTTTGGTGGAGTATGGTTAAAGAAAAGAAAAAGAAGAATAAACTGGGGTTTCTGTTGAATTCAAGTATGCAGTTTCCATAGATACGGAGACTGGCTTCACATTGGGAGTACCACAAAAAAAGATTTTCCTCGGAAAGAGGTCCCGACGACTTTGGGGGGGGAAACCGTCAACGTTTGTGGCTTATTTGGCAAAAGAAAAATAGAGGTTTGTTTTTGACGTATAAGAAATTAATCAGTCAGTTGGAGATTGGGAGCGGTACTTTCATCGTTCGATTTTTTTTCGTATTTATTCGTAGTCTTAGTAGTCTTAGATTTTGCATTTTATGAGCCGCGTTTTTGAGGGGAATTCGGAAGAATCCATTCATTGGAATAATGAAGAAGGACGAAAGGATATGAGTTACCGCTTACAAAAAAGATCATCATGATAGTCAGCTGGCTCAGCACCATCCATGCAGGTGTTCTTCGGATGATGTTACTCTCGATGGTGAAGATGGTATTGTGTGAACCCATATAGGCTATTTACACAGCGGAATGGAAAAAATCGCGGAAGAGGAAAACCGAAACTATTATACAATACGTTACCTTAGGTACAAACAGTTGGGATTATTTGATACTCGGGTACAGAAGCAATAACGGTAAATGCACCAGAATTCTGGGAGAATATCAAAACCCCAAAGAGCCAGCTTATTAGGGAATATGTTAGATTGAGCAGTTATAGCTTCCACTTGTTATGGCTTGGAACTTTGGTATGGCAGGACTCTCGGTGCCAGACTCCTGTTTTTTAATTTTTAGGAGAGAGATAATATATGCTATTTTGAAGTGATACAGGTGTATGCGAAATGAATAATACTTTCGCAGCGGAGGAGTTTGCTAGGAGGTGCTGCCGATGCCTTATGGAGGATCGATAAATGTTTAGATTTCTGTGAGTACTTTTTTACGAGGAGGTAGGAATATCACAACTTATTACACAGAATCACATTTTTTGGACGAGTTGAGGGAGTTGGTTTTTTAGCGGAGAAGAAGCTGTAAATGGGGTATCGGGCCCCTGTTACGAAGTTCTGGAATACACGGGATCCTTCGTTCAAGTGATCTGTTACGGTATTACAATCAATTCATTTGGAAAGTCCAAATATGGCAAAAAAGAAGGGGATTCATTGCACGTATTTAGACGAATCGGTTGAAAGAGGGAAGTCAATAAAATGATTCAAGGCTTGTAGAAAAAATTCCGGGGGCCCTTTGAGAATTTAGAAGTCCGACGCTTTAAGAAAGCAACGAATTCCGAAGGAATGATTTTGATATATCGATTTATTGGTAAAAAAACCTTCACCCTAATTTGAATTGTCAAACAAGAGCTTTATGCAAGAGTGGAAGCCCCAAAAGGTGACGTAGGACTTCTTGTTAGGAGATGATAGGTCTTTTAACGGGAGGATGGAAACATTCGTACACACGTTTTATTAATTTGCAAATCTCCTCAGCTAGGTCAAAAAAATTAAATTGCTGATATCATGCCGTTGAGGTAGTCTAGATAGGAATGTGGAGATAGTCACAGAAG	*	NM:i:3162	ms:i:29025	AS:i:28496	nn:i:0	tp:A:P	cm:i:558	s1:i:5287	s2:i:4748	de:f:0.1092	rl:i:0
m54269_180730_070446/71368886/0_23612	0	c14r	79221	60	318S38M2D2M1D5M3I7M1D8M3I6M2I8M1D9M1I19M2D13M1D9M1D5M2I3M1I2M9I9M1I10M2I2M1I9M1I4M1D17M1I16M1I4M5I1M1I7M2D4M1I28M2D7M4I8M1I23M1D16M1I10M1D4M2I6M1I20M1I5M1I6M2D3M1D16M1D14M1D23M1D5M1D7M1I14M1I19M2D6M1D58M1D18M1D1M1D2M1D6M1D6M1I3M6I2M1I3M1I24M1I11M1D2M1D2M1D16M1I2M4I11M1I25M1D11M2I20M2D5M1D17M2D11M1D9M1I22M1D14M1D10M1D15M5I3M3D3M1D17M1I5M1I26M1D4M2D3M2D12M1D12M1D20M1D25M4I8M1I2M3I6M1D25M3I2M1I18M1D16M1I4M1I14M1D9M1D15M1D4M1D13M9I17M1D3M1I4M1D28M1D14M1I17M2I8M1D9M1D6M1D37M1I8M1I30M1I14M1D31M1I14M1D18M1D16M3D12M1D26M1D3M1D3M1D25M1D2M1D70M1D7M1I6M1I1M2I4M1D39M1D14M1D19M1I16M2I8M1I18M23I9M1D13M1D11M1D4M2D3M1D7M2D15M1D11M2D7M1D42M1I14M2I12M1D9M1I15M3I20M1I14M1D17M1D13M1D12M1D19M4I20M1D8M1D3M1D11M1D27M2I13M1D9M1I3M1D10M1I4M1D16M2I11M1I21M1D6M3I1M1I17M1I35M1D1M2I11M1I7M1D8M1I19M1D8M1D16M1D25M2I71M1I18M1D2M3D49M3I14M1D6M1D7M2D9M1D8M1D45M1D13M1I8M1D16M1I10M1D3M1I25M2I4M1I9M1I28M1I39M1D20M1I6M1I4M3I10M1D21M1D6M1D33M1I28M1I33M1I8M1D2M3I13M2D5M1D2M2I21M1I15M1D1M1D6M1D12M1I20M2I11M1I3M2I8M2I6M3I17M2I7M2I10M16D9M3D2M4I3M2I10M2D5M6I11M2I6M2I3M1D9M4I9M8I7M5I3M4I3M2I4M1I4M1D4M32I6M1D2M1I1M1I7M1I4M1I2M1I36M1I20M1I2M2I7M1I4M1I3M1I8M1I1M1I2M1I3M1I9M1I9M2I5M1I3M4I3M5I2M1I7M1I1M6I7M2I6M1I6M1I2M1I6M2I13M1I5M1D8M1I3M1I4M1D26M1D10M1D21M1D14M1D9M2I9M1D19M1D4M1D19M1D1M1D2M1D7M1D7M1I10M1D22M1D5M1I3M2D5M1I5M2I10M1D15M1I1M2I5M1D7M1D12M6I2M1I1M2I4M1I11M2I2M1D17M1I13M1D19M1D13M1I9M1D4M1D21M1D32M1D21M3D5M1D27M1I8M1I8M1D42M1D7M1D48M1I2M1I9M2I8M2I2M2I4M3I18M1I3M1D18M1D8M1D21M1D3M1D4M1D3M1D13M2I12M1I2M1I6M1I3M1I7M1D18M1D4M1D16M1D11M1I19M1D2M1D5M1D6M1I3M1D11M1D22M1D21M1D3M1I7M1I28M1I9M2D1M1D19M1I1M3I2M1I22M9I3M10I3M1I5M1I7M3I4M2I2M1I7M2I2M2I13M1D21M3I3M1I7M1I17M1D7M1D6M5I2M6I5M3I2M1I6M12I3M7I8M7I3M1I24M1I9M1I2M1I1M2I6M1I4M1D15M1D16M1D24M1D16M2I5M1D23M2I14M1D6M1I1M1I1M1I4M1I10M2I2M1I4M1D2M1D13M1I2M3I12M2I10M1I1M1I9M2I4M2I4M1I10M1I17M1I6M1I6M2I7M1I11M1I8M3I5M4I8M3I1M1I1M1I14M2I18M2I3M1I29M1I9M4D1M6D1M1D5M8D4M2D4M4D4M1D2M2D8M3D1M5D6M1I7M1D14M1I7M1D13M1I14M1I7M2I1M1I4M3I10M1I3M1I3M2I5M4I5M1I15M2I5M1D2M1D9M2I6M1D9M1I25M1I24M1D11M3I7M1I2M1I7M1D19M1D11M1D19M1I2M1D17M2I9M1I11M2D17M1D31M1I3M4I8M1I4M5I10M1D19M1I2M2I6M5I4M1I4M2I28M1I1M1I10M1D7M1D16M8I2M1D4M1I1M1I5M1I3M1I13M3I3M2I7M1I6M3I4M1D1M2I4M1I1M1I4M1I1M1I9M1I11M1I3M1I4M2I1M1I9M1I6M1I4M4I2M5I12M1I4M1D8M1I4M1I8M1D4M2I3M1I7M2I8M2I7M1D16M1D2M1D3M3I5M3I11M5I6M1I6M2I8M1D4M2I2M1I1M1I7M1D25M1I2M7I1M3I10M1I1M1I4M1I1M2I2M5I13M1I2M3I3M2I3M6I10M5I1M1I4M1I14M1I4M2I3M1I4M1I1M1I3M1I2M2I4M1I6M4I16M1D7M4I2M2I6M1D4M1D11M1D4M1D12M1I3M1I3M1I29M3I11M1I5M1I2M1I7M3I8M1I4M1I3M2I4M1I3M1I7M7I1M3I11M1I17M1D24M1I3M1I11M2I2M1D13M2I5M3I5M1I3M1D7M2D30M1D2M1D6M1D10M2I2M1D3M14I3M4I3M4I1M1I8M1D5M2I1M1I5M2I2M5I1M3I3M1I2M7I2M1I2M1I7M1I10M1I9M1I3M1I13M1D5M2I5M1D5M1I11M1I4M1D14M1D18M1I17M1D24M1D12M1D2M1I6M1D6M2D4M1I7M1D21M1D3M2D17M2D12M1I12M1D4M1D21M1I15M1D13M1I10M1I3M1I3M1I18M1I27M1D29M1D1M1D19M1I4M14I2M11I16M1D3M1D12M2I6M1D3M1D19M1D10M2D6M1D3M2D3M2I11M1D4M1D1M1D3M1D4M1I2M1D3M1I10M1D21M1D10M1D16M1I15M1D7M1I23M1D4M1D3M1D3M1I10M2D3M1D6M1I35M1D34M1I7M1I14M1D33M2I28M1D2M3D2M1D15M1I28M1D6M2I7M2D3M1D4M2D7M2I2M1D4M2I3M1D1M1D1M3I6M2I13M1I13M1I14M1I5M1D30M1I13M1I11M1D8M1D11M1I7M1D2M1I3M1D14M2D14M1I5M1D8M1I7M1I3M1D6M1D3M1I6M1I33M1D17M1D13M1I9M4I17M1I16M1D6M1D8M1D3M1I12M1D13M1D2M3I6M1D7M2D12M1D5M1D9M1D7M3D9M1D3M1D43M2D5M1D6M1I5M1I53M1D16M1D9M1D2M1I8M1D4M1D6M1D2M1D21M1D7M1D21M1I12M2I10M1I4M4I1M1I7M2I15M1I2M1D4M1D22M1D8M1I11M1D5M1D4M1D3M1D15M1D21M1I10M1I4M1I6M1I1M2D10M1D1M1D10M1I3M1I10M2I6M1D34M1D25M8I32M1I5M1D4M1D5M1D3M1D19M3I5M1D18M1I19M1D10M1I9M1I4M1D3M1D6M1I5M1I6M1I23M1D10M1I16M2I29M3I3M2D9M1I4M2D16M2I4M3I1M1I10M4I2M6I4M1I8M1I3M1D13M1D14M1I17M1I6M1I14M1D1M1D15M2D3M1I26M1D13M1D11M1D11M1D17M1D7M1D12M1D54M1I16M1D13M1I7M1D4M1D5M1I4M1D2M2I21M1I23M1D1M1D2M1D16M1I9M1I6M1I16M1D14M1D13M1D6M1I13M1D54M3I2M1I5M1D15M1D3M1D39M1I1M1I15M1D11M1I5M1D22M2D15M1D2M1D8M1D12M4I6M1I6M1D12M1I4M1I18M2I7M2D13M1I23M2I25M2I17M1I11M1D7M1I8M2D16M1D18M1D8M1D32M1I17M1D4M1D5M1D3M1D3M1I24M1D38M1I6M1I2M1I8M1D13M1I7M1D11M1D18M1I6M1I8M1D26M1D7M2I13M1I4M1I14M1D10M1I18M1D8M1I8M1D24M1I14M1I1M1I13M2D11M1I21M1D5M1D21M2D17M1I4M1D33M1D6M4I12M1D7M1I16M2I24M1I18M2D2M1I2M1D6M1D18M1D19M1I16M1I5M1D2M1D5M1I6M1D12M1I7M1D32M1D3M1D13M1I14M1I5M2D5M1I2M3I17M3I43M1D69M1I7M1D7M1D3M1I16M1I18M1D1M1D4M1D16M1D28M1I6M1D15M1I7M1I13M2D3M1I7M1I1M1I6M1I12M2D10M1I6M1D13M1I8M1I6M1I12M1D5M1I23M1D26M1D10M1I14M1D1M2D4M1I10M1D20M1I32M3D3M1D2M1D14M1I23M1I40M1I35M1I11M1D8M1D6M1I1M1I2M1D5M1D5M3I6M1D5M1D44M1D4M1D8M1D13M1I16M1I9M1D11M1D25M2I4M1D64M1D6M1I13M1I14M1I8M1I8M2D3M1D20M1D40M1D13M1I1M2D2M1D13M1D8M1I10M1D3M1D21M1D37M2D6M1I11M1D17M2D18M1I4M1I12M2I18M1D3M1D5M2I5M1D33M1D9M1D11M1D26M1I27M1I3M1D4M1D2M2D26M1I5M1D7M1D13M1D10M1I4M2I4M3I4M1D16M2I21M1I17M1I48M1D11M3I21M2D4M1D12M1I1M1I6M2I5M2I11M1I7M1I17M1D29M1I3M1I12M2I4M1I4M1I21M1D6M1I3M1D9M1I3M4I6M3I6M1D14M1D4M1D9M1D13M1D7M3I4M1I3M1I1M1I12M3I14M1D7M1D3M1D2M1D12M1D6M1I33M1D5M1D11M1D13M1D7M1D4M3I1M2I9M5I22M1I9M1D12M1D2M1D7M2D19M1I14M1D6M1I15M1I22M3I2M1D14M6I2M2I3M1D13M1I6M1I14M2I5M1D9M1D10M1I9M1I16M1D12M3I1M1I3M1I13M1I6M1I6M1I4M1D27M1D1M1D4M1I19M1D4M1D11M1I16M1D9M1I29M1D13M1D33M1D16M1D10M1D5M1I10M1D31M1I23M1I9M1I20M1D30M1I6M1D9M1D14M1D8M1D8M1D5M1I9M2D6M1I15M1I8M2D6M1D17M1D3M1D10M1I14M1D7M1D5M1I3M1I2M1I8M2I15M1I3M1I19M1I9M2I20M2I1M1I2M1I9M2I2M1I3M3I4M4I19M1I3M1D4M1D1M1D12M1D3M2I12M1I8M1I5M1D15M1I3M1I4M1I4M1I10M24I2M5I10M2I3M3I9M1I12M1I22M1I15M2I9M1D1M2I13M1I7M1I8M2I4M1I5M1I2M3I8M1I1M1I15M1I3M1I11M1I4M2D12M1I4M1I18M2I7M1D5M2I5M1I7M1D23M1I7M1I5M1D9M2I13M1D2M1D2M1D9M2D13M1D9M2I14M1I9M1D33M1D9M1I34M1D43M2D16M1I6M1I4M1D22M2D42M1I12M1D12M1I17M3I8M1D13M1I5M4I11M1I6M1D11M1D8M1D7M1I5M1D4M2I3M1I14M2I4M3I2M14I12M10I1M1I2M1I3M2I14M6I3M9I3M1I3M1I9M5I9M9I30M3I10M1I9M4I17M1D11M1D6M1I36M2I12M5I34M2D7M1D37M1I4M1D3M2D3M1I8M1D16M1I4M1I17M1D7M1I12M1D5M7I21M1I11M1I10M1D4M1D7M1I2M5I14M9I8M1I2M1I1M5I3M1I2M1I4M1I9M1D4M1D14M1D46M1I4M1D8M2I7M2I21M1D12M1D23M1D7M2D6M1D17M1I8M1D7M1D22M1D16M1D18M1D2M1D6M1D31M1D19M2D18M3I17M1D30M1D1M1D3M1D24M1D6M1D15M1D6M1D9M1D4M1D17M1D20M1I8M2D18M1D11M1D2M1D17M1D33M1I8M1D19M1D12M6I12M1I6M1D5M1I10M1D24M1I3M1I7M1D15M1D19M2D31M1I37M2I6M1I40M2D1M2D17M2I16M1I3M1D17M1D3M1D9M1D18M1D18M1I15M1D6M1D9M1D22M1D6M1I7M1I6M1D1M2I15M1D25M2D6M1D6M1D13M1D10M1D5M1D15M1D18M1I8M1D3M1I14M9I35M3I5M1I15M1I12M2I18M1D3M1D18M1I2M2I31M3D10M1D22M1D6M1D25M1I14M3I10M1D23M1D14M1D5M1I12M2I8M2I32M1D6M2D19M1I10M13I5M1D12M1D11M1I17M1D52M1I10M2I1M1I21M1D2M1D22M1I18M1I4M2I64M1D10M1D11M1D17M2D11M1D13M2I6M1D5M1D40M1D8M2I33M1I3M1D3M2D10M1D12M1D50M1D10M1D18M1D12M1I6M1D45M1D10M1D83M1D9M1D19M1D10M1I4M1D22M1D21M1I12M1D1M1D11M1I54M1D15M2I4M1D24M2I3M1D32M2D4M1D3M1D7M1I7M2D11M3I12M1D6M4I13M1I4M1I2M2I23M1I11M1I5M1I8M1D14M1I8M4I3M1I26M1I3M1I12M2D12M1I9M1D15M1I32M1D14M3D12M1I18M1D18M1D22M1I25M1I9M1D10M1D10M1D17M1I8M1D6M1I7M1D22M2I21M1I2M1I3M1I2M1I3M1D6M1D12M1D7M1I2M1D3M1D4M1D32M1I10M1D3M1D10M1I19M1D7M2D12M1D5M1D28M1I31M1I24M1D3M1D3M1D15M1I23M1D27M1I2M1I13M2I14M1D20M1D8M1D3M1D22M1I11M1D25M1D10M1I28M1I5M3D9M1D4M1I45M1D4M1D7M1I3M3I3M1I4M1I7M1I32M2D15M1D4M1D14M1D11M1D43M2D9M1I22M1D3M1D6M1D11M2D12M1D3M1D37M1D16M1I4M1D2M1D2M1D26M1D6M1D16M1D13M1I30M1D9M1D5M1D7M1D30M1D12M1D8M1D5M1I8M1D6M1D3M1D15M2D1M1D8M1D13M1D6M1I9M1I2M1I18M1I10M1I6M1D17M1I22M1D2M1D4M1D17M1D44M1I25M1D2M1D9M4I2M1D11M1I12M1D4M1I8M2I3M1I13M1D11M1I44M2D3M1I2M1I10M1D6M1D10M1D53M3I8M1D26M1D21M1D9M1D14M1I7M1D19M2I15M1D21M1I30M1D28M1D14M1D5M1I9M1I15M1D8M1D5M1D22M1D15M1D10M1D46M1D13M1D3M1D9M1I20M1I22M6I16M1D36M1D19M1D30M1I12M1D1M1D16M1I28M1D7M1D9M1D2M1D23M1I4M1I15M1D19M1I1M1I18M1I9M1I8M1I10M1D3M2I13M1I6M1I5M1D23M1D14M1D4M1D4M1D10M1D10M1D26M1I7M2I1M1I11M1I6M1I3M1I30M1D15M1D8M1I18M2D31M1I8M1D17M1D6M1D7M2D13M1D9M1D12M1I5M1D27M1D9M1D21M1D7M1I11M1D2M1I8M1D2M1D1M1D27M2D6M1I8M1D4M1D1M1D21M1I8M1D29M1D28M3I14M1I2M1I8M1D13M1D7M1D18M1D15M1D2M1D15M1D2M1D21M1D3M2D9M1D13M1D9M1I2M1I15M1D10M1D4M1I5M1D7M1D4M2I9M1D3M1D1M1D27M1D8M6I11M1I8M2I34M1D12M1D6M1D2M1D13M1D8M1I11M1I8M1D2M1D5M1D12M3I10M1D1M1D2M1D33M2I51M1D7M1D16M3I9M1D5M1I11M1D11M2D5M1I53M1D12M1D3M2D4M1D3M2D20M2I30M1D27M1D9M1I47M2D6M1D29M2I7M1I8M1D14M1I6M1I9M1D13M1D16M1D8M1D2M2D7M1D59M2I4M4I13M1D4M1D22M1I20M1D4M1D3M1D14M5I1M2I8M1D15M3I7M2I2M4I9M2I1M2I5M1I6M2I7M1I5M1D8M1I3M1D5M3D10M2D23M1D1M1D24M1D12M1I42M2I28M1D3M1D20M1I16M1I26M1I30M1I11M1I5M1D13M1D2M1D3M1D7M1D6M2I35M2I13M1D11M1D6M2D25M2D6M4I2M1D5M1D11M1I24M1D13M1D11M3D25M1D6M1I26M1D1M1D8M2D8M1D5M1D11M2D7M1D7M1I12M1I7M1D23M1I15M4I1M2I3M1I12M1D3M1D35M1I6M1D5M4I24M4I10M1I10M1D5M2I13M1D15M1I6M1I4M1I16M1I13M1D22M1I8M2I4M1I5M1I15M1I10M1D2M1D12M4I2M2I3M3I9M1I25M2I20M1I8M1D18M1I9M1D29M2D4M2I2M1I2M1I7M2D5M3I8M3I2M4I3M1I4M2I6M1I1M1I11M2I7M3I3M1D6M1I21M3I4M1I6M1I3M3I3M2I1M2I8M12I3M4I4M3I19M4I14M2D9M2I4M1I16M1I10M1D17M1I7M1D28M1I1M1I4M1I22M1D9M1D8M1I5M1I1M6I1M1I2M1I5M1I1M1I3M1D3M1I16M1I3M1I4M1I7M2I6M2I7M1D11M1D5M1I1M1I5M1I7M1I4M22S	*	0	0	GTCCTTCTTTCAGCATCCTTCCTTTCATCTCACCCCTTTTTGGTGGGGTGGCTTCACCAGAATCCCAGTTTTTTTTTTAAAAGAAAAATTCCGGGCTAAACACGCGATTAATGCCTGAAAATATAATACGTCACTTTATGAGTTTAATGTAGCTCTCTCTCTCTAAGTGACTTGATCCTTTCTTTACCGAATGTCTACGCTGACGAAGCAAGTCAACTATATACCTCTGGAGGGACGCCTGTAAAAAAAAAACTACGAGGCCACACGAAGCAGAGCATTTTATAAAAGATTCTGGCGAACCTCGCGGTTCGCTGTAGACTTCGTTTTTTCAGGGCTTTTATGGAAAATAAGGCTCTTCTTTTTATATATTCTATACTGACCGCGAGAATGGCGGAAGACAGGTTGGTGAGTTCTTCGTCTAAGAATATCATTTTTAACTCCTATACTCCATGATAGTTTTCAGAATCGTTCCCATTGGATAGTCATCAATTATTCCACATTTTAGCGTCGAATGTTGGCAGGGGAAGTCTTACCTTTTTTGATGCATTTCGCTTTAGCCACGCTCTTGCATTTCCCCTCGAGACGGCCTTCAAGTTTTTTTTACTTGACCCCTTTATAATCTGTTTTTTGAGTTAATTCAAGGCTTTTTTCATTGCCTTTTCGGAATGAACTTCCTATTTGTTTAATTGGAAAGCTATATATTTCTGCCAAGAATTAGTTGTCTATAAGGTTCTTCACTTTTTCGATCCAATATTAAGTCTCTGGTTTACGAATTACTTCTTGTTTGTAATTCTTTCATCTACTTCTTCGATTGCTCGTTTTCTTAATAAATGGGGGAATCCAATATGGATTGGAACGTTGATTGTATCGATTTCTTTTTGATTTCTATATTGGTAATTCTCGAACTTAGCCTGAAGTCTCCCCCCGATTGTTTTTATTATGTGTAATTACTTCGTCAACTTTAGTCGCTCATTTTTCTATTCGAGCGCCTTTTTTTTTCCTATTCCTTTTGTATATAGTTCTTGATACAATCCGTATTTTTTGTTATCTTCCTGTAGACCTTCAATAAGTTTTGGTTGTGCGAACAAAGGAATGGTATTTTGGGTGTGTACCAGGTCTGAAACAAAGTGATTTATTTTTTGTCCATATTGTTTATTCTATTTTTTTTTAAAAACCAATAAATCTTAGATGGAGCTAAAAGATTTATTTCGATTTCTTTACTATATTTATACATGTTATGACACATGGTTTTTTTATGGGGAACTACGTCCTCGATCCCGGGTCTGAATTTAGTCATAATAGTACTTCTTCCTACTGTACTCTTTCGGCTTAGTGATGAATCCATGTGCTTTGTGGGCGTAAATCCCTATAATGAGTAAATTTGCTGCTGCCGAGAAAACACCAACTTTAAGATGGATAGTATCTCGAGAAGGCATGAGTTCATATCATAACCGTTTCTTTCCCTTCTTCGTACTAACGCCACGAAATCCATCCATAACTCTTTGTACTTTTAAAACTACATGTGGCTGCGTTTTTTTTGCTTTGAAAACGCCCGTTCGACTTAAGTAACGATCGTTTGTACTTTTCTTGCGCGTTTCCTTATCCCACACTCTCTTCTTCGTTTATCCTAGGGGTATACTTTAACAGTTTGCAAACTTGTCATAAAAAGGTTATTCCCGGCTTAAATAGTTCTTTTTGTTTTTTTTATTTTGATCTTTCTATTCTGAATTAGTTAACGACGAGATTTATCCCTCATTGACTTTCATAAACCGTGCAAGTCCGAGTGGACGATTCCCCCAATTTGCGACCTACCATGGTTTGTTATGTAAATATGTAGATGTTCCTTTCCATTATGAAGCGCGATTGTATGGCCCACCATTGCGGGTAACTGCTATGATGCCTCTTGGCACACGTTACTATTGTGTCTTTCTCATCCTTCATAGTGACCTTTCTATTTTTGCCATACATGATGATCTACAAACAGGGTTCGTTTTTTTTCACGTGTCACAAGCTGATTACTCCTTTTTTTCTTTTAATTATTTTTTTCTTATTCCATTTTAAGAGTGGCCTTCATGTCCAATATTCGAGCATATGGAGCAGCATACATAGAATATGATGAATGGACAAGAGAAATCCTTTAGCTGATTAAGGGGAGGATGTAGCCAAGTGGATCCAAGGCAGTGGATTTGGTGAAGCCACCAGCGCGGGTTGCCATTCCCGTCGTTCGCTGCCCATCCCCTTATTGCAAAGTTCCAAAACTGCAATTTCCATATTCCTAGTTCGTATTTACTTACGCGACGAAGAATAAACTATCACTAAATTTTTTTTGTCCTTTTCCTAGTTCTTCTTCAAGCTCAGATACCCCAAGGGGTGTGGTTTTTAGTCTACCAATGTGGGCCTTTTCCCTTCACCGCCCCATGGGTGGTGTCCACAGGGTTTCAAACTACCCCTCTTACTCAACGGTGCGTTTCCCCTAGCCACGACGTAGACCCGCTCTAAACCACCAAACTTTTTTGGTTCAACCCCAACATTACCCACTTGTCCAAATGTTTCTAACATATTTTTGGGATAACCAAACGACCTCCCTCAGATGGTAATCGTCAAGTTCCGATTTCCTTCTTTTGCAATCATTTCGCTACAGCCCTTGCTGCTCTACTGGTAATGGCCCACCACTTCCACGTGTGAGTTCTATGTTATTTATGGCGGTGCCGAAGGGCATATCGGTTGACATTAGATTCTTCTTTTCTTCAAACCCCTTCCCCAACTGGCCCAGCTTCTTCCAAAGCCTACGGCTTTCTTTCAGCTTTATATTACGTCTCTAACATATGTCTTATATGATCGTATGTTAAGTCCCACATGAGTGGATAGATAGGAAAGGAATCCAAATCTGCGAATCGCTCATGTTTATGAGCTCTACATCCGAGGTCTCCCGCGTTCCGCATCCTGGCTTCTGTTCTTCATTTATCATCATCAGAATCGACTGACCTCCTTGACATTACGTCGATACTTCTACAATAGGATGGGTTACGTAGGATACATCCCTATTTTCCCCCGGGGTCTTAATTACCACTGCTTTAGCTATTCAATCATTCGCCTCTTCCATCAAATTAAATGTGAATACCCGTCTCCTCGCTTGGAAACAAGGGGCGCTTCCGGTTCCTGTGCGTGCTTCAAACAATTGTGTCTTCCTCCCTATTACCATATCTCTAGAGTCATTAATTGTCCTATGAGACCTACTACTGAACTCACACTTCTCCGCCGTGACTCCACAGTTTTCTGGTTGAAGTCTATCCCTGAGGGATCAAATTGGATCAAGGGATCGATTTCTAGTTTTCGCGTCGTAAACCTTAAGTTTCTTTACTTTTCCAATGTTTACGTAAATCAATCGTTGTCCAACCAAGCACTCAAAGTGATGTCGGTTGGCGTTGCATCCCAGAAACTAGTAATGCGGTGCCCACTTATTCAGCCCCTATCTGGATGTCTAGTCCATATATTCCGCTCGTCGTTCTCACACACTCATCTGCCCCGGCATATTTGTTTAGGCACTCGTGGCTGACCGGGGCTCCACGCCCTCACAAGTTATCTTCATTGCGGATTGAGAGGTCGGATGCTATGTGGACGAGGCTACCAGAGATGTCCGTTTTGATTCCGTCGAAAAGTCGTGATTGTACCGGTAATAGGGCGCTTAGTCGACCCTCCCCCCTCTACGGCCTGGCGTTGGAGTGGATCCGCTCCCTGTGTCTTTGAGTTCACTCTCGCGACCTTAGTACCACAAACGTTGGCTCGTCCAGGTGGATCAAATTATGGCCGTGATTGGCTACTCAACTTCCGATCGATGGTACCCTTGCGTGTGCCGGGATAGGTTTTTGTATAAATGTTTCGCCGATTATTAAGTATTCCCTTTATTTTGTTTTTTTCTGCTAGCAGTGGAAGAGAATACCCGTTGAAGGGTATTAATCATCTCGTAATGCTTGTATGTTCCTAGAATAGGCCCATTCTTCTACCCTTTCCGGTAGATCGCGCTATTTCACTAAGCTCCTACCTAACACCAAAGAAGATGTTTTCGACCAATGCTTATTTCTGTCTCATTAATATGTTTGAACTCCCGATTCGAACCATAAAAGTATATTGATTCTTTTCCCAATAAACAAGACTTTTTTCTGTAAATCTGCGTATTTGATGTCCAGCCATAATCACTTTCCCTCCTATGCGCTGATTCCAGTATCGATAAGAATTCTGGTTCTTAGTTTCTTATGTTATGGTATAAATCCATACAATTCGTTATGTATGGATGAATGATGAAGATTCCATTGGCTAGAAGCCAGTTCCAATAGCTTTATGGAACGTTCCGGTTCGCGTGCTCCAGCAGAAGTGAACCCGCCAAATTCCCAATTATTAGTTGGGCGCTTAAACCATGTCTAGCAATGGAATTCCTTAACCTAGCTGTATCAACATCGTACATCGAACATAGACCATTTTCATATAGAAAGACTATCCTAGAAAATGAAATCGAAAATATTCGAGTGGCAATCTCGGAGATGCCTTGATGAAAACACCTCCTCCTGGATGCCTACGAATTGAAGAGAGATTGAGAGGGACCAGATCCTAATTCTCGCTATTGGAATGGATCCCAATTCTATTGAGTCGGATCTAATGCCATTTCCTCTTAGCAAAGAAGACCTTGGTTATCAAAGGATTGACAACCGGGATCCGGTTCCTTTGAGAACCTAGTTTAACATTGATAACAAGGATCTCATGAATTTATTAGTTAAGATCCTCTTTAGCAGAAACGTACACTGTCAATTCCTTGCTCATCCCTTAGTTCATAGATTCGCATATGGCCCCAAAACCTTCGTATGAGTGGGCATTACATCGTTTTGTCTGATTTACCATCTCAGGAAAATCCTTTGCGTTCCGCATGTTATACCCTATGCGGGTACTTTAGTGATAGTTCTATGGGACTCGTGCGGAGCCATACCATACCCCTTATTTGCTGCTCCTCGCCGTCCGTGCTGGCCTCCCTCGTCCGGAGTGGCAAAATTCCTAATTTCCTTTCATATAATGTACGCAGTGATGCTTCTATATTCACAAGAAAAGAACGAAGCACCTTTTCATTCGTCATATACTCGGGGGTTTTACTTGAAAAGACAATGTTCCAAATACTAGGGATTCGGGTCCATAACCACGTCAGTTCCCGTGCACTGAGCTTCGCTAACCACCTTCTCCACGCTAGCGCCCATTATAGACATTTAGCAACAGTGGTTTGTCGGGGAAAATTCGACTAGAAATCATTGATCGGGAATAAAACGGCGCCAAGAGATGACAAAAGACGAGACTTCTACTCAGTCCTCCCCCTCTTCGTGTTTCCCTCTGTTTTCTGTTCTTTTCCCTTTTATTCGGCTCGCATTGTTTCTTTTGCTGGTGTTCTCATCTCTGCAACTCCCGCTGATTTTCACGCGAGAACCAAATCCCATTTGGGTGAAGATACGGCATTTACTTCCGCTGTCTTTTATCCCCTTTTTCGCTCAAAAACGATTAAACCCCTCTTGTCGACCCCTTTATAATGAAGCGTCCCTGGATCCTCGGAAATGCTTTCTCTTCTTTCACGGATATCTGGCTTATCGTCCTTTTAATTCGCTTTCCTTACTCCGGCTACTAGTGCGTGCGCTCTCACAGATACAACCAAGGGATTCGCAAACAAAAAGGGGAATTTCGTATTCACTTTTTCCTGTCGCCATAAAAAAGGGATCTTCACGCCGCAGATCAAAGAGGTTGGGCTACATCTACTCTTCTGTGCACCTCTTTTGGATTCTTAACGACACCCTTGCAGTAGGATAGACCGTCTGCTTTTGGGTTCTTTTATATTATCTCCTTCGGGGATTTTAAGGATCGTTCAGTCTATATTTACGTCGACGTATTTTGGCCTTTCCTACTACTGTCTCCTTTCTCAGGGAAGTTTTTACAGCCGCCCTCTTCATAGAACTATATTAAGGCAAGCGCCAGGCGCAGATTTCCGGCACATACTTCTACGGAAATGTCATTGCATGCGCATTCAGACACCCTCGCACTGTATGCAATTGGAAGAGGACTCGACAGACCCGTCCACCCGTCTTTAATTCCACACCGATTCTCTGAGATCCTCGCGTGTGCTACCATTTCATCCATTCAAATGCGAATTGTGACAGGTGATATCAAGTCTAGATTCTTCCATGAATATGGATACTATCTAACTGTGAATATCTTGAAGTGGGAAGTTGTATTTCCCATGAATTCATCATATTATCTAACATTTTATAGGTTAGGCTATTAACCCAAAGGTGGCGGTCTCTCTTGGTAGTATTCGTCGCTCGACGGTCGCACTAATAGTACGAATCAGACATCAAATAGCTTCGATGTTAGGTGTGGTCCCATTCTCCGTCACAGACTATCCCTCTCTTTATATGGATCAACAACATTCACTAAAGCTTCCCGCTGTTAAACCTCTTCCCAAGTTTCTCGCTTCAATAAGAAGCGCCGCAAATGTAGGTTGTTCATATTGGTACCTCTCCACAGAAGGCTAGGAATATATGTTGCTCAAAAAAGCGGTCGATTCAACCTATCCTATCCTAAATATAGATGCTAATGGAGGGGGGAATTTCTATGTAAACAGAGTACGATCCTTCTTCCTATCGGCCTGCGAATGAACCCCCCTTCTACATATATAGTACAAGTGTCGCACGGTTCTATTCCTAGTGGTCCGGTATGGGAATGAACTTATAATCGATGATCGAGGCGATGCCATGATTCAGACAGTTCTATACCTACTGCGCCCATTCCCATTTTTTGTCCCGCGGCCACGATCTACATTCTTTTATTCCCGTTAGTAAGAGGGATCTGACTAAGAATAGACCTATCGCGCTTAAAATGAAAAAACAAACAACAGACGTCGTGGTATCCTAGCAAGGTCTGCAACCGAGTCATATTTTGGCGGCATCTTCTTACATTTGATATCTCCTGTAAGATGTAGATGCTAATCAACACATACATTCAACTCATGTTTTGTGGAATTTGTTGGATCTCTAAAGGGATCTTCTATAATTCGCACATAAGGGGTGATTTTCTTGTTTTCGTCCATCAAGTAGACCTTGACTATTTTTATTAATAGTAGATGATAAGAACCTCGTAGAGTCCCTATTGAACCAAGAACTATCGGCCTGCTGCTCCACACCAGAATAGATAGTTTTCCGAAGTAAACCTGCTAGTGAGGAGGCCTCCTATGGATAAGAGAGCATAGGGCTAAAGAGCATCCCAAAAAGGAATCTTTCGTGCTATAAATCCCTGCATAATCTCGAATGTTTATCAGTTCCGGTACGTAGACCAAATATACAATGCAAGCAAAAGTTCCTAGATTCTGAGTAATAGCAAAGCATATCCAGTAGCTTCTAGCCACCTAAATTTCGGCCGTCACCCCTTCATATCCTCATTGAGTCTCCAATGCCATTATCCATACTTACATATCCGAGTTCCCTATGGACATATGCAGCACGTTTTTCATGCTTGTTGATATACAAGAGAATTCCCCCAATATCTGCTAAGAATAGCTATGATTTCAGAAGAAGAGCCATTCTTTTGATGACGCAATAAAAAGGAATTCGCGAATTTCGCGTGGCTGAAGCTGCAGCACAACTTCAAGTTAACAGAAAGAAGAACTACATGGAGTGGGGGAGTCATAGTCCGAAAGAGGATTCCCGCTTCTTTCTCTCATGCAAAACCGTGCATGAGACCTTTCATCCTCTCACGGCTCCTAGTGATAACATAAAGAAGAAACTGTCTTCGTTCTTTTTTTTGATTACCTTCCTCGCGTATGTAAACGATCCATTCTTTTTCGAAAATCGATTTCGAAAAAGAACTACTAATCTTAACTTTTTTCGATATCTTCCAGTGGTGATGGAATTGGACGCTTTTTTTTCAAAATCCTTTCGACCGTTGGTTCCGTAGGCGGCAATTCCGAAGGTGTTGATAATAGAACCATCTGATTTGATTCGTTCCCAAATAGCCCTGAGATTGATCAGCTTAGGTTATCCTTTGTCAACGGAATGCTCCATCTACCTCGTAGTCTCTGAGTTGAGAACCCACTCATGTACATCTACGTTCGAGAAGTTCAGCATTTATAACGTCAGTAAGTCCGATTCTTTGTAGGAACTACCCGTAATACGAGCTTGCAAAATGGTCTGTTTATCATAGAAGAGATTCGTTTGTTGTTCCTTACCCGGCGTTCACCTTAATTGTTATTGAACAAAAGATCCAATTAAACTTTTGGTAAAGTTCTGTCTTGTCCCCGTAGTGGGATAGTCTCCCTTCTGCTATCTTGGCGTTTTCAAAACCACACCTCCGGATGATATAGAGGTAGGAATTTGTCGAACGAACCACACGCCTTCGTACGTCGGAGTCGCATTGAATGAAAAGGGGTCGGGGAAAGCTTGAACCCAAGTCCTACAGTGATGGATATAACGCAATTTACCTTCCTGGGATTTATCATTTTGTGTATGATAGACCGTCCAATTTCTTGAAGCTCGATCTCCCCCCAATGAACCAGATAGCCAAGAGATACCCATGAACCACTAAATAGAAGATTCTTAGCCGTCCCCACCCACATGAGTAAATATTTACAAGTACCTCATTATACCTTAACTCTCTTTGGTATATTCCAGACAATAGTAGGACATAACGAAACATTCTGGAGCACAAGGATAGTTATTAAATCGTTTAGCACCACAATAACCTACATATCCCTAGAGTACGTTAATACGACTTAGACAGAAACTCGTTTTTATGCCATTTCTGTACATTCAATGTACTCTACGGATAAGGAATCCATTAACGTGAACATAATAAAAAAAAAAAATAAGAAATTGAAAGATGTCGTTGACATTCGTTCGTTGGAATTTCCGAAAGCTAATTATATGTTCTACGTCTCTCATCGGACCAATAGGGCCGGTTATGCTTATTACTACACTGTTGAAGAGAATTAAATAGTAACCAGGCTATCTATTTTGCATCAGAGGGTTAAATCGATCATCAGAAGAAAATTAGGCCATTAACTTAGGAGACCTTTCCTGGGAAAATGAAACTTCCCTGGAAGAGACTCAGCATGAAACGCTTTTCAAAAATTCGCGTAGAATGTCGAAGCGCATTTTTGTTTCCCGTCTGCCTGAGTCTTGGACATGTCCAATCATGAATTAGTACTGCATCCAATCTCCCTCAAATCCCCGATTGTTTTCGATTTTTTGTAATGGGAATTACGGAATCCCCATATATTGATCAAACCTTATTCCCAGCTATTTCATAAGATTCCTCTTCTGAGTCTTAGCCAGCCCACAGAGGGCTTAGTTGATCTGCTTTCGGTTTCTCTTTCTTTCCTTTTTGTTTGTTTCGAGAAAGATCTCGTCCGATTCTCCTTCTATTGATTGCTTTTCCGATCGAGATTATGGATCCATGTGGTCTACAACCTGATCCATGTTATGAGGATTAACGAAAATGTTCAAGCAGCTCTATTTGCCTCTGCCATTCAGATCTCTTCCTTTTTGCGTTATTGCGCCACCCACCACCCTTTGGCAGCATCTCCAATTCCGGACTTATTTGAAAGCTATTTTCGACCCCGGACGCTTTTGGATGCTTCTAATAACGCACGAATGTCCAGTGCTCTTCCTTGTTTGAATCCTATTCATTGCAATCGAACTTTCCGCGTCGTCCTTTTTATTACGGCTTGTTTGTACTCCTATATTGGGAGTTCACCTCTACGTATTGCTTACGTAAAACCATATAGTGATTTGTTTCTGTCTTTTGTTGTCTTTTTCACGGCTCATGAGAATTTTTAAGCCAATGATTGTTTTTTTCTCCGTCTTCAGAATCCGGTTTAACCCACCATGTTAACTAATCAAGATTACGAAATTGGATCGGATTTTTGCAGTTCTTTTTTCTGCAGGTTCCCTCGACGTGACATGAGCGTGAAATAGAGGTTCAAGAATCCGTTTTTCTTTTTAAAGTGCTAAAAAACGACACTTATTTTTTTGGCTTTTGCCCACATATTGTAGGTGGATCCGAAAACTAGGAAAGAGCTCCCTCCAAGCCGTGACATACAACTTTCATCGATACGCTTTCACGAATTTCTATATTGATCTATGAGATCGATATGGAATTCAGGTTACTCACTTACAATTGAGTATCCGTTTTCCCGTCACTTTTCCCCTAGGATCGGAAAGGCCTGTATTTCCATATCCCACCATCCAGTCCTTAGGTTTTCCGTAAATAGTGAATGGAAAAAGCATTGCTTCGAATCATGCTAATCATGCCTCGGACCTGTTTCTGGAAAAAGTCGAGGTTTTCGAATTGTTTTGTTGACACGGACAAATAAGGGAATCCCCCCTGCCGCATTTCCATATTGACCTTGGACCATATAAGAGTCCCAGTAATCGAATCTCTTGAAATTAGATCTTTTTGTCTCATGGTAGCCGGCGCAGTCCCTTACGAAACTTTCGTGATGGTTTTCCATACACTTCAACATTTTCTAGCGATTCACATGGCATCATCAAATGATCAAGTCTATTTTTAATAAGACTTACAACGCCACTAGAACGCCCTTGTTTTGACGATTCTTTACTGCGACATCAATCTAGGGCTCCTCTAATTGACGTATCTCCACCGGGTAAATCCGTCACCTTCCTCCTCTTACTAATAACTAACGAATGTTCTTGGTAAATAGGCCACATACCAGTATATAAGCAGTTTACTTCAATCCAGAGGTTAATCGTACTCTGGCAACGTTCGTAGGCAGATTTGGGTTTTTTTGGGGTTGATTAGTGTAAGTCCGCACACAGATAAGTCACCCTTTTCCCTGTCCCGCTACAGAACCGTACCTGAGATTTTCACCTCATTCTCTCCTCGTTCAATTCTTTCGAGCGGATCCTTTTCCTCGTTCGAGAGCCTCCGCCCTTCTTCCACTCCGTTCCCGAAACTAACTAGACCCAATTGATTCACTTTGTTCATGTTCTATGTGAACCTTCCTTTATGATTAAAGGAGAGCTTGTTCTTTTACCAAACATATGCGGAATCACACACGTCTTATAATAATCAGGAAATTCTTTCTCGGTATATCACCCTTGCTCACCTCATATCTTTGAGAATCACGGATCCTTATTCGAGTTCCATTTCTTCATTTTGGAATCCTGGGCTTCTTCTATCTTCACTTATTTTTTTTTTTGCTTTATTCTTTATTATTTCATTTCGATTTTTCCCTCTTCTCTATCCCTAAGCCTCGAGGTACACTTGCAATCAATATAGACCTTTTCCTCTGTATGAATCCAATATTATGGCATTCCAATTTCTTCCCGAAACGCAGAAAATCCCGAATTGTGATCCAAACTTGACGGGTTAATGTTGCGCTTATCCATGCTGTTAGGCACTCTTCAACTAGGACTCCCTTTTTCTCACTGGCTTTCCTTCTTTGGTGAGTCGGTCCGAGATCCTTCGATGACTATGTGTAGTTTGAAGGATATTGTCTATAGATCCTTCGATTGCCTAAGACCCGCGGTAGCAATAGAACGGGGAAAGTAACAGAAAGACAGTCGTTTCAATGTCGGAATATCTATATATTATTTTCGTTTCATTTCTAGATACTATTTCTATATATTAGTATTAGTTTAAGTATACTATTCTATTAGTTATCGATCCCGTCTCTGTGAGGTCTTTCTTCCGTGATGAACTGTCTGCACAGTCCTTCCCTTTTTTCTCATGTGGACCGAGTAGCAAAGGGGGCCTCAGCAGAGAGATTGTACCATGAGAGACTCCAGAGGTCACCCCTCTTCAAATCGTGAACATTGATTCTGGAATGCAACGTAGTCTGTCTCATATCGATCCAATGAATCAAGTCTTTCTAAGAGTCAATCTTTGCCTATTAGGCACAGGATAGCAAGTTCGAAATTCTGTCTCGGTAGGACGGCTTTCCTATTACTATGAATTCCTAATTGAAAATAGTAGTTCATGGGAGGGCTTACCAATTATCCTTTTTTCCTTGTATGTGTTCCTAAGCAAGCATTAGTGTCCTTTCATGTTTCGAGGTCTCAAAAAAGGTCGTGGAACAGATAGAACTCTTGAATGTAATTGAAAAGAAATGTATGCCCAGTTTCCTTCGGAAATGGTAAGCTCTTTGGCCGCAGAAAAGGCTACCCATATCATCTTGACTTGTTCTCTGCTCCCCTCTTTTTTAAGAATACGAGTCGGGTCTCTTTCCTCCGTATACCGTATCGAATAGAACATGAGCTGACCAAGATCTTCTTCATCGGAAACCTGCTCGATTTGAGATCGGGAAAATCGTACAGATTTTAGGCAACCATGTGCTCTGGCTCGATCCATAGTCACTCATCCTATTTTCGATCGGACCGTGACATTGAATCCAATCTATTTCCCATATTGTGCTTGACTATCCATTAATAGTGGTGGAAAGACAGCCCTGGGAAGTTTGGCCTTGATTTTCTCGCCCCTCTTGCCCTTAGGATTCGTTTTAAGTTCTCCTTTCTCGAGGGGACGGGGAAGGATATGAACCAGTCGTAGCAGTTCCCGCCACCCTTTTTACGGTTTGAAGTCATCATTCGGCCTGATTACCCTAAACCCCATTGAGTTTTTCTTTCGTATGTCTTGACTTACTCCCCACCCCGCCACCGTCGACGGGAAGGAAAAGGCGTGTTGGATGACGTCGATAGGTTAGGGTTGGCTATACTGCTCGTGGCGACTCCGGCTAATACTCGAAGCGCATGGATCAAGTTACCTTCCGGCTGACGGAAAGACCGCACAATTCCGAATCCGCTTTGTCTTACGAATAAGAAGCTATAAGTATCAACTATATCTCATGGAGAGTTCGATCCCTGGCTCCGGATGACGCTGCGCGGCATCCCTAACACCATGCAAGTCGAACGGGAAGTGTTTGTTTTCCAGTGGCGAAGCTTCCCGCTGGTAGTAACGCGTAAGAAACCTGCCCCTTGGGAGGGGACGACAACACTGGAAACTTTGCAGCTACCCCCGTAGGCCTGAGGAGCAAAAGGAAAGTCCTCCCAACCTGTTAGCGGGCTCGCGTCTGTATTATCTTAGTTGAGTGAGCAATAGCTTACCAAGGCGATGATCAGACTGGTTCCGAGAGGATGATCAGCCCACTGGACTGAGACAGCGGCCCAGACTCCTACGGAGGCAGCAAGTGGGGAATTTTCCGCACTGGGCGAAAGCTTCCGGAGCAATTCGCGTTGAGGTGGAATTCCCACGGGTCGTCAATTCTTTTCTCGGAGAATAACAATGACGTATCTTGAGGAATAACATCGGCTAACTCTGTGCCAGCAGCCGCGGTAAAGACAGAGTATGCAAGCGTTATCCCTGAATTAGTTGTGCGTAAAGCGTCTGTAGTGGCTTTTTCAGTCCGCCGTCAAATCCCAGGGGCTCACCCTGGACGTCGGTGGGACCTACAAGCTGGGGACGGTAGGTCAGGAGGGAATTCGGTGGCGGCGGTGAAATGCATATGCGATCGAAGCACCCACCGGCGAAAGCACTTGCGGGGCGACACATGACACTGGAAGACACAGCTATGGAGCCAACATAGGGAGTAGAAAGACCCCAGTAGTCCGTAGCCCGTAACCGATGGATACTATGTTGCTGTGGCCGCGTCGACCCCTGCCTTTCCTTCGTAAACTAACGCTGGTGTCACGGGGATCCTCCCCGCCTTGGGGGTACGTTGCGCAGAAGCACTCGAAGGAATGACTCTGGGGCCCGCACCAAGCGGTGGGAGCTGTTGTTTAATTCGATTGCTTAAGCCGAAGGAACCTTACCCCCCCCTCCCTGTTCCTCGTCTGTAGCACCCTTCTTGACATCCGCCACTGCGATTCCTGCTTGAAAGAGAGTGGGTGCCCTCTGTAACGCGGACTACAGGTTGTGCATCGTTCTGGCGTCACTTTCGTGCCGTAAGGATGTTGGGTTTAATTCTTCCTCACTCGTGACGCTCCAACCCTCTGTTTTTTAGGCGCCACTCATGTAGTTTGGAACCTCTGAAGACCGCTCGTGCTTAAGGCCGGAGGTAGGAGAGGATGTGAGGCCCGTCAGGTCATGCCCCCTTAGCCCTGGGCGACACACGTGCTACAAATGGGCTGGGACAAGTGTCGCGTGATCTCGCGAGGGGACTACTCCAAAACCGTCCTCAGTTCGATTGCAGGCACTGCAACTCGCCTGCCATGAAGCAGAATCGCTATTAATCGCCGGTCAGCCATACGGCGTGAATCCGTTTCCCGGGCCGTGTACACACCTCCCGTCACACTAATGAGCTGGCCATGTTTGAAGTCATTACCCTTAACCGTAAGGAGGGATGCCTACGGCTAGGGCTTGTCGACGTAGTTAAGTCTAAACAAGGTACGTACTGGAAGGGTCGGCTGGATCACCTCCTTTTCAGTGCGACGCTAATGCTTATCTTATTGGGTATATTTGGTTTGACACTGCTCTCTCACTCCCAAAAGAAGGCATCTTACTTTATGCTGAGCTAAACGGTGGCTTGGACGTCTTCTTCGTTTAGGTGAAGTTAAGACAAGTCCTCGCTTAGCTTAGTATCCACCAGATTGTTATATTACATTTCCCGGAACAAATTATCTTTCTCTCGCTTCCATTAATTTATAGGATCCCTCGTCTCTTGCCCCTGTCTTTCGACGGTCCCCTAGCCCCTCCCCCCCCCGGCGGCGGGGTGTTGTGTGGCGGCATGGGGATGTCAAAAGGGGGGAAGGGATGGGAGTTTTTCTCCCTCGCTTTTGGCGTAGCGGCCTCCCTTTGGAGGCACGGCGCGACGGGCTATTAGCTCTGTGGTAGAGCGCGCACCCCTGATAATTGCTTGGCGTCGTTGTGCCGGTGCGGTGAGGGCTCGCAGCCATGGATTTTCAATGTGCGCATCAGCGCCTTACCCGAAGATGTGTGATCTCCGGCAACATTAGCTGGCGTACTCCTCCTGTTTTGCAATCGGAGTTTGAAACCAACAAACGTTCGCCTCAGGATATAGGGGGCCTATGGGTCGAGGGGGGTGAGATGCCCATGTAGATGCTAACTTTCTTGCAGCGTGGGCATTTTCCCCGGGAGGGTCGGGAGTGAAGGTGGGTGCACGTAGCGGTGTGGCGTCGCTCTGCTTCTCGAGATCCTACATCCCTTATCATGTAGGGAGAGCTATCTTCCGAGCACCGTCTGAGTGGCGTCCTCAAGTGGGAAATGGAGCACACCTAATGCAACGCATCTTCACAGACCAATACTACGAGATCCCCTTTCATTCTGGGGTGACGGAGGATCGTCATTCGGCCCTTTTTTCCTGCTTGTCCCCGGCGTCTTGAAAAGCAGCAATCCATAGGACTTCCTAATCCTCCCCTCCGAAAGGCAGAACGTGAAATCTTTGCCTTCCGCAGGGACCAGGAGGTTGGATCTCGCCCAAGAGGAATTCTTGGTATATCAGCCACTTCTTGGTCCTTTTCGACTCCCTAAGTCATACGAGCGCCCTCGATCAGTGCAAATGGATTGCTTTAATCTCTCTCTTGACTCGAAATGGAGCACGCAGGTTTGAAAAAGATCTTGAGTGTCTAGGTTGGCCAGGCGTGTCTCTTACGCCTTCCTTTTTCTGCCCTATCGGAGTTTTCCCCAGGACTTGCCAGGTAAGGGGGAAAGTGAAGAAGCACACTTGAGAGCGCAGTACAACGGAGAGTTGTATGCTGCGTTTCGGGAAGATGAATTCCTCCCGCAAAGATTCTCTTGATTCTCTCTCTCTCCCCATTGGGTTGGTCGTAGGGGGCGATGATTACTTCACGTGCGAGGTCTCTGGTTTCAAAGTCCAGATGGCCCAGCTGCGCAGGGAAACGAATAGAAGACATCTGACTCTTTCATGCATACTCCACTTGGCCTCGGGGGGATATAGCTCAGTTGGTATAGCTCCGCTCCTTTGCAATTTGGGTCGTTGCGATTACGGGTTGGCTGTCTAATTGTCCACTAATGGTATTATCTTTTTAACCTGAACCCGTGTCTCCACTTTTCTAAGTAATGGGGAGAGACTGAAACTGCCACTGAAAGACTCTATGAGACAACAAGATGGGCTTGTCAAAAAGGTAGATATCTAGATGGGCAGTGGTCATATCTAGTATGGATCGACATGGCACGATAGTTTGGAGCGGGGCGGCTCTCCTAGGTTTCCTCATCTGGGATCCCTGGGTAAGGCTCAGTTGGCCTTGCGAAGAGCTGATGCACTAGTCCCTCAACCCTTTGAGCGCATGTGGCAAAAGGAAGGAAAAATCCAGTACCCGATCCCCTTCTCCCGGGAAAATCCACCCCGTAGGAACTACGAGATCCCCCCAAGGACGCCGCCTGTCGGCGTCCAGGGGTCCACGGACCGACCATATAGACCCTGTTCAATAATGGACACATTAGCCGTCCGCTCCTCGCCGGTTGGGCCGTAAGGGTCGGCGAAGGGCAACTCGTTCTTAAACCAGCATTCTTCATTTTAAATCGAAAGTCTGGCGTAAAAAGGGGATAGCTCCCCCGTTCCTGTTTCTCCTCCTGTAGCGGAAGCCCCGGAACCACAAGAATCTTATAATGGGATTCAACTCCAGCACCTTTTGTTTTTTGAGATTTTTTTAGAAGAGTTGCGCTTTGGAGAGCACAGACGATGACTTGTAAGCTGTGTTCGGTGGAGGAGTAAAAAAAAAAAAAATTTGTCATCGTTGGCCACATGGTAGAACCACGTCGGGGAGGCCTGAGGTCGGTGGTTTACCCTGTGGCGGATGTCAGCGTTTCGAGGCCGCTTATCTCCTAGCCCGTGAAACCTTTATCGGATACTATGAGAGCACGAGTTTGCCAATTCTGCAGTTCGCTTCTATGAGTTCGCATTCAATGGGAACGTTGATAAGATCCTTCCTTTTAGTAGCACCTTAGTATGGCATAGCCTTAACGTTAATGGCGAGTTCAACAGAGAAAGGCTTGCGTGGATACCTAGGTACCGAGACGAGGAAGGCGTAGCAATCGACACGAAAGCTTCGGGAGTTGAAAATAGGCATAGATCCGGAGCTTCCAAAATAGTCAACCTTGTTTGAACGGCCTGCTGAATCCATTATCAGGCAAGGAGCAATTGCGAACTGAACATCTTAGTACCCGAGGAAAAGAAAGCAAAAGCGATTCCCGTAGTAGCGGCTAGCGCAATGGAGCAGCCTAACCGTGAAAACGGGGTTTTGGATAGCAATAACAAGCTTGTTCTGCTAGTCGAAGCGGTTGAGTGCCGCACCCTAGATTGCTAATTCCCGTACCGAAGGCATCACTAGCTTACCCTCTGACCCGAGTAGCAGAGGGCACGTGGCATCCCGTGTGAATCCGCAAGGACCACCTTGCAGGCTAAATCTTCCGGGTGCCCGATAGCCAGTAGTACCAGTGAGTTACGGTGAAGAAAACCCCCATGGGTAGTGAAATAGAACGTGAAAACCGTGCTGACCCCAAGCAGTGTGGAGGGGAAAGTGATCTCTGACCGCGTGCCTGTTGACGAATGACCGGGCGACTCTAGGCAGTGGCTTGGGTTTAAGGTCCGGAACACACCGGATCCGTAATGCGAAGCGAGTCTTCATAGTGCGATTGTCACTGCTTGGACCGACCTGGGATGATCTACTTGACACGTACCGTGAAGCTTGGCTACACTAAGACAGCAGAGGTCCGAGACCGAACTGTGATGTTGAAGAATCAGCGGATGAATTTGTGGTTAGGGGGTGGAAATGGCCTCGAACCCAGAGCTTCGCTGTTCTTCTCTCCCCCGAAATGCGTTGAGGCGCAGCAGTTTGAACTTCACATCTAGGTAAAGCCCTGTTTTCGGTGCGGCTGCGCGAGCGGTAACCAAATCGAGGCAAACTCTTAATACTATATAGACCCAAAAATACCGGTCAATTTCGGCCCAGTGAGACGATGGGGGTAAGCTTCATCGTCGAGAGGAAACAGCCCGGATCACCAGCTTACGGCCCCTAAATGACCGCTCAGTGGATAAATGAGTGGGGGTGCAAGACAGCCAGAGGTTTGCCTATAATCAAGCCACCCTTAAAGCAGTGCGTATAGCTCACTGATCGAGCGCCCCTTTGCGCTGAAGATGAACGGGGCCTAAAGCCGAATCGCCTAACTGTGGTATGTCAAACGCACTCGTAGGGACGTTCCGCCTTATAGGGAAGCAACCGCGAAAGTCGGGGGTCGAGAACGGAAGCGAGAAAGGTCGTCTTGAGTAACGAAACAATTGAGAATCCAATCCCCGAAACCCAAGGTTTCCTCCGCAAGGTTCGTTCCACGGAGGGTGAGTCAGGGCCTAAGATCAGGGCCGAAAGGCGTAGTCGATGGACACAGTCATCTTCCTGTACTACGCACTTGTTGGTACTGAGGGACGGGGCTGCTAGTTTAGCCGAAAGATGGTTCATAAAGTTTAAGGACAACCAGGGTGACCCTGCTTTTCAGTGTAAGAAGGGGTGATAAAATCCTGAGCCGAGGTCCGAGTACCAAGACGCTGCAGCGCGAAGTCTGAGCCCCGTGTACTAGCCCTGCTTCTCCAACTAGGCTCATACCAGACGCTACGGCGCTTGAGGGTAACCCATCCATAACTCCCAGGAAAAGCTCGAACGACCTTCAACAAAGGGGTACCTGTCCCGAACCGACAACATGTGGTAGGGTCCGGTATAGGAATACCTAGGGGCGCTAGACACATCTCGCTAGAACTCGGCCAAATACCCCTAAATTCGGGAGAAGGGTGCCCCCTGCAAAAGGGGCGCGCATTGACCAGGCCCGGGCGACTGTTTACCAAACACAGGTTCTCCGCAAAGTCTGAAGACCAGTAGGGGGCGACGCCTGCCCTGCCGGAAGGTCAGGAGTTGGTGAACTGATGACAGGGAAGCCGGCGACCGAACCCCGGTGAACGGCGGCCCGTACATACGTTCCTAAGGTAGCGAAATTCCTTTCGGGTAGTTCCGACCCGCACGAAGGCGTAACGATCCTGGGCACTGTCTCTGAGAGAGACTCGTTGAATAGACATTCTGTTAGATGCGACTACCTGCACCTGGACCGACAGACCCTAGGATCTTTACTGTCCCTTGGTTGGCTTTTGGGCCTTACTGGCACTTAGGTGGAAGGCGGAGGCCCCCTCCGGGGGGGCCCAACCATCCAGTGAGATAACGCACTCTGGAAGAGCTCGGTATTCTAACCTGTGTGTCGACCCGCGGGCCAAGGGAACAGTCTCAGGTAGACCGTTTCATTGGCTAGGCCTCCCAAAAGGTACGGAGGCGTGCAAAGGTTTCCTCCGGCCAGACGGACATTGGTCACGCGAGTGCAAAGGCAGAAGGGAGCTGCTGCAAGACCACGTCCCCTTCGAGCAGGAGACGAAAGTCGCCTGTAGTGACCGACGATCGGTGCCGCGTGGAGGGCCGTCGCTTCACCGGATAAAAGTTACTCTAGTGATAACAGGCTGATCTTCCCAGAGGTACCACAGCGACGGAAGGTTGGCACCTCATGTCGGCTCTTCGCCACCTGGAGCTGTAGTGGGTTCCAAGGTTGGGGCTGTTCGCCGCCCATTATGCGGTACTTGAGCTGGGTTCAGAAGTCGTGAGACAGTTCGGTCCAATCCTGTGTGGCGTTAGAGCATTAGAGAGGACTTTCCCTAGTACGAGAGGGAACCGGGAAGGACGCACTCTTGTGTACCAGTTATCGTGGCCTACGGTAAACGCTGGTTATCCAAGTGCGCGAGGATAACTGCTGAAAGCATATAAGAGTAAGCCCACCCCAGAGGAAGTGCTCTCGTCCGCCGACTTCCCTGAGCCTCCGAAGCCCGCCGCGACAGCGACGGGTTCCCACCCGTACGGGGAGGAGCGACAGAGCATGGAAATAGGATCAGGTCGCGGCGAGACGAGCCGTGTAAATAGTGTCAAGTGGAATGCGTGATGTATGGCAGCTGAGGCATCCTAACGCAACGAACGATTTGAACCTTGTTCCTAGACCTACCCGACCTTATCAATCGATCATTCACTTGCCATCTATCTTCATTGTTCACTCTTTGATTAACAGATGAAAAACCAAAACGAAGCTCGGCCCTTCCATCCTCTTGGATGGAAAGAGGGAGGGCAGAGGCCCTTTGGTGTCCCTTCCAGTCAAGAATTGGGCTTCCAATTACTACCATATTTCTCTCATGCCTTTCCTCTGTTCAATGGTTCGCTATTCTGTGTCCTAGGCGTAGATGATACCCACACCAATCCATCCCGAAATTTGGTGCGTTAAACTGCTACTGCGGTACGTAATACTGTAGGGGATTGTCCTCGGGGCAAATAGCTCGATGCCAGAATTATAAAATCTTAACACCCCTATTGATTTTTCACTATTTGAAATACTAAAAGATCCAAATCAAAAATGCAAAGGGTCGTCCTTATATTCAAAACCTTCAATCAATCAACATCCCCTCTCTCCCCCTTCACACCTCGGACGCACGGTTCTTATGAGAGAAAGGGGGCTTTCCCATCTTCTACACGAAATGAAATGGCTGAGGAGAGGGAGGTTTCCTTTTGGGGGTACCCCCGGGAAAGATCCGTGGAGAGGGTGGGCCTGTACTCAGAGGATAGAGCACGTGGCCTACGACCACGGTGTCGGGGGTTCGAATCCCTCTCGCCCACGCCTTCCAAAGTGGAAGGTCCTTACTTTCCCCCCTGAGGGAGCAAAAACCAGACGTATAGCGGACGTAAAGCTATTGAACTGGTATGTCTCTTTCCTTTGCAAGTGGAATCGTTGAACAGAATTTTGATACATGAGATAAAATGCAATATAAACCCGGATGCGAACTGGTTACCTACCTCTAAGTGTCAAAAAAGCAAGCCCTTTCAATTTCAATTCTTATTCTTACATTAAGAATGATCAAATCTCCCCAAGTAGTTTCGAACCTACGACATCAGTTAACAGCCGACGTCTACCACTGAGCGACTGAGGACAGGGGATTCGCCTCCCAGAGTTCACTCCCGCTCCTCCAACCCATGAACAATTGAGTCCTAACTTCTTTTCGAACTCCCGAATTCTTCTTCGTATGGTCGGTCCATGCCTCATTTCATAGGTAAGCCAGAGTGCGTCGTGGTCTCGTTCATTTCTATTTCCCACTTCCTCGCCCTTCCTATCATTTAATATCCATCCTTTGGTCTTAGGACATAGGATGTCATTTATATCGATCTCTTTTCGATATATGGGAAAGTCAGACTTCCATCGAAACATCGCTGAGAAATGGTCTAAGAAAACTCTAAAGAAAGAAAACAAGTAGACCCCTACGCCATGATTTATTAATCTTTTCTACTTAGTCGTCTAAGTTTCTCGATGAGATAAGTATTCGGTCGTTGCGGTCCCCGGACTCTATATGGTGTTTCTGACCAATTCTCCATGGCCCTCTTTATATCTTCTTTCTCCAATCTTGGATTAGGGACGACGGAGATATTCGCGACTCTGGTGGTTTCATATGGCACTCGATCTTCATATCGATCTATTTCATCCACCTCTGCATCTATTCTTTCTTAGCTAACGGGTGGAAGATCCATCCAAGTTGGTATATCATGCGACTCCAAAAACGGATCTGAATGTGACTTGAATGCACGATCTTCACATCGCACTTTCACGATACCTAAAAGGTGGAATGGCGCTTTTTTCGCAACCATTTCTATAAGAGACAGGTTTTCCATTTACTTTGAAAATGGATTCGATTCAAACTATAGCTATTCATTAAAGAGAAGAAACAATAGAAGTCGAAGACTCGGAATGGTATTGAATAGAGATAAAGATTCTTCTGGTTTTCTTCTGTTTAAAGCTGAAAATATTCATCTTCTCCGAGACGCCGTAGAGAATGTGAGAAGTTTCAGTTCTTTCATTCCGTCTCGTCCTTGGAAAAGGGGGATTTACTGAAGATATCCATCCTTTTGGCGCAATGACGAATGACACAACCTCACCATCAAACTCCTGGACCGTCTTTCGCAAATCGGCCAAGCGGTCTAATAATGCAAAAAATCATTATTGGCCCACCAGGGATTGAGTTTTAACTTGTATGAATCGCTATGGTTTGATACGAAATAATGGCAGTTGTTTCAGTATGTTAAGGCTAAAGATGTCTCCCCACAATTCAGTTCGATTTACTTAATCGCTATTCTTTTACCATATCTCTATCCCCGTGAAATTCTCGAGGCCGAAAGATGGATGCATATGCTATGTTTTCATTTTGCTAAATGATATCACTTAAACGGGTGTATCACTGTCCATAATTGGATATAGCCTAATAATCAGCACATTCTTTTTTATTTTAGATAGAAGAAACTTTTCGTCTATCTAAAAAATAAAAGAATTACCCCTCTATCAAAGCACTTGCATCGATAAAATAAATCCAATCCAGTGGGGAGAGCTGATAATTGCAAATTTTTTGTGTGTACGAGATTATAATACTTCAAAATAACGACATAATTTTTTTTTCCTGATCAGAAAAATACATGAAAGGACAAGGACTTAGAACACTTTTTGGATTTTGTTAAAGAAAAAAGAAAAAACGGGGTTCTGTTATTTCAATATTCAGTTTTCACCAATAAGGAAACGGGACTTGCTCCATTTTGGGAATTACCAAAAAAAAGATTTTAGTGTGGCATGGGGACATAGGTCCCGAGACTTTTGGGAAAACGTCAACGTTTGCTGGCTTATTTTGGCAAGAAGTGTGTATAGAGTACGTTATAAGAAATTAATAAATCAGTCAGTTTGGATATTAGGAGCGTGGTAATGTCATCGTCGAATTTTTTTTCTGTATTTTAATTAGGTATCCTTATAGTAGTCCTGAGATGTTGCATTTGATGAGCCTCGGTTTGAGGTGGTTCAGGGTGAATAAATCCGATTTTCATGGAATAAGGGGATTAATGAGAAGGATATGAGTCCGACTAAACCGAAGCTTACAAGAAAAAGATCTCATGCTAGTCATTATGAAGGCCCTCCGCACCCATCAATGGCATGGTGGCTTCGACTGATCGTTACTTCTCGATGGGAAGATGTTATTGATTGTGAACCCATATTGCTAGGTTGTAGCACAGCGATGGAAGCAAAAATCGTGTCGATAAAAAGAACCGTGACCTAGTATATACAAGTCTGGTACCTTAGTTTGTACACGTGTGGGATTATTTAGCTACTATGGTTTTTAGCATAAGTCAAAGGTAATCCGTGGTAAATGGTGGCCAGGCCACACAAAACAAAAACATTCTTGGAGAATATTCAATTGTATACCCCAAAGATCGCTATATTAGGGGGTCAGTGATTTTCGAATTGCGGCCGTATAGTTCTCACTTGTTATGGCTTTGGACCTTTATGGCAGATCTCGGTGCGCAGACTCGCGTTTTGTATTATAGTTTGGGAGAGAGAGATTAATATAGATCTATTGTGAAGTCGGTGGGTGGCATACAGCGTTATCGACTTGATGCTGAATTACTCTGCGGCCTGCGGAGGAGTGTTGCTGGGGCGATCGCCTTATGGATGATCGTAGTAAATGGTTTAGACTTTCCTGTTGAGTGCTTGAGAGTGTG	*	NM:i:4139	ms:i:12370	AS:i:22097	nn:i:0	tp:A:P	cm:i:370	s1:i:3686	s2:i:3435	de:f:0.1335	rl:i:0
m54269_180730_070446/52691185/21630_44781	0	c14r	79337	60	11M1D20M1D1M1D12M1D22M1D12M1I8M1I7M1D2M1D7M1I8M1D18M1D13M1D12M1I18M1D3M1I13M1I28M1D12M1I3M1D22M1D6M1I6M2I13M1I6M1I38M1I24M1D15M1D3M2I6M1I42M1D7M2I2M1I9M6I17M1I6M1D10M1I3M1I1M10I8M2I6M1I16M2I7M1I14M1I3M1I8M4I19M1D8M1I15M1D21M2I6M1D7M2I1M1I12M2I12M1I19M1D5M1D7M1I2M1I3M1I2M1D20M6I11M2I8M1I7M1D8M2I19M1I26M1D16M1I11M1I2M1I7M1D16M1D16M1D6M4I15M2D8M1I32M11I4M2I4M1I1M9I5M1I4M2D3M4I2M2I4M2I4M1D6M2I10M3I2M1I4M1I1M3I17M2I4M1D11M1D16M1I22M1D8M3I13M2I19M1D2M1D6M1D12M2I8M1I12M1D3M1I3M1I15M2D12M1I31M1I6M1D6M1D3M1D18M1I8M1D15M1D10M1I37M2D15M1I27M1D6M1D2M1D55M1I14M1I14M1I25M1I4M1D15M1I10M2D8M1D5M1D15M2I20M1I32M1I8M1D3M1I8M1I6M2D11M1D8M1D6M1D24M1D17M2D19M1D10M1D13M1D3M1D15M1D54M2I36M2I17M1D8M1D8M1I19M2I25M1I9M79I7M1D8M2I5M1D9M2I40M1D32M2I55M1I4M1I21M1I12M1I8M2I2M4I2M3I7M1I38M1I11M1I14M1I34M1D4M1D2M1D8M1I22M1D24M1I44M1D6M1I6M1D9M1D35M1D7M1D2M1D16M1I3M1D3M1I48M1D10M1D32M2I12M1D4M1I11M1D47M1D14M2D12M1I11M2D4M1D3M1I11M1I8M1D5M1D6M1D2M1D19M1D16M1D37M1I10M2I10M2I4M1I6M1D1M1D3M1D37M1D6M1D13M1D15M1I19M1D11M1D27M1D15M1D7M1I22M2D33M23I25M2D33M1D23M1D5M1I7M1I32M1D12M1D3M1D12M1I4M1D4M1I3M1D8M1I8M3I3M1D15M1D6M1D8M1D6M1I5M1I4M1D2M1D44M1D10M1D2M1D40M1I14M2D5M1I24M4I5M1D4M1D26M1D8M1D2M1D10M1D11M1I17M1I23M2I17M2D7M1D2M1I17M2I20M2I24M1I12M1D7M1D13M1D9M1D15M1D46M1D4M1I3M2I2M3I4M1D5M2I24M1I14M1I4M2D10M1I7M1I16M1D5M2I14M1I12M1D2M2D9M2D23M1D2M1D1M2D15M1I38M1D8M1I14M1I7M1I4M1D22M1I19M1D16M1I9M1I17M1D5M1D16M1D11M1I5M1D4M1D6M1I19M1D6M1I6M1D18M2I6M1D10M2I11M1I23M1D12M1D13M1I21M1D12M1I1M1I21M1D7M1D2M1D10M1D7M1D2M1D7M1I52M1D3M2D9M1D22M1D18M1D15M1I2M1I9M1I3M1D5M1D11M1I4M1I4M1I3M1I19M2D3M1D2M1D13M1D4M1D21M1I22M1D7M1D4M1D4M2D41M3I4M1D9M2I2M1I7M1D9M1D13M1D16M1D79M1I36M1I4M1I7M1D6M1D15M1D2M1D1M1D26M2I21M3I3M1D4M3D4M1D38M1D35M1D9M1D31M1I24M1I25M2I9M1I4M1D3M1I24M1I16M1D19M1D22M2I6M1D1M1D15M1D7M1I19M1D21M1I9M1I14M2D10M1I14M1I19M1I16M2I2M1I7M1I6M1D9M1D2M1D30M1I6M1D23M1D19M1I4M1D29M1D7M1D7M1D39M3I2M1D6M3D10M1D6M1D19M1D29M2D24M1D7M2I15M1D8M2D5M1I7M1D2M2I25M1I2M1D77M1D7M1I9M1D4M1D13M2D6M1I2M1I7M1D1M1D6M1D3M1I4M1I21M2I5M1D10M1D50M4D32M2D4M1D24M1D21M1I3M1I12M2I14M1I4M1D82M3I25M1I9M1D4M1I10M1I16M1D10M1I25M2D12M5I21M1D11M1I20M1D43M1D9M1D7M1I12M1D6M2I27M1I32M1I6M1I20M1D4M1D4M2I14M1D5M1I26M1D5M1D10M1I3M1I7M1I9M2D16M1D4M1D14M1D12M2I5M1I22M1D38M2I13M1D54M1D25M1D20M2I9M1D11M1D31M1D5M1D5M1I6M1D2M1I24M1I6M1D39M1I3M1D5M1I2M1I10M1D8M2I22M2D4M1D16M1D20M1I14M1I7M1I12M1D3M1D7M1I11M1D5M1D5M1I8M1I38M1D23M1D11M1I22M1D17M3I7M2I17M1I5M1D11M3I7M1D6M1D7M1D8M1D24M1D3M3I26M10I13M2D4M1I16M1D30M1D3M1I18M1D21M1D28M1I15M1D7M1I22M1D15M1I19M4I14M1D16M2I23M1D16M1I29M1D2M2D2M1D15M1I4M1D8M1D6M1D9M1D65M1I7M1I15M1I4M1D7M1D9M1I5M2D3M1I2M1D4M1I5M1D23M1D1M1D11M1I3M1D6M1D3M1D40M1I9M1D4M1I9M2I9M1I36M1D3M1D3M2D14M1I10M1I38M1D6M1D8M1D7M1D31M1D5M1I6M1I28M1I19M1I20M1D4M1D7M1D5M1D13M2I15M1D7M1I3M1I10M1I9M1I17M1I7M1D2M1I17M1D3M2D1M1D5M1D45M1I7M1I13M1I27M1D25M1I34M1I16M1D3M1D2M1I20M1D20M1D9M2D29M1I47M1I7M1I4M1D2M1D32M1D11M1D11M1I17M1I16M1D6M1I14M1I11M1I23M1D7M1D31M1D6M1I3M1D45M1I10M1I5M1D4M1D18M3I1M1I6M1I7M1D22M1I16M3I6M1I15M1I5M1D14M2I47M1I5M1D10M1D12M1I13M1I8M1D5M2I7M1D6M1I26M1D41M1D153M1D28M1D25M1D4M1D9M1D17M1D13M1D14M1D17M2I10M1I6M2D14M1I13M1D4M2D9M1D13M1D4M1D24M1D6M1D13M1I31M1I8M1I17M1I3M1D8M1D3M1D14M1D11M1D10M2D14M1D14M1D21M1I21M1D1M2D13M1I7M1I11M1D22M1D6M1I26M1I7M1D19M1D2M5I7M1D20M1D3M1I21M1I3M1I14M1D7M1I6M1I11M1I15M1I11M1D17M1D9M1D11M3I8M1I3M1D13M1I6M1D6M2D3M1D7M2I69M1D12M4I9M1D49M2D38M1I4M2D15M1I12M1I11M1I42M1D22M1D12M1I11M1I77M1I24M1D4M1I6M1D6M1D2M2D18M1I4M1D5M1I10M1I50M2I21M1D16M1I3M2I7M1D9M1D17M1D24M1I3M1D13M2I8M1D9M1I24M1I16M1D1M1D6M1I21M1D4M1I3M1I8M1I38M1I8M1D12M2D1M1D51M1D20M1I28M2I7M1D18M4I3M1D21M1D1M1D13M2D4M1I28M2D14M2I18M1D9M1I16M1D1M1D7M1I24M2I4M2I7M1I38M1D3M1D35M1I7M1I9M1D13M1D35M1D38M1D7M1D15M1I8M1D5M1I5M1D17M1I21M1D6M1D8M1D11M1D5M1D3M2I4M1I17M2I10M1D4M1I5M1D17M1I9M1D11M1D32M1D6M2D13M1D3M1D17M1D11M1I3M3D12M1I31M1I17M1I7M1I33M2I14M1I14M1D17M1D3M1D9M2I15M1D31M2I22M1D10M4I16M1D10M1D14M2D4M2D2M1I5M2D2M1D17M1D1M1D6M1D8M1D22M1I11M1D21M1I15M1I5M1D14M1I43M1I61M2I7M1D14M1D3M1D5M1I9M1D80M1D32M1D22M3D8M1D12M4I15M1D3M1D19M1D17M1I29M1D16M1I15M1D16M1I4M1D13M1I7M1I8M2D38M1D2M1I5M1D36M1D5M2I1M1I4M1I10M1D15M2D72M1I20M1I6M2D13M1I7M1I5M1I11M1D7M2I36M1D6M1D13M1D6M1I20M1D13M1I33M1D9M2I48M2I79M2I3M1I17M1I12M1D12M2D11M1D5M1D4M1D6M1D10M1D32M1D3M1D22M2I2M1I22M1I5M1I4M1D10M2D21M1D22M1D16M1I9M4I8M1D21M1D21M1D2M1D10M1I30M1D15M1D7M1D4M1D21M1I2M1I10M1I1M1I12M7I7M1D11M1I27M1D16M1D9M1I9M1I2M1I7M1D5M2I5M1D20M2I18M1D9M1D6M1D4M1I9M1D8M1I18M1D13M1D11M1D19M1I58M2D15M1I7M1D28M1D43M2D6M1I4M1I8M1D5M1I3M2I65M1D2M1D12M1I21M1D19M1I26M2I14M1I23M1D16M1D10M1D1M1D9M1I5M1I3M1I20M1D9M1I4M1I8M1D2M1D52M2D25M1I3M1D4M1D13M1D5M1I13M1I22M1I1M1I14M1D2M1D21M1I18M1D11M1D4M1D32M4I16M1I14M1I8M1I9M1I21M1I16M1I27M2I3M2I2M4I12M1I5M1I4M1D7M2I23M1D3M1I4M1D10M1D7M1D5M1I8M1I7M1D8M1I1M1I8M6I24M1D5M1I22M2D21M1I17M1I12M1D1M1D7M1D17M1D8M2I5M1D14M1I5M1D3M1D8M1I7M1I3M1I27M1I27M1I11M1D7M1D9M1I7M2I20M1D8M2D10M1D11M5I9M12I14M1D3M2I18M1I7M1D22M1D10M1D22M1I13M2I2M2I13M1D10M1I25M2D9M2D11M1I6M1D9M1D21M1D2M1I11M1I18M1I9M1I13M1I5M1I9M2I8M1I17M1D6M1I61M1I4M1I9M1I22M1I16M1I6M1I34M2I1M1D20M1I6M1I29M2I4M1I15M1I4M1D16M1I3M1D17M1D6M1I13M3I2M1I11M1I6M1I7M1I14M1D16M3I2M1I19M1I7M1D16M1D4M1D11M1I4M2D12M1D2M1D5M3I7M1I2M1D5M1D11M1D9M1D10M1D37M2I23M1I6M1D18M2I16M1D5M2I15M1D7M1D5M1I4M1I8M1D22M1D5M1I12M1D6M1I12M1D2M1D13M1D5M2I14M1I3M1I8M1I16M2I6M1I9M1D12M1I1M1I4M1I8M1I2M8I2M2I16M1D4M1I12M2I5M1I25M1I13M1I11M1D4M1D10M1D14M1D3M1I5M1I3M1I10M2I9M1D12M1I24M1I5M1I2M1I3M1I12M1D3M1D13M1D20M1I23M1I5M1D4M1D6M1D17M1I11M2I4M2D7M4I10M1D7M1D13M1D5M1I15M1I1M1I9M1I6M1D8M1I7M2I9M1D9M1D9M1D5M1D53M1D16M1D15M1I32M1D21M3I6M1D5M1D7M1D25M1D5M1I17M1D5M1I2M1I5M1D21M1D29M3I1M1I2M1I2M4I1M6I10M1D32M1I20M1I13M1D8M1D18M1D9M1D7M1D8M1D8M2D4M1D10M1I14M1D9M3I5M8I46M1I1M1I8M1I2M1D25M1I11M1D17M1D2M1I9M1I4M1I3M1I18M1I26M1I11M1D2M1D20M1D5M1I45M1I5M1D9M2I5M1I11M2I1M1D14M2I4M1I4M1I6M2D9M3I23M1I13M2I6M1D20M1D5M4I2M1I3M1I21M1D3M3I13M1D7M1I3M1D25M1I45M3I10M1I7M1I16M10I32M2D5M1I5M1D15M1I3M1I11M1D9M1D42M2I12M1I18M1D11M1I8M1I9M1D11M1D7M2I5M2I24M1I11M1D12M1D16M1D19M1I21M2I11M1I2M1I5M1D31M1D11M1D4M1D2M1D22M1D1M2I13M1I6M1D29M3I24M1I9M1D34M1D8M2I13M1I4M2D3M1I13M1D4M1I7M1D4M1D6M1I4M3I13M1I3M1I23M1I24M1I6M1D6M1I25M1I8M1I38M1I7M1D16M1I15M2I9M1I28M1D8M1I16M2I14M1D5M3I8M2D6M1D2M1I5M1I10M1D16M1I17M1D14M1D54M1I34M3I7M1I4M1I3M1D3M1I7M1I8M1I29M1I12M1D13M1D6M1D15M2I6M1D2M1D8M1I17M1I22M1I22M1D17M1I6M1I2M1D12M1D3M1I12M1I7M1I9M1D4M1I11M1D3M1I33M1D9M1I5M2D22M1D7M1I8M1D10M1D4M1I15M1I51M1D4M2D5M1D6M1D6M1I7M1D82M1D12M1D12M1D5M1D9M1D7M1D18M2I6M1I39M1I9M1D3M1D10M3I22M11I26M1D7M1D4M1D5M1D15M1D4M1D43M2I5M1I4M1D15M1D6M1I10M2D44M2D6M3I15M1D52M2I18M1I20M1D37M1I21M1D11M1I4M1D31M1D30M1D39M1D13M1D6M1D11M1D35M1D31M1I14M2D8M1D18M1D23M1D30M2I20M2D2M1I17M1I22M2I23M1I23M1D17M5I18M1I3M2D19M1I3M3I3M1D4M1I3M1D14M1I9M3I6M1D19M1I23M1D23M1D10M1D9M1D9M1I9M1D16M1I19M1I4M1D8M2I17M1D8M1D28M1D9M1D15M1I7M1D3M1D2M1D16M1I15M1I11M1D27M1D5M1D16M1I5M1D13M1D6M2D17M1D29M1D10M1I16M1I14M2D8M1I6M1D4M1D29M2I9M1D5M1I3M1I5M1D28M1I4M1I15M1D18M1D14M1I21M2I2M1I4M1D2M1D4M1I44M1I19M1D4M1D47M1D12M1I15M1D16M1D47M1D2M1D5M1D22M1D9M1D47M1D5M1D48M1I6M1I14M3I3M5I3M4I28M1I25M1D6M1D42M1I3M1I7M1D17M1D21M1D6M1D17M1D8M1I16M1I12M1I36M1D14M1I26M1D24M1I10M1D5M2I11M1D21M1D19M1D18M1I8M1I25M1D13M2D27M1D11M1D9M1D7M1D12M1D3M1I11M1D29M1D16M1I21M1D27M1D6M1I9M1D22M1I4M1I8M1I18M1D8M1I1M1I34M1D23M1I25M1D3M2I31M1I32M1D1M1D19M1D7M3I9M1D6M1D14M2D25M1D6M1D3M1D19M1I6M1I7M1D21M1D13M1D2M1D6M1D8M1I8M1I16M1D5M3D4M2D40M1D6M1D3M1D1M1D9M1D19M1D2M1D7M1D39M1D25M1I8M1I5M3I28M1I17M1S	*	0	0	ACTCCTAATACCCATATATAGTTCGAATTGGTGCAGCAATAATCATTTTAGCCGGAATGGTTTGGAGGGAAGTCTACCTTTTTTTGATTGCATTCGCCGCTCAATTTTCTTTTCCGCGAGACGGCCTGCAATTTTACTTTTACTCCTTTATCTCTGTTTTTTTTAGTTTATTCAAGGCTTTTTTTCATTGCCTTTTCGGAATGAAACTCTATTTTCTTATTGAAAGCTATATACTTCGCAAGAATGTTAGGGTGTCTATAGGTTCTTTTCACAATTTCTTGATCCCATATATCACAGTCTCTGGTTTACAGAATTAACTTCTTTTTGTAGATCTTTTCTCTAATTCTTCGATTGCTCCTTTTTCTTTAATAAATGGCTGGAATCTCAATATGGATTATGACTTGTATTGTAGCGATTTCTGTTTGAATTCTATATCTGTTGTAATTACTGAAAATTCGGGACTTGAGCCTGCAGTCCATTTTTTATTATTGTAGTTACTAACCTTAATTACTTGTCGAAACCTTGAGTCTGCTTCTATTTTTTTCTAATTCGAGCCCTTTTATCCTTATTCTTTTGGCTGTATATAGTTCTTGATACCTTCCGTATTTTTTTTATCTTCCTTAGACCTTCAGAATAATTTTTTATGGTTGGCGAACCGAACAAAGGAATGGTGCTATTTTTGGTTGTAACCAAGTCTGAAACCAAGTGACTTTTTTTTGCTCGCCACTATTTTCTATTCTATTTTTTTTGTTTCAACCGGGAATCAGTAATCTTAGAATTGATCAAAGATTATTTTTCGATTTCTTTACTATATTTTAGTACAATTGTTATATGACCCATGTTTTTTTTATGGGAGAAACTACGTCCTACGTAGCCCGAGTCTGAATTTATTCATATCGTACTCCTACGGATTCGCCTCCTTTTAGTGATGAATAATTGCGTTGTTCAGAATCCCTATAATGAGTACAAATTGCTGCCTCGGTGACCTTGCCCTGAATCATCCCTTCTGAACCACACTTAGATTTCTGTCTGATCCAAGAACTCGACGTAAGGCCCGAGCCGGTTTCATAGGCTATCATAACAGTTTCTTCGCGTATAACGCCAACGATCTCATCCATAACTCTTTTGTACTTTTGAAACGGACATTGGAAGGGCTTTTTTTGTGCTTTGATAAAACCCGTTCGAACTTAATAACGATCGTTGGTATTTTTCCCTTGCGAGTTTTCCTTAGCCCCTCTTTCTTTCTTCTTTATCCTAGGTATACTTTACGCACTTTGAAACTTGTCATCAATAAGGTTATTCCCCCGCTACCTATTCTTTTTTTTTTTTATTTTGAAATCTTTCGTTCTGAATTCAGTTACGACGAGATGTAAGTATCCTTTCTTGCACTGTCATAACTCGTGAAATCGATTTGGTACTAATCTCCCCCCATTTGCTACCTACCATAGGATTGTTAGTAATAGGTATATGTTCCTTTCCATTATGAATCGCGATTGTATGGCCAAACCCTGCGTGGTAGAATGCTAGATTGCCCGTGACCACGTTTACTATTGTTTCTTTCTCCTCCTTCCATATGACCTTTTCTATTTGTTGCCAAGAAGATGAGCTCAAAAGATTCGTTTTTTTTCGTGTGTCACAGCTGATTACTCCTTTTTTTTCCATTTTAAAGAGTGGCATTCGATGTTCCAATATTCGAATCGAAGTAATGTAGCAGAATAAATAAATAATGAGAATTGAAAAAGAGAAAATCCTTTAGCTGGTACGGGGCGGATGTCGCAGTTGATCAATGCAGTGGATGTGAATCCACATGCGCGGGTTCATTCCGTCGTTCGCCCATCCATTATTGCAAATTCCAAAAATGCAATTTTCCAGATTCCTAGTTACGTATTTACTCTTACGGCGACGAAGAATCCAACCATCACTATATTTTGTTTCCTTTTCCTAGTTCTCCTCCAACGCAGGCTAAACCCCAAGGGTTTGTGGGTTTTTTTTTCTACCAATGGGGGCTTTCACCTTAACCGCCCGACCCCCCCCCCCCCCCCCCCCCACCCCCCCGATCCCCCCCCCCCCCCCCCCCCCCCGAAACCCCCCCAGGACCCCCCCCCCTGGTGTGCTAACCACAGTTTCATAACTCTACCCCTCTTACTACGGGTCGTTTACCTAGCCAACACTTGACCCTGCCCTACCCAAACTTTTTTGGTTCACAACCCAACATTACCCACTTGTCCGACGGTTGCTAAGCAGTTTTGGGATACCAAACGGCCCCTCCCCCAGATGTTAATCTTAAAGTTGGCCGATTTACACTTCTTTTTGGCCCCAAATTTTCCTTTTCCGCTACAGCACCTGCTGCTCTAGCTACTTGCCCACCCCTTTCCACGTGTGCGTTTCTATGTTATGTTATGGCCGTGCCTAAGGGCATATCGTGTGAAGTAATTCTCTTTCTCTCAAAAAAACCCCTTCGCAAACTGTCCAGCTTCTTCCAAAGCATACGGCTTTTCTATATGTATATGACGATCTCTAGACAGATGGATCGTATATAATCGTAATGATGAGTACCACAGAGTGGATATATAGGAAAGGAATCCAAATCTGCCGATCGCTCTGTATTATCTTCTACATCACTAGTCTTCCGCGTTCCGTCATCTTGCTTATGTTTCTCATGTATCATTCAGATCGATGACTCTATAAATTACTTCGATACGTCTACATATTATGTTTAAAACGTAGGAGACTCCCGTAGTTTCCCCCGGGGTCTTAATTACCACTGCTTATCTTTCAATTCTCCTCTGACCATCAATTAAATGTGAATCCCGTCCTCCTCTTCTTTTGAACAGGGCCTTCCCGGTTCTGTGCCGTGCTTCAACAATTTGTCTCCCATATTAACCTCTCTCTAAGTCAATAATTTTCTAGAGGAACTAATGAAAATAATCACTTGCTGCCGTTACTCCAACAGTTTTTCCTGTTGATGTCCCTATCCCCGTAAGTATTAAATTGGATCAGTGATCGATTTCTAGGTTTCGTCGAAACCTATTGGTTACTTCCATTACGTAAATCAATAAGTTCAAAACGCACTCAAAGTAGGGCATTTCCATTGATATAGGAACTTTTGTACCAGAACAATAGTATCTCCATTATGGCCCCCTCTTGGATGTAAAATATACCTTCTCACCATCCCCATAGTGTATGAGACAAATAGGGGGGGGGGGGGGGGGGGGGTGTACTCATTTCGATTAGGGTCGTACTATGGTTACGATTCTACCCGATATGTCTTTTTATTCCGTCGAAAATCGATTTTACGTATATGGCGCTTAATGACCTCCCCCTCTATGCCTTGCGGTAATGATCCTCTGGAATTCGACGTTACCACAACGGGTGCGTCTCATGATCAAATAAATTTCGTGGGGGATGGATTTCACTTGCCATCTATTTTCCCTTCGTGTGCCTCGGTCATAGTTTTTGTATAAATGTTTCGCCTTATTATTAAGTATTCTCCTTTAGTTTTTTCTCTTCAGAAGTGGAATATAATAACCCGGTTGAAGGTTAATGATCATTACGTCTGTAATGCTGTATGGTCCTAGAATATGGCCCATTCTTCTAAATACCCTTCCGGTATTCGATTGCTATTCACAGCTACACCTTAACCCACGACGAGTTGACCCAATGCTATTATTTCTGTCTTAGTGAAAACCCGATTCGACATTAAAAGTAAATATTGATTCGTTCCCAAAACGAAACTTTTTTTCCGTAAATACTGGGCGTATTTGATTCCATCCATAAAAATCGACTTTCCCTCCTATGCTCTTGAGTTCCAGTACGATAAGATTCGAGTTCTTATGTTCTTATTTATGGTATGCATATCCATACCCATTCGTTATGTATGGATGATGTATGAGAATTCATTTATGAGATACCGTAGGTTTTCCATAGAAGCTTCTGGAACGTTCCGGTTCGCGTGGCATCCAGCAGGAATTTGACCGCAAATTTCACCAATTAATGATTTGGGCGCTTTACCATTGTCAGCCATGGAGGCGTCAACAGGGATCTCACATCGTAAAACCCATTTTCATATAGAAAGACTACAGAAAAATGAAATCGAAAAATATTCGGAGATGGCAAATATTCGGAGATGACTATTAAACACCTTCTCTGGATCCTCGAAAGTGAAGAGAGGATTGATAGGGATCCATAATCCTTAATTCTCGCTATTTGGAAGGATCCAATTCTATTGAAGTCTGACTCCATAGTGATCATTTCTCTTAGCAAGAATGCCCTTTGTTTCAAAGGATTGAAACAACGGGTCCGTTATACTTATGATACCTATTTGCATTGATTAACAAGATCTAATGACTTCTGAGTTTTTAATGATCCTCTTTAGAGCAGAAATACTATATATTCCTTGCTCATCACTTATCCCAAACCTCGATTGGGCTACTCGTTTTTCATTTACCATCTCAGGGAACTCTTTTTCGCTGTCCGCTTAGCCCTATCGGGTATTTAGTGCAGTTCTATAGGACTGGACATCTATTTGTTTCAAATACCCTATGAAAAATTCCTATTTTCCTTTCATTAATGTACGAGGGCTCTTTCCACAAGAAAGAACGAAAGCCCCTTTTCATCTGTCATATACTGGGGGTGTTACTTGGAACAGCACAAATGTTCCATTACAAAGGTGCGGGTCCATAAACCAACCACGTTCCCAGTGCACTAGATCGTGTCACTACCACGAGGCCCTAGAATCACATATAAATTTTTTGGTCGTGAAAATTCGAATGACTCATTGATGAAAAAGAGCAAGAGACAACCGACGAGACTCTACTAGTCTTCACTCGTGTGGTTTTTCCCTCTTTTCTGTTTGTTCCTTATTCGTATCTTGCTTTCCTGGTTCTCCCTCTGCAACTCGCGATTTCGCGAGAGCACCAAATCCAGTTTGGTGAAGATCATTATTTGGGCTGGCATAGTAGTTGTTACCTTTGCAATTGCGGTTTCGAATCGATCCGATCTTTATCTTTTTGCTCAAAGAAACGAAATAAAACCCGTGCGAAGCCCTTTATGAAACTCCCTGGATCTGGGAAGTTTCTCTTTCCCACGGTATTGGGATCGTTTGAAATTCGTTTCGGTCCTACTTATGGTCGTGCGCTCAAAGGCTACAAACCGGGATCGCAAACAAAAAGGGGAATTCGTAGTCACTTTTTCTGTCGCGTAAAAAAATGCTTTACGCGAGAGCAATAGAGGTTTTGTATACATCTATCTCTTCTTAGGCAACCTCTTTTGGATTCTTAAGACCACACCCTTGCAAGTAGATAACCGTCTGCTTTGGGTTCTTTATTAATATTATCTCCTTCGAGGATTTTTAGGATCGTTCAGCTATATTTAGTCTATTTTGGCTTTTTTACGCTCCTTTTCTCAGGGATTGGTTCCAGGACCTCAGAAGGTATAGAGAGCGCCAGGCGCAGATTTCCCGGAATACTTTCTACTGGGAATGCAGTGAATGCAGCAGTCTCCGTATTCATGCCTTGAAGCGGACTCGAAACCTCCACGCTCTTTTAAGCCACTAGATTTTTGATCTCGCGTGCTCCATTTCACCATCAAGGCATCTTGAAAGTGAAATCATTTCCATGAATATGATATCTATCTATGGGATATCTTGACAGTGAAATCTATTCCATGAATATGATATCTATCTAATGGATATATGAATATAGACCACGGTGGAGTCTTGGAGTATTTCGATCGATCGTTCGCAATTAGGCCGTCATACATCAATAGCTCGCTTTGCATTCGCCGTAGACACCTTATATGGATCACAATCAAAAAGGTACAATCCAATTTCTCGATTCAAAGAAGCCCGCAAAGAGGTTCATATGTACCCAAACGGATTCGGATAATTAATGTCAAAAGCAGGTCTGATTACACACTTTCCTAATCCTAAATAGGATGTAAGGACGTGGGGATTTCGATGTAAACAGAGTATCCGATTTCCATATGAGCGAATGCCCCTTCTTCATAATAACTTGGCACGTTCTGGTCGTATGGCAATTGAACGTTATCTGAGATCCGAGTTCGATTCCATGATTATATCTTTACATTACCGAGCGCCCTTCCCATTTTGGGCGGAACAGATCTACTAATTCTTTTATTCCAGTTAGTAGGTCCTTGACCTAAGACATAGACCTAGCAGCTAAGAGGTATCCTGAGCAATTGCAAGAATGGGTTCATTGATATTCCTGGTCATAGGTAGATGCTATCCAACACATACAGTAGTGACTCATTCGATGGAATTGTTTGATCTTAAATGGGATCTTCTATAATTTCGCACATAAGGGGTTATTTCTTTGTTTCGTCCATTCATTCATAATAACTTGACTATTTTTAGATAATTAGTAGATAAAAGCAACGCTCGTACTGAAGTCCTATTGAAACAAGAAATATAAGTCCTGCTTGCCATCCACACCCGAAGAAAGAGTTTTTCTTCCCTAAGAAACCTGCGAGTGTAGAAGGCCTCCTGAGGGATAAGAAAAATAGGGCAAAGAGAGAGCCAAAAAAGGATCTTTCGTGTATAATCCTGCATATCTCGAATTTATCAGTTTCCGGTACGTAACCAAAACTAGAACAATGCAATCCAACTTTCCTAGCAGTCATGGAGATATAGAACGTCATATAAGTTATTCATGCTTTGCATATCCAGCATTTGAGCTCCCCAATTTTCTTCCAATAAGTCCTATGCCGATTTGCCCTATGGACGAATATGCAGCATCGTTTCATGCTTTGTTTTGAGTAAATAGCACGCATTCCCCAATATCATCTAATATAGCTAGGATTTCAGAAGAAGATGGCCCATTGCGTTTGATGATAAATAAAAAGGATATCGAGAATTCGCGTGGCTGAAGCTGAAGCAGCCACTTTTTCGAAGTAACACAAGAAAAGCAACGACTGGAGTGGGGGAGTCAGAGTCGAAAAGAGGATTCCTCGTTCTTTCTCTCATGCAAAACCGTGCTGAGACTTTCATCTCGCACGGCGCTCCTAAGGATAAAAGAAATAGAACTTGGCTTCTTTCTGTTTTGATTACCTCCTCCGTATGGGATAAACTCGAATCCCTTCTTTTTTCAAATCGAATTTCGAAAAGAACTACTATCCCTTAACTTTTCGAGGAATCCTTCAATCGTGGTGTGTTGAATGACTGCTTTTTCAACATCCTTTCGACCTTGGTTCCTTGAGCAGTCAGAAAGGTTGAGAATATAACCATCGGATTTGATTTCGTTCCCAATAGCCCATGAGTATTATCATCTTAGGTATCCTTTGTGTCAACGGATCTCCTTTACACCTCGTAGTCCTCTGAAGGATGAGAACCCACTATGTAGCATCTACGTCATAATTCAAGCATTGTATACGTCTTCGTCCGATTCCTTTGTAGGACTTACCCGTAATACGAGCTTGCAAGGTGGTGTCTCTGTTTATATCATAAAGAGATTCGTTTGTTCTGCCCCTGCTTCATCACCTTATTGTTTTTGAACCAAAGATCCAATAAACTTTTGGTAAAATTTCTTCTTGGTGGTCGGAGTGTGGATAGCCTTTCTCTTCTTTTCTTTTCTGCATATCTAGAGTGGTTGCAAAACCCAAACCCTCAGAGATAATTATATAGGTAGGAATTTTCGTAACGAACCACACTCCTTCTAGACTTCAGGATTCCATTGAGAAAATGGGCTGGGGAAAGCTTGGACCCGAATTCCTACAGTGATGATATAAGGCGCAATTGAAATTCCTGGGGATTATACATTTGTGTATTTGATAAGACCGTTCACAATTTCTTTCTTGAAGCTCGTCTCCCCCCCAGATCACGACCATATATCCACGAGAAACCATTACCGGAATAGAAGAGCCTTGCCCCACCCATGAGTAAATATTTCATGTCCCATTTAAACGTAGATCCTCTTTGGTATACCAGACATAGGTAGGACATAAACTGAAACATTCTGGAGCTCCAAATATAGTTATTAAATCGTTAGCACCACATAAAAACATTTCCCCCTTAGAGTAGCTGTGAATTACGATAACAGAACTCTGTTAATAGCTTTGCTTACAGTTCAAGTACTCTACGGATATAGTAATACTAAGTTGAACATGAATAAATAAAAATGAAAGATTTCGTGGAAATTGTTCGTTTGGAAATTTCCCGAAAAAGCTCATATAGGGTTCTTCTCCCTCCCTCGGAAACAATATGGCCGTTATGCTTATTACTAAACTTGTTAAGGATAATAGAACCAAGGTCCTATCTTTTTGGATCAGAGGTTAAATCGATCATCAGAATCAGAATTAGGCAAAAATAGGATACTTCTGGGAAAGGAAACTTCCCTTGAAAATAAGCAAATGAACGCGTTCCATAAAAAATTCTCGTAGCATCGAGAATGAAGTTTTTCATTCTGTACATGCCAAAATCATGAATTATTACCTGATCCATCTCCGAAAGTCCGATTGTTTCGATTTTTTTGGAATTGGATTTTACGGCACTCCCCCATGAATCAGGATCAAACCCTTATTCCATGCTATTGTCCATAAATGCCCTCTTTCTTATTCTTAGCGCCCCGTAGGCTTTAGTTGATCATTATTTCTGTTTTCTCTTTCTTTTCCTTATTTGTTTGGTTTCGAGAAAGATTATCGTCCGATTCTCCTTCTATTGATTTTTTCCGATCGAGATGTATGGATCCAATGTGTCTACATCCCTAGATTCTGTTCATGGATTAAACGAAAATGTGCAAGGCTTATTTTGCCTCGGCCATTCTATGGTCGCTTCCTTTTTGCGTATGCACCCCCACCCTTTGGCATCATCTACTAATTCGGAACTTTAATTTGAAAGCCCTATTTCGACCCGGACGCTTTTGGGATGCTTCTAAATAACCAAACGATGCAAGTGCTCTTCCTTGTTTAGATCCTATTTCATCGGAACTTTCGCGTCGATCCTTTTTTTATTACGTCTTGTTTTTTACTCCTATAATGGAGTTGACGCAACGTATTGCGTTGACGTAAAACCCAATAGTGGATTTGTTCCTTTCTTTGTTGATCTTTTTCACGGCTCGATAGAGAATTTGATAGCCAATTGATTTTTCCCGTCTTTCATAATACGGTTAACCACCATGGTAACTAATCCGATTACGAACAAATTGATCGATTTTGCAGTTCTTTTTGGGTGCTGCAGTTACCTCGCCTGACATGATCTTGAAAGAGGTTTCAAGAATCCGTTTTTCCCTTTTTAATAAGGGCTAAAAACGGAATCCTTAGTTTTTTGGCTTTTTTTGACCCCATATTGTAGGGTGGATCTCGAAAGATAGGAAAGATCGTCCCTCAAGCCGTACTACCACTTTCATCCGAATACGGCTTTCCCACAGAATCTATAGAGGGAGCATGAGATTCGAGTTTGGACTTCAGTTTACTCACTCAAATTGAGTATCCCGGTCCCTCCTTTTCCCGCTAGGATCGAAATCCTGTATTTTCCATATCCATACCATCAAGTCCTTAGGTTTCCGAAATAGTGTAATGGGAAACGAAGTGCTTCGAATCATTGCTATTTGACTCGGACCTGTTCTGAAAAAGTCGAGGTATTTCGAATTGTTTGTTGACACGGACAAAGTAGGGAACACCCCTGAAAGAATTTCCATATGACCTTGGACCTATAAGAGTTCCGATCGATCTCTTTAAAAGAAGATCTTTTGTCCATTGTAGCCTGCCCAGTCCCCTTACGAACTTTCGTTATTGGGTTGTCGCCATACACCGTCACGTTTCTAGCGATTCAACATGGCATCATCAATGACCAGTCGTGATAAGAATCTACACGCCGAGAACGCCCTTGTTGACGATTCTTACTGGACAGCATCTAGGTGCTCCTCGAATAATTCGATATCTCACACCGGTGTAAATCCTTTAACCCTTCCTCCTTTGTACAATACTACGAAGTTCTTGTAAATTAGGACAATACCAGTATATAACCTGATTTCAAATCCAAGGTTAATCGTACTGGGCAACTTTACGTAAGGCCGAAGTTGCGTTTTTGGGGTTTGAAGGAAAAGTCGACAGGATACTTCCACCCTTCCTGCCCTCTACAGAACCGTACCTGAATTTTCAACCTCATACGGCTCCTCGTTCAATTCTTTTCGAAGGATTCCTTTCCTCGTTCGGATTTTTTTCTCCGCCTTCTTCCACTCCGTCCCGAGACCTAACTAAGACGCATTTAGTCAACGTTTTTCATGTTCTAATGAACACTTTTCCATTTTATGCTTAATAGGATACGATTGTTCGTTTTACCAAACTATGCGGATCAAATCACTCTTATAATAGAAGAAATCTTTCTTCTCGGTAATCATCCCCTTGCCCCGTCATTCTTGCGACAGAGGATCCTGTTTTCGAGTTTCCATTTCTTCATTTGGAATCTGGGCTCTTCTATCTTCGACTTATTTTTTTTTTGCTTTTTCTTTATGTATTCCATTTATTTCGTTTTTCCCTCTTCCTCTATCCCTATCCTCTAGGTACAGCGTTTGCATCAAGAGACCCTTTTCCTCTGTATGAATCTATATTATTCCATTTCCTTTCTTCCCCAAACTGCCCCAAGAAAAATTCCCGAATTGGAATCCACAATTGACGGTTTAAGTTGAGCTTATCCATGCGGTTAGCACTCTTCAAATAGGAATCCATTTCTAACTGGCTTTTCGGGCTTTGGGTGAGTCGGCCGAGATCCTTTCCGTGACCTATGTTGTGTTGCAGGGATATCTATAGGATCCGATCGATTGCATCAGAACCCGCGGTAGCACTAGAACGGGGACGTAATACAGAAAGACGTTTTTCAATTTCGATTATCTTATAATTAGTTTCGTTTCTATTTTCTATATAACGATTTCTAGATATTCGTATTTATTTGTAGTACTATTCTAAATTATGTAGCGATCCCGGCTCGTGCGTTCTTTCCTCCGGTGAAATGAACTTCGGCACCATCCTCCCTTTTTTCTCTTGGACCGAGGAGAAAGGGGGCTCAGGCAGAAGAGGATTGTAGTCCATGAGACAGCACTGATGGCAAACCCTCTTCAAATATTGAACCATGTATTCTGGCAATCACGTAGTTTGGGTCCTCATATCGATCCGACGACATCTAGTCTTTCGAACAGAGGTCAATCTTTGCCTATTAGGCAATAGGATAGAAAAGTTCGAATTCTGTCTCGAGACATGGATTTCTATTCCTATGAAAGTCATAAATGAAAATGAAGTAGTTAAGGGAGGTCGACCATTATCCTGTTTTCTTGTATGTGTTCCTAAGAGAAGGTAAATTTGTCATTCCATGTTTCGAGGTTCCCCTCAAAAAGGGCGTGGAAACAGATGAACTCTTGAATGGATTGAAAAAGAAATGTAGCCCCAGTTCCTTCGGATGGTAAGATCTTTGGGGCGCAAGAAGAAGGGGCACCCATATCAATCTTGACTTGGTTCTCTCCCCTCTTTTTTTTAAGAATACCGAGTCGGGTCTTCTCCTCCCCTACCCAGTATCGAATAGAACATGCTGAACAAGATCGTCTTCTGGAACCTGCTCGATTTAGATCGGGAAAATCGTACAGATTTTTATGAAAACCATGTCTATGGATCGAATCATATCCAATCCTATTTTCGATAGGACCGGTTGACATTGAATCCAATTTTTCCCATTATTTGACTATCCATAAAGTGTGGAAGAAAGCCCGGAGGAAAGGGTGGCTTGATGTTTCCGCCCCTTTGCCTTAGGCATTCGATAATTCTCTTTCTCGGGGGACGGGAAGGGTATAAATCATCGTAGATGTCCCACCTTTGACGTGGTGGAAGTCATATCAGTTCGACCTGAAGTATCCTCAACCCAATGTGAGTTTTTTTCTATTTGACTTACTCCCCCGCCACGAGCGAACGGGAATGGATAATAGCTTGTGATTGACGTGATAGGTGGGTTGGCTATACTGCTGTGGCGAACTCATAGAATCATCTGAAGTCGCATGGAGACAAGTTATCCTTGGAAGGAAATAACAATTCCGAATCCGCTTTTGTCTAACGAATAAGGAAGCTATAAGTAATGCAACTATGATAATCTCATGGAGAGTTTCGATCCTTGCTCGTATGAACCCTGGCGGCTGCTAACACATGAACCAGTCGAACTTGAATGGTGTTTCCAGTGGCGAACGGGTGAGTAACAGGCGTAAGAACCTGCCCTTGGGAGGGAACAACACAACACTGTAAACGGTTGCTATACCCCGTATCTTAGGAGCAAAAATAACCAGCCCAGAGGGCTCGCGTCTGATTACATTTGGGTGGCAATGGTGACCAAGGCGATGATCAGTAAGCTGGTCCGAAGGATGATCATCCACACTGGGAACTGAGACACGTCCCAAGACTCTACGGGAGGCAGCGAGTGGGGATTTTTCCGCAATGGGCGAACGCCTTACGGAGCAATGGCCGCGTGGCGGTGAAGGGCCCACTGGTCGTCAACTTCTTTGCTCGGAGAAGAAACAATGACGCGGTATCGAGGAATAAGCATCGCTACTCTAGTGGCCCCACCGCGGTAAGACAGAGGATGCAAGCGTTATCCGGAATGAATGGTCGTAAAGCGTCTGTAGGTGGCTTTTCAAGTCCGCCGCAAATCCCAGGCTTCAACCCTGGACAGGCGGTGCAACTACCAAGATGGTTAACGGGGGCAGAGGAATTTCCGGTGGAAGGAGCGGTGAAATGCTTGGATCGTAAAGAACACCAACGCGAAAGCACTCTGCTGTGGCCGACACTGACACTGATAGACGAAAGCAGGGGAGCAAATGGGATTTAGAGACCCCAGTATCCTAGCCGTAAACGACCAGAACTAGGTGCTGTGTCGACTCGAACCCGTGCTTCTGTAGCTAACGCGTTAAGTATCCCGCCTTGGGAGTCGTTTCGCAGAATAAACCTCAAAAGAATGAACGGGGGCCCGCACAGCGGGTTGGGAGTCATGTGGTTTATTCGATGCAACGCGGAACCGTACCAGGGCTTGACATGCCGCGAAGCCTCTTGAAAGAGAGGGGTGCCCTCGGGACCGCGGCCACAGTGTGGTTCATGGCTGTCGTCACGCTCGTAGTAAGGTGTTGGTGTAAAGTCCTCGCAAACGAGCGCAACCTCGTGTTTTTAGTTGCCACTATGAGTTTGGAACCCTGAACTGACGCCGGGTTAAGCCGGAGGCGGAGATGGATGAGGCCAAGTCATCATCCCCTTATGCCCTGGGGCGACACACGTGCTACAATGGGCGGGACAAAGGTCGCGATCACTCGCGAGGGTGAGCTAACTCCAAAAACCCGTCCCCAGTTCGGATTGCAGAGGCTGCAACTCGCCTGCATGAAGCCGGAATCGCTATTAAGCGCCGGTTCGCCATACGGCGTTGAATCCGTGCCCCGGCCTCTTGGTACACACCGCCCGTCATCACTATAGGAGCGGCCATGTTTGATCTTAACCCTTACCGTACGAGGGGATCCTAAGGCTAGCTTGCGACCTGAGTGAATTCGTAACAAGGTACCGACTGGAAGGTGCGGCTGGATCAACCCTTCCTTTTCAGGGATAGCTAATGCCTTATGGCTTTTGGGTATTTGTTTGACACTGCTTCACGCCCAAAAGAAGGCAGCTACGTCCGACTAAACTTGGATATGGAAAGTCTTCTTTTCTTCGTTTAGGTGAAGTAAGACCAAGCTCAGAGCGTATTATCCTAGTTCGGACAATTAGTTGATTAGTGATAGGATCCCCTTTTTGACGTCCCCTGCCCCCCCCCGTGTGTGTGGCGCATTGGATGTCAAAAGGCAAGGGATTGTGAGTTTTTCTGCTGCTTTTGGCGTAAAAAAATACAGTCCCCCTTTGGGAGTGCCCTCGCGAACGGCTCTTAGCTCAGTGTAGAGCGCGCCCCTGTCATTGCGTCCGGTGTGCCTTGTGCCTGTGCTGCTCCCTCAGCACATGGATGTTTCAATGTGCCCTCATCAGCGCCTGACCCAAGATGTGGTCATCCAGTCAACATTAGCAGGCGTACTCCCTCCTGTTTGAATCGGATTTTAAACCAAACAACTTCTCCTCGGAGGATAGATGGGGCTATGTCAGGTTAGATCCCATGTAGATCTAACTTTCTATTCACTCGTGGGATCCGGGCGGTCCGGGTGGCACTACGGCTTCCTCTCTCTCGAGAATCCATACATCCCTTATCAGGTATTGAGAGCTATCTCTCGAGCACAGGTTGAGGTTCGTCCCCTGGGAACATTGAGAGCACCTACAACTGCATCTCTTCACAGACCAAGAACTACGATAGCACCCTTTCATTCTGGGTTGACGGATGGATCGTACCATTGACCTGTTTTTCATGGCTTTTCCCGGCGGTCTGGAGAAGCAGCAATCAATAGGACTTTTCCTAATCCTCCCTTCCTGAAAGGGAAAGAACGTGAAATTCCTTTTTCCTTTCCGCAGGGACCAGAGTTGGGATCTCGCCTAAGAGGAATCTGGTATAAATTCAGCGCACTTTCTTGGTCTTCGACTCCCTAGTCACTCCGGCGCTGCCCTCGACATGCAATGGGATGTGGCTTATTATCTATCTATTGACTCTAAATGGTAGCAGAGGGTTTGAAAAAGGATCTTAGAGTGTCCTAGGTTGGCCAGGAGGGTCCTTAACCGCCTTCCTTTTTCCTGCCCATCGTAGTTATTTCCCTAGAGGACTTGCCATGGAAGGGGAAAAGGGGAAGAAGCACTACTTGAAGAGCGCAGTACACGGAGAGTTGATGCGCGTTCGGGAAGGATTAATCGCTCCCGAAATGACTTTACTTTATTGATTCTCGTCCCAATTGTTTGGAATCGTAGGTTGCTATGATATTACTTCACGTGCTAGGTCTCGTGGTTCAAGTCCAGGATTGGCCCATCTGCGCCAGGAGAAAGAATCAAGAATAGCCTCAAGCATCTGACTCCTTTCTCTGCTACTCCAACCTTGGCTCGGGGGGATATAGCTCGTTGGGTATGCTCCGCTCTGCAATTGGTCGTTTGCGATTAACGGGTTGCTGTCTATAGTTGTCCAGTGCGGCGCGGTAATGGTAGTATCTTTTACCGAACCGGGTGGCTCACTTTTTCTAAGTAGGGGAATAGTACTGAAACCGGCCCACTGAAAGACTCTACATTAGACAAAAAGTGTCTGTCAAAAGGTAGAGGAGGTAGATGGGCATTTTTGGCATATCTAGTATGGTATCGTCATGACGATAGTTTGGAGTCCGGCCGGCTCTCCTAGTGGGCCCTCATCTGGTGATCCCTGGGTACGAGGATCAAGTTGGTCCCTTGCGCATGCTTGATCACTATCTCTCCTTCAAGCCCCTTTGAGCGAAATGTGGCAAAGGAAGAAATCCATGGCCGACCCCATTTCCCCATCTCCACCTCGGCCTGTCCTCCGTAGGAACTCCGTCTCCCACCCCCAGGACGCCTTCTGGCGTCCGGTGTCACTGACCGACCATATACCTGTTCAATCGTGGAACCCATTAGCCGTCCGACTCTCCGTTTGTGAACACCTTAAGGTTCCGAGAGGGCAATCACCTCGTTCTTAAAACCAGCATTCGTATTTAAGATCAGAGTCGGGCGTGAAAAAGGGAGAGCTCCCGTTCCTGGTTCTCCTGTACTCGGATTCCCCGGTAACCACAAGAATCCTTAGAAATGGGATTCCCCCCCCAGCCCCTTTTTGTTTTTTAGATTGTTTGAGAATTAGTTGCTCTTTGGCGACACAGTCACGATGAACTTTGTAAGCTGTGTTCGGGGGTGAGTTTATGTCTATCGTTGGCCTCTATGGTAAGAACCCCGTCGGGTGATGCCTGAGAGTCGGTGGTTTAACCCTTTGGCCGGTGTCCAGCGGTTTCGAGTCCGCTTATCTCCAGCCCGTGAACTTAGTTCGATACTCTGATAGCACCGAATTTTTGCGCAATTCGGCAGTTCGATCTATGATTTCGCAGATTCAATGGACGTTGATAAGCATCCTGCATTTAGTTGCACCATTAGATGGCCTTGCCTTAACTTAATGAGCGAGTTCCAAAAATTGATGGAAAGTCTTGTCGGTGGAATACCTAGGGTACCCATAGACGTGAACGTCTTAGCAAGTTCCGAACGAAATGCTTCGGGGAGTGTGAAAATACCATAGATCCGGAGAGCCCAATATGTCCACGCTTTAACTGCCTGCTGATCATGATCGGAAGGCAGAGGACCACTGGCGAACTGAACATCTTATAGCCAGAGGAAAGAAAGCAAAAGCGATTCCCGTAGTAGCGTCGAGCGGGAAATGGGAGCAGCCTAAACCGTGGAAAACGGGTTGTGGGAGAGCACTCCACCAGCGTTGTGCTGCAGGCGTAAAGCGGTTGAGTGCCCACCCTAATGGCGTAAAGGTCCATTACCGAAAGCATCACTATCTTACGTCTGACCCCGAGTAGCATGGGCACTTTGGAATCCCGTTGATCATCAAGGACCCCCTGCACAAGGCTAAATACTCCCTGGGGTGACCACATCGCGAAGTTATACAGGGTGAGTGGAAAGGTGAAAGAACCCCCATGATGGGCTAGTGAAAGTACCTTCCCTGAGGACGTGACAACGTGCTGTCTCTCCAAGCAGTGGGAAAGGGGAAAAGTGATCTCTGACCGCGTGCCTGTTTGAATAAGAAGCGCGTCGACTCCTGGCATGGCTTGGTTCTGGAACGGAACCCCCGCGAGCCGGTATCCGAAAGCGAGTGTCCTCATAGTCGATTGTCCCTTGCTTATGGACCCGAACCTGGGTGAATCTATTCTCATCGACCCGGCTGAACTTGTTGACACTAAGCGAGGTCCGAACCGACTGATGTTTGAAGAATCAGCGGATTAGTTGTTGGTTGGGGGAAATGCACTCGAACCCATAGCTAATCTGGTTCTCCACCCGATGCGTTCTAGGAGGCGCAGCGTTGACTGACATCTAGGGGTAAGCAGCGGTTTCGGTGCGGGTCTTGCGCGAGCGGGTACCAATCGCGGTCAAACTCTGTGAATACTAATATGACCCAAAATAACAGGGTCAGGTCGGCCAGTGAGACTATGGTGGATAAGCTTCATCGTCGAGAGTGAAACAGCCGGATCACCAGCTAAGCCCCTAAATGACCGTCTCAGTGATAAAGTAGGTGGGGGTTCAAAGACGCCAGGCGGTTTGCCTCGAAGCGTCACCCACCTTTAAGAGTGGTACTAGCTCACTGCTCGAGCGCCCTGCTCTTGAAGATAAACGGGGCTAGCGAGTCGTGGCGACCTGTGGTATGTCAAAATGCTCGGTAGGGGAGCGTTCCGCCTTAGAGGGCATATAGTCACTATAGTTTTGCCGCGGAAACGGGGTCGACGAAGCGGAAGCGAAGATGTCGGCTTTGAGTAACGAAAACATTGGTTGAGAATCCAATGCCCGAAAACCAAGGTTTCCTCCGCAAGTTCGTCCAGGAGGGTAGTCAGGGCTAAGATCGCCGAAGGCGTAGTCCGATGGACCACAGGCATCCTTCCTTGTGTACTTCGATGGTACCCCTTTTTGTTACGGAGGGACGGATGAGGCTAGGTTAGCCGAATAGGATTGTTAGTAGTTTAAGGACACAAGGTACCCCTGCTTTTTTCAGGGTAGAAGGGTAAGAGAAAAGCTCTCGATCCGAAGGTCCCGAAGTACCAAGCGCTTCAGCGGCTGAAGTATGAGCCCCGTGGACGAGCCCATTGCTTCTCAGAGGCTCCTACCAGGCGCTATGCGCTTGAAGTATGTACGCCATGCCATACTCCCAGGAAAATCTCGAACGACCCTTCACAAAGGGGTATATCTGGTACCCGAAACGTCCCACAGTTGGTAAGGCGTAGAAGAATTTCCTAGGCGCGAAATACCAACTCTCTCTAAGGAAATCTGCAAAAATAGCCCCGTACAACTTCGGAGAATGGTTGCCCCAGCGAAAAGTCGTGGTGGTGCGCAGTGACATAGTCCGGTCGCTGCTCTTTCTCCAAAACAAGGTCTCTCGCAATTCGTAAGACCATTTATGGGGGCTTGACGCCTGCCCAGTGCCGTAAGGTCCAGGAAGTTTGTGAACTGATTTTGACAGGGAAGGCCGGCGAACCGAAGCGCCGGTGACCCTCATCATATATCGGCCGTCACTATACCGGTCCTAAGGTAGAAATATCCTTTTGCGTAAGTTCCGAGCCCTGCCGGAAAGGCTAACGATCTGGCACTGTCTCGGAGAGAGACGCGGTGAAAGAGACATGTCTGGTTGAAGATGCGGACCCACCTGCACCTGGACAGAAGACCCTATGAAAGCTTTAGCTGTTCCCTGTATTGGCTTTGGCCTTTTCCCTGCTGGCAGCTTAGGTGGAAGGCGCAGAAGGGCCCCCTTCCGGGTGGCCCGAGCATCAGTGGAATACCATCTGGACGAGCTCGGATTCTTAACCTTGTGTCACCACCGCGTTGCCCAAGGGACTAGCTCTCAGTAGACAGTTTCTAATGGTCGTAGGCCGCCCAAAGGTAACGGGGCGGCAAGTTTTCCTCGGGCCAGACGGCGGCTTGGTCCTCGAGTTGCAAAGCATAAGGGCGCTTGACTGCAAGACTCACGCGCCGTCGAGCAGAGACTAAAGTCGGCCCTTAGTGACCGACGTTGCCGAGTGGAAGGGCCTTCGCTCAACGATAAAAGCTTTACTCTAGGGATCCACACTGTATCTTCCCCAAGATCCATCATCGACGGAAGTTTGGCCACCGCGTCGATGTCGGCTCTTTCGGCCACCTGGAGCTGTAGGTGGTTCCCAAGGGTTGGGCTGTTCGCCCATCTAATGCGTACGTGGAGCGTGGTTCAGAACGTCGTGATAGCAGTTCGGTTCCATATCCGGTGTGGGCGTTAGAGCATTGAGAGGACCTTTTCCCTGTACTAGAGGACCGGGAAAGGACGCACCTCTGTTGAGTACCAGATTATCGTGCCTACGGTAAACGCTGGGTACCAAGTGCGGGAGAGTATCACTTCTTCGAAAGCATAGAAGTCTAAGGGCCCCACCCCGATGAGGCTTCTCTCCCGCCGACTTCCTATAGCCTCCGGTAGGCACAGCCGAGACAGCGCGGGTTCTCCACCCTACGGGGATGGAGCGACAGAAGCATGGACATAGGATAAGGTAGCGGCGAGACGATCCCGTTTAAATAGGTGTCAAGTGGAAGTGCAGTGTGAATGTATGCCAGCTTGAGCAGTCCTAACGGACCGAACGGAGTTGAACCTTGTTCCTACACTACCGGATTCAAATCGATCAGCACTTGCCCTCTTCTTCATGTTCAACTCTTTGATCTGAAAAATAAAAAACCAAAAAAAAAGCTCTGCCCTTTCCATCTCTTGGATAGATAGAGGAGGGAGGGCAGAGGCCTTTGGGTCCCTTCCAGTCAAGACATGGGGAGCTCACCATTACTACCATATTTTTCTCTCATTTCCTTTCCCGCGTTCAGGTTGCGATATTCTGGGTCTCTAGGCGTAGAGGAACCACACCAATCCATCCCGATTTGGTGGTTTAAACTACTGCGGTGACGATACTGTAGGGAGGTCCCTGCGGCAAATAGCTCGTGCCGATAATGATAGGAAGCTTTCACACCTCTTAGTTGACTTTTTCACTATTTTGAAATACGAAAAAGATCCCATCAAATGACCGGTGTCTTATTTCAAAACTCAATCATCACATCCCCTCTCTCCCACTTCACACCTCGGAACGCACTGTTCTTATAGAGAGAAAGGGCTTTTCCCCTCTTCTACCCCGAAATGAATGGCTGAGGAAGGGAGCTCCTTTTGGGGGTACCCCGGGAAGAGATCCAGAATGGAGACCGGGGTGGGCCTGTAGCTCAGAGGATTAGAGCACTTGGCTTACGAACCAGGTTCGGGGTTTCGGGGAATCCCTCCTCGCCCACAGCCGCCTACAGCCTTTCCAAAGGGGAATGGCCTTTACTTTCCCCTGAGGTAGAAAACATGATCGGGATAGCGACGAAAGCTCTTGAACTTGGTAATGCTCTTTCCTTTTGTCGAAGTGTAAAATCTGTAGACCCAATGTTATACGTGAGATAAAAATGCAATAAACAAGGATATCGAACGGGTTACCTACTCCTAAGGGTCAAAGCGCCCTTTAATAATTCAATTCTTTATCTTACATTAAAGAATGAATCAAATCTCCCCAAGTAGGATTCGAACCTACGAACCCATTCAGTTAACAGCCGAACCGCTCTACAACTGAGCTATGAGGAACAAAGGGGATTCGACCTCCTATAGTTCAACGCCCCGCTCTCAACCCCTGAACATATGAGTCCGAAAGCTCTTTCGTAACTCCCGGCATTTCTTCGTAGTGCTCCGTTCCATTCCTCCTTTCATCGGGAACCCAGCTTGTCTCTATTTCATTCTATTTCACTTCCTAGCCTTCCTATCATTTATATCCTCCCTTTGGTCTATTGACATACGAGATGTCATTTATAGTCTATCTCTTCTATATATGGAACGTCAAGAAATTTCCATGCGAAACATCGAGAATGTGCAGAAGAAAACTCTAAAGAAAGAAAAAAGGAGACCCATTCCAGGATTTCAAATCTTTTCTACTTGATAGTCTAAGTTTTTCTCGATGAGGATAATTATCGGGTCGTTGCGGTCGGACGTCTATTATGGGTTGCTGACCACTTCTTCTCCATTTGTCCCTCTTAGATTCTTCTTCCTCCAATCTTGGATTTGGAAGCAGGAGATATTATTGCCGCGACTCCTGGTTGTTTCCATTGGGGCAGCTCATGATCTTGCATACGATCATCTCATTTCCACCTCGGCATCTTATTCTTTCTCTTTAGCTAACGGGTAGAAGATCCATCACAATTTGGTTATATCATTGACTCCAAAACGGATCTGAATGTGACTGAAGGCACGATTTCACAGGTTCACGTTTCAACGCTACCTCAAGGTGGAATAGCGATTTTTCGAACCCTTTCCTATCGAGAAAAGGTTTTCCCATTACTTTGAGAAATGATTCTATTCAAACTATAGCTATTGCATTAAAGAAGAAATAAACTATAGAATTCGCAGACGGCGGAATGTATGATAGAGAGAAAGATTCTTTCTGGTTTTCTTGTGGCCTGAAATTATCTATCTATCTCCTAGACGCCGTATAGATGGAAATTTTCATGTCTTTCAAATTCCGTACTCGTAATTGAAAGTCGGAAGGAGATCCATCATTTGCAATGAAAACTACATAAAAAACTCTGACAATTTCGAAAATCATGCCAAGCGTCCTTAATACATATGCAAAAATTCAATTATTGCCCCCATTGATTAGAAGATTTAACTTGTCTGAACATCGCTATTGTTTGAATACCGAATATGGCAGTTGTTTCAGTATGTTAAGGATCCCAGAATGTATCCACAATTCGTTAGAGTTCCTTAATAGCTATTTCTTATACCGATATCTCTATCCCGTGAAATTCCCTCCGAGCGAAGATTGGCTGCATAGGCTATGTTTCATTTTGCTAAATGATATCAAGTACAACGGTGTATCAATTCCATAATTGATATAGCAATAAATAAATCAGCAAAATTCTTTTATTGTAGATAGAAAAACTGTTCTTCTTATCTAAAATCAAAGATGGACCCTTCTATCCAATCCAATTTGCATCGATAAAATAAATCCAAATTCCAGTAGTCGATGATATTGCAATTTTTGTGTGTACGAGATTAAATACCTTCACATACCTGACCAATTTTTTTATTTTTCCTGATCAGAACAATACCTGACAAGAAGGAGGTAGAAAATTTTTTGGATTTATGGTTAAGGCAGAAAAAGAAGAAAAACTGGGGGTTCTGTTGAATGTTTTGTCCCCAAGGGGGTAGTCAGTTTCACCAATAAGATACGGACGACTTGCTTCACATTTGGAATTACAAAAAAATTTTTTCATCGGAAAGAGGTCTCCGAATACTTTTGGGAAAACGGTCAAACGTTTCTGGCTTATTTGGCAAATAAAATAGAGTACGTTATAAGAATTAACAGTCAGTTGGATATTAGGAGCGGTAAATTTCATCGTTCGAATTTTTTTTTCTTACTTTTAGTAGTAGTCTTATAGTAGTCTTAGATTTTGCTTTTGATGAGCCTCTGTTTTGAGGAATTCATGGAATAATCCTTTTCATGGAATAATGAATTAAGGTAAGAAAGGATTGAGTCACTACCGGCTACAGAAAATATCTCATGAGAGTCATATGGTCCCTCAGCACCCTCAATGCATGGTGTTCTTCCGACTGATCCGTTACTCTCGATGGTGAAGATGTTTTGATTGTGAACCTATTAAGGTATTTACACAGAGGAATGGAAAAATCGCGGAAACCGAACATTATACATACTTCCCTTAGTAGACACGTTGGGATATGTAGCTACTATGTTTACAGAATCAATACCGTAAATGCCCCAGAAAATCTTGGAGAATTCTCAAAACCGCAAAGAGCCAGCTATCCTAGGGTATTATGTTTAGAATTGGCCGTATAGCTTCTCACTTGTTAATGGTCTTGGACCTTTTTATGGCAGATCTCGGGGGCAGACATCCCTTTTTTTTATAGTTTTAGAGATAGAGAATTAACTATGATCTATTTGAAGCTGCTAGCAGGTATGCGACTGATGCATAATTATTTCCCGCATCGGAGGAGTTGCTGCCGATCTGCCTTAATGGATGGATCGAGAAATGTTTAGATTTCTGTATATTTTTTACGAGGAGTTATGAATATCAACAACAACTTTTACACTAATCCAATTTTTTGAACGAGTTGAGTGAGTTGGTTTTATAGCGGGAACAGCTGTCACTTGGGTCTTGATCGGGCCCCCATGTACGAGCTTCTGGAATACAATGGATCTTCGTAAATTATCTTTCGATTCTTAACAATCAATTTCGATTGGAAAGTCCATGGCAAGATGGATTCATTACAACGCTATTTAGTACGAATCGGTGAAATAGGGAACAACAAATTATTCACAGGCTGTAGAAAAAATTCTGGGGCCCTATGAGAATTTAGAAGTCCGACGCGTTAATAAAGCAAAGATTCCGAATGGAATGGTTTTTGATATTCGATTTCTTTGGTAAAAAAAAACCTTCACCCAATTTTGAATTGTCCAAAACCAGAGCTTTATT	*	NM:i:3172	ms:i:14565	AS:i:27086	nn:i:0	tp:A:P	cm:i:617	s1:i:5624	s2:i:5230	de:f:0.1107	rl:i:0
m54269_180730_070446/59704236/5051_36645	16	c14r	72670	60	29M1I10M1D11M1D7M2D22M1I17M1I8M2I7M1D10M6I4M1I27M2I5M1D9M5I6M4I5M1I3M1D5M1D9M1D3M1D33M1D6M1I5M1I2M1I24M2I24M1I9M1D3M1I3M1I11M1D18M1D52M1I4M1I5M1I19M2D10M3I5M2I33M1I6M1D26M1D7M1D2M1D4M1D9M2I4M1D15M1D2M1I6M1D5M1D7M1D12M1D3M1I30M1D34M1I16M1D37M1D16M1D6M1D44M1D6M1D21M1D2M1D9M1I13M1D10M1I7M1I9M1I16M2I14M1D14M1I14M1D18M1I9M1D40M2I2M1I7M1I26M1D3M1D18M1D5M1D2M1I16M1I25M1I41M1D5M5I12M1D6M1D20M1D1M1D34M1D4M1I9M1I2M2D16M1I11M1D15M1I17M1D7M1D18M1I2M1I6M1D10M1D9M1I12M2I8M1D37M2D1M1D10M1I10M1I7M1I6M2D4M1D4M2D15M1D9M2I19M1D17M1I6M1D7M1D13M1D48M1D5M1D22M1D2M1D12M1I9M1D18M1D8M1D13M2I9M3D22M1I25M1D6M1D7M1D25M1D2M1D12M2D17M1D53M2I4M1I17M1D23M2I5M1D4M1D11M1I43M1D47M1I11M1I22M1D22M1D13M1D7M1I36M1D10M1D12M1I9M1D6M1D15M1I24M1I19M1I8M1I22M1D2M1D4M1D10M1D3M1D2M1D5M1D3M1I3M1I2M1I24M1D16M1I9M1D14M2I10M1I1M3I5M1I13M1I2M2D3M1I2M1I9M1D6M1D11M1I6M2D23M1I33M1I9M1D38M1D8M2I5M1D7M1D21M1D25M1D3M1D43M1D12M1D10M1I8M1D6M1D29M1I18M1I24M2I2M1I10M1D9M1I3M1D10M1I32M1I22M1D7M1D9M1I4M1D7M1D8M1D11M2D8M1D17M1D8M1D19M1I16M1D20M1I11M2I25M1I13M1D21M1D44M1D3M1D20M1D7M1D2M1D16M1D10M1I17M1D10M2D5M1D13M1D18M1D18M1I22M1D3M1D11M1I42M1D30M1I53M1D9M1D13M2D17M2I3M1I10M1D4M1D15M1D9M1D6M1I8M1D5M1D6M1D6M1D44M1I10M1D28M1D29M1D15M1I8M1I24M1D40M2D5M1I29M1D17M2D12M1D5M1D11M1D11M1D6M1D43M1D34M1I14M2I1M1I4M2I16M1D4M1D38M1I20M1D3M3I22M1I15M6I15M1D6M1D5M1I3M1I12M1D17M1D26M1D21M1I4M1I18M1I5M1D10M1D5M1I2M1D23M1D6M1I8M1I3M2I15M1D31M1I13M1I8M1D51M1D6M1D8M1D12M1D7M1D22M1I25M1I11M1D4M1D38M1D21M1I5M1I10M1I16M3D6M1D10M1D35M1D6M1D14M1D4M1I30M2D12M2D12M1D20M2D10M1D2M1D3M1D8M1D7M1I5M1D4M1D20M1I16M2D1M1D3M2D7M1D30M1D11M2D8M3I6M3I32M1D19M1D38M2D9M1I27M1D2M2I5M1D20M1I3M1D14M1I18M1I6M1D16M1D15M1I22M4I2M1I7M2I17M1D10M1D19M1D29M1D29M1I11M1I1M1I10M1I9M1D27M1D7M1D15M1D2M1D32M1D30M1I6M1D20M2I13M1I1M1I15M1I8M1I83M1D42M1I12M1I7M2D15M1I24M1D14M1I4M1D5M2I2M4I22M1D13M1D9M1D47M2D11M1D4M1D17M1D10M1D7M1D17M2D1M1D47M2D9M1D7M1D3M1D17M1I2M1I9M1D20M1D13M1D6M1I17M2D5M1D4M1D1M1D24M1I30M2I3M2D2M1D24M1D15M1D104M1D33M1D2M1I8M1D17M1D12M1I18M1D19M1D36M1D47M1D12M2D10M1D1M1D12M1I42M2D7M1D10M1I12M1I21M1D10M1D2M1D15M1D7M3I27M1I7M1D5M1D10M2D8M1D9M1D2M1D9M1D17M2D4M2D6M2I9M3D12M1D26M1D39M2I16M1D3M1D2M1D10M1D6M2D10M1D2M1D28M1D4M1D8M1D15M1I11M1D3M1D6M1I33M1D19M1D52M1D9M2D8M1D5M1I14M1D14M2D27M1D23M1D6M1D16M1D12M1D9M1D6M1I15M1I7M1D13M1D14M1D30M1D17M1D16M1I14M1D12M1D4M1D2M1I19M2D9M1D3M1D15M1D10M1D19M1D16M2D1M1D2M1I50M2D5M1I15M1D16M1I34M1D29M2D8M1D3M2D13M1D3M1D8M1I27M1I5M1D10M2I12M1I16M1D8M4D9M1D12M1D6M1D5M1D1M1D25M1D3M2D16M1I23M1D18M1D12M1D18M1D11M1D6M1I21M1D18M1I17M1I8M3D24M1I8M1I4M1D11M2I11M1D11M1D4M1D5M1I10M1D9M1I10M1I6M2I2M1I20M1D11M1I15M2D34M1D37M1I24M1D16M1D5M1D24M1D8M1D4M2I15M1D2M1I8M1D3M1D2M1D10M1D18M1D5M1D3M1D8M1D3M4I20M1D11M1I8M1D7M1D7M1I2M1D9M1D5M1D17M1D7M1I12M1D6M1D14M1D8M1D14M1D3M1D5M1I3M2I9M1I8M1I4M1I1M1I7M2I3M1D24M1D23M1D56M4I10M2D17M1D5M1D3M1D12M1I10M2D1M1D8M1I13M1D13M1D4M1D6M3I25M1I13M1I7M2D26M1D46M1D9M1I5M2D3M1D53M4I2M1I11M1I20M1I4M1D2M1D5M2D1M1D9M2D4M1I10M1D9M1D18M1D14M1I4M1D6M3D9M1D5M1D22M1D2M2I23M1D4M1D9M2I5M1I3M1I20M1I20M1D12M1D2M1D2M1D28M1I10M2I3M1I18M1I15M2D23M2I14M1I32M1D2M1D3M1D12M1D1M1D16M1I8M1I49M2I3M1I5M1D3M1D19M1D8M1D11M1I13M1I6M3I24M2D3M2I18M1I11M1I7M1I23M1I2M1I3M1D3M1I14M2D26M1I6M1I15M2I5M2I15M2I39M1I12M1I13M1D3M1I35M1D6M1D22M1I10M1D17M1D11M1D6M1D31M1D13M1D6M1I18M1D5M1D18M1D8M1D21M1D17M1D38M1D11M1I12M1I11M1I16M1D12M1D14M1D8M1D13M1I9M1I25M1D8M1D10M1I6M2D12M1D3M1D11M2I19M2I2M1D16M1I34M1I4M3I4M1D5M1I18M1D16M1I4M1I28M1I27M1I16M1D1M1D10M1D24M1I17M1D6M1I20M1D11M1I10M1I9M1D37M1I13M1D8M6I7M1I2M1I7M1I59M1I36M1D26M1D4M1D6M1I16M1D28M1D6M1D24M1D8M1I5M1D37M1D4M1I28M3I35M1I7M1I1M1I10M1D17M1D9M1D9M1I8M1I6M1I33M1D29M3I4M1I10M1D5M1D6M1I5M1D52M2D16M1I4M1I5M1D9M1D5M1D5M1I8M1D26M1D3M1I16M1I28M1D7M1D16M7I16M1I6M1I6M1I9M1D31M1D32M2D2M1D33M1I12M1I5M1D25M1D10M1I27M1I3M1I14M5I16M1D8M1I5M1I7M1D57M7I1M10I13M1I10M1D14M2D27M1I4M1I1M1I12M1I46M1I14M1I11M1I50M1I2M1I7M1I8M2D13M1D14M1I4M2I8M1D13M1D3M1I21M1D3M2D19M1I5M1I2M1I5M1D29M1I27M1D22M1D19M1D10M1I5M2D10M2D6M1I6M1D11M1D13M1I4M1I13M1D5M1D13M20I9M1I19M1D20M1I9M1D5M1D12M1D4M1D17M1I22M1D1M2I11M2D11M1I3M1D3M1D14M1D8M1D16M1D11M1D9M1D25M1I7M3I1M1D31M1D23M1D13M1D53M1D3M1D11M1D20M1D23M1I10M1I5M2I10M1D7M1D2M1D3M1D8M1D11M2I35M3I9M1D16M1I3M1I17M2I5M1I35M1I18M5I6M1I12M1D11M1I1M1I14M3I8M1D2M1D5M1D22M1I13M2D8M1D4M1D4M1D8M1D4M1I5M1D2M1D18M1I4M1D15M1I67M1D4M1I3M3I8M1D5M1D13M1I6M1I6M1I16M1D7M1I20M1I7M1I15M1I15M1I2M1D9M2I15M1D28M2D14M1D5M1I7M1D1M1D34M1I5M1I14M1D33M1I19M1D16M1D21M1D11M1I3M1I6M1D6M1D9M1D10M1I10M1D20M2I7M1I3M1I5M1D11M1I3M1D13M2I13M1D7M1I19M1I15M1D22M1I6M1D6M1D7M1D8M1I6M1D9M1D15M1I18M1I2M1I11M1D12M1D2M1D8M1I13M1D11M2D3M1D10M1D4M1I13M1D10M2I3M6I5M5I15M6I24M1I3M1D18M1I19M1I9M1I23M2I11M1D32M1D26M1D9M3I38M1D7M1I18M1D11M1I37M1I8M2I3M1I20M1I9M1D5M1D4M1D12M1I21M1D3M2I2M1I7M1I49M1D11M1I10M1D37M1I2M1D16M1D17M1I19M1D28M1D13M1D12M1I5M1I23M1D10M1I10M1D8M1D9M2D6M1D7M1D5M1I18M2D3M3D12M2I5M1I57M2I8M1D6M1I3M3I18M1I7M1I14M1D8M1I2M1I6M1I9M2I2M1D16M1D13M1D60M1D9M1I22M1D2M1D4M2I15M2D20M1D25M1D14M4I40M1D1M2D39M1D14M1D12M2D23M1D7M1D8M1D16M1I3M1D1M1D6M1I51M1I14M2I6M1I5M1I3M1D2M2D3M1D10M1D11M2D4M1I1M1I2M1I30M1D17M1D5M1I3M1D24M1I7M2D4M2D20M1I23M1I5M1I12M1I15M1I5M1I3M1D1M1D7M1D6M1I14M1D48M1I10M1D13M1D18M1I3M4I6M1I12M1D6M1D9M1I39M2D1M1D16M1I8M2D36M1I7M1I16M3I10M1D13M1D7M1I24M1I13M2I34M1D5M1D8M1I5M1D4M2D20M2I27M1D3M1I4M1I4M1D5M1I14M2I35M1D4M1I16M1D14M1I11M5I3M1I2M1I10M1D8M1D15M1D2M1D4M2D10M1I3M1I50M1I27M1I7M1D30M1I8M1D4M1D16M1I1M1I2M1I15M1I5M1I5M1D1M1D6M1D6M1D10M1D22M2I12M1I29M2I1M1I6M12I17M1D6M1D28M1I29M1I18M1I12M1I16M1D6M1I10M1I14M1D21M1D8M1I38M1D10M1D50M1I5M1D17M2I1M1I3M3D36M3D6M1D3M1I7M1I15M1D9M2D30M1D9M2D2M1D15M1I24M1D8M2I2M1D23M1D2M1D4M1D18M2D27M2I6M1D26M1D15M1D15M1I33M2I2M1D5M2I49M2D22M1D19M1I32M1D7M1I13M1I4M1D30M1D12M1D30M1D5M1D1M2I3M1I52M2I19M1D15M1I20M1I70M1D11M1D17M1I27M2I40M1I6M2I34M1I9M2I38M1I6M1D12M6I11M2I7M2D5M1I6M1D16M1D3M1D6M1I10M1I18M2I6M2I13M1D4M1D11M1D14M1I22M2I97M1D8M1I6M1D10M1D14M4I15M1D11M1D11M1I4M1D27M1I7M1D2M1D6M1D10M1D16M2D14M2I29M3I5M1D4M1D10M1D12M1D30M1I3M1I14M2I22M1I8M1D67M1I8M1I55M1I6M1D10M1D12M1D20M1I2M1I7M1D6M1D11M1I6M5I1M2I30M1I8M1I4M1I10M2I18M1D8M1D29M1D17M1D11M7I16M1D10M1I12M1D11M1I9M1D25M1I24M1I4M1I29M1I5M1I37M1D13M1D5M1D21M2D6M1I29M1D24M1D3M1D12M1I9M1D19M1I6M1I18M1I7M1D3M1I21M3I10M13I15M1D34M1D16M1I8M1I15M1I12M1D25M1I30M1D4M1D3M2D19M1D10M3I13M1I6M1D15M1D9M1I5M1I23M2I2M1I3M1D6M1D14M1I4M1I4M1D9M2I11M2I1M1I3M1D12M1D11M1I4M1I5M1I11M1I18M1D14M1I16M1I5M1D6M1I28M1I29M7I1M6I5M1I13M1I9M1D3M1D13M1I7M1D5M1I7M1D9M3D3M1D18M1D15M1D15M1I24M4I1M1I16M2I20M1I20M1I36M1D11M1D10M1I33M2D1M1D3M1D22M1D14M1I9M1I25M1D10M1D7M2D3M2D9M1I3M1D8M1D21M1I12M1D1M1D10M1D31M1D12M1D3M1D12M1D16M1I14M1I30M1D9M1I15M2D8M1D4M1I10M1D5M1I25M2I18M1I26M2I12M3I13M1I22M1I10M1D5M1I41M1I3M1D5M1D4M1D9M1I9M1D15M1D6M1I9M1I44M1I8M1D20M3I7M1D2M1D4M1D4M1D5M2D16M1D21M1D2M1D11M1I22M1D2M1I8M1I27M2D7M1D9M2I15M1I8M1D37M1I18M1D5M1I5M1D31M1I21M1I4M1D1M1D20M1D38M1D6M1I12M1D12M1D3M1D6M3I5M1I3M1D12M1I26M1I17M1I24M3I12M1D3M1D7M1D20M2D5M1D9M1D4M1D20M1I3M1D10M2I2M1D2M1D7M1D17M1I1M1I3M1I5M1I3M1I31M1I6M2I30M1I1M2I7M1I3M2I12M1D13M1D2M1D9M1D18M1D9M1I8M1I24M1D3M1D6M1I8M3I9M2D18M3I8M1I4M1I5M1D3M1D7M1D16M1D8M5I26M1I3M1D15M2I12M1D5M1I9M1I7M1D9M1I10M1I5M2I10M1I11M1I8M1D20M1D18M1D9M1D9M1I2M2I8M1D7M1D12M1D10M1I5M1I4M2I13M2D11M2D20M32I4M1D10M1D2M1D3M1I7M1D2M1D12M1I19M1I15M1I4M1I18M1D2M1D13M1I4M2I13M1I13M1D25M1D20M2I9M1D20M1I10M2I7M1I8M2D5M1D56M1D8M1D7M1D15M1D1M1D32M1D6M1D8M1D2M2D8M2I24M1D16M1D21M1I8M1D9M1I6M1I20M1I2M1I4M1D22M1D16M1I3M1D6M1I32M1I7M2D1M1I6M1D4M1D9M1D2M1D49M1I12M1I10M1D6M1D11M1D6M1D3M1D15M1I10M1I26M1D6M1D28M1D3M1D4M1D18M1D68M1I2M1I14M1D62M1D16M1D2M1D30M1I4M1I8M1D3M1I2M1D13M2I23M1I3M1I19M1I3M1I17M1D3M1D19M1I22M1D11M1D1M1D42M1D13M1D24M2I10M1I29M1I48M1I22M1I48M1I26M1D20M1I9M9I18M1I4M1I1M1I9M1I10M1I45M2I2M1I5M1I1M1I8M3I3M1I5M1I16M1D17M1I6M1D26M2D52M1D15M1I19M1I8M1D7M1I3M2I12M1D11M1D7M1D24M1D4M1D10M1I9M1D18M1D7M1D13M2I1M1I5M2I6M1D8M1D6M1I3M2I13M1I19M1D31M1D5M1D9M1I2M2D9M1I18M1D9M1I31M1D19M1D7M1I15M1I21M1D22M3I9M1I12M1I51M1D17M2I81M1D11M2I4M1I14M3I40M1I16M1D13M1I9M1D55M1I19M1D8M1D2M1I18M1I28M1I13M1I5M1I14M1D22M1D32M1D8M1D3M1D15M1D10M1I14M1D5M1D4M2I39M1D10M1D6M1I21M1D4M1D20M1D2M1D5M2I12M1D8M1I20M1D18M3I30M1D3M1D4M1I47M2I3M1I9M1I12M1I2M2I21M4I1M1I6M2I6M1D2M1D9M1D31M1I10M1I11M1D6M1I6M1D12M1I23M1D11M1D6M1D16M2D30M1D5M1D12M1D5M2D14M1D7M1D14M1D17M1D2M1D7M2I32M1D3M1D10M1I6M1I21M1D7M1D4M1D17M1D5M1D7M3I26M1I4M1I9M1I38M1D5M1D15M1I4M1I1M2I8M1D20M2D6M1I5M1I3M1I5M1D8M2D8M1I6M1I12M1D3M1D6M1D31M1D25M1D16M2D5M1I15M1I5M1D1M1D6M1D16M1I2M1I6M2I10M4I3M1I12M1D17M1I27M1D55M1D18M1D8M1I3M1D14M1I29M1D33M1I46M1D44M1D75M1D26M1I3M4I16M1D3M1D15M2I14M1D9M1D1M1D41M1D7M1D25M3I4M1I9M1D11M1D6M2I20M2I8M1D7M1I7M1I12M1I5M1I16M2D9M2I12M2D5M1I15M1D45M1I8M2I7M1D28M1D16M1I3M1D24M1I13M1D6M1D7M1D29M1D2M1I3M1I5M2I6M1D4M1D4M1I4M1D3M1I4M1I9M1D3M2I5M3I6M2I19M1D11M1I1M2D41M1I23M2I11M1D4M1I5M1D5M1I6M1I56M1D18M1D6M1D14M1D30M1D20M1D16M1D3M2D11M1D20M1D5M1D2M1I7M2I12M1I15M2I23M1D34M1I8M1I41M1D9M1I11M1D3M1D10M1D22M1D3M1I19M1D2M1I25M1I54M1D12M1D22M1D17M1D39M1I23M1D9M1D15M3I1M1I4M1D13M1D30M2D38M1D6M1D3M1D17M1I19M2D4M1I10M1D6M1D13M1I4M1I12M1I18M1I37M1I6M2D27M1I10M1D48M1I43M2I9M1I2M2D13M1D20M1D13M1I14M3I3M1I6M1I30M1D5M2I23M1D16M1D18M1I5M1D8M1D5M2D4M1D7M2I3M1D3M1D41M1D15M1D13M1D11M1I9M2D4M1I18M1D24M1D19M1I3M1I21M1I7M3I2M1D13M2D5M1D21M1I2M1I34M2I6M1D14M1D36M1D44M1I2M1D4M1D24M1D20M1I12M1I8M1D5M1D12M1D7M1I7M1D35M1I2M2I21M1D20M1D7M1I2M1I8M2D19M1D16M1D24M1I22M1D10M1I4M1D12M1D6M1I7M1I1M1I20M1D11M1D19M2D4M1I8M2D14M1D8M1I3M1I40M5I2M1I11M3I23M1I10M1D15M2I3M1I2M1I16M1I16M1I19M1D21M1I7M1D13M1I5M1D21M1D17M1I15M1D13M1I23M1I5M1D3M1D25M2D19M2D3M1D12M1D15M1D19M1D3M1I29M1D7M2D3M1D12M1D13M5I3M1I13M1D12M1D5M2I4M1D19M2D4M1D21M1D17M1D6M1D37M1D6M1D17M1D5M1D9M1D8M1D9M1I9M1I65M1I29M1I25M1D7M1D9M1D24M1D5M1D50M1I2M2D4M1D6M1I21M1D4M1D20M1I2M3I40M1I10M1I19M1I14M1I4M1D20M1D22M1D15M1D2M1D11M1I37M1I10M1D30M1D27M1D6M1D31M1D4M2D3M1D21M1D20M1D3M1D28M1D21M2D16M1D2M1D10M1I12M1I31M1D4M1D33M1D3M1D3M1D7M1I11M5I7M1D3M1D19M7I5M1D14M1D16M1D6M2I7M1D9M2D2M1I36M1I12M1D18M1D21M1I2M2I9M3I18M1D19M1D23M2I13M1D16M1D11M1D47M1D30M1D5M2I6M1I13M1I31M1D19M2I29M1D14M1D4M2I3M1I3M1I11M1D4M1I15M1D8M2I2M1D3M1D7M1I24M1D10M1D4M2I2M2I2M1I9M1D3M2D26M1I19M1D20M1D12M1D16M1D18M1I5M2I17M1I27M1D8M1D27M1D5M4I1M1I28M1D30M1D47M1D9M1I3M2D4M1D7M1D23M1I4M1D4M1D12M1D3M1D12M1D13M1D9M1D3M1I1M1I6M2I5M1I4M1I7M2D14M1D5M1D20M1D5M1I12M1D7M1I3M2I1M2I10M4S	*	0	0	GTTATAATTATCATATATCATATCGGGTAGGGTTGTGGTATTCATTGCTACAACATGGTATTCTAAAATAAGACATGTCATTTTAGATAAGTCTCTTCAAACTCCGAACACTATTGGATACAACTATTTTGTTTACAAAATAGTTGAAGTTAATTTTACGAAAGGAAAAAGAGGCGGATTTGGTGGTGGGAGTAGGTGTGCCGATTGAATATTGATTTGCCTGCAGATAGAGAGTTGGGACTGCCACATTAGAAGCACGACCCAAATGGTTGTCTCCATATCCAATCAACACGTGAAAGTTCCCTGTCTAGTAAGGATAGTGCTGGTTCATTGTAGGTAGAATATTTTCAGGATCATACCTCAACCAGTCATCCATGAAGAGGCTCCGTAAGATCACATAGAGGAGAAATGGAATAAGTCCATGTTGACATTGATCCAATTCTCTATGTAGCACTTACTTGGGTGTGTTGTATAGTATGGAACAGCATTGATTTTCTTTGCATACGATTGGATCGGCAATACTATCGGAGTAAAAGAGGGATCAAGAAGACGGAGGCTAAAAACTTTTGATTTTTTCTTGTAAACAAGAAATATTTGTTTGAAGTAAGAAACTGCAAATATTGGGGGGGATAAATACCAACTAATCAGAGACGCGAGACAATCCACAAAGCAATTGATCATTGATCCAATTTGTAAGCCACTTGGATATTGAGCATTTACCCATAAGAGTAGGATCTTTTCACGGAATAGTGTAGGGCAAATTCGGAAAATAGAATCTGATAAAGCTTTTTCTACTTAGACCATTGGCCATTATAGACCTTATTCTATAGGGTCTTATAACGGGTTTATTTCGTCATTCTGGAGTCGAGCACGGAGGATGAAAAAATTCTGGGTTCCGTGGTTCCTTTGGGGGTGGATCTTAAAGAATTTCACCTATCCCAAAACAAAGAAACATGACTTAAAACGATCCGTATTAAGAGCAAAATTAGATAAAGGGATGGGATGGAATTAAATATACGGGGAAACCCGCGTGGCCCAACGATCTTTTAATATTTTCCAGTAGTAATTCTGGTACATCTGAATGTAATGTAGGTGTTAGCGGTTCTAGAGCCGTCAATGATTTGGTGAACCGGCGGATCCGTTTGCAACTCCTCTGGAAATATACCCGAGTGGAGTGGTACTTCTTCCCGGTTTCAAATACTACGTACAGACTAATAAGTTATTGGGCGTTCTCTTAATGGTTACGTGCGCGACGGGCTGTAGACAGTACCTTTTCTAGGAGAATGTCAAAAATTCCAAAATCCATTTTCGTAGCCCATTAGCAAAACCGTTTTTTAATCGGTACTGCTAGATAGCTCTTGGTTAGGTTTGGAGCAACCATTACCCATTGAAAAAAATCCTAACTGTAGGTCTTTTTTAGGGATTTTTCAGTTTGATATCAATCGTGAGAGTACCGTGCGAGAGGTATTCTAGGATAGTACTCAAGTGAATCTTCCCAGTAACCTAACTAATCTATTTTATTATGATCATTTCGCGAAAATATAGGATTGTCCAAAGAGCAAAAGTGTTGTTTTTTTCTTTTTATTCTAACTCGAACAAGAAGAAGAGGAAAAACTTGCATGGATTAAAACTAGAACTTATTCTTAGTAATCCATGGGGAGGAGGCTTCTTAGAGTGTCCCATATCTGTTTCCATCGGCATACGAAAACAGTGTCAATTCTCAGATCTTATTCCGTCTTACTACAAAAGGTCCAATAGTGTATGGATATGGCCCTTTGAGAAATTATACGTTCTAGAAGGCAGTTCAATGATCAATAAAAACACGTCAATGGAATTCTTTTTTGTTTTCTTTTAGATTAGTGAATCTGTTTTGAAAGCTTAAAAGGGGGGAAAAGTCAAACATGTTGTTATTGTTTGGAAACGAGTACCCTCTTCCTCGCCGTGGGAGAAAGGAAGAAATTAAATCAATCAAATTACGAGAAGCCTCATAAAGCGCTTCCTTAGGGTTAAACTTCCATTGGGACATATTTCTAGAAACAGTATCTCATATGGTGGCATTTCCTATTCCCACAAGCAAAATTACTAAATTCACATTTCGAACAGGCATGATACCGCATCTAAGGATAACCTTCCATCTTGAGTGTTCTTTCTGACTTCCGTGTGAATCCGCGATCGTCTTGATCCGTAAACTCAATAGGAAATCGGGGGTTCTGTCAAGGTTAGCTATAGGTTGGTCCGTATCAAACGATTTCTACGGAAGGCTGGTAAGATAAATATCTTGGGCAGTTCTTTATTAGACCTTGACGCAAATGAGCGTTCTACTGCCACTAGGAGATTACTTCTCAATACAATGTCTTCAAAGTTAGTAAAATTTTCTTGTACGATTCTGCAATACCACTGCTATTGTCACCGGAATACTTCGTGCGGCACGACTCAATATATTAGCCTGTTGATACTGTTCCTTCTGTTTTCTCAGTAAAAGTCTTCGCAAGGCAATAACCAACGGTATCCGATGGACCTTTTCTAAGCGGTGGACAGAATAAACGACCATAATAAAGACGCTTACGATCTAATCTTGATCAAAACAACCTTCCCTGTAGTTTTGAGTGGATCAGGCTACCTCTCTCGAACCATATAGACTAGTATTCTATTGATCATTGAATCGTTTATTTCTCTTGAAAGGGGGTTAATTCTTTACAGACGTCTTTTTTAGGATGGTCGACACCATTAGCGGCATAGGTGTTACATCGCGTATACAACCTTAATCGTACACCACTTATTAGCAATGGCTCGTAATGCGGCAATTCATCTCCCCCTACAGCACCCTGTTACATAACTTCTGGATCGTTGCAAACACACGTTACGAATAGCATCTTACAGCTGTTCTTTGACCAGCAAGGGTGAGCTTTTCTTGGAGCTTGGAATCACAAGTACCGAGGAGGACGAAAACCACCGACCTTGCGGATCTGAACAGTTAAATAGTATTGTGGAAACTATGCTTGAACATGAATAATACTTTTGTTATTCTAAGGGACACTATTCCGTGAAAACTAAAAAGCGCCTTCCTACGCACAACCAATACGTACTTCCGACGTGAACCAATTTTTGTATAGCTTTTGTCAGATTTTATTATCTCATAAATATGAGTTAGAATACAAAAAGAAAAAAAGATACAAGTTATCGTTCAGGGTAAAATATACCTTTACTTGAAATGTTTTTATTTGGAATTGGACATTTGCGGGACTTTTTTTTTACTTTTAGACAGTCAAGTTCTTTTTCGAATGATTACCCTCTGTCTTTGTTTATGCTTCGGATGGACAAATGACTCTTAATTCGTCCACGCCTACGAATCAGTCGCCCATTTGTACAAATTTACGAACAGAAGATCTTATTTTCATATTATCCGTATTCCTTCTTTAAACTCTGAATTTACTCTGTTGGAAAAAATAAGTCGCTTGTTTGAATTTAGAACTTTGATTTTGACCGTAGAAAAAATAAAGAGAAAAACCTACCCTTGAATCTTTGGTATCTTCAAATCTCGGTAGACATTCGATCTTCGTACGCTCGAATCATATGGGGAAGTCTATAAATTATACGCCCCTTGCTTGAATCATAAACGACTTACTCAATTTTGACCCTATCCCCCATCAGTATCGTATAGAACTAGACCGGATCTTTCCTGAATATAGCCCAGGATGGATGGTGTACATTCTCTAGGCGAACGCGGAACATCCGTTGGGTAGGGCTTCCATAACTAAACCATCGAAAGTATTTTGACTTCTCTCGGGTTTGTTTTTTCTCTCCTATTTTCTTTTCTGTCATATTTTTTCTCATATTTTCTTTTTTATTTGAAATAACAAAAGTTGTATTTTGTTGGAAAAATAGGAAGTTCAAGATAGAATGTGGGTTCTTAACTATCGGTGGGGCGATTACCGCTATAGGCGGTGGCGATTACCATATTGAGTAACAGATAAGAATTCTACCCCATTCGGTTAGTCGAGCTTCTCGATCTGTCATTATACCTCGAGAAAGTAGAAAGAATAGCAATTCCATTGTTCCGCCCAAAACCTTAGGAATCTCCTTGATAGTTTGCATTGATATAACTTCGTAAGCCGGTCGGTGATATCGCTTTTAAAAAGGTTTAGTTCTATCTATTCCCTTCTAGTCTTTCTCTGTTGATGTCGCAAGTTGAAAACAAGAAATATCATGTTAATTTTCCTGATGTTTCCGAAACACTTCAATAAAACCTCTACGAGAAGGATTTTAACAATGTTTTCGTAATATTTTGTAGATTACGGTACCCGAACAGTTCCTTTTTATTCATGTCCGCGTTTCTGATAGAGGTTTAGTAAATCAGCAAATAGTGTCTTGCCAATAAGACTCTAATTCTAGGTTCCTCCTAATTTTTCTATAATCAAAGGTTCATATTTGCTTTCGTTTTGGATCTAAAGATATACGTGAAACACAATCTACTTAATTTTTTATTTGATTTATATCTTGGTCTCCTAGTATTATATACTTCAGGAGCTAATGAAACTAATTTAGTAAACTTCATTCTCTCAATTCCTCGGCGATTCGCGCCCAAAAACGCGGAGTTCCGTTTGGAATTTTTTGTCAATGATAACGCTGCATTGTCGTCATAGCGTATTATTATATCGTTTCGCATTGAACTCTTTACAGTACGGTACACTTACAGCTCGAATTACTTCGGATCTATAGAGGAATTGGGCACTGCGTCTTGATTACAGCACCTATAACCACCAATACGGCTATGCTGATTATAGCAGCTTCCTAGACTGAAAACACATCAATTTTCGATGCTCCACTGTTATCTGAATTAAAGGGTTGAGGCTGAATCATATGATTTGGATGTCAATTGTTATTGCAGCAAAAGGAGAATGGAATGTGAAATATTGTCTTTACAGAAAGAAGAACCTGGTGTGTATTTTCAATAATACTTGTTTGGGGGGGTTTCATTTCTAACCGAAGAAATTGAGCGTATGGGCCATTTTGCTGGCAGCTATGGAAATAGCACATTATAGTACCGTTTCGGATACTACGCACCATTCATAAAGTATTCGGACCTGGTTTAACAACGGCCTACCCATATTAGGGGGATCCCGTCACGAACCCATACTGTGTTTCGGTCGGTCTTATTGTTGTAAAGCCGGTTTTGGTCGGGAAATATACGTACCAGATTTTTCACCACGACGTGCATATCGGTCATTGCTCTTCGTCCTGCTTCTATCTGCTCGCCGTAATCCAAGTGGGTTCAAGTGCTTTGAAGCGCATGATTCTACCAAAACCAAATACAATGCCCTGGTAGGATTTTCCCGTCATTCTCCTCTAGGTGTGTACGAAATCGGTCTTTTGGGGTTATAGTCGATGGTTCTATCTTGTTCCATCTCTACTGCCAAACTGGACATGAGGAGTGTTTCTCATCCAGCGCCTCGCGTAAATCAAATTAGAAGAGGTGTGCAAATTTATCTTAATTCCACCAATATTCTAAAATATTACGGGTAGATACAAATTAATAGGAAAGGTTAGGGTTTTTACTATTGAATTTATTAAAATACGAAAAATATAGGCAAGAAAGAGGATCTAGAATATATCTAGATGTGGATTGTTTATTTATCGTAGTTTCGATTTAATGTAATTCGTTTTTTTTTTTTTTTTTAATCTACTTTTTTATTTTACTGCTTATGAATCCCGCCCCCGGTAAAGTATTCTAATTCAATAAAATTTCGCGGGGAATATGTAGCTGTCCTGTCTTATTTGTTAATTCCTAAAATGATCAAATAAGACAATTTTGGGTGTGTCAGCATCCCACCCACTGAAGATTGGGATTCTTTCAAGAACTCCTATCCAGTCATGTCTGTCGTTCCCACTGCTTCTCATTTAATGGTTAGGTTTGAATATCGATGGAGCTTCAAAAAATTCTTCCGAGTCAATTTCTCAAGTTTTTATTAATCGGGACGCTAGTTGTTATTCTTGAAATTTGTATTCGTGTTTTCAATCAAATTACGATCGAATCTCGTATTTTTATTATATTGATGCTTTAGTCACATTGCTTTTTATGATGTAATTCATAGGTACCACTATTGGAATCCATTATCTTTCTTATTCTCTTCCTTATTTTAGCATCCTTCCTTTTATCTACATCCCCTTTAGTTTTGCTTCACAAATTAGAATCCTATTTTTTTTTAAAGAAAAAAATGCAGTTGCTACACGGATATGATAGATTACTCATTGATGAGAGATGTATTTATTCATATGTGGACGGTGTTTAGTTAGGATCTCGACATACGAAGCAATGGGGTTGGTTGTTAGTTCATTTCTAAATTTAAATAGTAGGTTCATTTAATTTTTTTTTTAATCCCCTTTTTGAACCTAAAAAAAAACTAACGAGTCACACACTAAGCATAGCAATTGTATTAAAGATTTCTCATTTCATTAAACTATAGAAAGAGGTTTGAATTTCTTCTTTTTTTCAGGGATTTTAGGGAAAATAAGGGGGGTCATTTTTATTCTGATTACTGAACAGCAATGGGAAGACAGGGTTGGTTTTCTTCGTCTCGATATCCAAATTGTAATACTAATAAGACTCCATAGATAGTTCGAATTGGATAGCCAGCAATATCAATTTAGCGCGATGTTTGGAGGGAAGTCTCCTTTTTGATGATTCGGCACGCGCAATTTTTTCGCGAGGTACGGCCTGCTTTTACTTTTACCCTTTTATATCGGTTTTTGTAGTTAATCAATGGCTTTTTTCATGGCCTTTCGGAATGAAAATCTATTTTTTTTTATTGGAAAGTATTATCTGCAAGAAGTTAGGGGCTATAAGGGCTTCACTTTTTCGATCAATATATCAAGTCCTGGTTACAGAATAACTTCTCTTTGTAGGATCTTTCTCTATTTGCGATATGCTCCTTTTTTCTTTACTAAATTGGGGAATCCATATGGATTAGGACGTGGATGTATCGATTTTCTTTTGAATTTCTATATGGGTCATTACTTCGGAACTTGAGCTGAGTCCATTTTGATTTGTGTAAATTACTTCGAAACTGAGTCTGCTTCTATTTCTATTCGAGCCCTTTTTCCTATTCTTTGTATATAGTTCTGAATACAATCTGTATTTTTTATCTTCCTGTGACCTTCAGAATATTTTTTGGTGTGCGCAACCAAAAAGAATGGTTGATTTTGGTTGTACCAAGTTGAAACCAAGTGGATTATTTTTGGTCCCATATTGTTCTATTCTATGTTTTTACCGGGAATCAATCTTCGATGGAGCTGAAAGATTATTGCGATTCTGTAATATATTAGACTAATTGTTATATGACACATGTTTTTTTATGGAAACTACGTCCTCGAGCCGAGGTCTGATTTATTCATAATAGTACTCTACTGACTTCGGCTTGGATTGAATAAATTGGCTTTGTCGAAATCCCTATAATGAGTCGCATTTGCTGCTCGAATAAAACCAACTCTGAGAGGGATAAGATGCTCGATTAAGGCATGAGGTTCAATATCATAAAAGTTTCTTGTAGTAACGCCAACGAATCTCATCAAGAACTTTGTACTTGAACGGACATGTGGTGCTTTTTGTGCCTTTGAAAACCCGTTCGAACTTAAGTAGGACGACGGTTGGTACCTTTTTAGTGCGAGTTTTCCTTAGCCCACTCTCTTCTTCTCCTAGGGGATACTTTACCAGTTGAAATTGTCTAATAAGGTTAGTCCCCGCTTACCTATTCTTTTTTTTTTTATTTTGGAATCTTTCTATTCTGAATGCAGTAACGACGAGATTTAGTACCTTTCTGGCACTTCATAACTCGTGAAATGCGAGTTGGTACACTTCCACACAATTTGCGACCTACCATAGATTTGTTATGTAAATAGCGTATATGTTCCTTTCCATTTATGAATGGTCGTATGGCCAACCATTGCGGGTTAGAATGCTTAGAGCCCGGGACCACCCGTTACTATTGTTCTTTCGCCTCTTCTATTGTACATTTTCTATTTTGCCAATTAAATGATGAGGCTACAACAATAGGATTCGTTTTTTTTCGTGCACAGCTGATTAACTCCTTTTTTTCCATTAAAGAGTGGCATTCGATGTCCAATATCTCGATGAAGTATGGAGGTCAGAATAAATAGAATAATGATGAAGTGGAAAAAAGAGAAAATCCTTTAGTGGATAAGGGGCGGATTAGCCAGTGGATCAAGGCAGTGGATTGTGATCCACCAGCGCGGGGGTTCAATTCCCGTGTGTCGCCCATCCATATGCAAATTACAAAATGCAATTTTCCATATCCTATTAGTATTTACTACAGCGGGCGACGAAGAATAAACATAGACTATATTTTGTGCCTTTTCTAGTTCTCTTCCAGAGGCAGGATAACCCAAGGGTTGTGGGTTTTTTTTACCAATGGGGGGCTTTCCCTCACCGCCCCATGGGGGTGGGCACAGGGTCATAACTTACCATTTATACGGTGGCGGGTTTACGTAGGCTAACACGTTTGTATGCCGGCTTCCTACCAAACTTTTTTGGTTCACCCCAAATAACAAACTTGTCCGACTGTTGTAAGCAGTTTTGGGATACCAAACGGACCTACCCAGATGGTAATCTTAAAGTGGCCGATTTATTTACCTTCTTGCAATCAGTTTCGCTCAGCACTGTGCTCTAGATAATTTGCCCACACTCATGTGTGTATTTCTATGTTATTATGGCCGTGCCTAGGGATATCGGTTGTTGAAGTAGATTCTTCTTTTCTCTCCAAAAAACCCCTTCCCCAAACTACAAGCTTCTTCCAAAGCATACGGCTTCTAGATGTATATGACGATCTGTAGACAGATGGATCGTATATGAACGTATGATGAAAGTAACAGAGTGGATAGATAGGAAAGAAATCCAAATCTGCCGAATCGCTCATGTTAGGATGTCACTATCTACATCCTATGGTCTCGCCGTTCCGTAATCTTGGCTAGTTCTAGTAGAATTCATCGCATTGACTCTAGAAATTACGCGATACTTCTACATATTAGGGTAACGTAGGAGAACATCCTATTCCCCGGGGGCTTAATACCACTGATTAGCTTTCAATTGCCACTCTGAACATCACATTAAATGTGATAACCGTCCTCCCTTCTCTGTTGAAAACAAGGGGCGCTTCAGGTCTCTGTGCGGGCTTCAAACAATTTGTCTTCTCCTATACATATCTCTAGAGTCAATAATTTTCGATCGAGGAACTACTGTGACACTAAATCACTTGCTGCCGGTTACTCAACAGTTTTGTTGGGGTCTATCCCGTAGAGGTATAGTCAAATTGGATACAGTGATCGATTTCTAGGTTTTGTCGTAAACCAATGGTACTGCCAATTAGAAATCAATAGTTCAAACCCGCACTCAAAAGGTAGGGCATTTCCCATTGATATAGGAACTTTTGTACCAGAACCAATTTAGTTATCTCAATATAGCCCCTCTGGGATGTAAATATATCCTTCTAACCATTCCCCATAGTGTATTGAGACACAAAATGTACGCATTTCGATTAGGGTTATCACCTATGGTTACGATTATACCCAGATATGTCTTTTTTGATTTCCGTCGACAAGCGATTTTACGAGTCATAGCGACTTATGACCTCCCCGTATGCCTTGCGGTAATGATGCCTCTAGGAATTAACGACATTTACCACAACACGGTAAGCCGTACATGGATCAAGAATTATTTCGTGGATTGGATTTCACTTGCCTATCTATGGATTCCCTTGCGTGCTGCTCGGGATAGGGTTGTTGTATAAATGTTTCGCCGTCTTATTAAGTATTCTCTTTAGTTTTTTCTCTATCTAGAAGGGGAAATAGAATAACCGGTTGAAGGGTAATGGCATACGTCTGAATGCATGTATGTCCTAGAATAGGGCCCATTCTTCTACCTTTCCGGGTAGCGATGGTCTATTCACAGCTTCTACCTCACACAAAGAAGAGTTCGACCCATGCGTTATTCTGTCTTAGTGAATCCCGATCGCAATTAAAAGTATATGAGTCTTGCCCAATAAACAGAGACTTTTTTCTGTAAAAATGCGTATTTGGATTCCATCCATAAAATCGACTTTCCCCTCCTATGCTCTGATTTCAGTACCGAAAGAATTCGAGTTCTATTGTTCTATGTTATGGTATGGAATATACCTATACCAATTCGGTAGGTATGGAGGAGGCTGAGATCCATGGATAGGAGAGCGTTCCAATAGACTATGAACGTTCCGGGTTTAGCGTGCATCCAGCAGGGCAATGAACCCGCAAATTTACCCAATTATGAGTTGGGCGCTTTAACCATTCAGCCTCTGGTTTATGCTAACAGGGGATCATCGTACATCGTAATAACCAATTTTCATGATAGAAAAGACATATCATAGAAAAATGAAATCGAAAAAGATTCGGAGATGGCACATATTCGAGAGATGACTATGAAAAACTCTCTGGATCTCGAATTGAAAGAGAGATTGAGAGGGGATCCAGAATCCTAATCTCGCTTATTTGGAATGGATCCAATTTATTGAGTCTGCACTCATAGTGAATCATTTCTTTTAGCAAAGGAAGACCTTGGTTATCAAAGGATTGAACCAACCGGGATCCGTTACTTATGGGGGGGATACCTAAGTTTGACATGTGATAACAAGGATCTAAGGGAATCTGAGTTTAATAGATCCTCTGTAGCAGAACGACGTATTATTCCTTGTTCATAACTTATTCCCAAACCTCGTATGGGCTAATCGTTTTCCTTTACCATCTAGGGAAATCCTTTTTCGTTCCGCTTAGCCTAGAGGGTATTTTAGTGATAGTTTCTTAGGAATGGACCATCATATTTGGTCAAATACTAATGAATAAATTCTATTTTCATTTCATTAAGGTACGAGGGCTTCTTATTCACAGAAAAAAGAACGACAGCACCTTTTCATTCTTTTTTCATATACTGGGGGTGTTTACTTGGAAAAGACATAGGTTCCTAGTACTAAAGGATCGGGGCCATAACCACGGTTCCAGTGACTAGATCTGAGTAGCACTTTAGCATACGAGGCCCTATGAATAGACATATAGAATTTTTGTCGGGAAATTCGAATGAATAATTGAGTGATAAAAATAGGAGCAAAGATGACAAAGACAGAGACCTACTAGTCTTCACTCTTGTGGTTTCCTCGGTTTCGGTTTTCTTATTCGGGATTGCTTTTCATGGTTCTTAATGATCTGAACTCGCGATTTCGGAGAGAAACCAAATCAAGTTGGTGAAGATCATGCTTTGGGTGGCCATAGTAGTGATTACCGTTTGCAATTGCGGTTCGAATCTATCCGAATTTATCTTTTGATCAAAGAACGAATATAAAATAAAACCCCTTGTCGGACGCCACTGGATAGATAAGCTTCCTGGATCTGGGAAGTTTCTCTTTCACGGTATGGGATCGTTTGATCGATTTCCTGGCTCGCTATAGGGCGTGCGCTCAAAGGATCCCAACAGGGATTCAGCAAACACAAAGTGGGAATCGTAGGCACTTTTTCCTGTCGCGTAAAAAAAGGCTTTTACGCGAGAGCAATAGAGGTTGGGATTACAATCTATCTCTTATGAGCCAAGCAACCTCTTTTGGATCTTAAGACCCACCATTTGCAGAGGATACCGTCTCATTTGGGTTCTTGATTATATTATCTCCTTCGAGGGAGTTTTCGGGGGGAACACCCTTGTTTTTCGTTCAGGATATAAATTAGTCTATTTGGATTTTACGGTCCTTTTATCAGGGAAGTGGTTAAGGATCATCGATGAAGCTAGAGGATGAGCGCCAGGCGCAGATTTCCGGAATACTTCTACGGGGAATGCTCACGTGAATGAGCATTCGTCCGGATTAGGACTTTGAAGAGGACTCGAACCTCCACGCTCTTTCGCACGAGAGTTTGAGTCATCGGCGTGTCTTACCCTTTCCATCAAGGCATCTGACAGGGAATCATGATTCATGATGAATAGATATCTATCTAAGTGAATATCTTGAAAGTGAATCGTATCCGAATATGATATCTATCTAATTGGGATTACTATGGATCTATGACAAAGGTGGAGTCTTGGAGTATTTTCGAACGATCGGTCATATAGGCATGGTCCGACATCAAATAGGTGCGATTGCATTATCCGTAGGACACTTATATGTATTCAAACCCAACGATGCCATCCAAATGTCCGATTCAATAGAGCCAAAAGAGGTAGCATGATGGTACCCAAATAGGATGGATAGATATGTCAAAAAAAAACAAAAAAACAAAAAAGCAGGTTCTGATTACACCTATTCCTATCCTAAATAGAATGTAAGGAACCTGGGGATTATAGTAAACAGAGTACCTATTCCATAGGCTCGAATGAACCCCTTCTCATAATAAGAATGGCACACGGTCTGGTGGTATGGAATGCAACTATATCTGATGATCGAGCGATTCCAGATTATAAGTTCATTACCTAGCGCCCATCCCATTTTGGCGGAACAGATCTACTAATTCTTTGTATTCCACCCGTAGTAAGAGGGATCTTGAACTAAGAAATAGACTAGCAGCTAAAAGAGGGTATCCGAGCAATTGCAAGATGGGGTTCATTGATATTCCTGGTATAGGAGATGCTATCACACATACAGTCATCGCAGTCGATGGAATGTTTGATATAAAGGGGGATTTCTATAATTTCGCAATTAAGGGTGTTATTTCTTGGGTTTCGCGTCCAGTCATAATAACTGCGATTTTAGCTATAGTAGATAGAAAAAGAACGCTCGTAAGGAGTCCTATTGAAACCAAGAAAAAAGATAGGCTGCTTGCCATCCACACCCAGGAATAGATCGAGTTTGCGAAGAAGAAAACATGCTAGTGGAGGAAGGCCTCCTAGGGAGAAGGAGACATAGGGTTAACGAGTATTGAGAGCGCAAAAAAGGATCTTAGTGTATAACTCCCTGCATAATCTCGGGAAAAGGTATAGTACGGAAGGAGACCAAATAATACAATGCCACGCAAAAGTTCAGATGCATGAGAATAGAAAGAATAAAGTATTTCAGCTGCATATCCATCATTTGAGGTCTCAAAAATTATTCCAATTAATTACATATCCGATTTGCCCTATGGACGAATATGCAAGCATACGTTTCATGCTTGTTTGAGTAATGCAAGGGATGTGATTCCCCTTATCTGCTAAGAATAGCTTAGGATATTCCAGAAAGAAGTTGCCATTCGTTGATGACGAAATAAAAAGGAATATCGAGGAATTCGCCGGGGCTGAAGCTGAGAGCAGCAACTTTCGATAGAACAGAAAGGAAAAAGCAACGACTGGGTGGGGGAGTCAGAGTCGAAAAGAGGATCTCGCTTCTTTCTCCATGCAAAAACCGGATGAGAATTGCCTCTCGCACGGCTCCTAAGTGATAAAAAGAAAAGGAGAACTTGTTTCGTTCTTTTTTGATTACCTTCATCGCGTATGTTATAAGACCGAAGCCATTCTTTTCGAAATCGATTTGAAAACGAACTCCTAATCCTTACTTTTCGAGGCAATACTTTCACAGTGGTGTGAATGATGACTTTTTCTAATACTTTCGCTTTGGTTCCGTAGGAGCAACGGTCAGAATAGGATTGAGAATCGAACCATGATGTTTGATGCGTTCCGACAAGAGCCATGAGTGATCATCCTTAGGGTGATCATTTTGTAAAACGGATGCTCCGATACAATCGTAGTCTCTGAAGGATTGAGAACCACTAGTAGCATTACGTCGATTAATTCAGCATTGTAACGTCATTAGTCCGAGTTCTTTGTCGGAACTACCGCGTTAATAACGAGCTGCAAAATGGATAGTTATCATAGAAGAGATGAGTTGTCCTGACCATGTCACTTACGTGTTTTTGCAACAAAAAGATCAAATAAACTTTAGTGGTTTAATTAAAAGGGAGGTTCTGTCTTGGTCGGGGGGTGCGTGGGGATAGCATTTCTCTTCTGGCAATCTATGGAGTTTTGCAACAAACCAAACACCTCAGAGAGTAGATATAGAAGGTAGGCATTTGTCGAACGAACAACATACTCCTTCTAGACGTCAGGCGTCCATTGATGAAAAGGGGCGGGGAAAGCTTGAACCCAAGTCCTACGGGATGGATTAAATAAGAGCAATTGAAATTCCTGGGAAAGTATACATTTGGTATTGATTAAGATCGTTCACAAGTTTTGAAGCTCGATTCTCCCACCCAGATGAACCATATAGACAAGAGAAACCGATGAACCAGGGAATTAGAAGAGCTTGCCCCACCCTATGAGTAAAATTTCTAGTGCCTCATTAGACTCGTAGATCTCTCTTGGTATATCAGTAACAAATAGGTGCGGAACATAAACTGAAACATTCTGGAGCTCCAAAGATAGTTATTAAATCTTAGCACCACATTAAAAACATTCCCCTAGAGTAGCTGTTTATACGAATAACAGAAACTCGTGTATAGCCATTTAGGTAATTCAATGTACTCTACGTGCGAGCGAAATACATAAAGTGAACATAATAAAATAAGAAATTGAAAGTTTCGTTGAAATTTTCGTTTGGAAATTTTCCTCGAAACCGTAATTATAGGTTATTTCTCCATCGGAAACAATAGGGCGGTATGCTATTACTAATTGTTGAGAGCTGAATAGAAACCAAGGTCTATCTTTTATCGGTTAACTCGATTATATCACGAAGACGAATTAGGCCAAAAATTAGGATACATTCTGGGAAACTGAAACTTCCCTGGAAGAGAGAAGCAATGAATACGAGACTTTCATAAAAATTCTCGTTAGGATCGGAGAATGAAGTTTTACTCTGTACCAGTGCCAGAATCATGAATAGTATAAATGCAGCCAATCTCGAAAAGTCCCGATGTTTCGATTTTTGGAATGGGATATCTACGGCATCCCCGAGAATAGGATCAAAACCTATTAATGCTATTGTCCATAAGATGCCTCTTTCTTATCTAAGCACAAGCCCCCGAGAGGTTAGTTGATCATGATTTCTGTTTCTCTTTCTTTTCCTTTTTGTTTTTGCGAGAAAGATATTGTTCGTCCGATTCTCCTCATATTGATTCTTTTCCGCTCGAGAGTGGATCCATGTGTCTAAATACCTAGATTCTGTTCATGGATAACGAAAATGTGCAGCGCTATATTTCTCTGCCATTCTATGAGTCGCTTCTTTTTGGTATGGCACCCCACCCCCTTTGGCAAGCTTACTAATTTCGGAACTTAATTTGAAAGCCATAGTTCGACCTGGACGCTTTTGGGATGCGTTCTAATAACAAACGTGAATGGCCAAGTGGCTTTTTGTTAGATCCTATTCAATCGGAATTCCAGACGCTCGATCCTTTTTTATTACGTCTTGTTTTTATCCTATATTGGGAGTGAACTACAGTATGCTTGACGTAAACCCAATAGTGGAATTTGTTTGTCTTGGTGAATCTTTTTCACGGCCTCGATAGAGAATTTGATAGGCCAAATGATTTTTTTTCCGTCGGTTCATAATACGGTTAAACCATCCAGTAACTCACGATTACCGAAAAATTGGATCGATTTTGCAGTTCTTTTTTCGGCAGTACCTCGACGTGACATGAGCGTGAAAAGAGGTTCAGAATCCGTTTTCTTGTATAGGGCCTAAAAATCGAAACTATCACTCTATTTTTTTGGCGTGTGACCCATATTGTTAGGGTGGATCTCCGAAGATAGGAAAGATATCCCTCCAACTACATACAACTTTCATCCGAATACGTCTCCACAGAATTCTATAGGGATCTATGAGATCGAGTTATGGAATTTCAGGTTACTCACTTTAAAAAATTGAGTTCCGTTTCCCGCCTTTCACGCCTAGGATCGGAAATCCTGTATTTTCCCATACTCATACCCGATCAAGTACTTAGGTTTCCGAAATAGTGTAATGGAAAAGAGTGCTTCGGAATCTTGCTTTGACTCGGACCTGTTCTGGAAAAAAGTCGAGGTCTTTAGACTTGTTTTTGCACGCGGGACAAGTAGAGGGGAAAACCCTGAAAAAGAAGTTCCATATTGACATTGGACATATAAGAGTCCGCAATCGAATCTCTTTAGAAGAAGATATGTTGTTCTCATGGTAGCGTCCCCTGGCTTCCAGTCCCCTACGAAACTTCGTTTAGGGGTTACCTACATCACATGTTTCCTAGGCGATTCACATGGCATCATCAAACGATACAAGTCGTGGATAAGAAGCTACAAACGCACTAGAACGCCTTTGTTGACGATTTCTTTATGCGAAAGCATCTAGGGCGCCTCGAGGAATAGAGAGATCCACACGGGTAAATCCTTAACGCGCTGGCCTCCTCTTACTAATTACTACCAGAAGTCTTGTAATTATGACAATACCAGTATATAAGCAGTGATTTCAAAATTCCAGAGGTTAATTCGTTCTCTGGCAACTTTACGTAAGGCAGTTATGTTGGGTTAGCGTGGGTTTTTTTTGGGGTTGATAGGGAAAATCGACAGATAAGTCACCCTTCCTGTCCCTTCTACAGAACCGTACATGAGATTTTCACCTTCATACGGCTCCTCGTTCAAATTCTTTCGAAGGGGATCCTTTTCCTCGTCGAGAGGTCTCCGCCCTTTCTTCCACTCCGTCCGCAGACTAACGAAGACCAATGAGGCACGGTTTTCATGTTCTAATTGAACACTTTCCATTTATGATTAAGGAGAAGATGTTATTGTACCAAACATATGCGGATCAAATCACGTCTTATAATAAGAAGAAAATCTTATCGGTATCAATCCCAGCATTGCTCATTCTTTGAGAAGCAGAAGGATCCTGTTCGAGTCATTTCTCAGTTGGGAATTCTGGGCTCTTCTATTTCGACTTATTTTTTTTGCTTTATTCTTTATTTATTTCATTCGATTTTCCCTTCCTCTATCCCTATTCCTCTAGGTACAGCGTTTGAATCATAGAGAAGGGCTTTCCTCTGTATGAATCTATCTTTTCATTCAAGTTCTTCCCCAAAGTCCAAGAAAAATCCCGAATTGGATCCAATTAATGGAGGGTTAATGTGAGCTTATCCATGCGGTAGGCACTCTTCAAAAGGAATCCATTTTCTAAACGGGCTTTCGTGCTTTGGTGAGTCGGACGAGTAATCTTTCGTGATGACCTATGTTGTGTTGAAGGGATAGCTATATGCTCCGATCGATTGCAAGACCCGCGGTAGCAATAGAAGGGGAAAAGATACAGAAAAGGACAGTTCTTTTCAATTTCGATTATCTATATATAGTTCGTTTTCTATTGCTAGAATATAATTGCTATATAGTAGGATTAGCTAGTAGTCCATTCTATTAGTAGCGAGCCCGGCTCTGTGAGGTCTTTCTTCGTGAGAAAACTTGTCGGCACCAGTCCTCCATTTTTTCTCTGTGGAACGGGGAGAAAGGGGGGTGCCAGCAGGAAGAGGATTGTACATGAGAGAAGCACAGGAGGTCAACCCTATTCAAATGATGGAACATGGATTCTGGCAATGCACCGTAGTTGGGTCCTCATATCGATCCGAATGAATCAGTCTTGCTAAGAGGTCAATCTTGCCTATTAGGCACGAGGGATAGCTAGTTCGAAATTCTGTATCGTTATAGGACATGGATTTCTATTACTATGAAATTCATAAATGACAAATGATGAGTAGTTAATGGGAGGGCTACCATTATCCTTTTTAGTGGTATGTGGGTTACTAAGAGAATGAATTTGTTCATTTCATGTTTCGATGGTCTCAACAAGGGCGTGGTGCGTGAAACAGATAGAAAAACTCTAATGGCAACTTGAAAGAAATGTAGCCCCGTTCTTCGGAAAATGGTAAGAATCTTTGGCGCAAGAAGATTAGGGGCGGGACCCATTTAATCTGACTGGTTCTGCTTACCGCTTTTTTTAAGGAATACCGAGTCGGGTTCTTATTGCATACCAGTATCGCATAGAAAATGCTGAACAAGATCTTCTTCATGGAAACCTGCTCGATTTCGACGGGGAAAATCGTACAGATTTTATGAAACCATGGGTATGGCTTCGAATCATCGTCAATCTATTTTCGATAGGCGGTCCCCGTTGACAATTGATCCAATTTTTCCAATGTTGGACCTATCATAATAGTGTGGAAAGAAAGCCCGGAGGGAAGGGGGCTTGAGTTCTCGCCCCTTGCCGTAGGATAGGTATTCTCTTTCTCGAGGGGGGACGGGGAAGGAATATAACTCAGCGGTATTAGAGGGCACTTGACGTGGGGAAGTCATCAGTCGAGCATGATTATCCCTAAACCCAATGTGAAGTCTTTTTCTAGTTTGAACCTTACCGACCCCGCCACGATCGAAACGGGAAGGATAAGAGGCGTGTGGGATTGACGTGATAGGGGTGGGTTGGCTATACTGCTGGTGGCGAACTCAAGAGCTAATAATTCTGAAGCGCATGGATACAAGTTATCCTTGGAAGGAAAGACAATTCCGAATACGCTTTTGGCACGAATAAGGAGCTATAAGTAAGAAACTATGAATATCAGGGAGGAGGTTCGCTCGGGCTAGGATGAACGCTTGGCGGATATACTTATGCTTTAAACATGCAAGTCGAACGGGAAGTTGGTGTTTACGAGTTGGCGAACGGTAGGGAGTAACGCGTAAGAACTGCCAGTGGAGGGGAAGAACAACTGGAAACGGTTGCAATACCCCGTAGGCTGAGAGCAAAAGGAGAAAAAGGAAATTCGCCCAAGGAGGGCTCGCGTACTGATTAGCTAGTGGTGAGGAAACTAGCTTACCAGGCCGTGAGCAGTAGCTGGTCCGAGGAGGATGATCAGCCACACTGGGACATGAGTACACGGACCAGACTCCGACGGGAGGCAGCTAGTGGCGGAATTTTCCGCAATGGGCGAAAGCCTGACGGAGCAAGCCGCGTGGAGGTGAAGGCCACGGGTCGTAAACGTCTTTTCGGAGAAAGAAACAATGACGGTATCTGAGGAATAACAGCGGCTAACTCTGTGCCAGCAGCGCGTAAGACAGAGGAATGCAAGCGTATCCGGAATGATTGGGCGTTAAAGCGGAAGGTAGGTGGATTTTCAAAGTCAGCGTGCAAATCCCAGGGCTCAACCCTTTAGGACCGGCGGTTGGTCATTGGATTGGAAACTACCAAGCGGAGTACGGTAGGGGCAGAGGGAATTTCCGGTGGGCGGTGAAAGGCATTGAAGATCGGATAAGACCACCAACGGCTGAAAGCACTCTGAGGGCCGACAATGACACTGAGAGACGGAAAGCTTAGGGAGCAAATGGTATTAGAGACACATAGCTAGCCGTAAACGATGGATCTAGGTGCTGTGCTGCGACTCGACCCGGTGCAGGTTGTAGCTAACGCGTAACTATCCTCGCCTGGGGGAGTACGTTCGCAAGAATGAAGAATCTCAAGGAATGACGGGGGCCCGCAACAACGCGGGGAGCATGTGCGGTTTAATTCGTCATTGCAAGCGAAGAACCTACCAGGGCTTGGAAATTGCCGCCGACTCCTATTGGAAAGAGGAGGGTGCCCTGGGAACGCGGACACAAGGTGGTGAATGGCTGTTCGTCGATCGTGGCAGTAAGGTGTTGGGTTAAGTCTCGCAGACGAGCGCAACCCTCGTGTTTAGTTGCCATTGAGGTCTGTTTTTATGAGGTTTGGAACCCTGAAACAGACCGCGGGTTAAGCCGGAGGAAAGGAGAGATGAGGGACAAGCATCATGCCTATTCCTGGGCGCCCAACGTGTACAATGGGCGGGACAAGGGTCGCGATCTCGGCGAGGGTGAGCTAACTCCAAAAAAAGGCGTCGTCCTCAGTTCGGAATTTGCAGGCTGAAACTCGCCTGGCATGAAGCAGGATTCGCTAGGTAATCGCCGGTCAGCCATACGGCGGTGAATCCGTTCCGGGCCTTGTCACACCGCCCAGTCACACTCTAGGAGCTGGCCATGTTTGAAGCCTCCCTAACCGTAAGGAGGGGGATGACAAGGCTAGGCTTGCGGACTGGAGTGGAAGTCGTAACAAGGTAGCCGTCCTGAAGGTGCGGTGGATCATCCTTCAGGGAGAAGCAATGCGTAGCGTATTGGGTATTTTGGTTTGGCCACTGCTTCAGCCAAACAGAAGCAGCTACGTCTGAGCTAAACTTGGATATGGAGTCTTCTTGCGTTAGGTGAAGTAAGACAAGATCATGAGCTTAGTTATCCTAGTTCGGAAACAAATTAGTTGATAGTGATAGGATCCCCTTTTGACGTCCCCCATGCCCCCCCCTGTGGTGTGCGGCCATGGGGATGCAAAAGGGAAAGGGATGGAGTTTTTCTCGCTCCTTTGGCGTAGCAGGCCTCACCGTTGGGAGGGCCGCGCGACGGGCTGGATTAGCGCATTGCGTGTAGAGCGCGCCCTCTGATAATTGCGTCGTTGTGCCGTGGCTTGTGAGGCTCTTCAGCCACATGGATAGTGCAATGTGCTCATCAGCGCCTGACACCGAGATGGGATATACAAGGCAACATTAGCAGGGGTACTCCTCATGTTGAATCCGGAGTTTGAAAACCTAACAAACTTCTCCTCAGGAGGATAGATGGGGCGATTCATGGTTAGATCCATGTAGATCTTATATTCTTTGATTCACTGTGGATCGGGGGTTCGGGGGGCACTACGGCTCTCTCTTCTCGAGAATCCATAATCATTATCAGTGCTAGGGAGAGATATCTCTCGAGCCATGGTTGAGGTTTCGTCCTCAATGGGAAACTGGAGCACAACAACGATCTTCACAAGGACCAAGAACGACGACGATCACCCTGCATTCTGGGGGGACGGAGGGATCGTAACATTCGAGACCTTTTTTTAAGACTTTTCCGGCGGGTCTGAGAAAGCAGCAATCAATAGGACTTCCCTAATTCCTCCCGTCCTGAAAGGAAGAAACGGAATTCTTTTTCCTTTCCGCAGGACCAGGAGGTTGGATCTAGCCATAAGAGGAAAGCTTGTATAACATAAGCAACTTCTGGTCTTCGACTCCTAGTCACCTTTACGACGCGCCTCGATCAGTGCCAATGGGATGTGGCTATTTATCTATCTTCTTGACTCGAAATGGGAAGAAGAGCAGGTTTGAAAAAGGATTTGTTTAGAGTGTCTGGGTGGGCCAGAGGGTCTCTTAACGACTACTTTTCGCCCATCGGGTGATTCCCAAGGACTTGCAATGGCTAAGGGGAGAAGGTTGGAGAGCACACTGAAGAGCGCAGTACAAGCAGGAGGAGTTGGTATTGCTGCGTTCGGGAAGGATGAAATGCTACCGAAAAAGGAAAGTCTATTGATTCTCTCCCAATTGGTTGGAGTCGCGTAGGGAGCGTTATGATTTAATTCCGGGCGAGGTCTCGGTCAAGTCCAGATGGCCCAGCTGCGCCAGGAAAAGAATTAGAAGAAGGCATTCGACTCTTTCATGCATACTCACTGGCTCGGGGGGGATCTAATTGCTCAGGGTAGAGCTCCGCTCTTGCCCCAATTGGGTTCGTGTGCGATACGGTTGGCGTCTAATTGTCCAGGCGTAATGGTATTAAAGGATCTTGGACCTGAACGGTTGGCTCCACTTTTATAAGTAATGGGAGGAAGAGGACTGAACATGGCCCCTGAAGCGATTATCTGAGACAACAAAGATGGGCTTGTCACCACAAGGGAGATGGCGGTAGGATGGGGCAGTTGTCAGATCTAGTATGGATCGACATGGCGGATAGGGGGATCGGCGGCTTCATAGGCTATCTTCCTCATCTGGATCCCGGGGAAGAGGATAAGTGGGCCCTTTGCGTAATAGTGCTTGATGCACTATCCCTTCAACCTTGAGCGAAATGTGGCAAAAAAAGGGGGGGGGGGGTGGGGGGGGTTGGGGGGGGAAGAAAATCCATGACGACCCCCATTTCGCACCCCGTAGGAAACTACGAGATCACACAAAGGGACGCCTTCGGCGTGACAGAGGATCACGGACCGACCATGACCTGTTCAATAAGTTGGAATACACATTAGCCGTCCCGCTCTCCGGTTGGCAGTAAGGGTCGGCGAAGGGCAACAATCGTTCTTAAAACCAGCTTATTCTTAAGGTAAGATCAAAGAGTCGGGCGGGAAAAAGGGAAGAGAGCTCCCCCGTTCGGCTCCCTGTAGCTGGATTCCCCGGAACCACAAGAATCCTTAGAATGGGATTCCAACTCAGACCTTTTGTTTGAGAGTTGAGAAGAGGTGCCTTGGAGAGAACAGTACGATGAAAGTTGTAAGCGTGTTCGGGGGGAGTAGTATATCGTTTTGGCCTCTATGGTAGACACCGTCGGGAGGCCTGAGAGGCGTGGTTTACCCTGTGGCGGCTGGTCAGCGGTCGAGTACGCCTTATCATCCAGCCCGTGAACTTAGCGCGATTACTTGATAGCACCGAAGTTTGCCAATGGGCAGTTCGATCGATTGATTCGCATTTCATGGACGTTGGTAAGATCATTCCATTTAGTTAGCACCACGGATGGATAGCTTAACGTTATGCGAGGTTCAAAAGAGGAAAAGGACGCGGTGGATACCTAGGTACCCAGAGGACGAGGAAGGGCCGTAGCAAGCACGAAAGCTTCGGGGAGTGAAAAAAGATAGATCCGGAGATTCCCCAAATAGGTTCAACCTTTTGAACTGGCTGCGGAATCATGAGAGGCAAGAGACAACCTGGCGAACTGAAAATCTAGTCCCAGAGGAAAAGAAAGCAAAGCGTTCCCCGTAGTAGCGGCGAGCGAAATGGGAGCAGCCCTAACCGTGAAAACGGGGTTGTGGGAGGAGGCAATACAAGCGTTTGCTGCTAGGCGAAGCGGGTGAGTGCCGCAACCTAGATGGCTAAAGTCCCGTAGCCGAACGCTCACTAGCTTACGCTCGACCGAGTAGAATGGGGCACGTGGAATCACGTGGTGAGCTCAGCAAGACACATTTGCTAGGCGAATTATACTCCTGGGTGACCGATAGCGCAAGTTAGTACCGTGAGGGAAAGGTTGATAAAGAACCCCCGGTGGGAGTAAATAGAACGTGAAAACGTGGCTGAGCTCCAAGGCAGTGGGAGGGAAAGTGATTTGACCGCGTGCCTGTTGAAGAAGGAGCCGGCGACTCATAGGCGTGGCTTGGTTAAGGAACGGGACCCACCGGAGCAGTACCGCGAAAGCGAGGCCTTCATAGGGCGATTGTCAATGCTTATGGGACCCGAACCTGGGTGATAGATCCATGACCAGGATGAAGCTTGGAGGAAAACTAAGCAGAGGTCCGAACCGGACTGAGGTTGAAGAATCAGCGGATGAGTTGTGGTTAGGGGTGAAATGCCCACTCGAACCCAGAGATAGCTGGTTTCCCCGAAATGCGTGAAGGCGGCAGCAGTTGGGGGGGGGGACGGGACATCTAGGGGTAAAAGTCAACTGTTTCGTGTGCGGGCTGCCGCGAGCGGTACAAATTCGAGGCAAACTCTGAATACTAGATATGAGCCCGCAAAAGATTAACAGGGCAAGTCAAAGGTGCGGCCAGTGAGACCGTGGGGATAATCTTAATCGTTCGCGAGGAAACAGCCCGGATCACCAGCTAAGCCCTAAATGACCGCTCAGGGATAAAGGAGGTGGGGGTGCAAAGACAGCCAGGCGTTTGCATAGAAGCAAGCCAACCTTTAAAGAGTGACGGAATAGTCACTGATTCGATAGGGCCCTTGCGTGAAGAGGCACGGGCTAACGATCTGCCGAAGCTGTTGGCTGTAAAAGCATCGGTAGAGGGAGCGTTCGCATTAGCTGGACTCAACGCGAAACGGGGGTCGACGATTAGGCGGAAGAGCGAGCTGTCGGCTGAGTACACGAAAAAACATTGGTGACGAATCCAATGCCCCGAAAACCAAGGTTTCCTCCGCAAGGTTCGTCCACGGGGGTGGTCAGGGCCATATTCAGGCCGAAAAGGCGTAGTCGATGGAAACAGGTCAGTTATTCCTGTACTACCCCTTGTTGGTACGGAGGACGGAGGCGGCTAGGTTGCCGAAAGGATGGGTATAGGTTTGAAGGACACAAGGTGACAATGCTTTTCAGGGTAAGAAGGGGTAGAGAAGAAAAGGCTCACGAGCCGAGGTTACGAGTACCAAGCGCTGCAGCGCTGAAGTATGCGCACCGTGGCCTAGCCATGCTTCGCCACGAGGCTCACATACAAGGCGCTACGGCGCTGAAGTATGTAACCCATGCCATACGCCCAGGAAAAGCTCGAACGACCTTCAACAAAGGGGTCCTGTACCCGAACAACCGGACCCAGGTGGGTAGGTGGTAGAGAATACCTAGGGGCGCGAGACAACTCTCGCTAAGTGAACTCGGCAAAATAGCCCGTAACTTCGGAGAGAAGGGGGCCCCCTCGCAAAAGGCGGTAGCAGTGACCAGGCCCGGGCGACTGTTTACCAAAAGACACAGGTCTCCGCAAAGTGTAAGACCTGTTATGGGGGATGACGCCTGACCCAGTGCCGGAAGGTCAAGGAAGTGGGTTGAACTGATGACAGGGGAAGGCCGGCGACCGAAGCACGGTGACCGGCGGCCGTAACCTAACGGTCCTAAGGTAGCGAAATTCCTTGTCGGTAAGTTCGACCGCACGAAAGTCGTACGATCGGGGCCACTGTCTCGGAGAAGACTTGTGACAAATAGAAATGTATGTGAAGATGCGGACTACATGCAACTGCCCGAAAGACCTATGAAAGCTTTACTGTTACCTGGGAGGGCTTGGGCCTTTCCTGCGCAGCTAGTGGATTAGGCGAAGAAGGCCCATTCCGGGGGGGGCCCGCGCCATCAGGAGATACCACTCTGGAAGGCAAGCTCGGATTCTAACCTTGTGTCAGACCCGGCGCAAGTGGACAGTCTCAGGTAGACAGTTTCTATGGGGCGTAGGCCTCCCAGAATTGGTAAACGGAGGCTGTGCAAAGGTTTGCCGGTCGGGCCAGACGGACATTGGTACCGCACACGAGTATGCAAAGCGAAGGGAGCTGACTGCAAGAATCACCCGTCGAGCAGAGACAGAACATCGGCGGTTAGTGATCCACGGTGTGAGAGTGAAGGGCCGTCGCCTCAACGGATAAAAGTTACTCTAGGATAACAGGCGATCTTCCCAAGAGTCCACATCCGGGACGGGTTGGCAACTCGATGTCGGCTCTCGCCCCTGGAGAGATAGTGGTCAAGGGGTGGGCTGTCGCCCATACTGCGGTACGTGGATGGGTTCAGAACGTCTGGACAGTTTGCGGTACATATCCGGTGTGGGCGTTAGAGCATTAGAGACCTTTCCCATCGTACGGAGAGGACCGGGAAGGACGCACTATGGTTACCGTTATCGTGTCTACGGTAACGCGGGGAGCATTCATGTGCGGAGAGGATAACGGCTGAACAGCATTATAAGTAGTTAAGCCAACCCCAAGAGGAGTGCTCTCTCCTCAGACTTCCTAGGCCTCCGGTAGCACAGGCCGCAGTGACAGCGAGGGTTCTCCACCCCTACGGGTGGAGCGGACAGAAAGATATGGAATAGGATGGTAGCGGCCGAGACTGAGCCGTTTAAAAGGGTCAAGGGTAGTGCAGTGATGTATGCAGCTGAGGTATCTCACGAACGACCGATTTGAACCTTTTCCTACACGACCTGAAAATCTGATCAGGCACTTGCCAATCTACTCATTGTCAAATCTTTGATGAATAAGGATGAATGAAAAACAAAATAATAAATAGCTCTGCCCTTCATCTCTTGGATAGATAGGAGAGGGGAGGCAGAGGCTTTGGGTGTCCTTCCAGTCAAGAATTGGGGCTTCACAATTACTAGCCAATATTTCTATCATGCCTTCCTCGTTCATGGTTCGTATTCTGGTTGTCTAGGCGTAGAGGAGACCAAACAAATCCATCCCGAATTTGGTGGTGAACTCTACTGCGGGGACGATACGGTAGGGGAGGGTCCTGCGGCACAATAGCTCGATGCAGGAATGATAAAAAGCTTAAACCTCTTATTTGACTTTTTCACTATTTTGGGAAACCGAAAAGATCAAATCCAAAATGCAAAGGTCGTCTTATTCAAAACCTCAATCATCACATCACTTCTCTCCCACTTCACACCTCGGACGAAATGTTTGTATAGAGAGAAAGGTGGCTTCATTTACCATCTTCTTAACCGAATGAAATGGCTGAGGAGAGAGGGAGGTTCCTTTGGGGGGACCCCGGGAAGAGATCCAGTGGAGACGGGGTGGGCCTGTAGCCAGCGGATAGAGCACGTGGATACGAACCACGGTTTTGTCTGAGGGTTCGATCCCTCCTCGCCACAGTAGCTTGCAAAGGGGAAGGGCCCGTTTACTTTCCCCTGAGGGGTAGGAAAAACCCTGAGCGGGGATAAGCGGACGTAAAGCTAGAACTTGGGGTTATGCTCTTTCCTTGTCGGAAGGGGAATCGTAGACAGAATGTGATACGATGAGATAAAATGCAATAGAAACTCGGATATGCGAACGGTTGTTACCTCTCCTAAGGGTCAAAGCAAGCCCTTTAATCAAGTCTTTCTACTTAACATAAAGCATGAATCAAATCTCCCCAGTGTAGGATTCGAACTACGACAGTCAGTAACAGCCGACCGCTATACCACTGAGCTATGTAGGAAACAAGGGGGGGATCGACTCCTTAGATTCTAACTCCCCGCTCTCACCGACATGAACGACAATATTTGAGTCCGAAGCTTCTTTCTAACTACCGGACATGTTCGTAGTGGATCCGTTCAATGCCTCATTAAGTAGGTAATGCCCAGAGTGGATCTATTTCATTCGCTATTTAACTTCTAGATACTTCTATCAATTTAATTAGCCATCCCTTTGTTCTTATTGACATAAGAGATGTCATTTCTAGTCTATCTCTTTTCTATATGGAAAGTCAAGAATTCTATCGAAAAATCGAGAATGGTGCATATAGAAAACTCTAAAGAAAGAAAAAAGGAGACCCATGCCAGATTTTCAAATCTTTTTACAGTAGTCTAAGTTCTCGATGAGGATAATTAATCGGTGTGTGCGGTCGGGGACTCTATTATGGGGTTTCTGCCCACATTTTCTCCCTGGGTCCATCGTAGATTTCTTTCTCCAATATTGGAGTAGGGAAGAAGGAGAATATTCGCGGACTCAGGGTGGTGTCATTATGGGGCAGCTCATGATCTTCAATCGATCTATTTATCCACCTCGCACTATTCTTTCTAGCTAAACGGGTGGAAGATCCTCCGAATTTGGTTATATCATGGATCAAAAAAACGGATCTGAATGTGACTGATAATGAACGATCTTCACAGGGATCACTTTTCACGATACTAAAAAGGTGGAATAGCATTTTCGAAACATTCCTATAAGAGAAAGGTTTGCTTACTTTGAGAAAATGATCTATATCAAACTATAGATATTGCATTAAAGAAGAAAAGAAAAATAATAGAAGTCGACGACGCGAATGGTAGGGATAGAGAGAAAGAGGGTGTGGTTGGTTTTCTTGTTCTGAAAATATTATATCTAGTTCCTAGACGCTAGAGAATTGAGAATTGTCATGTCTTTCCATTCTCGTATCGTAATGGAAGTTACGGAAGGAGATCCCATCATTTTGCAATGAAATACAGTAAAAAACTCGGACAATTCGAAATCAGGCACAAGCCGTCTTACTCCATTATGCACAAAAATTCATTGATTGGCCCACCATTGACTAGAAGATGTAACTTGTATGAAATCGCTTGGGTTGATACGAATAATGGCAGTTGTTTTCAGTATGTAAGGATACAGATGTATCCACAATTCATTTCGAGTTACTTAATAGCATAATTTCTTATACCATATCTCTATCCCGTGAAATTCTCGAGCCGAATAAGAGGGATGGCATGCTATGTTTCATTTGCTAAATGATATCAATTAACGGTGTATCAATTTCCATAAATTGGATGTTATAAGCAATAAAAGAAATCAGCAAAATTCTTTTGAGTTAGTAAAAAGGAAACTGTTCTTCTATCTAAAATCAAGAATGTACCCTTCATCCAAATCCAATTTGCACTCGATAAATAAATCAAATCAGTGTAGATGGAAATATTCAAATTTTTGTGTGTACGAGATTAGAATAACTCAAAAATAAAGACATAATTTTTTATTTTCATGATCAGAAAATACATGATAAAAGAAAGGGTAGGAAAAATTTTTGGATTTAGGGTAAAGAAGAAAAAGAAGAAAATGGGGTTTCGGTGACTTTCAAAGCTAGTCAGTTTCACCAATAAGATTACGGAGGAAACTGCTTCACATTTGATTACCAAAAAAGATTTTTCATCGGAGAAGGAGGTCTCCGAAGACTTTGGGGAAAACGTCAACGTTTTTGCTGCGTATTTGGCAAAAGAAATAGAGTACGTGATAAGAAATTAATCAGTCAGTGGCTATTCGGGAGCGGTCCATTCATCGTTCGAATTTTTTTTTTCTATTTATAGTAGTCTTATAGTAGTCTTAGATTTGCATTTTGATGAGCCTCGGTGTTGAGGAATGTCATGGAAAATCCGTTTCATGGAATATGAATTAAAGGAAGACGGATATGAGTCTACCGCTTACAAGACAAGATCTCCATGTGATAGTCAATATGGGCCCTCGCACCCATCAATGCATGGTGTCTTCGACCTGGATCGTTACTCGATGGTGAAGATGTTATGATTGTGAACCCATATAGGCTCTTTACACAGAGGAATGGAAAAAAATCGCGGAAAACCGAACATTATACAATAACTTCCTTATGTAACAGTTGGGAATTATTTGAGGCTACGAGGTTTACAGAAGCATAACGGTAAAGCACCAGAATTCTTGGAGAATTCAAAATACCCAAGAGACAGCTATATAGGGTAATTTATTGTTAGAATTGAGCAGTATAGATTCTCACTTGTTTTGGCTGAGTATGTTACCTTTTATGGCAGCAGATCTCGGTGCGCAGACTCCTTTTTTTTTATTTTTTAGAGAGAGAGACAATATATGTATATGATCTATTTGAAAGCTGATACAGGTATGGCGAATGATGCATAATTACTTCGAATCGGAGGAGTTGCTGCCCGATCTCCTTATGGATGGATTCGATAATGTTTAGATTTCTGTGATTCTTTTTACGAGGAGTTATTTGAATACAAACAACTATTACACAGAATACACATTTTTTGGAAACGAGTTGAGGGGAGTGGTTTATTAGCGGAGAAGAAGCTGTAATGGGGATTATCGGGCCCCATTAGAGCTTCTGGAAACAATGGGATCTTCGAAAGTTGATCTGTACGAGTTTACCAAGCAATTCGATTGGAAAGTCCAATGGCAAAAGAAGGATCATAAGAACGCATTTAGTACGAATCGCACCGGTTGAAATGAGGGAACAATCAAAATTATCAACAAAGGCGTAGAAAAAATTCCTGGGGCCTTTGAGAATTTAGAAGTCCGACGTTTAAGAAAGCAAAGAATCCGAAGGAATGATTTTGAATATCGATTTCTTGGTAAAAAACCTCACCCATTTTGAATTGTCAAAAAAGAGTTTATGCAAAGTGGAAGCACAAAAGGTTGAAGTAGGAAATTTATCTGGTAGGAGATGATAGGCTTTTCCCATGGAGATGGAAAATTCGTCCACCCGGTTTTATTTAATTTGCAAATTCTTCCTCAGCTAGTCAAAAAAAATGAAAGTGGCTGATATCAGACGATAGAGGTAGTAAGATAGCATTATGGGAGAAGTTGACGTTGAATGATAATAGACAGGGTACAGGTAGAAGCTATCAATTCTTTTTCGAACTGTGATTATAAAAGAAAGTCTATGGACTGATATGGATCTACCATTTTGACCCTCTTCCTGCGGCTAAATCACAATAGACGTACTCGTAATTGTGTGGTTAGAAAGAGGAAATATCCGTCAGCGATACAAAAAAAGATATGGTCCTGAATATGACTGGCCCCTGGGACTGCTTCAAGCATAGCAGATGGAACTAAGCTACTTTTAAAGCGGATATTTCCATCCCGAGGTGGATATTCCCTTATGTAGCATGGGACCGTCTATAGCATGTCATATCAATGGATTAAGTTTGTTAGTTATTACTTTCGGTATCGCTTTGTTTTAGCGGATCTTAGTCTGGTGGTTTTTAGGGATTGCCATTTAAAGTATTGCTCTATGTCTCTTATGGCAGGATATAGCTCACTAATAAATATTCTTTTACGGTGTCTACGAGCGTCCGCTCAATCTATTAGTATGAAATCCCAATAACGTTTTGTACTAGCAATATCTTAGTGCGATTCGTTTAAAATAGGATATTTTTTCCTCTGAAATTCATTGACTATTTATCTCCTTTCTTATTCTATATTCAGGTTAGTAAGTTAAATAGCAGTATATGATGTGAAACAAAAAAAACCTGCTTATAAGTGTAGTAAAAAGAAAAAAAAAAATGTATCATTCCTATGTACAAGAAAAATGGAAGTAAACTAAGCGGTGTGTAAATCTTTACCCAGCGTTGAGATTTTTTGATTAGTATTCATATCTTGAAGCGGGGAAATAATAAGGATTCCCGATACAGAAATTGTAATCATAAGGGAATCCAGTCAAAAAAGTTAGCTTTGAGGGATTAGAAACACTAAGTACATAAAGGATTAGTATGAGGGAATCTAATAAATTAGAGTTATTTTTCCTCATAAAGGAATAATAATAAGACTTGAAATTGTGGAAAAGAGCAATTAGTACTTGCTTCGGATTCCGATCCAGAGTATTTCACATTCATTTGTTAAGGAAATGGCTATAAGAACGCGAATTAAACCCTTTATTCCTTTTTTTCTTTTTAACTACCCCTCGGGGAAAGAGAATAGGACAAAAGATATGGGGAATGCAATATAAAAAAAAAGATCTGTATTATTCTTTACGTCTTTAGGACCAATATTTCATACCGAATCTTCCATGAATCAATACCCACTCTTTTTGCGTTATAATTGTATATAACGATGGTTTTATTCCAAGATAAGTTATTGTGAAGGCAATAAGGAAAAAGTACATTATTATAAAGGATGAGATGAATTCCGAAAGCGTTTTGTATTATTCTGCAGACAGAATTCCTTAGGTTAATTTAGGCCGTGAAATCGATTTTATCTAGATAATTCTAACTCCGCCCCAAGGGAAGATAAGAACGAAATGGAAACAGTAACTTCCTTTTTTCTGATCTAGAGGAGCGTATGAAACTAAGGTTTCATGTACGGTTTGGTTTAATATAGACGTGGAAACTGTGATGTTATCGTGACCTTGATTCTCAAACCGGTTAAGTACCGTGATATAGTTGAAGCACAGTCAAAATATGGTTTTTGTGGATGGAATCTTGGCGTCAGGCCGAGGGTTCTGGTTTTCTAATTTCTTCTTTGGCGGAAATGGAAAATTACCCTTTGAGTACAGAAGCGGAGGAGAATTAGTAGCAGTTATCAAACGATATTATTATTAGGTATCCAAATTATGGTTGTTTATCTTGTTTCTCCCTAATTTATTAGTTTCCTCTTTCTTGTCACCAGTTCTCTATTAGGCGTGGTTGGAAGAATTTGTCTTAAA	*	NM:i:4091	ms:i:38847	AS:i:38216	nn:i:0	tp:A:P	cm:i:847	s1:i:8303	s2:i:5397	de:f:0.1071	rl:i:0
m54269_180730_070446/29098874/0_26503	0	c14r	76739	60	11M1I54M2D21M1D6M1D27M1I7M1I16M1D2M1D4M1D15M7I10M2D22M1I5M1D2M1D12M1I8M1I6M2I8M1D14M2D3M1I8M1I2M1D20M1I3M1D7M1D6M1D3M1I8M1D4M1I12M1D5M1D14M1D13M2I6M1I8M1D13M1D7M1D13M1I5M1I57M1I2M1I8M1I19M1D78M1D15M1I12M1D3M1D10M1D5M1D20M1I5M1I3M1I7M1D34M1D6M1I2M2I10M1I1M1I7M1I24M1D2M1D12M3I12M1D12M3I6M1D6M1D25M2I20M1D27M2I13M1I52M1I8M1D17M2I14M1D10M1D3M1I4M1D15M1D31M2D4M2I13M3I15M14I4M1I9M1I7M1I11M1D3M1D11M1D10M1D24M1I3M1D5M1D3M2D13M1D12M1I19M1I3M1I12M1D11M1D26M1I10M2D10M1I4M1I15M1I6M1I23M1I5M1D21M1D11M3I22M1D26M2I7M2D9M3I17M1D3M1D5M1D12M2D14M2I13M1I20M1I6M1D20M1D7M1D3M1D16M1D13M3I20M1I11M2I8M1D2M1D11M1I7M1I20M2I2M1I18M1I7M1D18M1I21M2I1M1I7M1I6M1I17M1I1M1I8M1D4M4I21M1D23M1I6M1I7M2I9M1I43M1I4M1D7M1D36M1D10M1D10M1I11M1D14M1I3M1D16M1I4M2I16M1D11M2D11M1I9M1D4M1I25M1D6M1I5M1D1M1D22M1D10M2D32M1D12M4I21M1I8M1D6M1I8M4I49M1I8M1I12M1D6M1I22M1I12M2D17M1D12M2I9M1I9M1D4M1I1M2D6M2I28M1I25M1I11M1I30M1I11M1D13M1D4M1I22M1I9M1D16M1I4M1I17M1D6M1D4M1D9M1I5M1D3M1D16M1I10M1D21M1D7M1I10M4I6M1I8M1D4M1I6M1D8M1D22M1D17M1D9M1I10M1D9M1I5M1D2M1D4M1D6M1I15M1D9M2D20M1D3M1D20M1I8M1D19M1D20M1D4M1D5M1I6M1I9M1D8M1I12M1D5M1I17M1I32M1D29M1I30M1D25M1D12M1D11M1D32M1I7M1I13M1I6M1D9M1I15M1D7M1I15M1I51M1D4M2D4M1D27M1D6M1D3M1I11M1I3M1D5M1D14M1D18M1I9M2I7M1I9M3I16M1D5M1I16M1D18M1D12M1I18M1D24M1I10M1D5M1I6M1D4M1D10M1D9M1I10M1I10M1I4M2I7M2D2M1I5M1D6M5I6M1I8M1D29M1I32M1I42M1D16M1I10M1D5M1D9M1D40M2D9M1D4M1D2M1D16M1I4M1I15M1I10M1D4M1D7M2I7M1D15M2I25M1D2M1D10M1D8M1I21M1D4M1D5M1D3M3I4M1I19M2I2M1D12M5I14M1D18M4I21M1D25M1I7M1D11M1D4M1D15M2D7M1D10M1D17M1D24M1D32M1D7M1D3M2D17M1I28M1D4M1I16M1I6M1D14M2D10M1I36M3D6M1D11M1D17M1I16M1D5M1I58M1I11M1D26M1I8M1D11M1D2M1D30M1I16M1I8M1I8M1D10M1D22M1I13M2I18M1D11M1D3M1I9M1D2M2D2M1I9M2D19M2I14M1D8M1D20M1D3M4I19M1D11M1D13M1D12M1D7M1D6M2D12M1D35M1D15M1I6M1I32M1I1M1I4M1D7M1D6M1D22M1D5M1I15M1D8M1D13M1D10M1I8M1D20M1D2M1D9M3D16M1D45M1D5M1I5M1D7M1I13M1D5M1D21M1D9M1I9M1D6M1I21M1I20M1D23M1I24M1I16M1D8M2D10M1D6M1D19M1D7M1I8M1D15M1D6M1D7M1D17M1I1M1I48M1D7M1D5M1D44M1D5M1I15M1I15M1I23M1D6M1D11M2I19M1I9M1D65M3I1M1I22M1D4M1D8M1D1M1D17M2D1M1D13M2D27M1I6M1D27M3I16M1D4M1D4M1I7M1I5M1D2M1I40M1D9M1D11M1I5M1D12M1D6M2I15M1I22M1I34M1I26M2D5M1I21M1D5M1D3M1D6M2I11M1D10M1I6M1D4M1D25M1D5M1D10M1I11M1D21M1D27M2D3M3I6M1D13M1D29M1I30M2D1M1D23M1D7M1D39M2I22M1D29M1D28M1D13M1D11M2I1M1I18M1D6M1D11M1I75M1I52M1I16M1D4M1D6M1D46M2D35M1D16M1D34M1I26M1D26M1D5M1D13M1D18M1D9M2D19M1D3M1D31M1I28M1D16M1D14M1D13M1I10M1D5M1I16M2I16M1D13M6I21M1D13M1D23M1D2M1I11M1D2M1D14M1I33M1D46M1D2M1D7M1D5M1D5M1I6M1D15M1D6M1I37M2I12M2I2M1D8M1D22M7I2M5I1M2I15M1D23M1D31M1I15M1D38M1D11M1I19M1I28M1D7M1I1M2I18M2I6M2D22M1D5M1D10M1D7M1D11M1D13M3I24M1I40M1I23M1I27M1D5M1D13M1I13M1D9M2I7M1D5M1D4M1D3M1I14M1D16M1I3M1I11M2D12M1D10M1D1M1D4M1I9M1D11M1I3M2D26M1I4M1D9M1D4M1D5M1D5M1D19M1D39M1D32M1I3M2I31M1D69M1D4M1D12M2I16M1D44M2I19M1I12M1D28M1D8M1I12M1D3M1D7M1I6M4D11M2I19M1I4M2D10M3D37M1D6M2I18M1I41M5I16M1D13M1I35M1D19M1I4M1I22M1I16M1I37M1I3M2D38M2I5M1I33M4I21M1D3M1D12M1D4M1I11M1I3M1D12M2D22M1D36M1D18M1D9M1D1M1D6M2I1M1D21M1D17M1I6M1D8M1D2M1D20M1I2M1I9M1D21M1D6M1D10M1D27M1D7M1I4M2D29M1D6M1D15M1D28M1I3M1I10M1I108M1I5M1D29M1D12M1D10M1D6M1I5M1I17M1D22M1D8M1D20M1D9M1D2M1D6M1I9M1D26M1I33M1D28M1I5M1D7M1D16M1D14M1I34M1I11M1D4M1D30M1D13M1I18M1D4M1D8M1D34M1D26M1D9M1I17M1D15M1D23M1D6M1D3M1D22M1I4M1D5M1D12M1D22M1D23M1D6M1D13M1D24M1D4M3D5M1D8M1I11M1D17M1D38M2D2M1D5M1D10M1D11M1D10M1D2M1I4M1D5M1D58M1D1M1D8M1I23M1D13M1D10M1D5M2D19M1D10M1D9M1D23M1D1M1D6M1I17M1D20M1D13M1I34M1D12M1D1M1D4M1D10M1D17M1D51M1D31M1I12M1I26M1I80M1I23M1D14M2I15M1D19M1D10M5I2M7I31M1I13M4I9M1D3M1D20M1D20M1I47M1I5M2D10M1D2M1D5M1I15M5I37M1I14M1D21M1D17M1D35M1D22M2I5M1D16M1I11M1I7M2D5M1D32M1I5M1D15M1D9M1I2M2I14M1D10M1D4M1I4M1I23M1D18M2I1M1I33M1D18M1I2M1I14M1I6M1I29M2D14M1D43M1D35M1D27M1D11M1I16M1D7M1I6M1I3M1I5M1D30M1D6M1D1M1D5M1D2M1D11M1D4M1I8M1D12M1I1M1I7M1D30M1I13M4I16M1I41M1I19M1D11M1I19M1D6M2I10M2D4M1D7M5I9M1D8M1I5M1D9M1D14M2D5M1D25M1D6M1D52M1D5M1I37M1I18M3D54M1D5M2D36M1D6M1D7M1D12M2I7M1I26M1D3M2I7M1I3M1D12M1I8M1I23M1D9M1D7M1D7M1D9M1D7M1I30M1D4M2I5M1D26M1D5M1D18M1I32M1I53M1D5M1D21M1D7M1I10M1D26M1D15M1I21M2I8M1D18M1D11M2I5M1I33M1D10M1D17M1I19M1D9M1I26M1D23M1D23M1I15M1D33M1I22M1I11M2I16M1I8M1D3M1I2M1I3M1D24M1I4M1D21M1D11M1I8M1I4M1D8M2I55M1D9M1I7M1D34M1I8M1D29M5I1M1I18M1D17M1D1M1D6M1D34M1I7M1I5M1D5M1D25M1I58M1D18M1D2M1D13M1I8M1I25M1D3M1D5M4I7M1D31M1I14M1D31M2D4M1D31M1I13M1D6M1D39M1D17M1D21M1I18M1I3M1D2M1D5M1I14M1D2M1D13M1I25M1D16M1D1M1D23M1D14M1D17M1D3M2D2M1I56M1D9M1D13M3I8M1D7M1I4M1I16M1D10M2I8M3I9M1D10M1D12M1D7M1D24M2D11M1I8M1D9M1I2M3I16M1D10M1I8M1I25M1D37M1D21M1D24M1I8M1D1M1D6M1D2M1I33M1D27M1D7M1D24M1D10M1I9M1D27M2D15M1I7M1D22M1D48M18I15M1D16M1I10M1D30M2D12M1I5M1D14M1D2M3I7M2D10M1D7M1D16M2I4M1D9M1D16M3D3M1D17M1I4M1I15M1I6M1D6M1D5M1I3M1D14M1D28M1I4M1D3M1D25M1D14M1D12M1D5M1D8M1I5M1D4M1D7M1D15M1D4M1D15M3I9M1D21M1I12M1D12M1D8M1I12M1I43M1I4M1D11M1D10M1D2M1D47M1D11M1D3M1I3M1I2M1D21M3D18M1I1M1I21M1D18M1D5M1D20M2D34M1D6M1D5M1I12M1I22M2I2M1I7M1D3M1D7M1D11M1D1M1D2M2D13M1D5M1I8M1D27M1I7M1D16M1I13M1D13M1D4M1D12M1I54M1I14M1D7M1D11M1I14M1D29M2I13M1I17M1I13M1I21M1D6M1D7M2D30M1D12M2D6M1D3M1D5M1I5M1D21M1I7M1D10M1D26M1D51M1D4M1I4M2I21M1I8M1D15M1I4M1D11M1D15M2I19M1I2M1D18M1D8M1D4M1D3M1D9M1D19M1I18M1I8M1D7M1D1M2D2M1D11M1I21M1D3M1D7M1I7M1D46M1D21M1D32M1D12M1D29M1D4M1D9M1D15M1I7M1D1M1D15M1D13M1D6M1D47M1D9M1I11M1I10M1D22M1I10M1I20M1D20M3I50M1D3M1D3M1D3M1D13M1D3M1D34M1I19M1D5M1D15M1D51M1D1M1D4M2D23M2I4M1D4M1D9M1I6M3I36M1D4M1D4M1D20M1D9M1D11M1D5M2D5M1I12M1D19M2D17M1D10M1I11M1D14M1D9M1D21M1I4M1D6M1I18M1D37M1D7M1D8M1D6M5I14M1D2M2D13M1D30M1D15M1I25M1I5M1D4M1D10M1D28M1D16M2D4M1D6M2D19M1D29M1D30M1I10M2I75M1D24M2I15M1I3M1I3M1I27M1D2M1D30M1D45M1D13M1I4M1D4M1D2M1D5M1D6M1I6M1D4M1D2M1D3M1I5M1D16M1I35M1I5M1I12M2D6M2D7M2D4M1D45M1D2M1D4M1I20M1D5M1I9M7I11M1I13M1D42M1D20M2D4M1D9M1I24M1D5M1I4M2D7M1I6M3I35M1D6M1D16M1D1M1D3M1D6M1I18M1I12M1D11M1I49M1I3M1I18M1D11M1D16M2I11M2I13M1D6M1D15M1D30M1D9M1D21M3I3M1D14M1I5M1D18M1D5M1D2M1D5M1I18M1D7M1I33M2I22M1D1M1D34M1D3M1I12M1D19M1D11M1D15M1I16M1D8M2D15M2I17M1I4M1I12M1D6M1I31M2I13M1I11M1D26M1D17M1I27M1I37M1I5M2I1M8I15M1D9M1D20M1I7M1I42M1I14M1I11M1D67M1I19M1D10M1I1M1I17M1I3M1D8M1D4M1D62M1I18M1D27M1D23M1D17M3I13M2I20M1I20M1D3M1D8M1I8M1D51M1D14M1D10M1D7M1D24M1D7M1D26M5I8M2D4M1D26M1I6M1D14M1I85M1D19M1D52M2D13M2D1M1D13M1I26M1D13M1D8M1D6M1D9M1I5M1I29M1D13M1D17M1D5M1I5M13I6M5I14M1D15M1D13M1D10M1D11M1I37M1D18M2I1M1I15M1D4M1D29M1I27M1I20M1D11M3I6M1D6M1D3M1D4M1D8M1I28M4I4M1I5M4D26M1I44M1D2M1D32M1D6M1D6M1D6M1I3M1I12M1I43M1I37M1I2M1D19M1D3M1I12M1I24M2D9M1I13M1D9M1D15M1D26M1D35M1D10M2D27M1I26M1I11M1D24M1I49M1D15M1D11M1I8M1D4M1D3M1D20M1I16M1D13M1I18M1D24M1D49M1D21M1I51M1D31M1D32M1D12M1D31M1I5M1I1M1I15M1D4M1D5M1I30M5I10M1D1M1D26M1D5M1D5M1D6M1D2M1I16M1D15M1I8M2I22M1D3M2D3M1D15M3I38M1D30M1D45M1D5M1I34M1D15M2D2M1D9M1I4M1I23M2D3M1I11M1I24M1D10M1D7M1D6M1I12M1D16M1I23M1I12M1D32M1I14M1D10M1D5M3D10M1I5M2I16M1I28M1I81M1I8M2D11M3D24M2D42M1I5M1D15M1D6M1I25M1D4M1I18M1D55M1I36M1D26M1D8M2D7M2I2M1D20M1D9M1D31M1D5M1I11M1I53M1D7M1D25M1D6M1D11M1D1M1D10M1D3M1D19M1D18M1I28M1D25M1D15M1I7M1D23M1D40M1D5M1D7M1D14M1D8M1D8M1I23M1I15M1D18M2I11M1D12M1I2M1I6M1I8M2I5M1I2M1I2M2I20M1D21M1D7M3I2M1D9M1I6M2I7M2D8M1D6M2I7M1I7M1D4M1I18M1D11M1I15M1D61M1I10M1I7M2I20M1I17M2D18M1D16M1I19M1D12M1D12M1D3M1D18M1I9M1D14M1D17M1D8M2D2M1I4M1D5M1D50M1I14M1D7M2D9M1D22M1D7M2I4M1D9M1D8M1I2M1I13M1D30M1D11M1D22M4I9M1D22M1I45M1I15M1D2M2D13M1I9M1D10M1D17M1D48M1D14M1D6M1I23M1D10M1D4M2D12M1D45M1I35M1D12M2D27M1I2M1I12M1I30M1D10M2I9M1D12M1D13M1D2M2I40M1D29M34I59M1D19M2I9M1I19M1D39M1D10M3I17M1I25M1D11M1D10M1D2M6I10M1I6M1I16M1D25M1I5M1D20M1I14M1I18M2I14M1D3M1D32M1D37M1D13M1D15M1I14M1D61M1I7M1I8M1I5M1D3M1D4M1D5M1D25M1D2M1D17M1D21M1D12M1D44M1D9M1D3M1I11M1D13M1D48M1D7M2D7M1D6M1I13M1D4M1D11M1D1M1D7M1D14M1I10M1D30M1D8M1I36M1D5M1D7M1D16M1D13M1D9M1D24M1D17M1D3M1D10M1D12M1D21M2I8M1I5M3I2M1I25M1D21M1D9M1D39M1D8M1D9M1D6M1I10M1I17M2D10M4I5M1D13M1D3M1I13M13I40M1D13M1D6M1D8M2D4M1D7M2I22M1D11M1D20M1I5M1I1M1I3M1I10M2I9M1D14M2I15M1I2M1D11M3D4M1D19M3I42M1I4M1I11M1I6M1I3M1D6M1I5M1D5M1D15M2I9M1D20M1I16M1I34M1D3M1I9M1D19M1D11M3I4M1D4M1D9M1D5M1I36M4I15M1D16M1I11M2I10M1I4M1D17M1D20M1D21M1D3M1I14M1I14M1I22M1D8M1D9M1D12M1D12M1I33M1D46M1D9M1D37M1I32M1I2M1I15M1I15M1D14M1I18M1D17M1D1M1D36M1D12M1D8M1D49M1D44M1D5M1D11M1D9M2D6M1D12M6S	*	0	0	AAGAATAGCAAGTTCCCATTCCTGCCAAAACCTATGGAATTCCTTGATAGTTGCCATAAATTCGTACCAGGTCGGCTGATACGCTGTAAAAGGTCTAGTTCTATATATTCCTTTTCTAGTCCTTTCTCTTTTTGATGTCGCCAAGTGAACCAGAAATATCTGTTACTTGTCCTTTTCCTGATGTCCGAACACTTTCAATAAACCCGCTCTCTAAGGTATTTGAACGAATGTTTTCCGGTAAACTATTTGTAATACTACCCGAACATCCTTTTTTTCTGTCTGTCCGCGTTTCTTATAGAGAGTTTTAACTCGCAATATGTCCCTTGCCCTAAGAACTCTAATTCTAGTTCCCCTATTTTTTCTATATCAACATGTTCTCCCTTTTTCTTTTTTCGTTTGGATTCTAAACCTATACTGAAACCCAATCTAACTAATTTTTTTATTTGATCTATAGCTTGTCTACTAGTATTTATCATACTTCAGGAGCTAATGTAACACTATTTTAAGTAAAATTCAATTCTCTCATTACTCGGCGATCGCGCCAAAAACGCGAGGCCCTTTTGGATTTCCTTTTTGATCAATGATAACCTCTGCATTGTCGTATAGCGTATTATTATAACCGTCGTCGCATTGACGCTTTACAGTCCGACAATTACCGCTCGAATTACGTTCGGAATCGTTTCTAGGGCATTGGGGGCACTGCGTCTTTGATTACCGCAAACTAACAATCACACCAATACGCAGGCATATCTGCTGATTACTATCCGCTCCTATGATCAATACACATCAATTTTTTTCGAGCTCCCTGTTATCTGCTAAAACATTTAAAGGGCTGAGGTTTGATCATATAATTTGGATGTTTCAATTTGTTATTTCAATCAAAAGGATGCAAGAACTATTGTCGTTCGCCAGAGCGAAGAAGCCATGTTTTTTATTTTCAATACTACTTTTGTTGGGGGGGTTATATTTCTAACTAGACGAAATGACTTTCTATGGGCATCCTTTGCGGGCAGCTAGGAAATAGCTCTCGTAGCACAGTTTCGGCTACTCGCCCATTTCAGCACGTATTCGACCTGGTTTCAACCTGGCTACCCAATTTCGGTCGGGGGATCCCTTTTCCCCCCTCCTCGGCCCGAAACCCATACTTTGTTTCGGGTCGTTCTTATGTACCGGTTTGTCGTAAATCTACTCCCCAGATTTTTCCACCACGACGTTGCTATCGGTCTGCTCTTCGGCCTCTTCTCTCTGCCGTCGCCGTCCTCCAATTGGGTTTCTAAGTGCTTGAAGGCAGATCTACCAAACAAATACAATTGCCTCGGTAGGAGTTTCCCCTTCTCTTCCTCTAGTGTTCGTTTACGAAATCTGGTTTCTTTGTGGGGTTATAGTCGATGGTTCTCTTCTTATTCCCTCTCTACTTCAAAACTGACATGAGAGTTGCTTCTTCTCATCCAGCGCCTCGCAATCAAATGAGAACGTGTGCAAATTTTCCTCTAATCACAATATTCCACTAAAATATTACGGGTAATAACAGTCTAGGGAAAGTTGGTTTTTAATCTTGCAAATTTATTAAAATAACTAAAATATATAGTCAAGACTAGAGGTCTATAATATATCTAGTTGTTATGTTTTTTTCTATTCTCTATATTTATGTAATTCTTTTTTCTTTTTTTTTTTTTAATCTCCTTTTTTTTCTTTACTACTCTTATGCTCGCGGTAAATGTATTCTAAATTCACTAAAATTTCCGCGGTGGTCGAATATTTACTCTTTCCGTGTCTTATTGTTAATTCATAACCTTAATCAAATAAGACAATTTTTTTTGGTGTTTGTTCCCGCCAGTCCCACCCAATTAAGTAGTATGGGATTCTTTCAAGGAAGAAAATCCTATCCAGTCATGGTTCTTCCGTTCCCACTGCTTCTTCCTTTAAATGGTTAGAGGTTTGAATTCTCGCCCTGGAGCTTCCAAAAATTTCCTTTCCGAGTCAATTTCCTCATTTTATTACTCGGGACGCTCTTTGTCATTCCTTGAAATTTGTATGCTTGTTTCATCAAATTACGGATTTCGAATTTCTGTTATTTTTATATATTTGCTGCTTTATCACATTTGCTTTTTTTATGATGTAATTATAGACCATACATTGGAATCCTAATATCTTTCTATTGTCTCTTCCTTCTTTCTATCATCCTTCTTTTATTCTACTCCCTTTAGTGTTGCTTCACAACTAGAATCCTATTTTTTTAAAGAAAACATTGCCGTTTCTACACTTTATGATAGATTTACTTACTCATTTATGCTAGCTGTAATTTATTCTATAGTGGACTGTTTCTTGCTTCGTTAGGATCTCGACAATACGAAGCAAGCGGTTTGTTATTAGTTCATTTTTCTATGAATTACCTAGTAGGTTCATTTCGATTTTTTTTTTAATCCCCTTTTTTGAAACCTAAAAAAACTAACGAGTCCCCACTAATCATACAGCAATTTTAATTAAACGATTCTGCTTTTCAGGTTAAATCTTATAGAAAGAGGTAGAATTTCCTTCTTTTTTTCAGGCATTTCAGGGTAAAATAAGGCTCCTTGTCATTTTTTATTCTATGACTGAACAGAAATGGGAAGACGTTTTGGTTATTCTCGTCCTACGAATATCCAAATTTTTACATCCTAATACCCATAGATAGTTCGAATTTGGAATAGCAGCAATAATCAATTTAGCCGAATGTTTTGAGTGGGAATCTCCTTTTTTGCTGCATTCCGGCCCTCGCATTTCTTTTCCCGCGAGACGGCTGCAATGTATTACTTTTACTGACTCCCGTTTATATCGTTTGTTTTAGTAATTCAAGGCTTTTTTCATTGCCTTTCGGATGAAACTCTATTTTTTATTGGAAAGCCTATATCTTCGCAAGAATGTTTAGGTGCTATAGGTTCTTTTCACTTTTTCGATCCAATATTATCTCTGGTTTACAGAATTAAGTCTTTTGTAGATCTTTCTCTAATTTCTTCGATGCTCCTTTTTTCTTTAATAATTGGGGAATCCAATATGGTTATACGTGTGATTGTAATCGATTTCTTTTGAATGTCCTATATGTGTATTCCTTTCGGAACTTGCTCCTGCAGTCCATTTTTTTATTATGTGTAATTACTTCGAACTTGAGTCTGCTTCTATTTTTCTATTCGGAGCCCTTTTTCCTAGTCTTTTGTTTATAGTCTTGATACAATTCCGTATTTTTTTTCTTCCTGTAGACTTCAGAATAATTTTTGGTTGTGCGAACCAACAGGAATGTCGATTTTTGGGTTTGTACCAAGTCTGGAAACCAGTGGATTTAATTTTTTGTCCCATATTTTCTATTTCTATTTTTTTTACACCGGAATCAAATCTTAGATGGCTCTAAAGATTATTTCGATTTCTTTACTATTTTAACAATGTTATATGACACATGGTTTTTTTTATGTAGAATACGGTCCTCGAGCCTCGAGTCTGATTTATTCATAATATACTCCTACTGACTTCGGCCTTTAGTGAATTGCCTAACATTTGCTTTTTGGTCGAAATCCCTATAACAGTATACCTTTGCTGCTGCCGATAGACCAACGTTAAGATGGATAAGGAGCTCCGATAAGGCATGATGGTCATATCATAACATTTTCTTCGTAGTAAACGCCAACGAGCTCAATCCAGACGCTTGTACTTTGAAACGGACATTGTGGATGCGTTTTTTGTGCTATTGAGGAAACCCGCGAAACTTAGTATAACCCCCGATCGTTTTGGTACTTTCGTGCGAGTTTCCTTAAGCCACTCTTCCTTCTTCTTTATCCTAGGGGTATACGTTACCATTTTTGAAACTTGTCATAAAGAGGCTTATTCCCCGCTTACCTATTCTTTTTTTTTTTTTAATTTTGAATCTTCTATCTGAATTCGTTAACGACGAGATTTAGAATCCTTTCTTGCACTTTCATATCGTGAAATCCGATTGTACAAATTCCCCCAATTTTGCCGACCTACCAGAGGATTTTGTTATGTAACAGTATATGTTTTCCTTTCATTATGAATCGCGACCTTGTATGGCCACCCATTGCGGGTAGATCCAGATGCCCGGACCACGTTTACTATTGTTTCTTTCTCCTCTTCTATTGCCTCGGTTTCTTATTTTTGCCAATAAATGAACTGGCTACAAAAGGAGTGTTTTTTTTTTTTTTCGGTCCCAGCTGATTACTCCTTGTTTTTTTTCCTTTTAAAAGAGTGCATTCGCTGTCCAATATCTCGATCGGACGTATGAGGTCAGAATAATATATAAGGAGGAATGGAAAAGAGAAATCCTTTACTGGCTAAGGGCTGCATTAGCCAAGTGGATCAAGGCAGTGGTTGTGAATCCACCATGCGCGGGTTCAATTCCCTCGTTCGACACCATTATTGCCAATTCCAAAAAATGCAATTTTCCATATTCCTAGTTCGGATTTTACTTACGGCGACGCAAAAATAAACTATCACTATATGTTCCTTTTCCCTAGTTCGTCTTCCAAGCCCAGGATACCCCCAAGGTGTGGGTTTTTTCTACCATGGGGCTTTTCCCTTCAACCGCCCCCATGGGGGGTTCCGACAGTGTTCATAACTACCCCTCTTACTACGGTTCGTTTACCTAGCCAACACTTAGACCGCGGCTCTACCCAACTGTTTTGGTTCCTCCGAACATTACCCCACTTGCCGACTGTTGCAACCGTTTTGGGATACCAAACGGACCTCCCCACGATGGTACTCTTAAAGTTGGCCGATATTACCTTCTTTGCAATCATTTCGCTACAGCACCTGCTTCTCCTAGCTAATTGCCCACACCCCGTCCACGTGTGATTCTATGTTATTATGGGCCGTGCCAAGCAATATCGTTTAGTAGATTCTTCTTTTCTCATTCACAAAACCCCTTCCAAACTGACAAGCTTCTTCCAAAGCATCGGCGTTCTTTCTAGATGTAGATTACTTCTCTAGACAATGGATCGTATATAATCGTATGATGAGTACCAATGATTATATATAGGAAAGAATCCAAATCTGCCGAATCGCTCATTTTATGATCTCTACATCCTAGGCCTTCCGCGTTTCCGTCATATGGCTTATGTCTTTCATGTAGCGATTTCAATCGAATACTCTAGAAATTACGTCGATACTTCTACTATGATTGGGTAACGTAGGAGCATCCCGATTTCCCCCGGGGGCATAATTTCCAACTGCTTACTTTCAATTCCCCTCTGACCTCAATTAATTGATAACCCGTCCTCCGCCTTTGAAACAAGGGCCGCTCCCGGTTCTGTGCGTGCTTCAAACAATTTGTCCTTCTCATATTACCCATATCTCTCGATCACTATTTTCTATGATGACCTACTGACTAAGTCATCTTGCTGCCTTACTCAAACAGTTTTCTGTTGAGGTCTCATCCCGTAGAGGTAGTCAAATGGATCAGTGATCGATTTCTAGGTTTTCGTCGTAAACCTTATTGGTTACCTTCCAATTACGTAAACAATAGTTAACCGCACTCAATGTAGGCACTTCCCATTGATATAGAACTTTATGTACCAGAACAATCGTATCTCCATTATACCCCTCTGGATGTAAAAGATATCCTCTTTCTCACCATCCCCATAGTGTATGAGCCAAATGTACTCATTTCGATGAGGTCGTATCTATGTTCCGATTCTACCATATATGTCTTTTTGATTCCGTCGAAAATCATTTTAACGGTATGTGCGCTTGATGACCTCCCCCTCTAATGCCTTGCGGTAATGATTCCTCGGAATTCGACCTTTACCCAACAACGGTGCCGTCCATGGTATCAAATTATTCGTGATTTGGATTTCACTTGCCTATCGATGTTTCCCTTGCGTGTGCTCGGGATAGGTGTTTTGGGTTGATAAATGTTTCGCCGTATTATTAGTATCTCCTTTGTTTTTTCTCTATCTAGATGAATAGAATAACCGTTGAATGGTAATGATCATACTTCTGTAAATTCATGTATGTCCTAGAATAGGGCCCATTCTTTGTCTACCCTTTCCGGGTTTCGTGGCTTATTCACGAGCTATATACTTAACACCAAAGAAGAGTTCGACCCAATGCTTTATTTCGTCTTAGTGATCCCGATTCGTACATTAAAGTATATTGATCTTTCCTCCCATAAACGCAGACTTTTTTTCTGTCAATACTGCGTATTTTGATTCCATCCATAAATCGACTTTTCCTCCTATTGCGCTGATTTCCAGTATCGATAAGATCGAGTTTCTTATTGTTCTTATGTTATGTATGATAACCATAGTACACTTCGGTAGTATGGATGAGGGGATGTATTCATGGATATAGATCCAGTTCCAATAACTTAGGAACGTTCCTGTTTCGCGTGCTCCATCAGGAATTGAACCCGCAATTTACCAATTATGAGGTGGGCGCTTACCATTATTCAGCATGGATGCTTAAAGGGATCATCGTACATCGTAAATAACCAAGTTTCCAGATAGAAAGACATATCATATAAAAGAATCGAAAATATTCGTAGATGTCAATATTCGAGATGACTATGACAACCCCTCTCTGTATCCTCGAATGGGAAAAAAGAGATTGAGAGGGATCCGAATCCTAATTCTCGCTATTTGGAAGTGACCAATTCTATTGAGTCTGACTCATAGTGTCATTTCTCTTTACAAAGAATGACGTCGTTGGTTATCAAAGGATTGACAACCGGATCCGTTTACCTTATGATACCTAGTTGACATTGATAACAATGATCTAATGCATAGTGAGTTTAATAGATCCTCTTTAGCAGAAAGTACGTATATTCCTTGCTCATCACTTATTCCCAAACCTCGTATGGGGCCTATCGTTTTTCATTTACCATCTAGGGAAATCCTTTCGTTCCGCTTAGCCCTATCGTGTATTTTAGTGATAGGTTCTATGAACTGGACGATCCTATTTGGTCACATACCTAATGAAAATTCCTATTTTCCTTCATTAAGGTACGAGGGCTTCTTATTCCACCAGCAAAAGAACGAAAGCACCTTTTCATTCTTCATCTACTGGGGTTTTTTACTTGGCAAGAAATGTTCCATACTAAGGATTCGGGTCCATAACACGAGTTCGTGCACTAGATCTTGTATCCTTGCAACGAGGCCCTATGAATAGACATATATAATTTTTTGGTCGGGAAATTCGAATGAATCATGAGTGCAAAAGGAGCAAGAATGACAAAAGCGAGACGCTACTACTTCTTCACTCTGTGGTTTTCCTCGTTTTCTGTTGTTTCTTATTCTGGATCTGCTTTTCATGGTTCCGCATCTCTTCTCTGCAACTCGCGATTTCGCGAGAGAACAAATCCAAGTTGGTGAGTAGCAGATTTTGGGCTGGCTATAGTGATTACCTTTGGCAATTGCGGTTCGAATCTATCCGATCTTTATCTTTTGCTCAAAGACCGAATAAAACCCCTTGTCGAAGCCCTTTATGAAACTTCCCTGATCTGGAAGTTTTCTCTTCACGGTATTGGGACGTTTGAATCGATTTCCTTGATCGCTACTTCTGGGGGGGCGCTCAAAAAGGATACAAAACCAGGATTCGCAACAAAAGGGGAAATTCGTAGTTTCCCCCCAAAACCCTTTTTTTCCTGTCGCGTAAAAAAAGGCTTTACGCGAGAGCATAGAGGTTGGGATACATCTATCTCTTCTGATTCAACCTCTTTTGGATCTTAAGACCACCCTTGCAGTAGGATACCGTCTGCTTTGGTTCTTTATTGATATTATCTCCCTCTAGGGAATTTTTAGGCTCGTTCAGGCTATATTTATCTATTTGTGGGGCTTTTACTGTCTCCTTTCTTCTCAGAAGTGGTTTAGGACCGCAGAAATCGAGAGAGCGCCAGCGCAGATTCCGGAATACTCTAGCGGTAATGCCCCTCATTGAATGCGCATTCTCCGTATTTATGCCGTTAAGAGGACTCGAACCTCCACGCTCTTTATCAACGAGATTTTGAGTCTCGCGTGTCCTACCATTTCACCATCAATGCATCTTGAAGTGATCATATTCCATGTCATATGATAGCTACTAATGTGAATTATCTTGAATTGATCGATTCCCCTGAATATGATACTATCTAATGTGATCTAATGAGAATATCTTACAGTTGGATTCTTGAGTATTTCGTGATCGGGTCATATAGCCTGAGTCAGCACAAAATAGCTTCGATGTGCATTATCCTTAAGGAACCTTATATTCTCAAATCACAAGTGTCCAATCCAATTTCGCGCTCAATAGAAGCCCAAAGAGGTGCATATGGTACCCAAATAGGGTATGATAGCTATTTCAAAAGCAGGTCTGTATTAAACACCTAGTCCTAATCCTAAATAGAATGTAAGACGTGGGGATTTCTATGTAAACGAAGTATCCTATTTCCATATGCTCGAATGACCCCTTCTCATAATAAAATGGCACGGTCTGGTTACCGGTATGGACTGAACTATAATCTGATGAGCGAGTCGATTCCATGATTATACGTTCATTAACCCCTAGCGCCCATTCCCATCTTTGGGCGGAACGATCTACGAATTCTTTTATTCCAGTTAGAAGAGGGATTCTTGAACTAAGAATGACCTAGACAGCTATGGGTATCCTGAAAGCAATTGCAAGAATGGGGTTTCAGATATTCCTGTAATAGATGCTATCACACATACAGTCATACTCCATTCATGGAAATTTGTTTGATCTTAAAGGGTGATCGTCGAGAATGTCGCACCTAAGGGGTGATTTCTTGGTTTTCGGTCGTCCAGTCATTAATACTTGACTATTTTGTAGATAATAGTAAATAGCAAGAACTCTCGTAAGGATCCTATGCCCACCAAGAAATTATAGGGCCTGCTTGCCATCCACACCATAAATAGATAGAGTTTTCCCGACGAAACCTGCTAGTGGCTGAAGGCCTCCTAGGGAATAAGACATAGGGCTAAAGAGATAGCGAAAAAAGGATCTTTCCCGTGTAATAATCCTGCATAATCTCGAATGTTATCAGTTCGGGGCCGTACGTAGACCAAATACTAAATTAAGCAAAAGTTCTAGTATTCATTGAGATTATGAAAAGCATATATTATCATTCTTGCATATACATCTTTTAGTCTCCAACAATTATTCCAATAATTACATATCGATTTGCCCTATGGACGATATGCAAGAACTTTTTGCCGCTTGTTTGAGTAATAGCAAGAGATTCCCCAATCTCAGTTCTAAACTAGCTAGATTCCAGAAGCATATGCCATTCCGTTTTGATGAGAATAAAAAGGAATATCGAGAATCGCGTGCTGAAGCTGAGCAGCAACTTTCGAAGTAACAGGAAGAAAGCAACCGACGAGTGGGGGAGTCAGAGTCGAAAAGAGGATCCTCGTTCTTTCTCTCATGCAAACCGTGCATGAGACCTTCATCTCGCACCGGCCTCCTAAGTGAATAAAATGAAGACGAACTTGTCTTCTTTCTTTTTTTATTACCTTCCTCGCGTATGTATAAGACCGAATCCATTCTTTTTCGAAATCGCGTTCGAAAAAGAACTACTAAGACCTTACATTTCGAGGACTCCTTCATCAGTGGTTTGAATGCCTGACTTTTCCATCCTTCGACTCTTGGTTTCCGTAGGAGCAAGTCGAAAGGTTGAGAACTAGAACCACTGATGTGTTCGTTCCCAATAGCCATGAATGATCATCTAGGTGATCCCTTTTGTCACGGATGCTCCTCTTCCACTCGTAGTACTCTGAAGGATGAGAACCCACTATGTAGCATCTCTTCGATAATTCACGCATTGTATGGTTCTCTTCGCCGATTCTTGTAGGAACTACCCGCATAACGATCTTGCAAAAAGGGATCTGTTTATCATAAAGAGATTCGTTGTTTCCTGCCCCTCTTCCCTTAATTGTTCTTTGAACCAAAAGATCACATAACTTTTTGGTGAAAAGTTCTGTCCTGGTCGCGTGGGATATCCTTCTCTTCTGCATATCTATGGATTTTTGCAAAACCAAACACCTCAGAGCTAGATAGAGAGTAGGAATTGTGTCGAACGAACCACACCCTTCGTAGACGTCAGAGTCCATTGAGGAAAAAGGTCTGGGAAACGTAACCCAAGTCCTACAGTGATGGAATATAGCGCATTGAAATTCCTGGGAGTTATACATTTGTGTATTATACGACCTTTCACAATTTCTTGAGCTCGTCTCCCCCCCAGAGACCCATATAGCCAAGAGAAACCAGAACAATAGAGAGCTTGCCCCCACCCATGGTAAATCTGTCATAGTACCTAATTAGACCGGAGATCTCTCTTGGTATCTCCAGACTAGTAGGACATAAACTGAACATTCTGGACTACAAAGATGTGTATTAATCGTAGCACCACATAAAAACATTCCCCCTAGATTAGCTGTTAATACGAATAACAGAAACTCGTATAGCCATTTTCTGTACATTCAATGTACTCTCGGATAGAGGAATCATACAGTTGACATAAAAATAAGAAATTGAAAGATTCGTTGAAATGTTCGTTTGAAATTTCCCGAAAAGCTAATTAAGTTCTTCCTCTCCATCGGAACAATGGGCCGTTATGCTTATTACTAACTTGTTGAAGATAATGAAATAGAACCAAGGTCGATCTTTTTGATCAAGTTTAAATCGACTCAGAGAATAATTAGCCCAAAAGTAGGATACTTCTGGGAAAATTAAACTTCCCTGGAAGAGAAGCAAATGAAACGCTTTCATACAATTCTCGTAGAATCGAGAATGAAGTTTTGCATTCTTTACATGGCCAGATCATGAATTAGTAACTGCATCCCAATCTCCGAAACGTCCCGATTGTTTCGATTTTTGGAATGGGATATTTACGGAATCCCCATGAAGAGGATCAAACCTTATTTCCATGTCATTTCCCTAAGATTCTCTTTCTTATTCTAGCAAGCCAGCCCCCGAAGGGCTTAGTTGATCATGATTCTGTTTTCCTCTGTCTTTTTGTTTTTTTTTCCTTTTTGTTTGTTTCGAGAAAGAATATCGTCCGATTTCTCCTCCTTCTATGATCTTGTCCGATCGAGATGGAGGATCCATGTGTCGACATACGCTCGATTCTGTTCATGTATTAACGAAACTGTGCAAGAGCTCTATTTGCCCTCTCATTCTATGATCCTTCCTTTTTTGCGTATTGCAACACCCCCCCACCCCCTTTGGCAGCATCGACTAATTCGGAACTTTAATTTGAAAGCCTATTTCGCCCCGGACGCTTTTGGATGCTTCTAATAACCACGAATGGCAAGTGCTCCTCCTTGTTTATATCCTATTCAATCGGAACTTTCCGCGTCGTGATCCTTTTTATTACGTCTTGTTTTTTACTCCTAATATTGGGTTACCTACGTATTGCTTGACGGAAAACCAAGAGTGGAATTTGTTCTGTCTTTTGTTGATCTTTTTCAACGGGGCTCGATAGAGCATTGATAAGGCATGAGTTTTGTTTCCGTCTTTCATAATCCGGTTACCACCATGTTAACTAATACCTGATTACGAAAAATTGGATCGGATTTTGCAGTTCTTTTTCTGCAGTACCTCGAACGGTGACATGAGCGTGAAAAGAGTTTTCAAGAATCCTTTTTCTTTTTAGAAGGTAAAACCACATCACTATTTTTTTGGCTATTTGACCCCAATTTGTAGGGTGGATCTCGAAGATAGTAAAGATCTCCCTCCAAGCCTGACATACACTGTCATCGAATACTGCTTTCCACAGATTCTATCGGGAATCTATGAGATCGAGTTGGAATTGCAGTTTCACTCCACTTACATTTAGTATCCGTTTCCCTCCGTTTCCCCTAGGACGAAATCTTATTTTCCATACCATAACCATCAATCCTTAGGTTTCTCTGAAATCGGTAATGGAAAAAGAAGTGCTTCGAATCATTGGCTCTTTGACTCGCCCTAACCTGTTTCGAAAAAGGTCGAGGTATTTCGAATTTTGTTTTGACACGGACAAAGTAATGGAAAAACCCCTGAAAGAATTCCATATTTACCCTTGGACATATAAGAGTTCGAATCGGGAATCTCTTTAAAGAGATCGTGGGGGTTGTCTCATGTAGCCTGCCTCCATTCCCTTACTAACTTTCGTTCTTGTTAGCATACACTTCACATGTTTCTAGCGATCACCTTTATCATCAACTGATACAAGTCTTGGATCAGAATCTACACCGCACTAGAACGCCTTGTTTGACGATTCTTTACTGCGACAGCATCTAGGGCTCCTCCAAATAATGCGATATCTCCCCGGTAAATCCTTACCCCTTCCTCCTCTTACTAATACTACAGAATGGTCTTGTAATTAGCCAATACCAGTTATATAAGCATTGATTTCAAATCCTAGGTTATCGTACCTGTCCACTTTATCCGTAAGGTCAGAGTTGGGTTTTTTGGGGTTGATATGGAAAAAAGTCTGACGCTAATTCACCCTTTCCTGTCGCCTCTACAGAACCGTACATGAGATTTCACCTCTACTTCTCTCTTTCATTCTTGCGAGGGATCTTTTTTCCTCGTTCGAGAGTCTCCGCCCTTCTCCACTCTCCGCCCGAAGACTAACTAAGACCAATTGATCACGTTTCATGTTCTAATTGAATCACTTTCCATTTATGATTAAAGGAGAAGATTGTTTCTTTTACCAAACATATCCGGATCAAATCACGTCTTATAATAAGAAGAAATCTTCTCGTATCAATCCCCTTGCCCCTCTTCTTTGAAGAATCATAAGATCCTTTTCGAGTTTCCATTTCTTCTTTGGAATCTGGGCTCCTTCTATCTTCGACTTATTTTTCTTTTTTGCTTATTCTTTATTTATTTCTTTCGATTTTTTCCCCTCTTTCCTCTATCCCTATCCTCTAGGTACAGCGTTTCATCAAGAGAAACCTTTGCCTCGGTATGGAATCTATATTATTCCATTCAATTTCTTCCCCGAAACTTCCCAATAAAAATCCCGATTGGATCCAAAATTACCGGGTTACGTGAGCTTATCCATGCGGTGATGGCACTCTTCCAATAGCCTCCATTTTCTAACTGGCTTTCGTGCTTTGGTTGAGTCGTCCGAGATCCTTTCGAATGACCTATGTTGTGTGTTGAAGGGAGATCCTATATGACCGAATACTATGCATAAGACCCGCGGTAGCAATAGGAACGGGAAAGTATACAGAAAAGACGTTCTTTTCAATTTTCGATTGATCTTATATTAGTTTTCGTTTCTATTTCTAGATATCTATTTCTATATATTCGTATTAGTTAGTAGTACTTTCATTTAGTTTAGCGACCCGGCTCTGTGAGTTTCTTCTTCCGTGATGAACATGTCGGCACATTCCTCATTTTTTTCTCTGTGGACCGATGGTGGTGATAAAGTGAGCTCAGCAGAATATATTTTTACCATAATAAGCCAGAGGTCAACCCTCTTCAAATATGGAACATGGAGTTCTGGCAAATGCACGTATTTGGTCCTCATATCGATCCGAATGAAATCAGTCTTTCTACAGATGTCAATCTTTGCCTATTAGGCAAGAGGATAGCAAGTTCGAATTCTGTCTCGGTAGGAATGATTTCTATTACTAATGAAATTCCATAAATGAAAATGAAGTCGTTAATGGATGCTAAAACCCATTATCTTTTTCTTGTATGTGTTCCTAAGAGAAGGACATTTGTCCATTTCAGTTTCGAGTCCTCCAAAAAGGGCGTGGAAACATAGAACTCCTGAATGGAAATTGCAAAGAAATGTATGCCCCAGTTCCTTGGAAATGTAAGATCTTTGGCGCAAGACGAAGGTGCGACCCATATCTCTTTACTTGGTTCTGCTCCCCTCTTTTTTAAGGAATACCCGAGTCGGGTTCTTCTCACTACATATCGTAATAGAACATGCTGACAGATCTTCTTCATAGGAAACCTTCTCGATTTAGATCGGGAAATCTTACAGATTTTTACACCATGTGCGATTGCTCGAATCATCGTCAATCCTATTTCGATAGGACCGGTTACATGTAATCCAATTTTGCCCATTATTTGACTATCCATAATAGTGTGGAAAGAAAGCCCGGAGAAGGGTGGCTTGAGTTTCTCGCCTCCCCTTTGCTTAGGATTTCGTTTATTTCTCTTTCTCGGGGGACGGGGAAAAGGGACAAATTACCTCAGCGTAGAGTGTCCCTTGACGTTGTGAAGTCACAGTTCGAGCCTGATTATCCCTAACCAATGTGAGTGTTTTTCTATTTGACTTACCTCCCCCCCCCGCCACGATCGACAGGGATGGAATAAGAGGCCTTGTGGGATTGACGTGATAGGGTAGGTTTGCTATACTGCTGGTTGCGAACTCCAGGCTAATAGCTGAAGCGCATGGATACAATTATCCTTTGAAGCGAAGACAATTCCCGAATCCCTTGTCTCGAAATAAGGAATCTATAATTAATGCAACTATGAATTCATGTAGAGTTCGATCCTGGCTCAGGTGAACGCGGCGGCATGCTTAACACATGCAAGCGAACGGGAATGTGGTGTTTCAGTGGCGAACGTGTGAGTAACGCGTAAACCTGCCCTTGGGAGGGGGAACACACTTGGAAACGGTTGCTAATCCCCGTAGGCTGAGGAGCAAAAGGAGAAATCCCTCCAAGGATGTGCTCGTGGGGGGGGGGGGGGGGGCTTCTGATTAGCTATTGGTGATGCAATAGCTTTACCCAGGCATGATCATTAGCTGGTCCGAGAGGATGCTCCCACACTGGGACGGGAGAACTGCCCAGACTCCACTTTGGAAGGCCAGTTGGGAATTTCCGCATGGGCGAAAGCCTGATCCGGACACTGACGCTGGAGGTGGAAGCCCCGGTGTCAACTTCTTTTCTCGTGAGATATAAACAATGACGGTAATCTGAGAATAACATCGTGCTACTCTGTGCCATCACCGCGGTACGACAGAGGATTCAAGCGTTAATCCGAAGATTGGGCGTAAAGCGTCTGTAGGTGCTTTTCAAGTCCGCGTCAAATCCCAGGCTCACCCTGGACCATGCGTGGAACTACCAGCTGGCGTACGGTAGGGCGAGGGAATTTCCGGTGGAGGAGCGGTGAATGCATTTATATCGGAAAGACACACCAACGGCGAAGCACTCTGCTGGCCGACAGTTGACACTGAGATGACGAAAGCTAGGGGAGCAAATGGGATTAGAGCCGCCAGTAGTCCCTAACGTAAACGATGATACTAGGTCTTGCGACTCGAACCGTGCAGTGCTGTAGCTAACGCGTTAAGTATCCCGCTGGGGAGTACTTCGGCATAGATTAAACTCAAAGGAATTGACGGCCCTCACAAGCTGTGGTAGGCATGTGGTTTAATTCGATGCAAGCGAAGAACCTTACCAGTCTTTCATGCCGCGAATCCTCTTGAGCGATGGGTGCCCTCGGGAACGCGGACACAGGTGTGCATGCTGTCCTTCAGCTCGTGTCCGTAATGTGTTGGGTTAAGTCTGTCTCCAACGACGCACCCTCGGTTTAGTTGCCCATGTTTGGAACCCTGACAGACCCGCCGGTTTAATCCGGAGGCAGGAGATGATGAGGCCCAAGTCTCATGCCCCTTATGCCTCTGGTCGCCACACTGCTACCATGGGCGGACAAGGGTCGCGATCCTCGCAGGGGTGATCTAACTCCAAAAACCCTTCCTCAGTTCGGATTGCAGGCTGTCAACTCGCCTGCATAAGCAGGAGCGCTAGTAATTCGCCGGTCAGCCAACGGCGGTTAATCCGTTCCCGGGCCGTGTAAACACACCGCCCGTCCACACTATAGTAGCTGGCCCATGTTTGAAGTCCGTCCCCCTTAACCGTAAGGAGGGGATCCTAATGATGCTTGCGACTGGAGTGCAGTCGTAACAAGTAGCCGTACTGAGGTGCGCTGATCACCCTCCTTTCAGGGAGAGCTAATGCTTAATGCTTATGGTTCTTTTGTTTGACACTGCTTCACGCCCAAAAATACGCAGCTACGTCTGATCTTAACTTGGATATGTAAGTCTTCTTTCTTTTAGGTGCAAGTTAAAGACCAAGCTCATGGCCTTATTTATCCTAGTCGGAACAAATTAGTTTGAAGTGATAGGATCCCTTTTTGACGTCCCACCATTCCCCCCCCCTTTTGTGTTGGCGGCATTGGTATGTCAAAGGAAAGGATGAGTTTTCTCGCTTTGGCGTAGAAGGCCTCCTCTTTGGGAGGCCCGCGCGAACGGGCTATAGCTCATTAAGCGCGCCCCTGGATAATTGCGTCGTTGTGCCTGGCGTGAGGGTCTCTCAGCACATGGATATTTCAATGTGCTCATCAGCGCCTGACCCGAAGATGTGATCATCCACGGCACATTAGCTGGCCTACTCCTCCTTTTTGAATCGGAGTTTGAACCAAACAAACTCTTCTCAGTAGGATAGATGGGTCGATTCGGTGGATCCCATGAGATCTAACGTTCTATTTCACTCTGGATCCCGGCGGTCCGGGGGGGCACGACGCTCCTTCTTCTCGAGAATCCAGACATCCCTTATCATTGTATGGAGAGCTATCCTCTAGCACAAGGTTGCGGTTCCGTCCTCAATGGAAAATGGAGCACCTAACAACGGCATCTTCACGAGACCAAGAACTACGAGATCCCCCTTCATTCTGGGGTGACGGGGGAGGGATCGTACCATTCGAGCCTTTTTTTCATGCTTTTCCACGCGGCCTGAGAAGAGCATCAATATGACTTCCTATCCTCCCTTCCTGAAAGGAATAACGTGAAATTCTTTTTTCCTTTCCGCAGGGACAGGAGTTGGATCTAGCCATAGAGTAATGCTTGGTATAAATAAGCCACTTCTTGGTCTTCGACTTCCTAAGCCTACGCGCCCTCGATCAGTGCAATGGGCAATGTGCGATTATCTATCTTCTTGAACTCTCGAAATGGGAGCAGAGCAGGTTTGAAAAAGGATCTAGATGTCAGGGTTGGGCCAGGAGGGTCATTAACGCCTCCTTTTTCTGCCATCAGTTATTTTCCCAAAGGCTGCCATGGTAAGGTGGAGAGGGAAGAAGCACACTTGAGAGCGCAGTAACAACGGAGAGTGTATGCTGCGTTCGGAAGGATGATCGCTTCCGAAAAGGAGTCTAATTGTTCTCTCCCCAATTGGTTGGATCGTTGGGCGATGATTTACTTCCCAGGCGAGGGCTCTGGTTAAGTCCAGATGGCCCGCTGCGCCCCCCCAGGGAAAAGAATGAAAGCATCTGACTCTTCATGCATACTCCCCTTGGCTCGGTGGGAATAGCTCCGTTGGTAGGAGCGCCGCTCTTGCAATTGGGTCGTTTGCGTTACGGTTGGCTGTTAATTGTCCAGGCTGTAATGGTATTATCTGTACCTGAACCGGTGTCACTTTTCTGTAATGGGGAAGAGGACTGAACATGCCACGCAAAGACTCTACTGAGACAAAAGATGGGCTGTCAACAAGGTAGAGGAGTGTAGGCTGGGCCCAGTTTGTCAGATCTAGTATGGATCGGACATGGACGATAGTTTGATTCGGCGGCTCTCCTAGGCTTCCCTCATCTGGATCCCTGGGGAAGAGGATCAAGGTTTGGCCCTTGCGAATAAGCTTTGTATGCACTATCTCCCTTCAACCCCTTGACGAATGTGGCAAAAGGAAGGAAAATCCATGTACGACCCCATTATCTCCACCCCGTAGGAACTACGAGATCACCCCAAGACGCCTTCGGCGTTCCAGGGTACGACCGCCATAGAACCCTGTCAAAATGGAAACACCTAGCCGTCCGCTCTCGCGGTTGGGCAGTAAGGGTCGTAGAATGGCAATCACTTCGTTCCTTAAAACCAGCTCTTAATTAAGATAAGATCGGGCGGAAAAAGGTGAGAGCTCCCCGTTCCTGGTTCTCCTTTACTGATTCCCCCGGAACCACAAGAATCCTAGAATTGGGATTCCAACTCAGAACTCAGCACCTTTTTGTTTTGAGATTTGAGAAGAGTTGCTCTTTGGAGAGCACAGTACGATGAAAGTGTAAGCTTTGTTCGGGGGGGTTATGTCTATCGTTTGGCCTCTATGGTAGAACCCGTCGGGAGTCCCTTAGTCGGTTGGTTTTACACCCGCTGGCGGATGTCATCGGTGCGAGTCCGCTTTCTCCACCCGTGAACTTAGCGGTCTAGATAGCAACCGAATTTTGCCACTTCTGCCATTTCGATCGTGAATTCGCATTTCATAGACGTTGATAAGATCCTTCCATTTAGTAGCACCTTAGGATGTCAATACGCCTTAACGTTAATGGCGGGTTCAAAAGAGAAAGTCTTGCGGTGGGAATACCTAGGTAACCCCAGAGACGAGGAGGGTGAGCAAGCGACGAAATCTTCGGGGAGTTGAAAATAAGCATAGATCCGATATTCCCAATAGGTCAACCTTTTGAACTGGGGCCGCTGAATCCATGAGCCAGGCAGAGACAACCTGGCGAACGAAACTCTAGTATGCCAGAGGAAACGAAAGCAAAGCGATTTCCCTTCGTAGCGGCGAGCGAAATGGGAGCAGGCCCTAAACCGTGAAAACGGGGTTTGGATAGCAATACAAGCGTTGTGCTTCTAGTCGAACGGATTGAGGGCCGCACCTAGATGGCTAAAGTCCATAGCCGAAAGCTCACTAGCTTACGCTCCTTACCCGAGTATCATGGGCACGTAATCCCGTGTGAATCGAAGCAAGGACCACCTTGCAAAGGCCTAAATACTCCTGGTGACGCGATAGCGACGTAGTACCGAGGAGGAAAGGTTCTAAAAGAACCCCCTAGTGGGTAGTGAATTGAACGTGAAACCGTGCTGAGCTCCAAGCAGTGGGAGGGGAAAATTGAGCTCTGACCGCGTGCCTGTTGGAAGAATGAGCCGGCGACTCCTAGGCAGTGGCTTTGTGTAAGGACGAAAAAAAAAAAAAAACCCACCGGGCCGTAGCGAAGCGAGTCTTCATAGGGCGAATTGTCACCTGCTTATGGACCCGAACCTTGGTGATCTATCCATTACCAGGCATGAAGCTTGGATGAAAACTAAGCAGGGTCCGAACCGCCTGATTTTGAAGAATCAGCGGATGAGTTGTGGTTTAGGGTGAACTGCCACTCGAACCCCAGAGCTAGCTGGTTCTCCCGAAATGCAGATTGAGGCTCAGCAGTTGAACTGACAGCTAGGGTAAGCACTGTTTCGGTGCGGGCTGCGCGAGCGGTACCAAATCGAGGCAAACTCTGAATCCTAGTATATGACCCAAAAATAACGGGTTCAAGGTCCGGCAGTGAAACGATGCGGATAAGCTTCATCGTCGAGAGGAAACAGCCCGGATCACACCCAGCTAAGGCCCGGATAAATTACCGCTCAGTGATGAAAGTAGGTGGGGGTGCCAAACACCATGAGGTTTTGCCTAAAGCAGCCACCCTTTAAAGATTGCGTAATAGCTCACTGATCGAGCGCCCTTCGCTGAAGATGAACGGGCTAAGCGTCTGCCGAGCTGTGGGATGTCAAAATGCATCGTATGGGGCGTTCCCGCTTAGAGGGAAGCCACCGGGGGGCGAAAGCGGGTTACGAAGCGGAAGCGAGAATGTCGGCTTTGAGTACGAAGACATTGGTGGAGAATCCAATTCCCGCAAAACCCAAGGTTTCCTCCGCAAGGTTCGTCCACGGAGGGTGAGTCCTGGCCTAATATCAGGCCGAAAGCGTAGTCGAGGGACAACAGTCAATAGTCCTGTACTACCCCTTGTTGGTACGGAGGGACGGAGGAGGCTAGTAGCCGAAAGATGTTAGGTTTAAGGACAACAAGGTGACCCTGCTTTTTCAGTGTAGAAGGGGTAGAGAAATGCCTGAGCCGGGTCCGAGTAACCAAGGCGCTGCAGCGCTGAAGTATGAGCCCCGTGACTAGCCATTGCTCTCCACTAGGCTCATACAGGCGGCTACGGGGGGGGGGGGGGGCGCTGGGGGGAAGTATGTAAACCTGCCATACTCCCAGGAACGCTCGAACGACTTCAACAAAGGGTACCTGTAGCCCTAAACCGCCACAGGTGGGTAGGTAGAGATTACCTGGGGCGCGGTACAACTCTACCAGCTAAGGAACTCGTCAAATGCTCCGGAACTTCGGAAGAAGGGTGGCCCGCCTCGCAAAAGGGTGTCGCAGTGACCAGGGCCCGGGCGCCTGTTTACCAAAACACAGGTCTCCTCCGCAAGTCGAAGCCATTTTGGGGGCCTGACGCCTGCCCGGTGCCGGAAGGTCACGGGAGGAGAGTTGCCTGATGACGGGGAAGGCGGCGACCGCCATCCCCGGTGAACGGCGGCCTTAACTATAACGGTCCTAATGTACGAATTCCTTGTCGGGTAGTTTCCGACCCGCACGAAGGCGAACGATAGGGCAGCTGTTCTCGGAGAGAGAACTCGGTGAAATAGACATGTCTGTAAAGATGCGGACTACCTGCAACCTGGGCAGAAAGACCCTATGAAGCTTTACTGTTCCGCTGGATTGGCTTTGGGCCTTTCTGCCGCAGCTTAGGTGGGAAGGCGAAGAAGGCCCCCTTCCGGGGGCCCGTAGCCATCATTGAGTACCACTCTGCAGAGCTCGGATTCGACCTTGTGTCAGACCCGCGGTCCAAGGACAGTCTCAGGTAGACCGTTTCTATGGGGCGTATCCTCCCAAAGTAACGTAGGCGTGCAAATGTTTGCTCAGGGCCATACGGACATGGGTCCTCGAGTTGCAAAGGCAGAGGGAGCTTGACTGCAATACTCACTCCGTCGAGCATAGACGAAAGTCGGCCTTAGTTAGCCGACGTTGCCGAGTGAAGGGCCGTCGCTCACGGATCAAAGTTTACTCTAGGATACAGCTTATCTTCCCCCAGAGTCGCGCATCGACGTGAAGGTTGGCACCTCGATGGTCGTCTCTTCGCCACCTGAGCTGTAGGTGGTTCCAAGGGTTGGCTGTTCGCCCATTAATGCGGTACGTGAGCTGGGTTCAAAACGTCGTGGCCAGTTCGGTCCATATCCGGTTTTGGGCTTTAGAGCATTGAGAGGACCTTCCCCTAGTACGAGAGGACAGTGAGGACGCCCCTCTGGTGTACCAGTTATCGTGCTACGGTCAACGCTGGGTAGCCAAGTGCGGAGGGATAACTGCTGAAGCATATAAGTAGTAAGCCCACCCCAAGATAGAGTGTCTTCTCTCCTCCGACTTCCTAAGCCTCCCGGTAGCACAGCCGAGACAGCGACGGGTTCTTCCCTCCACCCATCGGGATGGAGCGAACGAAGCATGGAAAAGGATAGGTACGGCGAACAGCGCCGTTTAAATAGGGTCAAGTGGAAGTGCAAGGGATGTAAATGCAGCTGAGGCATCCTAACGACGCGATTGAACCTTGTTCCTACAACACGACCGAATCAAATCGATCAGGCACTTGCCATCTACTTCATTGTTCCACTCTTTGATGAAAATATAAAAAACCAAAAAAAAGCTCTTCCCTTCCATCTCGTGGATATATAAGAGGAAAAGTCAGAGGCCTTTGGTGTCCCTTCCATTCAAAATTGGGTCTTCACATATAGCCAATATTTTCTTCTCATGCCTTTCCTCGTTCATGTCGAATATTCTGGGGTTCCTAGGCGTAGAGGACCCACACCATCCATCCCGATTTGGTGTTAAACCTCTACTGCGGTACGATACTGTAGGGGAGGGTCCTGCGGCAAAATAGCTCGATTGCCATAATGATAAAATCTTAACACCTCTTATTTGACTTTTTCACCGATTTTGAAATACAAAAAGATCCAATCCATGCAAAGGTCCGTCTTATATTCAAAACCTCACTCCATCACATCCCCTCTCTCCCACTTCACACCCTCGGAACGCACTGTTCTTATAGAGAGACAGGTGCTTTCCCATCTTCCTTACCCGAAATGAACTTGCTGAGGAGAGGGAGTGTTCCTTTGGGGGTACCCCGAAGAGATCCAGTGGAGACGGGTTGCCTGTAGCTCAGAGGATTAGAGCACGTGGCTACTAACCACGTGTGTCGTTGTTCGAATCCCTCTCGCCTCCCAGCCTTCCCAAGGGGAAGGGCCTTACTTTTCCCCCTGAGGGTAGGAAACCATGATCGGGATAGCGGACGTACAGCTATTGAACTTTGGTATGCTCTTTCCTTTTTGTCGAAGTGGAATCGTATAACAGAATGTGATAGATGAGATAAAATGCAATAGAAACAAGATAAGGAGGGTTACTACTCTCCTAAGTGTCAACGCAAGCCTTTAATTAATTCTTTAGTCTTACATTAAAGAATGAATCAATCTCCCCCAAGTAGGTATTCGAACCTACGACCAGTCAGTTAACATCCGACCGCTCTACCACTGAGCTACGAGGAACAGGGGGATTCGACCTCCTAGCGGTCACTCCCCTCTCAACCCAGACAATATGAGCCGAGCTTCTTTCCTAACTCCCGAATTTCTTCGTAGTGGCTTCCGTTCCATGCCTCATTTCATAGGTAACCCCGAGTGGCTCTATTTCATTCTATTCACTTCCTAGCACTTTCCTATATTTAATATCCATCCCTTTGGTCTATTGACATAAGAGATGTCATTTATAGTCTATCTCTTTCTTATATGAAAGTCAGAAAGTCTCATCGAACATCGATAATTGTGTCATATCGAAAACTCTCAAGAAAGAAAAAAAAGGAGACCCGGCCATGATTGTCAAATCTTTTTTCTACTTATAGTCTAAGTTTCCTCCGATGATGAATAATTAAAATTCTGGTTCTTGTTGCGGGCGGACGCTCTTAGGGTTTCTGACCACATTCTCCTGGGTCCCCGCTTTAGATCTTACTTTCTTCCCAATCTGATTAGGGAGAAGGACAGATATTCCGCGACTCTGGTTGGTTTCATTATGGGGCACTCATGATCTTCCATATCGATCGATTACCACCTTCGCTCCTATTCTTTCTTAGCTAACGGGGTGGAAGATCCATCCAATTTGGTTATATTCATGGACTCAAAAAAACGTGGATCTGAATGTGACTGAAAGTGCACGATCTTCACAGGTCACTTTTCACGCTACCTAAAGGTGGAATAGCGATTTTTCGAACCATTTCCTATATAGAAAGGTTTCATTACTTTGAGGATGATTCTCTATCAAACTATAAGCTATTGCTTAAAGAATAAAAGAACTAATAGAAGTCGAAACGCGGAAGTAAGTGATAGAAGAAAGATTCTTCTGGTTTTCTTGTTCCTGAAAATATTCTATCTATCTCCTTAGACGCCGTAGAGATTGAGATTTCCTGTCTTCAATTCGCGTACTCGTAATTGAAAGTTACACCGAGGAGATCCTCATTTTGCCACATGAAAACTACATAAAAACTCTGGACAATTTCGAAATCAGTCCAGCGTCTTAATCCTATGCAAAAAAATTCATTATTGGGTGGCCCACCTTGATTAGAAGATTTAACTTGTAATGAATCGCTATTGGTTTGATACGAATGCTGTCAGTTGTGTCAGTAATGTTATGATTACAGTGTCCACAATTCATTGTAGAGTTACTAATAGCCTATTCTTATACCATATCTCATCCCGTGAAATTCTCGAGCCGAAAGATGGATGCATATGCTATTTTTCTTTTGCTAAATGATTCAATTAAAACGGTGTATCACTTCCATAAATGGATATAGCATAAAAATCAGCAAAATCTTTTATTTTAGATAGAAGAAATTTTTCTTCTATCTAAAATAAAGAGAATGTACCCTTCTATCCAAATCCAATTTGCATCATAAAATAAATCAATTCCAGTAGTATATGAATAATTGCAGAATTTTTTGTGTGTACCGAGATTAGAATAACTTCAAAATAACTGACTAATTTTTTATTTTTTTCCTGTCAAAAAAATACTGAAACAGAAAGGGGTATAAAAAAATTTTTGGATTTATGGTTAAAGAAGAAAAAGAAAAAACTGGGGTTCTGTTGAATTTCAAGTATGCCCCCAGCAATTTTTTGTTTTCCCCCAAAGGTTTGTGTTTCACCAATAAAATACGGAGACTTGCTTCACAGTTGAAATGACACAAAAAAGATTTTCATCGGAAAGAGGTCTATCCGAAGACTTTTTGAGAAAACGTCAACGTTGCTGGCTTATTTGGCAAAGAAACATAGAGTACGTTATAGAAATTAATCCCCAGTCATTTGGATATTAGGGGAGCGTTCAATTCATCGTTCGAATTTTTTTCTTATTTATTAGTATCTTTTTTTTATAGTAGTCCTTAGATTTTTGCATTTTGATGACCGCGTTTTGAGGAATTCATGGCATAAATCCTTTTCATGGAATAATGAATTAAAGGAAGAAATGATAATGAGTCTACCGCTTACAAGAGAAAAGATCTCATATATCAATATGGGCCCTCAGCACCCATCAATGCATGTGTTCTTCGACTGATCGTTACTCTCGATGGTGAAGAGTTATTGATTGTGACCCATATTAGGCTATTTTACACAGAGGAAGGGAAAAATCGCGGAAAACCGAACTATTATACAATACTTACCCTATGTAACACGTTGGGATGTATTTAGTCTACTATGTTTTACGAACAATACGGTAATGCACCAGAATTCTTGGAGAATATCAATACCCCAAATAGCGACTATATTAGGGTAATTATGTTGAATTGAGCCGTCAGCTTCTCACTGTTTATGGCGTGGACCTTTTATGGCAGATCTCGTGCGCATATCCTTTTTTTTTCTATTTTAGAGAGATAAATTAATATATGATCTATTTGAAGCTGCTACAAGTATGCGAATGATGCCAAGTACTCGCATCGAGGAGTTTGCTGCCGATCTCCTTTGGATGGATCGTAATGTTTGATTTCTGTGATTATTTTTTTACGAGAGTTTTTGAATATCAACACCTTATTACACGAATCCCATTTTTTTTGGAACGAGTTGAGGGAGTTGGTTTTATTACGGAGAGAAGCTTAAATTGGGGCTTATCGGCCCCATGTTACAGCTTCTGGATACAATGGGATCTTCGTACAGTTATCTTTACGATTCTTACATCATTCGATTGGAAGTCCAATGGCAAAAGAAGGGGATTCATTAGCGGACGCTCTTGTCGTAGGGCGAAATCGTTGAAATTAGGGAATCAATCAAATTCTTCCACAGGCTGTAGAAAAATTCCGGCGGCCCTTATGAGAATTTAGAAGTCCGACGCTTTAAGAAGCAAAGATTCCCAATGAATGATTTTTGTAAATCCGATTTCTTGGTAAAAACTTCACACAAAGATTTTTGATTGTCAGAACAAAGCGTTTATGCAAGAGTGGGGGGGGGTTGGGGAAGCCCCAAAAAGGGGATTAAGAATTTATCTGGTAGGAATGATAGTCTTTTCCCTGGGATGGAAATCGTCAACCGGTTTTTTATTAATTTGCAAATTCTTCTCAGCTAGTCAAAAAATGAAATTGGCTGATCATCCTCGCCCGAATATTAGGTAGTGTATAGATACATTATGGGAGAAGTTTTAATCGTTGCAATGTATATAGCCAGTGTGGTAAAGCTATCAATTTTTTTTCGAAGAACTTGGAATTATTAAAAGAAGTCTATGGACTGATATGGATGTCTACCCCATTTTGACGCCTCTTAACTGGAATCAACAATGAAGTCTCGTAATTGTGTGGTTTTAGAAAGAAAATATCCGCATCGATACAACCTCCGTATTGGTCCTGCAGTATGCTGGCCCCCTGGGACTGCTTCAAGCTATGCAGGATGGAACTAGCTATTTTTAAAAGAGGAATCTTGCCATCCTGCCGAGGGAATTCCCTTATTCGCAATTGGACCGTCTCTAGCAGTCATATCAATTTTATTAGTTTTGTTTTTTAGTTATTCTTTGGGATATCGCTTGTGTTTTAGCGGAAATCTTATTATGTTGTTTTTTTTATGGATTGCCTTTCAAGTATTGCTCCTATTGTCTTCTTATTGCAGGATATACTCAAAATAATAAATATTCCTTTTTCAGGTGGTCCTACGAGCTGCCGCTCAATCTATAGTTATGAATCCCATTACTTTTTGTGTATAGCAATATCTCTTACGTGCGATTCGTTAAAATAGGATCTTTTTCCCTGAAATTCATTTAATATTTATCCTCCTTTTCTTATTCTATATTCAGTTAGTAAGTAAACTAGATAGCTATATGAGTGAAACAAAACTGCTTAATTAATTTGTATTAAAAAGAAAAATCCTCATTGTCTCTATGTACAAGAAAACAATGGAAGTAAACATAGCGGTGTAAATTCGTTAACCCCAAGTTTGAGATTTTTGATTAGTCATCAACTTGAAGCGGGCACTCATAAGGGATTCCCGATACAGAAGTTGTAATCAAAGGGAATCATCAAAAGTTAGTGAGGGATTAGAAACACTAAAGTACATAAAGGATTATAATGAGTGAATCTAAAGCATTAGATATTTTTCCTCATAAAAGGATCATATAAGGACTTGAATTGGTGGATTAGCAGTAGAATTTTCCTTGAA	*	NM:i:3293	ms:i:33565	AS:i:33058	nn:i:0	tp:A:P	cm:i:725	s1:i:6828	s2:i:5467	de:f:0.1033	rl:i:0
m54269_180730_070446/40960652/0_27377	0	c14r	75577	60	18M1D16M1D12M4I3M1I6M2I21M1D8M1D21M1I12M1I1M1I11M1I8M1D5M1D4M1I11M1I6M1D13M1D11M1I12M1I8M1I7M1D5M1I2M1D57M2D7M1D14M1I38M3I4M1D10M1D6M1D9M1I26M3I8M1I30M1I11M1D7M1I7M1I10M1I56M1D8M1D11M1I2M1I5M2I8M1D12M1I5M1D8M1I4M2D15M1I44M1I20M1D8M2D6M1I25M1I5M1D32M1D15M1D43M1D4M1I3M3I6M1D9M1D12M1D16M2I25M2I5M1I13M1I5M1D37M1I8M1I17M1D5M2I10M1D13M2I29M1I11M1I1M2I12M1I9M1I22M1I10M1I12M1D8M1D16M2I2M1I27M1I26M1D2M1D6M1I8M1I10M1D25M1D3M2D13M1D26M1D9M1D7M10I6M1I8M1I10M1I3M1I26M1D3M2I12M1I4M2I23M1D2M1I4M5I7M1I9M1I3M1I24M1D9M3I9M1D8M1D36M1I3M1D40M1I6M1D9M1I11M1I32M1I19M1D16M1I7M1I6M1I7M2I7M2D25M1D8M1D5M1I17M1I14M1D2M1I5M6I26M1D16M2D17M1D14M1D21M2D7M1D7M1I32M2I33M1I24M1D40M1D4M1D11M1D10M1I15M2D33M1I38M1D7M1I3M2D39M1D4M1D10M1I5M1D2M1D3M1I16M2I7M1D14M3I1M1I27M5I2M1I13M1I10M1D14M1D9M1D5M1I22M1D18M1I14M1D13M1D8M1D10M1D7M1D32M2D24M2D23M1I11M1D25M1D31M1I18M1D24M1I17M1D8M1D13M1D20M1D9M1D5M1D6M1D15M1D19M2D11M1I10M1I3M1D2M1D28M1I16M1D29M1D2M2D9M3I5M1I23M1I6M1D6M1D16M1I3M2I13M3I47M1D15M1D7M1D12M1D2M1D4M1D4M1I7M1I1M1I11M1I3M1I5M1D14M1I15M1D9M1I29M1I12M1I34M1D13M1I34M1D3M1D23M1D53M1I1M1I7M2I12M1D4M1I4M2D11M1I19M1I9M1I3M2I2M1I26M1D23M1D4M1D7M1D17M1I8M1D12M1D5M1D6M1I2M1I19M3I15M1I4M1I9M1I11M1I17M1D37M1D27M1D5M1D6M2D9M1I4M1I27M1D5M1D20M1I4M2I33M1D4M1I28M1D16M1I12M1I5M1D11M1I4M1D11M1I12M3I15M1I7M1D6M1D11M1I47M1I7M1D21M1I12M2D32M1I8M2I4M3D2M1D2M1I12M1I3M1D12M1D6M1D35M2I11M1D4M1D13M1I9M1D4M1D13M1D12M1I18M1D4M1D17M1I11M1I26M1D3M1I24M1D47M1D33M1D7M2D2M1D3M1D50M1I20M1I24M1D15M2D53M1I6M2I16M1I31M1I16M1D8M2I25M2I12M1D4M2D54M1D11M1I18M1I22M3D38M1I4M2I5M1D4M1D2M1I4M1D20M1I34M1D20M1D6M1D11M1I9M1D31M1I10M1D4M1D4M1D16M1D16M1D17M1D4M1D23M1I15M1I15M1D11M1I10M2D33M2I19M1D1M1D4M1D4M1I41M1D16M1D37M1I2M2D12M1D5M1D18M1D17M1D14M1D20M1D20M1D7M1I13M1D6M1D5M1I25M1D6M1I25M2I17M1D20M1I7M1I6M1D17M1D5M1D9M2I2M1I8M1D3M1D9M1I8M1D33M1D22M1I2M1D40M1D5M3I8M3D22M2D13M1I2M1I41M2D25M1I4M1I25M1D5M1I6M2I16M1D7M1D3M1D7M1D8M1D30M1D3M2D22M2I11M2I2M1D11M1I35M1I26M1D18M1D11M1D9M1D4M1D4M1D5M1D4M1D12M6I6M1I27M1D7M1I9M1D5M1D3M1I20M1I43M1D11M1D5M1D15M1D31M1D20M1I5M1D41M1D9M1D9M1D28M1D8M1D26M1I12M2I12M1D29M1D4M1D7M1D5M1I33M1D3M2I4M1D19M1D6M2D13M1D18M1D2M2D13M1D10M1D2M1D7M1I4M2I5M2D10M1D16M1I13M1D53M1D6M1I2M1I23M1D14M1D27M1I9M2D41M1D14M1D15M1I10M1I8M2I6M1I2M1D12M1I16M2I5M1D8M1D8M1D12M1I8M1D2M1D28M2D11M2D31M1D7M1D16M1D3M1D13M2I15M1I15M1I1M1I15M1D3M1D13M1D9M1D3M1I15M1D15M1I1M1I8M1D7M2I19M1D6M1D8M1I16M1I3M1D5M1I28M1D12M2I2M1D3M1I14M1D4M1D7M1D23M1I5M1D1M1D11M1I12M1I7M1D6M2D7M1I16M1D16M1D3M2I8M1D2M1D2M1D19M1D36M9I3M1D12M1D4M1D3M1D5M1D2M1D8M1I2M1D12M1I1M1I46M1D3M4I3M1D17M1I6M2I13M4I4M1I4M1D6M1I5M1I2M1D6M1D33M2D15M1I2M2I9M1I4M1I4M1I2M4I7M2D7M1I31M2I7M1D2M1I10M1I2M1D7M1D12M1I20M1D3M1D3M1D3M1D21M1D5M1I12M2I8M1D11M1D2M2D4M1I5M1I18M1D37M1D8M1I6M1D77M2I12M1D10M1I4M1D30M3D5M1D4M1D5M1I48M1D4M2I7M1I8M1I19M3I2M1D12M1D22M1I2M2I4M1I8M1I20M1I3M1I7M1D8M1D19M1D2M2I18M1D2M2I19M1I9M1D7M1I16M1D7M1D12M1I4M1D5M1D9M1D9M1I43M1D18M1D16M1D3M1I6M2D17M1D20M2D9M2D40M1D5M1D1M1D4M1D2M1D5M1D5M2D4M1D4M1I17M1D34M2I4M1D30M1I6M3I3M1I40M1I26M1D37M1D7M1D21M1D5M1I14M1I16M1I19M2I25M1D9M1D4M1I6M1I4M1D2M1D12M1I33M1D6M1D9M2I3M2I3M1I7M2I3M2D4M1I2M4I7M1D6M1I1M2I3M1I9M1I6M1D2M1D5M1I2M1I19M1D6M1D31M2I8M2I7M2I25M6I14M3I3M1D2M2I8M7I7M1D3M1D3M1I9M1D4M1I1M2I12M1D11M1D10M1D8M1I2M1I11M1D15M1I4M1D5M2I3M1D20M1D24M1D4M1D7M1D6M1D1M1D13M1D4M2D14M1I7M1I4M1I15M1I21M1D20M1I10M1D10M1I21M1D36M1D2M1D7M1D15M2I12M2I34M1I3M1I19M1I5M1I9M1D17M3I4M1D16M1I39M1I5M1I15M1I21M1I11M1I10M1D4M1I8M2I11M1D1M1D5M1D12M1I23M1D3M1I24M1I23M1I3M1I27M1D16M1D9M3I31M1D7M1D38M1D3M1D8M1I8M1D5M1D25M1D32M1I2M2D1M1D5M1D13M1D9M1I12M1I1M1I9M1D3M1D23M1D6M2D1M1D9M1D23M1D41M9I1M1I13M1D3M1D17M1I4M1D14M2D12M1I14M1D12M1D10M1D27M1D3M1D8M1D9M1I24M2I19M1I32M1D6M1I19M2D8M1D21M1D7M2I2M2I9M1D22M1I2M2D3M1D5M2D2M1D22M1I5M1I7M1I7M1I4M2D16M2I10M1D11M1D6M1D3M1I14M1D6M2D5M2I10M1I13M1I10M1D8M1D8M1D18M1D7M1D2M1D21M1D46M1D46M1I11M1D24M1D17M1D4M1D8M1I6M1I26M1D5M1I32M1I44M1D4M1I7M1I23M1D3M1D19M1I31M1I5M2D15M1D2M1I10M1I12M1I34M1D2M1I16M1D16M1D24M1I6M1I4M1I7M1I3M2I8M1D38M1D8M1I40M1I4M1D4M1D13M1D6M1D18M1D24M1D3M1I14M1I4M1D7M1D4M1D9M7I2M2I2M2I1M5I7M2D11M1I4M2D5M1I13M1I3M1I23M1I9M1D9M1D14M1D1M1D11M1I12M1D6M1D7M1I6M1I11M1I15M1D37M2D2M2D7M1D18M1I15M1D11M3I10M2I6M1I7M1D9M1I37M1D13M1D2M2D5M1D9M1I18M1D11M1D1M1D10M2I6M1I23M1D40M1I9M1D21M1D5M1D9M1I9M1D8M1I2M1D10M1D20M1D18M1D8M3I2M1I30M2D10M1D8M1D4M3D14M1I7M1D36M2I7M1D2M1D19M3D31M1D37M2D13M1D6M1D4M1D10M1D9M1D3M1D9M3I25M1D50M1D6M1D9M1D3M1D7M1D5M1D8M1D3M3I25M1D7M1I51M1D9M1I20M1D3M2I12M1I6M1D1M1D16M1D5M1D19M1D20M1D13M1D9M1D16M1D16M1D18M1I18M1D11M1I20M2D10M1D49M1D10M1I2M1D9M1D25M2D5M1D20M1D3M1D64M1I8M3D14M1I5M1I38M1I8M1D8M2I18M1D6M1D13M1I2M1I6M2D26M1D12M2D13M1D8M1D18M1D5M1D32M1I26M1I14M1I9M1I21M1I3M1I14M1I18M1I5M1D40M1I10M1D9M1I5M1D21M1I8M1I18M1I2M1I6M1D13M1D6M1D32M1D12M1D12M1D10M2D23M1D8M3I8M1I4M1D5M1I4M2I7M1D10M1I28M2D26M2D14M1D5M1D24M1I4M1D5M1D8M1I75M1I38M1D21M1I3M1D9M1I5M1D5M1I46M3I30M1I8M1D10M1I8M1I4M1D52M1D22M1D18M1D11M1D15M1D19M1D9M1D14M1D23M1D4M1D7M1I18M1I32M1I39M1D5M1D1M1D30M1D9M1I8M1D11M1D6M1D40M1I14M1D22M2D8M2I14M2D20M1D4M1D7M1D6M1D8M1D7M1I25M1I13M2I30M2I9M1I12M2D18M1I25M2D23M1D10M1D14M2D13M1I8M1D17M1D15M1D34M1I5M2I31M1D33M1I5M2I9M1D6M1I6M1D1M1D16M1I1M1I9M1D6M2I35M2I10M1I13M1D1M1D9M1D2M1D15M1D7M1I9M1I4M1D30M1I14M1I6M1I14M1D12M1D24M1D15M1D17M1D10M1D13M1D15M1D15M1D24M1D4M1D16M1I13M1D43M1I24M2D17M1D2M1I18M1I33M1D10M1I4M1D3M1D8M1D15M2D12M1D11M1D10M1D3M1D21M1I21M3D19M1D32M1I26M1D6M1D6M1D19M1D26M1D38M1D2M1D39M1D12M2I43M1D7M1D9M3D54M1D17M1D9M1D1M2D4M1I26M1I15M1D5M1D6M1I31M2D2M1I8M1I4M1I8M1D10M1I4M1I11M1I19M1I7M1D11M1D11M1D7M1I2M3I5M5I14M1I23M1I21M1I3M1I7M1I11M2I10M1D12M1D5M1D12M2D5M1D2M1D12M1I5M1I10M1D6M1I2M1I3M1I3M1D9M1D4M1D11M1D28M1I9M1I9M1I3M1D14M1D4M1D11M2I16M1I2M1I9M1D14M2D19M1D22M2I23M2D4M1D6M1I11M1D3M1I44M1I4M3I19M1D17M1D17M2I13M1D5M2D17M1I12M1D6M1I11M1D15M2I20M2I2M1I2M1I11M1D27M1D6M3I26M1D22M2D7M1D18M1D9M1D1M2D15M2D9M1I9M1D6M1D15M1I25M1I5M1I40M1I49M1I7M4I20M1I5M1D12M1D2M1D14M1D6M1I4M1D28M1D9M2I5M8I10M4I6M1I4M2I7M1D8M1D6M1D19M2I16M1D6M1I7M1I22M1I6M1D8M1I10M1I7M1D10M1D6M1D3M1D11M1D4M1D10M1I11M1I12M1D12M1I10M1I8M4I42M2I14M1D17M2I38M1I16M1I11M1D2M1D45M1D11M1D9M1D5M2D13M1I6M2I8M1D4M1D15M1I13M1D14M1D7M1D10M1D9M1D23M1D55M1D40M1D6M1I3M1D14M1D12M1D9M1I11M1I5M1D16M2D1M1D11M1I25M1I2M1I5M1D10M1D4M1D6M1I6M1D23M2I3M1D28M1D12M1D10M1I15M1D25M1I18M1D7M1D21M1D3M1D8M1I8M1D15M1I14M1I4M1D6M1D4M1D23M1D3M1D7M1D4M1D19M1D20M1D31M1D13M1I24M1I10M1D3M1D23M1D13M1D7M1D19M1I6M1D3M2I8M2I6M1D36M2D3M1D5M1D7M1D5M2I6M1D18M2I2M1I22M1I19M1D8M1D19M1D41M1I20M1D6M1D12M1D12M1I9M1D12M1I17M1I18M1I47M1D13M1I18M1D21M1D3M1I19M1D2M1D7M1D3M1D2M1D13M1D11M1D29M2D7M1D6M1D2M1D10M1D10M1I9M1I3M1I21M1I30M1D4M1D17M1D33M1D8M1D10M1D2M1I21M1D78M1I15M1I10M1I11M1I13M1D6M1D16M1I11M1I11M2D31M1D2M1D22M1I11M1D15M1D2M1D25M1D4M1D14M1I4M1I2M1D4M1D4M1I5M1I12M1D17M2I1M1D4M1D31M1D10M1D15M1I4M1D5M1I7M1I36M2D4M1D5M1D9M1D9M1D5M1D4M1D5M1I5M1I17M1D3M1D7M1I3M1D13M1I6M1D50M1D11M1D4M2D1M1D33M1I6M1I17M1D10M1D4M1D18M1D5M1D29M1I4M3I19M1D3M1D15M1D6M2D8M1I6M1D8M1I12M1I21M1D4M1I7M1D16M1D4M1I2M1I2M1D14M1I9M1D9M1D15M2I4M1D12M2D20M1D4M1D7M1I7M1D12M2I4M1D5M1D21M1D13M1D28M2I12M2I3M1I11M1D27M1D7M1D14M1D9M1D7M1I8M1D21M1I2M1I7M1D2M1D11M1I13M1D12M1I9M1D5M1D19M1I14M1D1M1D4M1D13M1D15M1D10M1D4M4I9M1D7M1D18M2D3M1D7M2I7M1I6M1D11M1I4M1D7M1D8M1D26M1D18M1I5M1D26M1D12M1I13M1D5M1D42M1I7M1D25M1I8M1I10M3I9M1D49M1I2M1I4M1I20M2I10M1D5M1D11M1D6M1D10M1D9M2I42M1I11M3D7M1D8M1D29M1D14M1I6M1D26M1D8M1D45M1I7M1I7M1D7M1D6M1D18M1D6M1D7M1I3M1I9M2I15M1I6M1D11M1I14M1D19M1D17M1D20M1D16M1D16M1D9M1D14M1I6M1D14M1I4M1I8M1I5M1I9M1D13M2D1M1I6M1I5M1D5M1I9M1I6M1D4M1I20M1I4M1D2M1D5M1D12M1I10M1D25M1I6M1I8M1D15M1I6M1I7M1D8M1D12M1D6M1I8M2I13M2I11M1D6M1D6M1I7M1D2M1D7M1D3M1I19M1D8M1D8M1I11M1I9M1D4M1I11M1I12M1D12M1D5M1D40M1I3M2I12M1D9M1D8M1D3M1D7M1I9M1D3M1I10M1D9M2D1M1I5M1D28M4I13M1D5M1I4M2I9M3I12M1D20M1I5M1D24M1I22M1I4M2D7M1D8M1I10M1D3M1D16M1D6M1D3M1I32M1I16M1I30M1D5M2D15M1I13M1I7M1D38M1D6M1D4M1I2M1I4M1D38M1D7M1D6M1D5M1D61M1D4M1I18M1I19M2D41M1D48M2D17M1D16M1D20M1D28M2D36M1D16M1D31M1I2M1D3M1D7M1D31M2D14M1I19M1D10M1I14M1I23M1I16M1D7M1D5M1I30M1D39M1D2M1I11M1D3M1I12M1D6M1D4M1D19M1D3M1D20M1D9M1I19M1D3M1I9M1D2M1D7M1D12M1D6M5I6M1I9M1D4M2I5M1I23M2I41M1D10M1D11M1D2M2D16M1D11M1D11M1I14M1I11M1I6M1D6M1D13M4I3M3D22M1D57M1D2M1D7M1D2M1D37M1I3M1D47M1D25M1I5M1I11M1D13M1D8M1D4M1D6M1D4M1D5M1D24M2D8M1D4M2I5M1D6M1I4M1I3M2I3M1D21M1D38M1D7M1D43M1D7M4I18M1I26M1I9M1D4M2D8M1I36M1D21M1I5M1I10M1D29M1I6M1D29M1D2M3I12M1I6M1D10M1D5M1I13M1I3M1I40M1D15M1I21M3I6M1I16M1I2M1I6M1D7M1D16M1D8M1I5M5I6M1D3M1D7M1D26M1D20M1D5M2D12M1D3M2I4M1D16M1D9M1D15M2D9M2D4M3D5M1D11M2I4M1I4M1I13M1D13M1D7M1I8M2I16M1D9M1D8M1I16M1D21M1D11M1D18M2D6M1D26M1D4M1I27M1D4M1D33M1D43M1D16M1I14M1D12M1D61M1I7M1D1M1D4M1D2M1I30M1D18M1I19M1D19M1I3M3I4M1I13M1I2M1I4M1D10M2D20M1I7M1I7M1I1M1I4M1D7M1I29M1D13M4I5M1D1M1D6M1D65M1D3M1D13M2D29M1D12M1D21M1D28M1D12M1I27M1D6M1D4M1I6M2I11M1D12M1D6M1D9M1D36M1D18M1D7M1I6M1I13M1I49M2I3M1D6M2D8M4I6M1D6M2I25M3D17M1I5M1I23M1I7M3I2M1D2M1D19M1D5M1I6M1D20M1D14M1I9M1D7M1D10M1I4M1I4M1D6M1I7M1D5M4I4M1D24M1I8M1D20M1D6M1D8M2I11M2D43M1D4M1D18M1I16M1I2M1D20M1D19M3I6M1I32M1I6M1I38M2I25M1D5M1D8M1D6M1I4M4I15M1D11M1I11M4I23M1D6M1I25M1D20M1D2M1I8M1I34M1D2M1D1M1D7M1D9M1I8M1D30M1I6M2D25M1I7M1I5M1I49M1D32M1D2M3I5M1D15M3I9M1D7M1I3M3I8M1D6M1D15M1D17M1D8M1D5M1I12M3I31M1D30M1D6M2I1M1I3M1I28M1D25M1I5M1I6M4I3M1D10M1D6M1I22M1D13M1D10M2D15M1D1M1D12M1I3M1I15M1I1M1I8M3S	*	0	0	GCTTTTCTTGAGCTTTTGATCCACAAGTACCCGCGAGGACCAGAAATCACACCGACCCGAAGCCTTGCGGATCTGTAACAGTTTAATAGTAAGTTGAAACTAGCTTGAACATAGACTAACGCCTTATATGTTATTCTACGGTGCACTCTCCGTAACTAAAAACGCGCCTGTCCGACCACACCAATACGTCGTTCCTACGTGGAAACAATTTTTGGGTATAGCTTTTTGTCTATTTATATATCTCATAAAGATGAGTTAGAAATAACAAACAGAACAAAAGATACAAAGATATCCGTCAGGGTAAATATATCCTTTACCTTGAATTTTTTTATTTGGAATTGGGCCCATTTCGCGGTTTTTACTTTTTTTTACTTTTAGAAGTCCAGTCTTTTTTTTCGAAAGATTACCCCTGTCCTTTTTTTTTATTGCTTCGGATTGGGACCCATGCCTCTAATTCCGTCCACTCCTCGAATCAGGTCGACATTTTTGTACAACAGTTTCCGAACAGAAGCTCTTTTGTTCATATTTCCGTATTCCTTTCTTAAACTATGATTTACTCTTTGGAAAAAACTACAGTCTCCCTTTGGTTAATTTTAGAACTATTGAATTTTTACCGCTAGAACAAAAGAAAAACCGAAACCCTTTGAATCTTTGGTATCCTTCAAATCTTCGGTATCCTTCCGAGTCTTCGGTACGCTTCGAGCCGTATGGAAGTACTCTAAATTATACGCCCCTTGCTTGAAATCAAACGACTTACTTCAATTTTGACCCTATCCCCCCCAGTATTCGTATAGACTAGACCGGAGCTTTCCTGAAATATAGCCCAGGATGATGTTGCATTCCTCTAATAGTCGACGCGGAACTTCCGTTGGGTAGGCTTCCATAACTAAACTCCCTCGAAAGTAATTTTTGCTTCTCCATCGGGTTTTTTTTTTTCTCATCCTATTTTCTTTTCTGTCATATTTTTTTTCTCCTATTTTTCGTTTTTTTATTTTGAAAATAAAAAAACTTGTATTTTTTTGTTTGAAAATAGGAAGTTCGCAAGATCGAATTTGGGTACTATCACTATATGTTGGGGCGATATACACCGCTATAGGCAGGGGCTATTAACCATATATAACATAAGACTTCTTCCCCCCATTCCTGGTTAGTCGACGTCTCGACTGTCATGATACCTCGAAAGAAAGTGAAAAGAATAGCAATTCCCATCCGCGCCCAAAACCTTAGTAATCCCTTGAAGTGGCATAAAATTCGTAAAGCCAGGTCGCTGATACGCTTTAAAAAGGTTCTATTCTATATTCCCCTTCAGTCTTTCGCTTTTGATGTCGCAAAGTGAAACCAAAAATATCTGCTTTTTTGTGTTACTTTTCCTTATTGTTTCCGAAGCACTTTTCAATAAAACCCTCTCGGAGAAGTTTTGGAAACATTGTTTTGCGGTTAAATATTTGTAGATACTACCCGAAAGTTTCCGGATATTTTTTAGTTCATGTCCAGCGTTTTCTTATAGAGGTTAGTACATCACAATAGTGTCCCCCTTGCCCAGAGACTCTATTCTAGGTTCCTCCTAATTTTTCTATAATCAACCTAGTTTTTTTTTTCTTTTCGGTTTTGCTTCTACAGCATATACGTGCATACACAGCTACTAATTTTTTTATTTGAATCTATATCTTGTCTACTAGTATTTATAATACTTTCAGGAGCTAATGAAACTTTTTAGTAAAATTCAATTTCTCTCAAATTCCGTTGGCGAATTCGCGCCAAACGCGAGTTCCTTTTTGATTTCCTTTTGATCATGATAAACCGCTGCATTGTCGTGCATAGCGTATTATTTACCCGTCTTCCCTTTCGCATTTGACCTCTTTACATGTACTACAAGTACAGCTCGATACTTCGGATCTTTCTAAGGCATTTGGGGCATGCGTCTTTGATTACCGCACCTAACATCCCAATACTGAGCATATCGCTGATTACTAGCAGCTCCTATGGAACTCGAATACACATCAATTTTCGAGCTCCCCTGTTTATCTGCTACATTTAAAAGGGTCGAGGTTGAATCATATTATTTGGATTTCAATTTGTTATTTCATGCCAAGGATGAAAAAATATTGTCTTTTCCCGAAAGAATACTGGGTTTTTATTTTCATTACTACTTTTTTTGGTGGGGGTTTAATTTCTAACCGAAGAAATTGACTTCGTATGGCATTTGTGCGCAGCTATGGAAATAGCTACTCTAGCTACAGTTTCGGATCTCCCCCATTTCATAAAAGTTTGACTCTGTTTTAACAACGGCTATACCCAAATTCGGCGGATCCCCTTTCTTCCCGAACCCATACGTGTTTCGGTCGGGGGTGTCCTTATTGTAACCGTTTTTGTCGGGAATATACGTACCCAATTTTTCCACACGACCGTGCATATCGTGTCCTTGCTCTCGGCCTCCTTCTATCTGCCCTCGCCGTAATCCAGTGGGTTCAAGTCTTGAAGACAGATCTACCAAACAAAACAATTGTCTCGGTAGGATTTTCCCTTCATTCCCTCTATGTTGTTTACGAAATCTGTCTTTTGGGGTTATAGTCGATGGTTTCTCTCTTAGTCCATCTCTACTGCAAAACTGTACAGAGAGTTTCTTCTCATCCAGCTCCTCGCGAAGACAAATGAGAACGTGTGCAATTTCTCTAATTCCACAATATTCTTAAAATATTACGGGGAGTACACATTATAGGAAAGGTTAGGTTTTTAATATTGAATTTATAAAATACTAAATAATAGTCACAAAGAGGATCTAGATATATCTAGATGTGTATGTATTTATCTATGATTCTATATTGTCAGTATTCTTTTTTTTTTTTTTTTTTTACTCCTTTTTTTTATTTTACTCTATTGAATCGCGGTAAAGTATTCTAATTCATAAATTTCGCGGGGGGCGAAATATTTCCTCTTTTCTGTCTTATTTTGTTATTCCTACCTTATCAAATAAGATCAAATTTTTTTTGGTTTGTTTTTCCGCCATCCCACCCAATGAAGTTTTGGGATTCTTTTCAATAAAATCTATCCAGTCATAGGTCTGTCGTCCCCCTGCTTCCCTTAAGGTTCGGGTTTGTACATCTCGCAATGTGAGTCTTCCAAAAATTTCTTTCCGGATTCAATTTCTCAGTTTATGAACGTCGGGACGCTCTTTGTTATTCCTTGAAATATTGTATGTCTTGTTTTCAATCAAATTACGATTTCGAATTCTCTGTTATTTTATTATATTGAATGCTTTATCACCTTGCTTTTTATTATGTAATTCTAGCCATACATCATGTGATCCTATATTTTCTTATTTCTCTTCCTTCTTTCTATCATCCTTCCTTTTATCTACATCCCCTATGTAGTTTTTGGCTTCACAACTTGAATCCCTATTTTGTTAAAGAAAAAAATTGCAGTTGCTACAACGTATCTGTATATTTACTTTACTCATTTATGATAGATGTAGTTTTCAATTAGTGACTGTTTCTTAGTCGGTCTCGACATACGACGCAATAGGTTGGGTTATTATTCATTTTCTATATTACTAGGAGAGGTTTCATTCTATTTTTTTTTTTTGAATCCCTTTTTTGAATCCCTCAAAAAAAAACCTAACGAGTCACCACACTAAGCATAGCAATTTATTAAAAGATTTCTCAATTTTCATTAAATCTTATGAAAGCGGTAGAATTTCTTCTTTTTTTACGGATTTAGGAAATAAGGCTTCTTAGTCAGTTTTTATTCTATTACTGACCCGATGGGCGACAGGTTTGGTTATTCTTCCGTCGATACGAATATCCAACTTTTAACTCCTAATACTCCTAGACTAGTTCGAATTGGATAGCAGCAATACTCATTTTATCGCGAATTGTTTTGGAGGGGAAGGTCTACTTTTTTGATGTCATTGGCACGCGCAATTTTCGTTTCCCGCCCCGAGACGGCCTTCAATTTTTTACTTTACTCCTTTATATCTGGTTTTTTTATTTAATTCAATGGCTTTTTTCATTGCCTTTCGGAATGACGACTCTATTTTTAATTGGAAAGCTATATAATTCTGCAAGAATTAGGTTGTCTATAGTTTTCTTTCACTTTGTCGGCTCCCCACTTATTTCCTGGGTTTACAGAATATAATTCTTGTTGTAGTCTTTCCTAATTCTTCGATTGCTCCTTTTTTCTTTACTAAAATTTGGGGAATCCCTATGATTATGACGGGGAATTGTATCGTTTCTGTTGAATTTCTAATGTGAATTTACGTTCGTAACTTGAGCCTGATCCATTTTTTATTATGTGTAATTTACTTCGAAACCTTGAGTCTGCTTCTATTTTTCTATTGAGCCCCTGTTTCCTATTCTTTTGTATAATTTCTTGATACAATTCCGTATTTTTTTATCTTCCTGTCGACCTTCAAATATTTTTGTGGTTGGGCGAACCAAAAGGAATGTGATTTGGTGTCCAATTCTGAAACCACGTGGATTTATTTTTTGTCCCATCTTTTTCTATTCGTATTTTTTTTACCGGGAATCAAAATCTTAGATGGATCTAAGGATTTTTCGATTGCTTTACTATTTAGTACAATTGTTATATGACACATGGTTTTTTTTATGGGAGAACTACGTCCCGCGAGCGCCCGAGGTCTGATTTATATTCATAATATTACTCCTACTGACTTCGGCTTTTAGTGATGCATAAATTGCTTTGTTTCGAAATCCCGATAATGAGTAGCATTGTTGTGGCTGCCGATAACAACTTTAAGATGGGATAAGATGCTCGATAAGGCATTAGGTTCAATATCATAACGTTTCTTCTTATGTAACGCCAACGAATCTCAATCCTAAACTCTTTGTACTTTGACGGACATGTGGATGCGTTTTTGTGCTTTGAAAACCCGTTTCGACAACTTCTTAACTGATCGTTGGTACTTTTCTTGCGAGTTTTCCTTAGCCCCCTCTTCTTCTTCTTTATCCTAGGTTATACTTTACCAGTTTGAACTTGCATAAATAAGGTTTATTCCCCCGTACCTATTTCTTTTTTTTTTTTTATTTTGAAATCTTTCTATCTGATTCGTTACCGACTATATTTGTAGCCTTTCTTGCACTTCATAACTCGTGAAATCCTATTGGTACAAATTCCCCCAATTTGTCGACCTACCATCGGATTTTGTTATGTAAATAGTATATGTTCCTTTTCCATTATAGCGCGATTGTATTGCCAACCATTGCGGGTAGATTATTCTAGATGCCCGGGACCCTTACATTGTTTTCTTTCTCCTCCTTCATATTGACCGTTTCTATTTTTGCCATAAATGATGAGCTACAAAGGATTCGTTTTTTTTCGTGTCACAGCTGATTCCTACCTTTTTCCATTTTAAGAGGGCATTCGATGTTCCATACTCGATCGAAGTATGGAGTCAGAATACATAGATAATGATGAATGGAACAAAATAAAATCCTTTAGCTTGATATGGGCGTGATGTAGCCAAGTGATCAAGCAGTGGGATTGTGAATCCACCATGCGCGGGTCAATTCCCCGTCGTTCTCCCATCCCATTATTGGGCAAATTCCAAAAATGCATTTTCCATATTCCTAGTTACCGTATTTAACTTACTCGACGAAGAATACAACATCACATATTTTTTTGCCTTTTTCCTATTCTCTTCCACGCCGCAGGATCCCCCAAGTTGTTGTGGGTTTTTTTCTACCAATGGGGCTTTCCCTTCACCGCCCCGCAGGGGGTGGTCCACAGGGTTCATCACTACCCCTCTTACTACGGGCGTTTTTTACCTAACCACTTAGACCCGTCTCTACCAACTTTTTTGGTTCCACCCCCAACATTACCCCCTTGTCCTACTTTTGCTAAGCAGTTTGGATACCAAACGGACCTCCCCAGATGGGTACATCTTAAAGTGGCCGATTAACCTTCTTTGCAAATCCGTTTTTCGCTACAGCACCTCTGCTCTGCTATTTCCCCCCCTTCCCGTGTTATTTCTATTTTATGTATGGCCGTGCTAGGCATATCGGTTGAAGTAGATTGGCTTCTTTCCTCGATCAAACACCCCTTCCCCAAACTGTACAAGCTTCTTCCAAAGCATACGGCTTTTCTATATGTATATTACGATCTCTAACAGATGGATCTTATATGCTCTTATGATGAGTCCCACAGAGTGATAATAGGAAGGATCCAAATCTGCTTGGAACGAATCGGCTCATGTGATGAGCTTCTACCTCCTATTCTCCGCCGTGCCGTCTCTGGTTATTGTTCTTCATGTAGCATTCATGATCGAATGACTCTATGAAATTACGTCGATACTTCTACCTATTTGGGTAACGTAGAGACTCCCTATTTTCCCCCGGGGTCTTAATTCCCACTGCTTAGCTTTCAATCGCCTCTGACCATCACATTAAAATGGAATAACCCGTCCTCCTCTCTTTGAAACAAGGGTCGCTTCCGTTCTGTGCTGCTTCAAAATTTTTGTCTTCTCCAGATTACCATATCCTAGAGTCATAATTTTCTATTAGGAACTACTGAATCTCAATCACGTGCTCTGCCGGTACTCACAGTTTTCTGTTGAGGTCTATCCCGTAGGGTATCAAATTGATCATGTGATCGATTTGTAGTTTCCGTCGTAAACCTAATGGTTTTACTCCAATTTCGTAAATCAATGTTCAACGCACTCAAAGGTCGGCCTTTCCCATTGATAAGACTTTTGTACCAGAACAATAGTACTCAATTATCAGCCCGCCTCTGATGTAAAATTATCCCTTCTCACCATCCCCCATAGTGTATAGACCAATGTACTCATTTCGATTAGGGTCGTATTCTATGGTTACGAGTCTACCGATATGTTCTTTTTTGATTCCGTCGAAAATCGATTTACGGTATAGGCCTTATGACCTCCCCCTCTATGCCTTGCTGGTAATGATCTCTGGGATTACGACCTTTCCCACACCGGTGCCGTCCATGGTCAAATTATTTCGTGATTGGATTTCACTTGGCCTATCTATGGGTTCCCTCCTGCTTGCTGTCGGGATAGGTGTTTTTGTATAAATGTTTCGCGCCGGTTCTTAATATTCTCCTTAGTTTTTTTCTTCTATCTAAATGGAATAGAATCCCCTGTTTGACAGGTAGATCATACGTCTAATGCATTGTATGTCCGAGAATAGGGCCCATCTTCTACCTTTCCCGGTATTCGCGGTATTCACAGCTACTATACCTTAACACCAAAGGAATAGTTCGACCCACATTGCTTTATTTCTGTCTAGGAATCCCGATTCGCCTTAAAAGATAGGTGAGTCGTTCCCAAAAACGAAGACTTTTTATGCTTTAAATCTTCGTAATTTTGCTGTCATCCATAAATGACTTTCCTCCTATCACTCTGAGTTCCAGTATTCGGAAGATATTCGAGTTCTTATTGTTCTTATGTGATGTATGAATAGACCTCAACCAAATTCGTTATGTATGATGTGGATGAATTCCATGGATAGAGAGCCATTTGCCACTGCTTATGGAACGTTTCCGGTTCGCGTTGCATCCGCAGGATGAACCCAGCAAATTTAACAATTAGAGTTGGGCGCTTTAACATGCTCAGCCATGAGCTAACAGGGATCACCGTACACGTAAATAACCAATTTTCATATAGAAAGACATATCAGGAAAGAGGTAGAAAATTAAATCGAACTTTCGAGATGCAATATTCGAGAATGACTATGAAAGATCACCTCTCTGGATCCTCGAATGGAAAGAGAGATTGAGAGGGATCCAAATCTTCCCTATTCCGGCTATTTGGAATTGGATCCTCAATTCTATTGAGGCTTTCTGCACTCTAGTGACTCATTCTCCTTTAGAAAGAATGACCTGGTTTAACAAGTGATTGAACACGGGATCCGTTTACTCTATCTGATACCTAGGTTGCGCATGTGTCTTCTAACTAATCTAATGGAATTATGAGTTTATTAGATCCTCTTTAGCAACTAACTACTACTATTCCTTGCGTCTCACTTATCCCAAACCTCGTTATTGGGCTAATCGTTTTCATTACATTCAGGAAAATCTTTTCCGTTCCGCTAGCCTCTATCGGGTATTTGTTAGTGATTGTTCTATAGGACGACGAATCCTCATTTGGTCAAATACCTAAGAAAAATTCCGATTTTCCTTTCATTACGGTCCGAGGGTTCTTATTCCCACAATAAAGACTGAAAGCACCTTTTCAGTCTTTCATATACTGGGGGTTTTTACTTGGAAAAGACAATGTTCCATACTAAAGATGATTCGGGTCCAAACCACGAGTGTCCATGCACTAGATCTTGTAGCACTTAGCCACGACCTATAATAACATACTAGAATTTTTGGTCGGGAAATGCCAATGACTCATTGATTGAAAAAGGACACAGGGAATGACAAAAAGACGCAGACGCTACTAGTCTTCCCGCGTCTGGGGTGTCCTCGTTTCTGTTTTCTGATTCGGGACTCTTTTGCTTTTTCATGCGTTCTCATCTCTGCAACTCGCCGATTTTTCGCAGAGAACCAATCCACGGTGGTGAAGATATTATATTTGGTCTTGCATAGTGTGGGATTACCTTTGCAATTGCGTGTTCGCATCATCCGATCCTTTATCTGTTTGCTCAAGAACGATAAAACCCCTTGGTCGAGCCCTTATGATAACTTCCCTGGAATCTGGGGATTTTCTCTTTCACTGTATTGGGATCGTTTGATCGTTTCCTTGATCGCTCCTTGGGGCGTGCGCTCAAAGATGACAAACGGATTCGCACACAAAAATGGAATTCGTAGTCACTTTTCTGTCGCGTAAAAAAGGCTTTACGCGAGAGCAATAGAGGTTGGGATACACGATCCTCTGGCACCTCTTTGGTCTTAGACGCACCCTTGCAGTAGTATCCGTCTGCTTTGGGTTCTTTATTATATTATCTCCTTTTCGCGGATTTTTAGGATCGTCAAGGCTATATTTAAGTCTAATTTTTCTGGCTTTTTCGGTCTCCTTTTCTCAGGGAAGTGGTTAAGGAACCTCAGAAGATAGAGGAGAGCGCCAGCGCAGATTTCCGGAATACTTCTACGTGGAATGCTCATGAATGCCATTCTCCGTATTCTGCCTTGAGAGGTACTCTAACCTCCACTGCTCTTTATCACGATATTTTTGAGTCTCGCGTGTCTAAACCATTTCACCATCAAGGCATCTTGAAGTTAATCTATTCCCATGATATATATTCTTTCTAATGTCTTTATCTTGAAATTGAATCGTAGTCCATGAATAGATATCATCTAATGTTAGGTCCGTACTGGAATAATTATCAAATGGTTCTTTGTGTCTGGAGTCAGTTTTCCGCTCGATCGGGTCATTAGCCTGAAGCTCATACATCAAATAGCTTCATTTGCTTATCCGTAGGACACCTTCTATGTATCAAAACTTCAAAAAGGTATTTACACTTTCTCATTTCTCGATTCAATAGAAGGCCTCTCCCACAGAGGTGCAGTTTATGTAAACCCAAATTTAGACAAAGGATAGATGATGATTTCAATACAGGATCGCTGATTACACCTTTCCTAATCCTAATAGAATGTAGCACGTGTGGTGATTTGTATGTAACAGAGTATCCTCTATTCCTAGGCCTTCGATGACCCCTTCTCATAATAATACGTGCACGGTCTGGTCCGGTATGAATAACTTATATCTGAGTCGAGTCGATTCCTGATTAAGTTCATTACCCTTAGCGCCGCATTGCCCATTTTGGGCGTAGACAGATCTACTAATGCTTTTATCCAGTTATTAAGAGGTATCGTTGAACTAAGAATAGACCTAGGCAGCTAAAAGGGTGTATCCTAGCAATTGCACGAATGGGGTTCATTGATATTCCTGGATGTTGCTGTATCACACATACAGTCCCATACTCAATTCGTGATGGTAATGTTTGATCTTCACGGGGATCTTCTATTAATTTTCGCACATAAGTTGTTATTTTCTGTGGTTTCGTCAGTTCTTAATCACTGGAGCACTATTTTAGATAACATTAGAATAGAAAGAACGCTCGTAAGGAGTCCTATTGAAACCAAGAAAATATTAGGCCTGCTTGCCATTCCACACCAGAATAGATAGAGTTTTTCCGAAGACAACCTGCTAGGGAGTGAAGGCCTCCCCTAGGGATAAAACATATGCTAAAGAGAGAAGCCAAAAAAGAATCTTTCGTGTTAACTCCTGCATAATCTCGAATGTTATCAAGTTCCGGTACGTAAACCACACATATACCAATGCAAGCAAAAGTTCCTAGATGCAGGATATCTAGAAAAGCTATAAGTTATACTCATGCTTGCATATCCATCATTTGAGTTTCCACCATTATCCAATATTTACATATCCGATTTGCCCTATGGACGAATTGCAGCATACGTTTTCATGCTGTTTAGATATAGCAAGGAGATTCCCCAATTCATGCTAAGAATAGCTAGGATTTCCAGAAGATAGGCATTCTTTGATGAGAAATAAAAGGAATCATCGAGAATTCGTCAGTGGCTGAACTGAGCAGCAACTTTCGAATTAACAGAAGAAACACGACTGGATGGGGGAGTCCGAGTCGAAAAGAGATTCCTCGCTTCTTTCTCTCATGCAAAACCGTGCATGAGAAACCCCCCCCTTTTCATCTCGCACTCTCTAAGTGATAAAAGAAAGGCAGACTTGGCTTCTTTCTTTTGATTACCTCTCCTCGCGTATGTAAAGACCGAATCCTTCCTTTTCGAATCGATTTCGAAAAAGAACTACTACTCTTACTTTTCGGGAATCCTTACATCAGTGGTTGTGAATGACTGACTTTTTTTCAATCCTTTCGACCTTTGGTTCCGTAGGAGCACGTCAGAAAGGTTGAAAATAGAAACCTCCTGATTTGATTCGCCCAATAGCATGAGATGATCATCTTAGGGGGTCCTTCGTTGGGTCAACGGAGCTCCTATTACACTCGTAGTCTGCTAGGTGAGACCCTATGTAGCCTCTACTTCGATATACTCAGAGCATTGTTATACTTCCATTTCCGAGTCTTTGTATGATAACTACCCGTATAACGAGCTTCAAAATGATGCTGTTTATCATAAAATATTCTGTTCCTCTGACCCTGCTTTCACCTTAATTGTTTATTTGAACAAAAGATCCAATAAACGTTGTTAAAAGTTCTGTCTGTTCGGGTGGGATAGCATTTCTCTTCTGCTATCTATGGATTTTTGCAAAACCCAAACACCTCAGAGATAGATATAAGGTCGGCATTTGTCGAACGAACCACAACCCGTCGGAGACGTCAGGAATTCCATTGATAAAAGGGGCTTGGGAAAGCTTGAACCAAGTCCTACCGTGATGATAAAGCGCAATTTGAAACTTCCTGGGGAGTTATACCTTTGTGTATGATAGAGACCGTTCACAATTTCTTGAAGCTCGATCGCGCCCCCCAGATTACCTATAGATCCAAGAGAAACCAGGAACCAGAAAGAAGGAGCTTGCCCCCACCCATGAGTACATATTTCTAGATCCTCATTAGACCGTAGATTCTCTCTTGGTATATCCAGACCATAGGTAGGAAACATACCGAAACATTCTGGGCTTACAAAGATATTTTATTAAATCGTTTAGCACCACATAAAAACATTCCCACTAGAGTAGTGTTTAATCCTAATAACAGAACTCGGTTATAGCCATTCTGTACAGTCAATGTACTCTACGGGATAGAAGGACAGTCATAGAAGGTTTGAACATATAAAATAAGAAATTGAAAGATTTCGTTGAAATTGTTCTTTGGAAATTTTCCCGAAAAGCTAATTATAGGTTCTTCTCTCAATCGGACACAAAGGGCGTTATTCTTATTCTAAACTGTTGAAGAGATGAAATAACCCAATGTCTATCTTTTTGATCAAGGTTTAAATCGATCATCGAGAAAAGAATTGGCCAAAATTATGCAAAAAAATTAACCAATTTTTTTCTGGGAATGAAACTTCTCCTGAGAGAGATCAAATGACACGCCTTATCATACAAATTCGCGTAGAATCGTAGAATGACGTTTCATTCTTACATGCCAGATCAGATTAGTAACTGACATCCAATCTCCAAAAGTCCGATTGTTTTCGATTTTTTGGAATGTGGATCTTTACGGAATCCCATGGATAGGATCCAACCTTATTCCATGCTATGTCTAATTCCTCTTCTTATCTTTAAGCAAGACCCCCGAGATTGCTTGTTGATCATGATTCTTTCTGTTTTTCCTCTTTCCTTTTCCTTTTGTTTGTTTTCGAGAAAGATATCGTCCGATTCTCCTTCTATTGATCCTTTCCGATCGGATATGGTCCATGTGTCCTACATACCTCGATTCTGTCATGGATTAAGAAATGTGCAATCGAGCTCGCCTTTGCCTCTGCCATTCTATGATCGCTTCCTTTTTGCGTATGGCACCCCCAACCCCTTTGGCGAGCATCTACAATTCGGAACTTAATTTGAAACCATATTCGCCCCGCGCAGCGTTTGGATGCTTGCTGTAACCACCGATTGCAAGTGCTCTTCCTTGTTAGATCCTATTTCAATCGAACTTTCTCTCGACGTCGATCCGTTTTTATTACGTCTTGTTTTCTCCTATATTGGAGTTACCTACTGGCTTGACGTAAATACCAATATGGATTTGTGTCTGTCTTTTTTTGAATCTTTTTCACAAGGCTCGAAGGAATTTTATAAGCCAATGATTTTCCGTCTTTCATAATACGGTTACCCACCTGTTAACTAATCGATTACGAAAAATTGGATCGGATTTCAGTTCTTTTTTCGCAGTACTCGCTTGACTTGACGTGAAAGAGTTAAGAATCCGTTTTTTTCTTTTTATAAGGGCTAAAAACTATCACTTATTTTTTTGGCTTTTTGACCCCATATTGTAGGGTGGATCTCGAAGATAGAAAGATCTCCTCAATCCGACATAAACTTTCACGAACTATACTGCTTTCCACAGAATTCTATAGGATCTATTGAGATCGAGTATGGAATTCATTTTACTCACTTAAAATTGAGTATCCGTTTCCTCCTTTTCCCCGCTAGGATCGTAAATCCGTAATTTTTCCATATCCAATACCACAGTCCTTAGGTTTCCGAATAGGTAATGGAAAAATAAGTGCTCGAATCATTGCTATTGGACCGGACCTGTTCTGAAAAGTCTAGTATTTCGAATTGTTTTAGACACGGACAAAGTACGGCAAACCCCTGAAAGCCTTTTCCCTATTGACCGTGACAAAGAAGATTTTCCGAATCGAATCTCGTTAAAGAAGATCTTTGTCTCATGGTAGCCTGCTCCAGTCCCCTTACGAAACTTTCGTTATTGGTTAGCCATGACCTTCACATGTTCTATCGATTCACATGGCATCATCATGATCAAGTCTGGAATAATAATCTCAAGCACTAGAACGCCCTTGTTGACGATTCTTTACTGCGACAGCATCTAGGGCTCCTCGAATAATGCTGATATCTCCCCGGTAAATCCTTAAACCCTTTCCCCCTCTTACTAATACTACAGAAGGTTCTTGTAAATTTATGGCCATACCAGGATTATATAAGCAGTGATTTCAATCCAAGGTTAATCGTACGTCTTGGCAATTACGTAAGGCAGAGTTGGGTTTTTTGGGTTGATAGTGAAAGTCGACAGATATTCACCCTCCTGTCCCTCTACAGAACGTACTGAGAATTTCACCTCATACGGCTCCTCGTTCAGATTCTTTCGAAGGGATCCTTTGCCTCTTTTCGAGAGTCTCCTGCCCTTCTTCCCCCTCCGTCCCGCAGACTAACCGACAGACCAATTGAGTCAACGTTTTCATGTTCTAATCTGAACCTTGCCATTTATGATTAAAGGAGAAGATTGTGCTTTTACCAAAACATATGCGATCAAATCAACGTCTATAATAAGAAGAAATCTTTCTTCGGTATCTCATCGCCTTGCCCCTCATGTCTTTTGAGATCATAAGGATCCTTTCGATTGCCATGTCTTCATTTGGAATCTGGTCTCTTTATCTTCGACTTTTTTTTTTTTGCTTATTCTTTATATTTCAAGTCGATTTTTCCCTCTCCTCTATCCCCCCTATCCTTCTAGTACATGCGTGGTTGCATCATCGAGAACCTTTTTCCTCTGTATGAAGCTATATTATTCTTCCAATTTCTTCCCGAAACTTCCCAAAAAATCCCGAATTGATCCAAATTGACGGGTTAATGTGAGCTTAATCCTGCGGTAGGCACTCCTTCAAATAGGAATCCTTTTCCTAACTGGCTTTCGTTCTTTGGTTAGTCTTCCGAGATCCTTTCGATGACCTAGGTTTGTTTTGAAGGGATATCTATATGAGCCGATCGATTGCTAAGACCCGCGTTAGCAATAGCAACGGGAAAGTATTACAGAAAGATCGTTTCTTTTCAATTTCGAGTATCTATCTAGTAGTTCGGTTCTATTTGCTCTAGATATCTATTTCTATATATTAGTATTAAGTTAGTATACTATTCTATTTATTTAGTCGATCCGGCTCTGTTAGTTCTTTCTTCCGTGATGAACTGTCGTCACCAGTCCTCCATTTTTCTCTGTGGACCGAGGAGAAGGGGCCTCAGCATGAATGGATTGTACCTGAGAGAAGCCCAGATTCAACCCTCTTCAAATATGAACATGGATCTGTCAATGCAACTAGTTGGGTCCTCATATCGATCCAATGATCCGTCTTTTCTCCATAGGTCAATCTTTTGCCTATTAGTCAAGAGTATAGCAAGTTCGAAAATTCTGTCTCGGTAGGACATGGATTTCTATTACTATGAATTCTAATGAAAATGAAGTCGTTAATGGGAGGGCTCCATTATCCTTTTTTCTTTATGTGTTCCTAGAGAAGCATTTGTCCATTTCATGTTTCGAGGTCTCAAAAAATGGCTCTGGACACAGATAGAACTCTTGAATGGAAATTGAAAAAAGGTAGCCCCCCAGTTCCTTCGAATGGTAAGAGCTTTGGCGCAGAAAAATGGCACCCATTCATCTTGCTTTGTTCCTGCTTCCCCTCTTTTTTTAAGAATAACCGTCTCGGGTTCACTTCTCCTACAAGTATCGAATAGAACATGCGTTGAACAAGATTCTGCTTCATGGACCTGCTCGATTTAGATCGGGGAAAATCGTACAGATTTTCTGAACATGTTCTATGGCTCGAATCCATGTCAATCCTAGTTCTATAGTACCGTGACAATTGAATCACAATTTTTCCATTATTTGACTATCCTAATAGTGTGGAAAGAAGCCCGGATGAAGGGTGGCCTTGAGTTTCTCGCACCCTTTGTGCCTTAGGATTCGTTAATTCTCTTTCTCGAGGGATCGGGAAGGGATATAACTCAGCGTTAGAGTTCTCATCCCTTGACGTGTGGAATGTCATCGTCGAGCCTGATTATCCTCGTAAACCCAAGTGATTTGTTTTTCTATTTTGACTTACTCTCCCCGCCACGATCAGGAACGGTAATAGGATAATATTCTTTGGATTGACGGAAGGGTAGGGTTTGCTTACTGCTGGGTGGCTAACCTCCGGCTAATAATCTTGAGCGCATGGATACAAGTTTATCCTTGGAAGGAAAAGACTACTTCCGAATCCGCTTGTCTACGAATAGGAAGCTATAATTAATGCAACTAGAATCTCATGGCGAGTCGATCCTGGCTCAGGAGGACGCTGGCGCATTCTTAACACTGCAAGTCGAACGGGAGTGGTGTTTCCAGTGCGAACTGGTGAGTAACGCGTAAGACCTCCCTTGGGAGGGGAACGAACAACTGGAAACGTTTCTAATACCCCGTATGCTGAGGAGCAAAAGGAGAAATCCGTCCCAAGGCGGGGCTCGCGTCTGATCCTAGTTGGTGAGGCAAAGTCTTACCAAGGCGATGATCGATTAACTGGTCCGAGAGGATGAGCAGCCACACTGGACTGCGACAACGGCCAACTCCTACTGAGGCAGCAGTTGGATTTTCCGCAATGTCGAAAGCCTCCGGAGCAATCCGGTGGAGGTGGAAGGCCCACGGTGTCGTCACCTTCTTTTCTCGGAGAAACAATGACGGTATCTAGGACTAAGCATCGGCTAACTCTGTGCCAGCAGGCCGCGTTAAGACAGAGGATGCACGCTTATCCTAATGATGGGCTTAAAGCGTCTGTAGTGGCTTTTCAAGTCCGCCGTCAAATCCAGGGCTCAACCCTGGACAGGCGGTGGAAACTACCAACTGATTACGGTAGGGGCAGAGGGAATTTCCGTTGGAGCGGTTAATGCATTGAGACATCGGAAAGAACACCAACGTCTAAAGCACTCTGCTGTGCCGACCTGACACGAGAGACGACTAGGGGAGCAAATGGGATTAGAGACCCCAGTAGTCCTAGCCGTAAACGATGGAACTAGGTGCTTTGCGACCGACCCGTGAGCTGTTAGCTAACGCGTTAAGTATCCCGCCTGGGGGAGTACGTTCGCAGAATAAACTCAAAAGGAATTGACGGGGGCCCGCACAAGCGTTAGCCAGGTGGTATTAATTTCTATGCAAGCGAAGAACCCTTAACCAGGGCTTGTACATGCCGCGAATCCTCTTGGAAATAGGTGGTGCCCTCGTTACGCGGACCAGGTGGTTGCTACATGGTTGGCCTGTCGTCAGCTCGTTTCCGTAATGTGTTGGGTTAAGTCCTCGCAACGAGCGCAAACCTCGGTGTTTTAGTTAGCCACTATGAGTTTTTGGAACCCGAACAGACCGCCGTGTTAGCGGAAGGAAGGAGGAGAGCCACGTCATCACTGCCCTCTTATGCCCTGGCGACAACAACGTTGCACAATGGGCGGACAAGGGTCGCGACTCGCGAGGGTGAGCTAACTCCAAAAACGCCGTCCTCATTTTCGGATTCGCAGCTGCAACGCTCCTCATGAGCAGGAATCGCTCTAGTACTCGCCGGTCTAGCCCATACGGCTTGAATCCGTTTCCTCCTGTTACACACCGCCCGCACACTATAGGAGCTGGCCATGTTTTTGAAGTCATTACCCTTAACCGAGGAGGGGATGGCCTAATGCTAGCTGTGCGACTGGAGTGAAGTCGTAACAAGGTAGCCGTACTGGAAGGTGGCGGCTTCTGGATCACCTCTTGTTCAGGAGAGCTAATTCTTATCTTATTGGTCATTTTGGTTTTTGACACTGCTTACGCCAAAAGAAGGCCGCTACGTTCTGAGCTAATCTGGATATTGGAAGTCTTCTTCGTTTAGGGTTAAGTGTAAGACCAAGCACATGAGCTGTTAATGTATCCTATGTCGAACAAATTAGTTGATAGTGATAGGATCCCTTTAGCTTGACGTCCCCATGCCCCCCCCCGTGGGTGTGGCGGCATGGGGATGTCAAGGAAAGTATGGAGTTGTGCTCGCTTTGGCGTACGCCTCCCTTTGGGAGCCGCGCGACGGGGCTATTACTCCGTGTAGAGCGCGCCCCTGGATACTTGCGTCGTTGTGCCTGGGCTTGTGAGGGGCTCTCAGCCACATGGATAGTTCAATGTGCTCATCAGCTGCCTTACCCGAAGATGTGGATCATCCATGTCACATTATCATGGCGTACTCCCTCCTGTTATTTTGAATCGGAGTTTGAAACGCAAACCACTTCTCCTCAGAGATAGATGGTGCGATCAGGTGGAGACCCATGTAGATCCTCCTTTCTATTCACTGTGGAATCCGTGGGCGGGCTAAGAGTACGGGCGGTATTGGCCCTAACGGGACCCCTCTTTCTCGAGATCCCTCATCCCTTATCAGTGTAGGGTGAGCGCGATCTCTCGACACAGGTTTGAGGTGTCGTCCTCAATGGTAAAATGGATGCCCCTACATCGCATTCTTCACAGACCCAAGAATACTAGATCACCTTTCTTCGGGGTGACTGAGGATGTACCATTCGAAGCCTTTTTTTCCATGCTTTTCCCGCGGTCTGTAGACAGGCAGCAATCCAATAGGACTTTCTTCCCTAATCCTCCCTTCCTGAAAGGACTAACGTGAAATTCCTTTTTTTCTTTCCGCGGGACCAGGAAGTTGGAGGTCGAGCCATAAAGGGAATGCTTGGTATAAATAAGCCACTTTCTTGGTCTTCGACTGCCCTAAGTCACACAGCGCCCTCTATCAGTGCAATGGGATGTGGCTATTTACCTATCTCTGACTCGAAATGGAGCAGAGAGGTTAAAAAGGATCTTATGAGTGTCCCTATGGTTGGCCGGAGGGTCTCTTAACTGCCTTCCTTTTTCGCCCATCGGAGTTATTCCCAAGACTGTCCATGTTAGGGGGGAAGGGGAAGAAGCACACTTGAAAGCGCAGTACAACGGAGAGTTGTCTGCTGCGTTCGGGAAGGATTAATCGCTCCCGAAAGGAGTCTATTGATTCTCCTCCAATTGGTTGGATCGTAGGGCGAGTGATTACTTCACGGGCGGGTCCCTGGTTCAGTCCAGGATTGGCCCAGCTGTCGCCAGGAAAAGAATATAAGACTCTGACTCTTTCCATGCATACTCCACTTGGCTCGGGGTGGAATATACTCAGTTGGTGAGCCCGCTCTTTGCAATGGGTCTTTGCGATTACGGGTTGTTGCTTCTATCTGTCCAGGCTGTAAAGGTAGTACTTGTACCTGAACGGTGGCTCACCTTTTTCTAAGTAATGGGAAGAGGACGGAAACATGCCACTGGAAAGACTCTACTGAGACAAAAGATGGCTGTCAAAAAGGTAGATGAGTAGATGGGCAGGTTGGTCAATCTAGTAGGAATCGAAACATGGACGATAGCTTGGGTCGGCGCTCCCTAGGCTTCCCTCATCTGGGATCCTGGGAATAGATCAGTTGCCCCTTGCGAATAGTTCATGCACTATCTCCCTTCACCCTTTGATCTAAATGTGGCAAAAGGAAGGAAATCCATTGACCGGACCCCATTATCTCCACCCCGTAGTAAACTACGAGTCACCCAAGGACGCCTTCGTCGTCCAGGGTCACGGACCGCCATAGACCTGTTCAATAAGTGGAACAACATTACCGTCTCCGCTCTCACCGGTTGGCAGTAAGGGTCTGAGAGGGGCAATCACTCGTTCTAAACAGCATCTTAAGTTAAGGTATCAAAAGTCGGGCGGAAAAAGGGTAGAGGAGCTCCCCGTGCCGGGTTCTCTCTGTAGCTGGATTCCCCGGACCAAAAGATCCTTAGAATGGGATTCCACTCATCACCTTTTGTTTTGAGATTTTGCGAAGCGTTGCTCTTTTGGAGCGCACAGTACGATAAAGTTTAAGCTGTGTTCGGGGGGAGTTATGTGTCTATCGTGGCCTCTATGGTTAGAAACCGTCGGGGAGTGCCTGATAGGCGGTGGTTCTACCCTGTGGCGTATGTCAGCGGTTCGAGTCTGCTTATCTCCAGCCCTGAACTTAGCGGATTACTATGATAGCACCGAATTTGCCAATTCGGCAGTTCGACTACTGATTTCGCATTCATGGACTTATAATATCTTCATTAGTAGCACCTTGGATGGCATAGCTTAACGTTAATGGCGAAGTTCAAAAGAGAAGGCTTCGGTGGTACTATGTACTCTATACGAGGACTGGCCGTAGCCAAGGCGACGAAATGCTTCTGGGAGTTTGAAAATAATCATAGATCCGGAGATTCCCAATAGTCAACCCTTTGAACTGCTGCTGAATCCATGAGCAGGCAAGATACAACCTGCGAACTGAACATCTTAGAGCCCATAGGAAACTAAAGCAAAACGATTCCCGTATTATCGGCGAGCGAAATGGGAGCAGCCTAAACCGTGAAAACGGGGTTTTGGGGAAGCAATACAAGCGTTTGTGCTGCTAGGCGAAAGCGGTTGAGGTGCCGCACCCGAAGATGGCTAAAGCCAGTACCGAAAGCATCACTCGCCTTACGCTCTGTACCCGAGTATCCGGGCACGTGTAATCCCGTTTGAATCATCAATACACCTTGCAAGGCTAAATACTCACTGGGTGACCGCAGCGACGTAGTACCTGGGGAAAGGTGAAAAGAACCCCCAGTGGTATGAAATAGAACGTGCAAACTCGGCTGGCTCGCCAAGCCAGTGGGAGGGGAAGTGCTCTCTGACCGCCAGGCCTTTGAAGAATGAGCCGGCGACTCATAGGCAGTGCTTGTTTAATGAACGGAACCCACCTGGAGCGTAGCCGAAAGCTGAGTCTTCCTAGTTCGATTGTCACTGCTTATGGACCAACCGGGTGGCTATCCATACCAGGATGAGCTTGATGAACTATAGCAGTAGGTCCGAACCGACTGAGTTAAGAATCAAGCGATGAGTTGTGGTATTTGTGGAAATGCCACTCGAAACCATAGCTAGCTGGTTCTCCCCGAAATGCGTTGAGCGCAGCAGTTACTGCTCTAGGATAAAAGCACTGTTTCGGTGCGGGCTGTCGCGAGACGGTACCAAATCGAGGCAACTCTGAATCTAGTATGACCCAAAAATCACAGGGTCAGGTCTTCCAGTGAGACGATGTGGGATAAGGCTTCAACATCGTCGAGAGGGAAACACCCGATCACCAGCTAAGGCCCTAAGACCGCTCAAGTGATACGGATGTGGGGGGTGCAAAGTACCGCCAGGAGGTTTGCCTAGATCATCCCACCCTTAAAGAGTGAGTAATGCTCAACGTGTCTAGCGCCCTTGCTGCTGAAGATAACGGGGCTAGCGATCTGCCGAAGAACTGTGGATGTCAAATTATCGTTATGGGAGCTTTCCGCTTAATGGAAGCCAACCGCAAAGCGGTTTTCTAGACGAGCGGAGCTAGAATGTCGGCTTGAGTACGAAAACATTGGGAGAATCCAATGCCCCGAAAACCCAAGGTTTTTCATCCGCAATGGGTGTCGTCCACGGAGGTGAGTCAGGTCCTAAGATCAGGCCGAAGGCGTGTCGATGGACAACAGTCAATATTCTGTACTAACCCCTTGTGGTACGTAGGGACGGAGGGGAGCGTAGGTTACCAAAGATGGTTAGGAGGTTTCGGGACCAAGGTGACCCTCGCTTTTTCAGGTAAAAGGTTTAGAGAAACTGCCGTCGAGCCGAGGTCCATACCAGCGCTGCAGCGCGAAGTATGAGCCCCGGGACTCGCCATGCTTCGGTCTCCACTAGCTCATACAGGCGCTACTGCGCTGATATTCACCCAATTGCCATATCGCCCAGAAAAGCTCGACACGACTTCAACAAGGTTTACTTTACCCAAAACCGACACAGGTGTGAGGTAGAGAATCCCGAGGTGGCGCAGACAACTCTCTCTAAGGAACTCGGCAAATAGCCCCGTAAACTTCGGGCGAAGGGTGCCCCTCGCCAAATGTGGTCGCATTGACCAGGCCCGGGCGCCTGGGTTACCAAAACACAGGTCTCCGCAAAGTCGTCACGACCATGGTATGGGGACCTTTGACGCCTGCCAGTGCCGGAAGGTCAATGAAGTTGGTGAACTGATTACAGGGAAGCCGTTCTAACCTCCATCCCCGGTGAACTGCGGTCCCGTAACTATACGGTCTAAGGTAGCGAATTCCTGTCGTGTAATTCCGACCCCGGCACGAAAGGCGTAACGATCTTGGCACTGTCTCTGAGATAGACCTCGGTGAAATCATGTCTTGAAGATGGGACTACCGGCACCTGGACAGAAAGACCCATTAAGCTTTACTGTTTCCCTGGATTGGCTTTGGGCCTTTCCTGCGCGCTTAGGTGAAGGCGAATAAGGCCCCCCTTCGTGGGGGCCCGAGCCATCATTGAAGATACCAACTCTGGAGAGCTCGTTTCTACCTTGTGTCATCCCCGCGGCCAAGGACAGTCCTCAAGGTAGACATTTTTTCTATGGGTCGTAAGGTCTCCAAAAGGTAAGCTGAGGCGTGCAAAGTTTCCTCGTGCCAGACGGCATTGGTCCTCTAGTGCAAGGCAGAAGGTATCTTGACGCAATACTCACCCGTCAGCAGAGACGCAAGGCGCCTTAGTGTCCGACGTTGCCTATGTCGAAGCCCGTCGCTCAACTGGATGCAAAGTTACCTCTAGGGGAGAACAGCTTATCTTCCCCGCAATCCACCATCGCGGGACAGGTTTGGCAACCTCGTGTCGGGCTCTTCGCCACCTGGATCTTGTAGTGTTCCAGGGTTGGGCTGTTTCGCCCATTATGCGGTACGTGAGCCTGGTTCATACTCGTCGTTGATACAGTCGGTCCCTATCCGGTTGTGGGCCGTTAGACATTGATAGACCTTTCCCTATACGAGCAGGGCCCGTTGAAGGACGCACCTTCCTGGTTTACCATTATCGGCCTACTGGTAAACCTGGTAGCCAGTGGCGGAGAGGATAACTGCTGAAGCATATAGTAGTAATTCCCATCCCAATCTTGCGTGCCTCTGTCTCCTACCTCTTCTAGAGCCTCCGTAGCACAGCCGGACAGGCCGGGTTCTCCACCCATTCGGGGATGGAGCGACAGAAGCGATGGTGACATAGGATAAGTAGCGGCGCACTAGCCTTTAATAGGTGGTCAAGTGGAGTGGCAGTGATGTTGGCGCTTACTATCCTACGAACGACTGATTTGCCCCTTGTTCCTAACCACACGACCTGAGCAATCGTATCAGTGGCACTTCCTTGCATCTATCTTCATGTTCCACGCTTTGATGAAACAGATGAAAAACCAAAAAAAAGCTCTGCCCTTTCCATCTCTTGGATAGCTAGAGGATGGGGCAGAGCCTTTGGTTGTCCCTTCCGTCAGAATTGGGGCTTCACTTTACTGCCAAATATTTCTCTCATGCCTTTCCTCGTTCATGGTTTCGATAGTCTGGTGTCCCTAGGCTGAGAGGACCCACACCAATCCATCCGAATGGTGGTTAAACTCTAACTGCGGTGACGATTACTGTAGTTAGGTCCTGCGGCAAAATAGCTCGATCTCAGAATGACAAAAGTTAACCACCCTCTAGTTGACTTTTTCACTATTTTGAAATACGAAAAAGATCAAATCCAAATGCAAGGTGTCTTATTCAAAACCTCAATCATCACATCCCCTCTCTCCCACTTCACACCTCGGAACGCACGTTCTTTATAGAGAGAAATGGGCTTTTCCCATCTTCTTAACCCAATGAATGGGCTGAGGAGAGGGAGGTTCCTTTGGAGGGGTACCCCGGGAAGAGATCCATTGGATACGGGGTGGGCCTGTAGCTCAGAGGTGTAGCACGTGGCTACGACCCCGTTGTCGGGGGTCGCATCCCTCCTCGCCCACGCCTTCCAAAGGGGGAAGGCCTTTACTTCCCCTGAGGTTAGGAAAACCATGATCGGAAGAGCGGCGTAAAGCTATTGAACTGGGTATGCGCTTTCCTTTTGTCGAAGTGGACATGTAAACATAAGTGATACGATGAGATACAATGCAATAGAAACGGATAGCGCCCGGGTTTACCTACTCCTAAGGGTCAAGCAAGCCCTTTTAATTCAATTCTATTATTCTTACATTAAAGACGGAATTCAAATCTCCCCAAGTTGATTCGACCTACCGACCAGTCAGTTAACAGCCGCCCGCTCTACACGGCGCTAACGAGGAACAGGGGTAATTCGACCTCCTAAGTTTCAACTCCCGTCTGCAACCCATGAACATATGATCCGAGCGTCTTTCGTAACTCCCGAATTCTTCGTAGTGGCTCCGTTCATGCCTCATTTTCATAGGTAAGCCCCGATGGCCTCTATTTCTTTATTTCATTCCTAGCACTTCTATCATTTTTTTTAATAATCCATCCCTTGGTATCTTATTTGACATAAGAGATGTCATTTATTGAGTATATCTCTTTCTATATATGGACAGTCACGAAATTCTCACGAAACATCGGAAATTGTGCAATAAAACTCTAAAGAAAGAAAAAAGGAGACCATGCCATGATTTTTCAAATCTTTTCCTACTTAGTAGTTCTCAGTTCTCGTGAGGATAATTAATCTTTTCCGTTGCGGTCGGACTCGATTATGTTTTCTGACCACAGTCTCCATGGGTCCCTCTTAGATCTTGCTTCTCCAATCTTGGATAGGAAGAAGAATATTCGCGCCTCCTTGTGGTTTCATTATGGGGCAGCTTCAGATCTTCTAATCGATCTATTATCCACCTCTGCATCTATTCTTTCTTACTAAACGGTTGGAAGATCCATCCAATTTTGGTTTATATCATGGCTCAAAAAACGGACTGAATGTACTGAATGCAGATCTCACAGTATCACTTTTCACGCTACCTACAGTGGAATACGATTATTTCGACCATTATCCTAATACTAGAAAAGTTTTCCATTACTTTGAGAATGGATTCTATATCAACCTATAGCTATTGCATTAAAGAGAAAAGAACTAATCGAAGTCGAAGACGCGGAATGGGAGTGGATAGAGAGAAGATTCTTCTTTCTGGTTTTCTTGTTCCTTGAAAATATTCTTTCTCTCTCCTAGACCGCCGTAGAAATTGAATTTTCAATGTCTTTCAATTCTCGTACTAGTACTTGTAAAGTTCGGAAGGCTATCCATCATTTTAGCAATGGGAAACTACAAAACAACTCTGGACAATTTCGAAATCAGGCCCAAGCTCTTAATACATATTCAAAAAAATTCATTATGCAAGCCCACCATTGATTTAGAAATTTAACTTGATGAATTCGCTATTGTTTTGGATAACGAATAATGGCAGTTGTTTCAGTATGTTAAGGATCCAGAGTATCCACAATTCATCTTAGAGTTACTTAATAGCCTACTTTTTCTTGATACCATATCTCTATCTCCGGTGAAATCTCGAGCGAAAGATGGATTCATTGCTATGTCTTCATCACCACTTGCTAATATATCAATCAACGGTGTATCATTTCCATAAATTGATATAGCAATAAATAAATCGCAAATCTTTTATTTTAATAGTGAAGAACTTTTCTTCTATCTAAACAAAAGATGTACCCTTCTATCAATCCACTTCCTCAGAATACTCCAAATTCATCCGTAAGTATGACTAATAATTGCAATTTTTGTGTGTCGATATTAAGAATAACTTTTCAAAATAACTGACAAATTTTTTATTTTCCTGCATCAGAAAAATACATGAAAAGAAAGGAGGTAGAAAAATTTTGGATTTAGGTTAAAGAATAAAAAGAAAAACTGGGTTCTGTTGAATTTCCAGTATTCATTTCAACCAATAAGATACGGAGACTTGCTTCAATTTGAATTACACAAAAAAGATTTTTCATCGGCAAGAGTCTCCGAAGAACTTTGGGAAAACGTCAACGTTTGCTGGCTTATTGGCAAAGAAAAATAGGAGTACTGTATAAGAATTAATCAGTCGTTGGATATTAGGGAGCGGTAATTTCATCGGTCGCATTTTGTTTCTTATTTTATTATTAGTCCTTATAGATCTTGATTTTTGCATGTTGATTATCCTCGTTTTGAGGATTCATGGAATAATCCATGTTCCATGGAATAATGTCTTAGGCAGACAGGATATTAGTCCTACTCCCGCTTTACAAGAAAAGAGTCTTCATATAGTCAATAGGCCCTCAGCACCCATCAATGGCATGGTGGTTCTTCTGTCCTGTCGTTACGCCTCGATGGTGAAGATGTTATTGATTTTGACCCCTATTAGGCCTTGTATTTCCAGAGGATGGAACAAATCGGGAAAAACCGAACTATTATACAATACTTACCTTATGTAACACGTTGGGATTATTACTACTATGTTTACAATCAATACCGGTAAATGCACCAGAATTCTGGAGAATATTCAATACCCCAAAGAGCCAGCTAATTAGGTTAATTATTTTAGAATTGATCCTATAGCTTCTCACCTTGTTATGGCTTGGACCTTTTATTGCGATCTCGTGCTGCAGACGTTCCTTGTTTTTTATTTTTAGAGAAGCGAATACTATATGTCTATTTGAAGCTGCTACCGTTAGGCGAATGATGCAGATTACTTTCGCATCGTAGAGTTGCTTGCCTATTCTGCCTTATTGACTTGATCTATAAATGTTTAGATTTCTGTGATTATTTTTTACGAGGAGTTATCTTGATATCAAACTTATTAACAACACAGATCCCATTTTTTTTTGGAACGAGTTTAGGGAGTTTTTATTAGCGGAGAAGAAAGCTGGTAAATTGGTGCTTATCGGGCCCTCATGTTAGACCGGCTCTGGAATACAATGGGATCTCGTACAGGTTGTCTTTACGAGTCTTACAATCATTCGATTGGAAAGTTCCAATGGCAAACGAAGGGATTCATTAAGCAGCGCTTTTAGTAACGAATCGTGAAAAGGATGAGGAATCAATCAAAATTATTCAACAGGGCTGTAGAAAAATTCCTGGGGGCCCTTTGAGAATTAGAAGTCCCCGACGCTTTAAACGCAAAGAATTCCGAATGGAATGATTTTGAATATCGATTTCTGGTAAAAACCTCAACCCAATTGTTGAATTGTCAAAACAGAGGCTTTATGCAAGAGTGGAAGCCCAAAAGGTGAATTCGAATTTATTTATCCTGTTAGGAGATGATAGTCTTTTTTCCTGTAGTATGGAAGAATTCGTCCACCCGTTTTAATTAATTTGCAAATTCTTCGTCTCAGCTAGTCAAAAAAATGAAATTGCTGAATCATGACATATTATGGTAACACAAATAGCTATCATTAGGGAGAAGTTGCCTCGTTGACATCCTAAATAATAGAAACAGTACAGGTAGAGCTATCCATTTCGTTTTCGAACTTGTCATTATAAAAGAAGTCTATAGATTGTAGTGGATTCTAACCCATTTTGACCCTCTTACTGGGAATCACAATAAATCTCGTAATGTGTGGTTAATAAAGAGAATAACCGCATCGATACAACAACGTATTGGATCCGGAATCCTGGCCCCCTGTTCCTGCTTCACAACTATAGGCAGATTGGAACTACGCTACTTTTTCAAGAGGATATCTTGCCATCCCGAGGGAATTCCCCTTATGTAGCAGTGGACCGTCTATAGCATCCAGAAATCATTTTATTAAGTTGTAAGATCGTTATTCTTTGGGAATAAACTCGCTTTGTTTAGCGATTCTAGTATTGGTTTTTTTTATGTATTGCCTTTCAAGTTTGCTCCCTATTGGTCTTTCGCTTATGGCAGGATATAGCTCAAATAATAAATTTCTTTGTCAGGTGGTCTACGAGCTGCCGCCAATCTCAAGGTAGGTTCCTAAATCCCATTAACTTTTTGTGTCTAGCAATATCTCTACGTGCGATTCGGTCAAGACTCGGGTGAATCTTTTCCTCTGACTTCAGTTGCATATTTATCCTCCTTTTCTATTCTATATTCAGTTAGTAAGTAACTAGATAGCTATAGGTGTAACCAAACGTGCTTTATTAATTTTAAGTCACAAAAGAAACAG	*	NM:i:3637	ms:i:32871	AS:i:32424	nn:i:0	tp:A:P	cm:i:629	s1:i:5812	s2:i:4069	de:f:0.1121	rl:i:0
[truncated: 3,876,370 more chars]
